# Supplementary material for: Phylogenetic Revisit to a Review on Predatory Bacteria
Source: Microorganisms. 2023 Jun 27;11(7):1673. doi: 10.3390/microorganisms11071673 (PMC10385382; doi:10.3390/microorganisms11071673)
Supplement: Supplementary file 1 [file microorganisms-11-01673-s001.zip]

Archive with 11 entries (11 files):
- Data S1. 170 (about 1.6 kb) 16S rRNA gene sequences for Figure 1.fasta
- Data S2. 171 (about 0.6 kb) 16S rRNA gene sequences for Figure S1.fasta
- Data S3. 170 (about 1.6 kb, aligned) 16S rRNA gene sequences for Figure 1.meg
- Data S4. 171 (about 0.6 kb, aligned) 16S rRNA gene sequences for Figure S1.meg
- Data S5. 170 (about 1.6 kb, trimmed) 16S rRNA gene sequences for Figure 1.mtsx
- Data S6. 171 (about 0.6 kb, trimmed) 16S rRNA gene sequences for Figure S1.mtsx
- Data S7. 170 (about 1.6 kb, for iTOL) 16S rRNA gene sequences for Figure 1.nwk
- Data S8. 171 (about 0.6 kb, for iTOL) 16S rRNA gene sequences for Figure S1.nwk
- Figure-S1.v2.pdf
- Table-S1.v3.xlsx
- Table-S2.v3.xlsx
