# Supplementary material for: Phylogenetic Revisit to a Review on Predatory Bacteria
Source: Microorganisms. 2023 Jun 27;11(7):1673. doi: 10.3390/microorganisms11071673 (PMC10385382; doi:10.3390/microorganisms11071673)
Supplement: Supplementary file 1 [file microorganisms-11-01673-s001.zip › Data S1. 170 (about 1.6 kb) 16S rRNA gene sequences for Figure 1.fasta]

>MH198142 Agromyces ramosus 
CGGGGATTAGTGGCGAACGGGTGAGTAACACGTGAGTAACCTGCCCTGGACTCTGGGATAACCCCGAGAA
ATCGGAGCTAATACCGGATAGGACCTGGAACCGCATGGTTTTGGGTGGAAAGTTTTTCGGTCTGGGATGG
ACTCGCGGCCTATCAGCTTGTTGGTGAGGTAATGGCTCACCAAGGCGTCGACGGGTAGCCGGCCTGAGAG
GGTGACCGGCCACACTGGGACTGAGACACGGCCCAGACTCCTACGGGAGGCAGCAGTGGGGAATATTGCA
CAATGGGCGCAAGCCTGATGCAGCAACGCCGCGTGAGGGATGACGGCCTTCGGGTTGTAAACCTCTTTTA
GTAGGGAAGAAGGGCTTCGGCTTGACGGTACCTGCAGAAAAAGCACCGGCTAACTACGTGCCAGCAGCCG
CGGTAATACGTAGGGTGCGAGCGTTGTCCGGAATTATTGGGCGTAAAGAGCTCGTAGGCGGTTTGTCACG
TCTGCTGTGAAATCCCGAGGCTCAACCTCGGGCCTGCAGTGGGTACGGGCAGACTGGAGTGCGGTAGGGG
AGAATGGAATTCCTGGTGTAGCGGTGGAATGCGCAGATATCAGGAGGAACACCGATGGCGAAGGCAGTTC
TCTGGGCCGTAACTGACGCTGAGGAGCGAAAGCGTGGGGAGCGAACAGGATTAGATACCCTGGTAGTCCA
CGCCGTAAACGTTGGGCGCTAGATGTGGGGACCTTTCCACGGTTTCCGTGTCGTAGCTAACGCATTAAGC
GCCCCGCCTGGGGAGTACGGCCGCAAGGCTAAAACTCAAAGGAATTGACGGGGGCCCGCACAAGCGGCGG
AGCATGCGGATTAATTCGATGCAACGCGAAGAACCTTACCAAGGCTTGACATAACCGAGAACGCCGCAGA
AATGTGGAACTCTTTGGACACTCGGTTACAGGTGGTGCATGGTTGTCGTCAGCTCGTGTCGTGAGATGTT
GGGTTAAGTCCCGCAACGAGCGCAACCCTCGTCGTATGTTGCCAGCACGTGATGGTGGGAACTCATATGA
GACTGCCGGGGTCAACTCGGAGGAAGGTGGGGATGACGTCAAATCATCATGCCCCTTATGTCTTGGGCTT
CACGCATGCTACAATGGCCGGTACAAAGGGCTGCGATGTCGTAAGGCGGAGCGAATCCCAAAAAGCCGGT
CTCAGTTCGGATTGAGGTCTGCAACTCGACCTCATGAAGTCGGAGTCGCTAGTAATCGCAGATCAGCAAC
GCTGCGGTGAATACGTTCCCGGGCCTTGTACACACCGCCCGTCAAGTCATGAAAGTCGGTAACACCCGA
>NR_115669 Streptomyces champavatii 
CTGGCTCAGGCTGGATCACCTCCTTTCTGAGTTTGATCCTGGCTCAGGCTGGATCACCTCCTTTCTGAGT
TTGATTCTGGCTCAGGACGAACGCTGGCGGCGTGCTTAACACATGCAAGTCGAACGATGAACCGCTTTCG
GGCGGGGATTAGTGGCGAACGGGTGAGTAACACGTGGGCAATCTGCCCTGCACTCTGGGACAAGCCCTGG
AAACGGGGTCTAATACCGGATATGACTGTCCATCGCATGGTGGATGGTGTAAAGCTCCGGCGGTGCAGGA
TGAGCCCGCGGCCTATCAGCTTGTTGGTGAGGTAGTGGCTCACCAAGGCGACGACGGGTAGCCGGCCTGA
GAGGGCGACCGGCCACACTGGGACTGAGACACGGCCCAGACTCCTACGGGAGGCAGCAGTGGGGAATATT
GCACAATGGGCGAAAGCCTGATGCAGCGACGCCGCGTGAGGGATGACGGCCTTCGGGTTGTAAACCTCTT
TCAGCAGGGAAGAAGCGAAAGTGACGGTACCTGCAGAAGAAGCGCCGGCTAACTACGTGCCAGCAGCCGC
GGTAATACGTAGGGCGCAAGCGTTGTCCGGAATTATTGGGCGTAAAGAGCTCGTAGGCGGCTTGTCACGT
CGGTTGTGAAAGCCCGGGGCTTAACCCCGGGTCTGCAGTCGATACGGGCAGGCTAGAGTTCGGTAGGGGA
GATCGGAATTCCTGGTGTAGCGGTGAAATGCGCAGATATCAGGAGGAACACCGGTGGCGAAGGCGGATCT
CTGGGCCGATACTGACGCTGAGGAGCGAAAGCGTGGGGAGCGAACAGGATTAGATACCCTGGTAGTCCAC
GCCGTAAACGGTGGGCACTAGGTGTGGGCAACATTCCACGTTGTCCGTGCCGCAGCTAACGCATTAAGTG
CCCCGCCTGGGGAGTACGGCCGCAAGGCTAAAACTCAAAGGAATTGACGGGGGCCCGCACAAGCGGCGGA
GCATGTGGCTTAATTCGACGCAACGCGAAGAACCTTACCAAGGCTTGACATACACCGGAAACGTCTGGAG
ACAGGCGCCCCCTTGTGGTCGGTGTACAGGTGGTGCATGGCTGTCGTCAGCTCGTGTCGTGAGATGTTGG
GTTAAGTCCCGCAACGAGCGCAACCCTTGTCCCGTGTTGCCAGCAGGCCCTTGTGGTGCTGGGGACTCAC
GGGAGACCGCCGGGGTCAACTCGGAGGAAGGTGGGGACGACGTCAAGTCATCATGCCCCTTATGTCTTGG
GCTGCACACGTGCTACAATGGCCGGTACAATGAGCTGCGATACCGTGAGGTGGAGCGAATCTCAAAAAGC
CGGTCTCAGTTCGGATTGGGGTCTGCAACTCGACCCCATGAAGTCGGAGTCGCTAGTAATCGCAGATCAG
CATTGCTGCGGTGAATACGTTCCCGGGCCTTGTACACACCGCCCGTCACGTCACGAAAGTCGGTAACACC
CGAAGCCGGTGGCCCAACCCCTTGTGGGAGGGAGCTGTCGAAGGTGGGACTGGCGATTGGGACGAAGTCG
TAACAAGGTAGCCGTACCGGAAGGTGC
>NR_041175 Streptomyces coelicoflavus
ACGAACGCTGGCGGCGTGCTTAACACATGCAAGTCGAACGATGAACCACCTTCGGGTGGGGATTAGTGGC
GAACGGGTGAGTAACACGTGGGCAATCTGCCCTTCACTCTGGGACAAGCCCTGGAAACGGGGTCTAATAC
CGGATACTGACCTGCCAAGGCATCTTGGCGGGTCGAAAGCTCCGGCGGTGAAGGATGAGCCCGCGGCCTA
TCAGCTTGTTGGTGAGGTAATGGCTCACCAAGGCGACGACGGGTAGCCGGCCTGAGAGGGCGACCGGCCA
CACTGGGACTGAGACACGGCCCAGACTCCTACGGGAGGCAGCAGTGGGGAATATTGCACAATGGGCGAAA
GCCTGATGCAGCGACGCCGCGTGAGGGATGACGGCCTTCGGGTTGTAAACCTCTTTCAGCAGGGAAGAAG
CGAAAGTGACGGTACCTGCAGAAGAAGCGCCGGCTAACTACGTGCCAGCAGCCGCGGTAATACGTAGGGC
GCAAGCGTTGTCCGGAATTATTGGGCGTAAAGAGCTCGTAGGCGGCTTGTCACGTCGGTTGTGAAAGCCC
GGGGCTTAACCCCGGGTCTGCAGTCGATACGGGCAGGCTAGAGTTCGGTAGGGGAGATCGGAATTCCTGG
TGTAGCGGTGAAATGCGCAGATATCAGGAGGAACACCGGTGGCGAAGGCGGATCTCTGGGCCGATACTGA
CGCTGAGGAGCGAAAGCGTGGGGAGCGAACAGGATTAGATACCCTGGTAGTCCACGCCGTAAACGGTGGG
CACTAGGTGTGGGCAACATTCCACGTTGTCCGTGCCGCAGCTAACGCATTAAGTGCCCCGCCTGGGGAGT
ACGGCCGCAAGGCTAAAACTCAAAGGAATTGACGGGGGCCCGCACAAGCGGCGGAGCATGTGGCTTAATT
CGACGCAACGCGAAGAACCTTACCAAGGCTTGACATACACCGGAAAGCATCAGAGATGGTGCCCCCCTTG
TGGTCGGTGTACAGGTGGTGCATGGCTGTCGTCAGCTCGTGTCGTGAGATGTTGGGTTAAGTCCCGCAAC
GAGCGCAACCCTTGTCCCGTGTTGCCAGCAAGCCCTTCGGGGTGTTGGGGACTCACGGGAGACCGCCGGG
GTCAACTCGGAGGAAGGTGGGGACGACGTCAAGTCATCATGCCCCTTATGTCTTGGGCTGCACACGTGCT
ACAATGGCCGGTACAATGAGCTGCGATACCGCAAGGTGGAGCGAATCTCAAAAAGCCGGTCTCAGTTCGG
ATTGGGGTCTGCAACTCGACCCCATGAAGTCGGAGTCGCTAGTAATCGCAGATCAGCATTGCTGCGGTGA
ATACGTTCCCGGGCCTTGTACACACCGCCCGTCACGTCACGAAAGTCGGTAACACCCGAAGCCGGTGGCC
CAACCCCTTGTGGGAGGGAGCTGTCGAAGGTGGGACTGGCGATTGGGACGAAGTCGTAACAAGGTAGCCG
TACCGGAAGG
>NR_042291 Streptomyces griseoflavus 
GACGAACGCTGGCGGCGTGCTTAACACATGCAAGTCGAACGATGAACCACTTCGGTGGGGATTAGTGGCG
AACGGGTGAGTAACACGTGGGCAATCTGCCCTGCACTCTGGGACAAGCCCTGGAAACGGGGTCTAATACC
GGATACTGACCCGCCTGGGCATCCAGGCGGTTCGAAAGCTCCGGCGGTGCAGGATGAGCCCGCGGCCTAT
CAGCTTGTTGGTGAGGTAATGGCTCACCAAGGCGACGACGGGTAGCCGGCCTGAGAGGGCGACCGGCCAC
ACTGGGACTGAGACACGGCCCAGACTCCTACGGGAGGCAGCAGTGGGGAATATTGCACAATGGGCGAAAG
CCTGATGCAGCGACGCCGCGTGAGGGATGACGGCCTTCGGGTTGTAAACCTCTTTCAGCAGGGAAGAAGC
GAAAGTGACGGTACCTGCAGAAGAAGCGCCGGCTAACTACGTGCCAGCAGCCGCGGTAATACGTAGGGCG
CGAGCGTTGTCCGGAATTATTGGGCGTAAAGAGCTCGTAGGCGGCTTGTCACGTCGGTTGTGAAAGCCCG
GGGCTTAACCCCGGGTCTGCAGTCGATACGGGCAGGCTAGAGTTCGGTAGGGGAGATCGGAATTCCTGGT
GTAGCGGTGAAATGCGCAGATATCAGGAGGAACACCGGTGGCGAAGGCGGATCTCTGGGCCGATACTGAC
GCTGAGGAGCGAAAGCGTGGGGAGCGAACAGGATTAGATACCCTGGTAGTCCACGCCGTAAACGGTGGGC
ACTAGGTGTGGGCGACATTCCACGTCGTCCGTGCCGCAGCTAACGCATTAAGTGCCCCGCCTGGGGAGTA
CGGCCGCAAGGCTAAAACTCAAAGGAATTGACGGGGGCCCGCACAAGCGGCGGAGCATGTGGCTTAATTC
GACGCAACGCGAAGAACCTTACCAAGGCTTGACATACACCGGAAAGCATTAGAGATAGTGCCCCCCTTGT
GGTCGGTGTACAGGTGGTGCATGGCTGTCGTCAGCTCGTGTCGTGAGATGTTGGGTTAAGTCCCGCAACG
AGCGCAACCCTTGTCCCGTGTTGCCAGCAGGCCCTTGTGGTGCTGGGGACTCACGGGAGACCGCCGGGGT
CAACTCGGAGGAAGGTGGGGACGACGTCAAGTCATCATGCCCCTTATGTCTTGGGCTGCACACGTGCTAC
AATGGCCGGTACAATGAGCTGCGATACCGCGAGGTGGAGCGAATCTCAAAAAGCCGGTCTCAGTTCGGAT
TGGGGTCTGCAACTCGACCCCATGAAGTCGGAGTCGCTAGTAATCGCAGATCAGCATTGCTGCGGTGAAT
ACGTTCCCGGGCCTTGTACACACCGCCCGTCACGTCACGAAAGTCGGTAACACCCGAAGCCGGTGGCCCA
ACCCCTTGTGGGAGGGAGCTGTCGAAGGTGGGACTGGCGATTGGGACGAAGTCGTAACAAGGTAGCCGTA
CCGGAAGG
>NR_044139 Streptomyces mutabilis 
ACGAACGCTGGCGGCGTGCTTAACACATGCAAGTCGAACGATGAACCACCTTCGGGTGGGGATTAGTGGC
GAACGGGTGAGTAACACGTGGGCAATCTGCCCTGCACTCTGGGACAAGCCCTGGAAACGGGGTCTAATAC
CGGATACTGACCCTCGCAGGCATCTGCGAGGTTCGAAAGCTCCGGCGGTGCAGGATGAGCCCGCGGCCTA
TCAGCTAGTTGGTGAGGTAATGGCTCACCAAGGCGACGACGGGTAGCCGGCCTGAGAGGGCGACCGGCCA
CACTGGGACTGAGACACGGCCCAGACTCCTACGGGAGGCAGCAGTGGGGAATATTGCACAATGGGCGAAA
GCCTGATGCAGCGACGCCGCGTGAGGGATGACGGCCTTCGGGTTGTAAACCTCTTTCAGCAGGGAAGAAG
CGAAAGTGACGGTACCTGCAGAAGAAGCGCCGGCTAACTACGTGCCAGCAGCCGCGGTAATACGTAGGGC
GCAAGCGTTGTCCGGAATTATTGGGCGTAAAGAGCTCGTAGGCGGCTTGTCACGTCGGTTGTGAAAGCCC
GGGGCTTAACCCCGGGTCTGCAGTCGATACGGGCAGGCTAGAGTTCGGTAGGGGAGATCGGAATTCCTGG
TGTAGCGGTGAAATGCGCAGATATCAGGAGGAACACCGGTGGCGAAGGCGGATCTCTGGGCCGATACTGA
CGCTGAGGAGCGAAAGCGTGGGGAGCGAACAGGATTAGATACCCTGGTAGTCCACGCCGTAAACGGTGGG
CACTAGGTGTGGGCAACATTCCACGTTGTCCGTGCCGCAGCTAACGCATTAAGTGCCCCGCCTGGGGAGT
ACGGCCGCAAGGCTAAAACTCAAAGGAATTGACGGGGGCCCGCACAAGCGGCGGAGCATGTGGCTTAATT
CGACGCAACGCGAAGAACCTTACCAAGGCTTGACATACACCGGAAAACCCTGGAGACAGGGTCCCCCTTG
TGGTCGGTGTACAGGTGGTGCATGGCTGTCGTCAGCTCGTGTCGTGAGATGTTGGGTTAAGTCCCGCAAC
GAGCGCAACCCTTGTCCCGTGTTGCCAGCAGGCCCTTGTGGTGCTGGGGACTCACGGGAGACCGCCGGGG
TCAACTCGGAGGAAGGTGGGGACGACGTCAAGTCATCATGCCCCTTATGTCTTGGGCTGCACACGTGCTA
CAATGGCCGGTACAATGAGCTGCGATACCGCGAGGTGGAGCGAATCTCAAAAAGCCGGTCTCAGTTCGGA
TTGGGGTCTGCAACTCGACCCCATGAAGTCGGAGTCGCTAGTAATCGCAGATCAGCATTGCTGCGGTGAA
TACGTTCCCGGGCCTTGTACACACCGCCCGTCACGTCACGAAAGTCGGTAACACCCGAAGCCGGTGGCCC
AACCCCTTGTGGGAGGGAGCTGTCGAAGGTGGGACTGGCGATTGGGACGAAGTCGTAACAAGGTAGCCGT
ACCGGAAGGTGCGG
>AB602436 Porifericola rhodea 
GATGAACGCTAGCGGCAGGCCTAATACATGCAAGCCGAACGGTAACAGGTTCTTCGGAACGCTGACGAGT
GGCGAACGGGTGCGTAACGCGTATGCAACTTGCCCACTACTGGAGGATAGCCCGGGGAAACTCGGATTAA
TACTCCATAATGCAGGGGATTCGCATGGATCTATTGTTAAAGATTTATCGGTAGTGGATGGGCATGCGTA
AGATTAGCTAGTTGGTAGTGTAATGGACTACCAAGGCGACGATCTTTAGGGGGTCTGAGAGGATGATCCC
CCACACTGGTACTGAGATACGGACCAGACTCCTACGGGAGGCAGCAGTAGGGAATATTGGGCAATGGGTG
AGAGCCTGACCCAGCCATGCCGCGTGCAGGAAGACGGCCCTCAGGGTTGTAAACTGCTTTTCTACGGGAA
GAAAGAGGTTGTGCGCAACCAATTGACGGTACCGTAGGAATAAGCACCGGCTAACTCCGTGCCAGCAGCC
GCGGTAATACGGAGGGTGCAAGCGTTGTCCGGATTTATTGGGTTTAAAGGGTACGTAGGCGGGTGTCTAA
GTCAGTGGTGAAAGCCCACAGCTCAACTGTGGAACTGCCATTGATACTGGATGTCTTGAGTATAGTAGAG
GTGGGCAGAATTCATGGTGTAGCGGTGAAATGCATAGATACCATGAGGAATACCTATAGGGAAGCCAGCT
CACTGGACTATTACTGACGCTAAGGTACGAAAGCGTGGGGAGCGAACAGGATTAGATACCCTGGTAGTCC
ACGCTGTAAACGATGCTCACTCGGTGTTGGCGATATATTGTCAGCGCCCCAGCGAAAGCGTTAAGTGAGC
CACCTGGGGAGTACGCCCGCAAGGGTGAAACTCAAAGGAATTGACGGGGGTCCGCACAAGCGGTGGAGCA
TGTGGTTTAATTCGATGATACGCGAGGAACCTTACCTGGGCTCGAATGGCTTCTGACAGGACCAGAGATG
GTCTTTTCTTCGGACAGAAGTCAAGGTGCTGCATGGCTGTCGTCAGCTCGTGCCGTGAGGTGTTGGGTTA
AGTCCCGCAACGAGCGCAACCCCTAGGTTTAGTTGCCAGCACATAATGGTGGGGACTCTAGACCGACTGC
CTGCGCAAGCAGTGAGGAAGGCGGGGACGACGTCAAGTCATCATGGCCCTTACGCCCAGGGCTACACACG
TGCTACAATGGCACATACAGGGGGTAGCGACACGGTAACGTGAAGCCAATCTCGGAAAATGTGTCTCAGT
TCGGATTGTGGTCTGCAACTCGACCACATGAAGTTGGAATCGCTAGTAATCGCGCATCAGCAATGGCGCG
GTGAATACGTTCCCGGACCTTGTACACACCGCCCGTCAAGCCATGGGAGTTGGGAGGACCTGAAGACAGT
TGCTGCAAGGCGCTGTTTAGGGTTAAACCAGCGACTGGGGCT
>MF796622 Rapidithrix sp. 
CGTCGACAACAGAGTTTGATCCTGGCTCAGGATGAACGCTAGCGGCAGGCCTAATACATGCAAGTCGAAC
GGCAGCACGATCGCTTCGGTGATTGGTGGCGAGTGGCGCACGGGTGCGTAACGCGTATGCAATCTGCCCA
CAACAGGGGGATAGCCCAGAGAAATCTGGATTAATACCCCATAACACAGGGGTTCCGCATGGGACTATTG
GTTAAAGCTTCGGCGGTTGTGGATGAGCATGCGTCCCATTAGCTAGTAGGCGAGGTAACGGCTCACCTAG
GCGATGATGGGTAGGGGTTCTGAGAGGAAGGTCCCCCACACTGGTACTGAGATACGGACCAGACTCCTAC
GGGAGGCAGCAGTAGGGAATATTGGGCAATGGGCGCAAGCCTGACCCAGCCATGCCGCGTGCAGGAAGAC
GGCCCTCGGGTTGTAAACTGCTTTTATACGGGAAGAACTCCACTATGCGTAGTGGTTTGACGGTACCGTA
CGAATAAGCACCGGCTAACTCCGTGCCAGCAGCCGCGGTAATACGGAGGGTGCAAGCGTTGTCCGGATTT
ATTGGGTTTAAAGGGTACGTAGGCGGTTCGGTAAGTCAGTGGTGAAATTTTACAGCTCAACTGTAAGCGT
GCCATTGATACTGTCGAACTTGAGTCCTGTAGAGGTAGGCGGAATTCCGCATGTAGCGGTGAAATGCATA
GATATGCGGAGGAACTCCAAAAGCGAAGGCAGCTTACTGGACAGGAACTGACGCTGAGGTACGAAAGCGT
GGGGAGCGAACAGGATTAGATACCCTGGTAGTCCACGCCGTAAACGATGGTTACTAGGTGTGCGCGACAT
ACAGTGCGTGCCCAAGCGAAAGCGATAAGTAACCCACCTGGGGAGTACGCTCGCAAGAGTGAAACTCAAA
GGAATTGACGGGGGTCCGCACAAGCGGTGGAGCATGTGGTTTAATTCGATGATACGCGAGGAACCTTACC
TGGGCTAGAATGCGAGTGACGGATCTAGAGATAGATCTTCCTTCGGGCACAAAGCAAGGTGCTGCATGGC
TGTCGTCAGCTCGTGCCGTGAGGTGTTGGGTTAAGTCCCGCAACGAGCGCAACCCCTACCCTTAGTTGCC
ATCAGATAATGCTGGGGACTCTAAGGGGACTGCCTACGCAAGTAGAGAGGAAGGAGGGGACGATGTCAAG
TCATCATGGCCCTTACGCCCAGGGCTACACACGTGCTACAATGGCGCATACAGAGGGTAGCTACCTGGCA
ACAGGATGCGAATCTCAAAAAGTGCGTCTCAGTTCGGATTGTGGTCTGCAACTCGACCACATGAAGTTGG
AATCGCTAGTAATCGCGCATCAGCAATGGCGCGGTGAATACGTTCCCGGACCTTGTACACACCGCCCGTC
AAGCCATGGGAGTTGGGTGGACCTGAAGATTGTGACCATTTAGGAGCAGTTTAGGGTCAAACCAGCGACT
GGGGCTAAGTCGTAACAAGGTAGCCGTACCGGAAGGTGTGGCTG
>MF796623 Rapidithrix sp. 
GTGGCAANNTCCTGCTCCGGCNGGNNNGGCCGCGGGAATTAGGGGTTCCGCATGGGACTATTGGTNANGC
TTCGGCGGTTGTGGATGAGCATGCGTCCCATTAGCTAGTAGGCGAGGTAACGGCTCACCTAGGCGATGAT
GGGTAGGGGTTCTGAGAGGAAGGTCCCCCACACTGGTACTGAGATACGGACCAGACTCCTACGGGAGGCA
GCAGTAGGGAATATTGGGCAATGGGCGCAAGCCTGACCCAGCCATGCCGCGTGCAGGAAGACGGCCCTCG
GGTTGTAAACTGCTTTTATACGGGAAGAACTCCACTATGCGTAGTGGTTTGACGGTACCGTACGAATAAG
CACCGGCTAACTCCGTGCCAGCAGCCGCGGTAATACGGAGGGTGCAAGCGTTGTCCGGATTTATTGGGTT
TAAAGGGTACGTAGGCGGTTCGGTAAGTCAGTGGTGAAATTTTACAGCTCAACTGTAAGCGTGCCATTGA
TACTGTCGAACTTGAGTCCTGTAGAGGTAGGCGGAATTCCGCATGTAGCGGTGAAATGCATAGATATGCG
GAGGAACTCCAAAAGCGAAGGCAGCTTACTGGACAGGAACTGACGCTGAGGTACGAAAGCGTGGGGAGCG
AACAGGATTAGATACCCTGGTAGTCCACGCCGTAAACGATGGTTACTAGGTGTGCGCGACATACAGTGCG
TGCCCAAGCGAAAGCGATAAGTAACCCACCTGGGGAGTACGCTCGCAAGAGTGAAACTCAAAGGAATTGA
CGGGGGTCCGCACAAGCGGTGGAGCATGTGGTTTAATTCGATGATACGCGAGGAACCTTACCTGGGCTAG
AATGCGAGTGACGGATCTAGAGATAGATCTTCCTTCGGGCACAAAGCAAGGTGCTGCATGGCTGTCGTCA
GCTCGTGCCGTGAGGTGTTGGGTTAAGTCCCGCAACGAGCGCAACCCCTACCCTTAGTTGCCATCAGATA
ATGCTGGGGACTCTAAGGGGACTGCCTACGCAAGTAGAGAGGAAGGAGGGGACTATGTCAAGTCATCATG
GCCCTTACGCCCAGGGCTACACACGTGCTACAATGGCGCATACAGAGGGTAGCTACCTGGCAACAGGATG
CGAATCTCAAAAAGTGCGTCTCAGTTCGGATTGTGGTCTGCAACTCGACCACATGAAGTTGGAATCGCTA
GTAATCGCGCATCAGCAATGGCGCGGTGAATACGTTCCCGGACCTTGTACACACCGCCCGTCAAGCCATG
GGAGTTGGGTGGACCTGAAGATTGTGACCATTTAGGAGCAGTTTAGGGTCAAACCAGCGACTGGGGCTAA
GTCGTAACAAGGTAGCCGTACCGGAAGGTGTGGCTG
>GQ141052 Fibrella aestuarina 
TTGATCATGGCTCAGGATGAACGCTAGCGGCAGGCCTAATACATGCAAGTCGAGCGGGTCGCAAGACCAG
CGGCAAACGGGTGCGTAACGCGTAAATAACCTGCCCTCAACTGGGAGATAGNTNGCGAAAGCGGAGGTAA
TACCCCATAGTCTTCTTGGTCCACCTGGACTGATTAGTAAAGCAGCAATGTGGTTGAGGAGGGATTTGCG
TCTGATTAGTTAGTTGGCAGGGTAGTGGCCTACCAAGACGATGATCAGTCGGGGCTCTGAGAGGAGGGTC
CCCCACATGGGCACTGAGACACGGGCCCAACTCCTACGGGAGGCAGCAGTAGGGAATATTGGGCAATGGG
CGCAAGCCTGACCCAGCCATGCCGCGTGCCGGATGAAGGCCCTCTGGGTTGTAAACGGCTTTTATCTGGG
AAGAAGAGCAGGGATGCGTCCCTGTGTGACGGTACCAGAGGAATCAGCACCGGCTAACTCCGTGCCAGCA
GCCGCGGTAATACGGAGGGTGCAAGCGTTGTCCGGATTTATTGGGTTTAAAGGGTGCGTAGGTGGCCTGA
TAAGTCAGCTTTGAAAGTGGCTTGCTTAACAAGACAGGGTGGGTTGATACTGTCAGGCTTGAATGGGATG
GAAGGTTACTGGAACGGGTCGTGTAGCGGTGAAATGCATAGATATGACCCAGAACTCCAATTGCGAAGGC
AGGTGGCTACATCCCGATTGACACTGAGGCACGAGAGCATGGGGAGCAAACAGGATTAGATACCCTGGTA
GTCCATGCCGTAAACGATGATAACTGACTGTTTGGCTTTCGGGCTGAGTGGTTAAGCGAAAGCGTTAAGT
TATCCACCTGGGGAGTACGCCGGCAACGGTGAAACTCAAAGGAATTGACGGGGGTCCGCACAAGCGGTGG
AGCATGTGGTTTAATTCGATGATACGCGAGGAACCTTACCCGGATTAGAATGCGCGTGAAGGGCTTGGAG
ACAGGTCCGTCTAGCAATAGACACAAAGCAAGGTGCTGCATGGCTGTCGTCAGCTCGTGCCGTGAGGTGT
TGGGTTAAGTCCCGCAACGAGCGCAACCCCTGGAATCAGTTGCCAGCACGTCAAGGTGGGGACTCTGGTT
CGACTGCCTGCGCAAGCAGAGAGGAAGGCGGGGACGACGTCAAGTCATCATGGCCCTTACATCCGGGCGA
CACACGTGCTACAATGGCCGGTACAGCGGGTCACGATCCCGCAAGGGGGAGTCAATCTCAGCAAAGCCGG
TCACAGTTCGGATTGGGGTCTGCAACTCGACCCCATGAAGCTGGAATCGCTAGTAATCG
>M58795 Saprospira grandis 
TTCATTATGGAGAGTTTGATCCTGGCTCAGGATNAACGCTAGCGGCAGGCTTAATACATGCAAGTCGAAC
GGTAACAGGTCCTTCGGGACGCTGACGAGTGGCGCACGGGTGAGTAACGCGTACACAATCTGCCTTCATC
AGGGGGAAAGTCACTGGAAACGGTGAATAATCCCGCATACAACTCTTAGATGGCATCATCATAGAGTAAA
AGCTCCGGCGGATGAAGATGAGTGTGCGTCTGATTAGCTAGATGGTGAGGTAACGGCTCACCATGGCAAC
GATCAGTAGGGGGCGTGAGAGCGTGATCCCCCACACGGGTACTGAGACACGGACCNGACTCCTACGGGAG
GCAGCAGTAAGGAATATTGGGCAATGGACGGAAGTCTGACCCAGCCATGCCGTGTGCGGGAAGAAGGCCC
TTTGGGTTGTAAACCGCTTTTATCTAGGAAGAATGGCCCTGATTCATCAGGGNAGAGACGGTACTAGATG
AATAAGCACCGGCTAACTCCGTGCCAGCAGCCNCGGTAATACGGAGNGTGCNAGCGTTATCCGGAATCAC
TGGGTTTAAAGGGTACGTAGGCGGTTCAATAAGTCAGATGTGAAATGTCGGAGCTCAACTTCGAACTTGC
ATTTGAAACTGTTGAACTTGAATTAGGTGGAAGTGTGCGGAATGTATCATGTAGCGGTGAAATGCATAGA
TATGATATAGAACACCAATAGCGAAGGCAGCACACTACGCTTTGATTGACGCTGAGGTACNAAAGCGTGG
GGAGCGAACAGGATTAGATACCCTGGTAGTCCACGCCCTAAACGATGCTAACTGGATATTTTCACGAGTG
AGTGGGAGTGTCTGAGGGAAACCATTAAGTTAGCCACCTGGGGAGTACGTTCGCAAGAATGAAACTCAAA
GGAATTGACGGGNNTCNGCACAAGCGGTGGAGCATGTGGTTTAATTCGATNNTACGCGAGGAACCTTACC
TGGNCTCGAACGCTAGATGAATATTGGGGAAACTTAATAGACCTTCGGGACATCTAGTGAGGTGCTGCAT
GGCTGTCGTCAGCTCGTGCCGTGAGGTGTTGGGTTAAGTCCCNCAACGAGCGCAACCCCTATCTTTAGTT
GCCAGCGATTCGGTCGGGGACTCTAGAGAGACTGCCTCCGTAAGGAGTGAGGAAGGAAGGGACGACGTNN
AGTCATCATGGCCTTTATGCCCAGGGCTACACACGTGCTACAATGGCGCCTACAGAGGGCAGCGAACCTG
CGAGGGTAAGCGAATCTCAGAAAGGGCGTCCCAGTTCGGATTGGAGTCTGCAACTCGACTCCATGAAGTT
GGAATCGCTAGTAATCGCGCATCAGCCATGGCGCGGTGAATACGTTCCCGGACCTTGTACACACCGCNCG
TCAAGNCATGGGAGTCNNNNGTGCCTGAAGATGGTGACCTTACCAGGAGCTATCTAGGGTAAACCTGGTG
ACNAGGNCNNNNNNNNNACAAGGNAGCCGNNNNNNNNNNNNNNNNNNGAATACCTCCTTTA
>AM411030 Tenacibaculum discolor 
GAGTTTGATCCTGGCTCAGGATGAACGCTAGCGGCAGGCTTAACACATGCAAGTCGAGGGGTAACAGGGA
AAAGCTTGCTTTTTTGCTGACGACCGGCGAACGGGTGCGTAACGCGTATAGAATCTACCTTGTACAGGAG
GATAGCCTTTAGAAATGAAGATTAATACTCCATAATGTTGAGAGATGGCATCATCTTTTAATTAAAGATT
TATCGGTACAAGATGACTATGCGTCCTATTAGCTAGATGGTAAGGTAACGGCTTACCATGGCAACGATAG
GTAGGGGGTCTGAGAGGATTATCCCCCACACTGGTACTGAGACACGGACCAGACTCCTACGGGAGGCAGC
AGTGAGGAATATTGGTCAATGGAGGCAACTCTGAACCAGCCATGCCGCGTGCAGGAAGACTGCCCTATGG
GTTGTAAACTGCTTTTATACAGGAAGAAACTTAGTTACGTGTAACTAACTGACGGTACTGTAAGAATAAG
CACCGGCTAACTCCGTGCCAGCAGCCGCGGTAATACGGAGGGTGCAAGCGTTATCCGGAATCATTGGGTT
TAAAGGGTCCGCAGGCGGTCAATTAAGTCAGAGGTGAAATCCCATAGCTTAACTATGGAACTGCCTTTGA
TACTGGTTGACTTGAGTTATACGGAAGTAGATAGAATAAGTAGTGTAGCGGTGAAATGCATAGATATTAC
TTAGAATACCGATTGCGAAGGCAGTCTACTACGTATATACTGACGCTCATGGACGAAAGCGTGGGGAGCG
AACAGGATTAGATACCCTGGTAGTCCACGCCGTAAACGATGGACACTAGTTGTTGGGATTATTCTCAGTG
ACTAAGCGAAAGTGATAAGTGTCCCACCTGGGGAGTACGATCGCAAGATTGAAACTCAAAGGAATTGACG
GGGGCCCGCACAAGCGGTGGAGCATGTGGTTTAATTCGATGATACGCGAGGAACCTTACCAGGGCTTAAA
TGTAGAGTGACAGACTGAGAGATCGGTTTTTCTTCGGACACTTTACAAGGTGCTGCATGGTTGTCGTCAG
CTCGTGCCGTGAGGTGTCAGGTTAAGTCCTATAACGAGCGCAACCCCTATCGTTAGTTGCTAGCAGGTAA
TGCTGAGGACTCTAGCGAGACTGCCGGTGCAAACCGTGAGGAAGGTGGGGATGACGTCAAATCATCACGG
CCCTTACGTCCTGGGCTACACACGTGCTACAATGGTATGGACAATGAGCAGCCACAACGCGAGTTGGAGC
GAATCTATAAACCATATCACAGTTCGGATCGGAGTCTGCAACTCGACTCCGTGAAGCTGGAATCGCTAGT
AATCGGATATCAGCCATGATCCGGTGAATACGTTCCCGGGCCTTGTACACACCGCCCGTCAAGCCATGGA
AGCTGGGGGTGCCTGAAGTCGGTTACCGCAAGGAGCTGCCTTGGGTAAAACTGGTAACTAGGGCTAAGTC
GTAACAAGGTAGCCGTACCGGAAGGTGCGGCTGGATCACTCC
>AM746477 Tenacibaculum gallaicum 
AGAGTTTGAATATGGCTCAGGATGAACGCTAGCGGCAGGCTTAACACATGCAAGTCGAGGGGTAACATTG
ATTGCTTGCATCAGATGACGACCGGCGAACGGGTGCGTAACGCGTATAGAATCTGCCTTGTACAGGAGGA
TAGCCTTTAGAAATGAAGATTAATACTCCATAACTTTAAGAGATGGCATCATTTTTTAATTAAAGATTTA
TCGGTACGAGATGACTATGCGTCCTATTAGCTAGATGGTAAGGTAACGGCTTACCATGGCAACGATAGGT
AGGGGGTCTGAGAGGATTATCCCCCACACTGGTACTGAGACACGGACCAGACTCCTACGGGAGGCAGCAG
TGAGGAATATTGGTCAATGGAGGCAACTCTGAACCAGCCATGCCGCGTGCAGGAAGACTGCCCTATGGGT
TGTAAACTGCTTTTATACAGGAAGAAACTTGGTTACGTGTAACCAACTGACGGTACTGTAAGAATAAGCA
CCGGCTAACTCCGTGCCAGCAGCCGCGGTAATACGGAGGGTGCAAGCGTTATCCGGAATCATTGGGTTTA
AAGGGTCCGCAGGCGGTCAATTAAGTCAGAGGTGAAATCCCATAGCTTAACTATGGAACTGCCTTTGATA
CTGGTTGACTTGAGTTATACGGAAGTAGATAGAATAAGTAGTGTAGCGGTGAAATGCATAGATATTACTT
AGAATACCGATTGCGAAGGCAGTCTACTACGTATATACTGACGCTCATGGACGAAAGCGTGGGGAGCGAA
CAGGATTAGATACCCTGGTAGTCCACGCCGTAAACGATGGACACTAGTTGTTGGATTTAGATTCAGTGAC
TAAGCGAAAGTGATAAGTGTCCCACCTGGGGAGTACGATCGCAAGATTGAAACTCAAAGGAATTGACGGG
GGCCCGCACAAGCGGTGGAGCATGTGGTTTAATTCGATGATACGCGAGGAACCTTACCAGGGCTTAAATG
TAGAGTGACAGGCTGAGAGATCGGTTTTTCTTCGGACACTTTACAAGGTGCTGCATGGTTGTCGTCAGCT
CGTGCCGTGAGGTGTCAGGTTAAGTCCTATAACGAGCGCAACCCCTATCGTTAGTTGCTAACAGGTAATG
CTGAGGACTCTAGCGAGACTGCCGGTGCAAACCGTGAGGAAGGTGGGGATGACGTCAAATCATCACGGCC
CTTACGTCCTGGGCTACACACGTGCTACAATGGTATGGACAATGAGCAGCCACTATGCGAATAGGAGCGA
ATCTATAAACCATATCACAGTTCGGATCGGAGTCTGCAACTCGACTCCGTGAAGCTGGAATCGCTAGTAA
TCGGATATCAGCCATGATCCGGTGAATACGTTCCCGGGCCTTGTACACACCGCCCGTCAAGCCATGGAAG
CTGGGGGTGCCTGAAGTCGGTTACCGCAAGGAGCTGCCTAGGGTAAAACTGGTAACTAGGGCTAAGTCGT
AACAAGGTAGCCGTACCGGAAGGTGCGGCTGGATCACCTCCTTTATGA
>JN128276 Tenacibaculum mesophilum 
AGTCGAGGGGCAGCGAATCTAGCTTGCTAGATGTCGGCGACCGGCGAACGGGTGCGTAACGCGTATAGAA
TCTGCCTTGTACAGGAGGATAGCCTTTAGAAATGAAGATTAATACTCCATAATGTTTAGAGATGGCATCA
TTTTTAAATTAAAGATTTATTGGTACAAGATGACTATGCGTCCTATTAGCTAGATGGTAAGGTAACGGCT
TACCATGGCAACGATAGGTAGGGGGTCTGAGAGGATTATCCCCCACACTGGTACTGAGACACGGACCAGA
CTCCTACGGGAGGCAGCAGTGAGGAATATTGGTCAATGGAGGCAACTCTGAACCAGCCATGCCGCGTGCA
GGAAGACTGCCCTATGGGTTGTAAACTGCTTTTATACAGGAAGAAACAGAACTACGTGTAGTTCCTTGAC
GGTACTGTAAGAATAAGCACCGGCTAACTCCGTGCCAGCAGCCGCGGTAATACGGAGGGTGCAAGCGTTA
TCCGGAATCATTGGGTTTAAAGGGTCCGCAGGCGGTCAATTAAGTCAGAGGTGAAATCCCATAGCTTAAC
TATGGAACTGCCTTTGATACTGGTTGACTTGAGTTATACGGAAGTAGATAGAATAAGTAGTGTAGCGGTG
AAATGCATAGATATTACTTAGAATACCGATTGCGAAGGCAGTCTACTACGTATATACTGACGCTCATGGA
CGAAAGCGTGGGGAGCGAACAGGATTAGATACCCTGGTAGTCCACGCCGTAAACGATGGACACTAGTTGT
TGGGATTTGTCTCAGTGACTAAGCGAAAGTGATAAGTGTCCCACCTGGGGAGTACGATCGCAAGATTGAA
ACTCAAAGGAATTGACGGGGGCCCGCACAAGCGGTGGAGCATGTGGTTTAATTCGATGATACGCGAGGAA
CCTTACCAGGGCTTAAATGTAGAGTGACAGGGGTAGAGATACCTTTTTCTTCGGACACTTTACAAGGTGC
TGCATGGTTGTCGTCAGCTCGTGCCGTGAGGTGTCAGGTTAAGTCCTATAACGAGCGCAACCCTTATCGT
TAGTTGCTAGCAGGTAAAGCTGAGGACTCTAGCGAGACTGCCGGTGCAAACCGTGAGGAAGGTGGGGATG
ACGTCAAATCATCACGGCCCTTACGTCCTGGGCTACACACGTGCTACAATGGTATGGACAATGAGCAGCC
ACAACGCGAGTTGGAGCGAATCTATAAACCATATCACAGTTCGGATCGGAGTCTGCAACTCGACTCCGTG
AAGCTGGAATCGCTAGTAATCGGATATCAGCCATGATCCGGTGAATACGTTCCCGGGCCTTGTACACACC
GCCCGTCAAGCCATGGAAGCTGGGGGTGCCTGAAGTCGGTTACCGCAA
>GQ996383 Tenacibaculum sp. 
TAGAGTTTGATCCTGGCTCAGGATGAACGCTAGCGGCAGGCTTAACACATGCAAGTCGAGGGGTAACAGG
GAAAAGCTTGCTTTTTTGCTGACGACCGGCGAACGGGTGCGTAACGCGTATAGAATCTGCCTTGTACAGG
AGGATAGCCTTTAGAAATGAAGATTAATACTCCATAATGTTGAGAGATGGCATCATCTTTTAATTAAAGA
TTTATCGGTACAAGATGACTATGCGTCCTATTAGCTAGATGGTAAGGTAACGGCTTACCATGGCAACGAT
AGGTAGGGGGTCTGAGAGGATTATCCCCCACACTGGTACTGAGACACGGACCAGACTCCTACGGGAGGCA
GCAGTGAGGAATATTGGTCAATGGAGGCAACTCTGAACCAGCCATGCCGCGTGCAGGAAGACTGCCCTAT
GGGTTGTAAACTGCTTTTATACAGGAAGAAACTTAGTTACGTGTAACTAACTGACGGTACTGTAAGAATA
AGCACCGGCTAACTCCGTGCCAGCAGCCGCGGTAATACGGAGGGTGCAAGCGTTATCCGGAATCATTGGG
TTTAAAGGGTCCGCAGGCGGTCAATTAAGTCAGAGGTGAAATCCCATAGCTTAACTATGGAACTGCCTTT
GATACTGGTTGACTTGAGTTATACGGAAGTAGATAGARTAAGTAGTGTAGCGGTGAAATGCATAGATATT
ACTTAGAATACCGATTGCGAAGGCAGTCTACTACGTATATACTGACGCTCATGGACGAAAGCGTGGGGAG
CGAACAGGATTAGATACCCTGGTAGTCCACGCCGTAAACGATGGACACTAGTTGTTGGGATTATTCTCAG
TGACTAAGCGAAAGTGATAAGTGTCCCACCTGGGGAGTACGATCGCAAGATTGAAACTCAAAGGAATTGA
CGGGGGCCCGCACAAGCGGTGGAGCATGTGGTTTAATTCGATGATACGCGAGGAACCTTACCAGGGCTTA
AATGTAGAGTGACAGACTGAGAGATCGGTTTTTCTTCGGACACTTTACAAGGTGCTGCATGGTTGTCGTC
AGCTCGTGCCGTGAGGTGTCAGGTTAAGTCCTATAACGAGCGCAACCCCTATCGTTAGTTGCTAGCAGGT
AATGCTGAGGACTCTAGCGAGACTGCCGGTGCAAACCGCGAGGAAGGTGGGGATGACGTCAAATCATCAC
GGCCCTTACGTCCTGGGCTACACACGTGCTACAATGGTATGGACAATGAGCAGCCACTATGCGAATAGGA
GCGAATCTATAAACCATATCACAGTTCGGATCGGAGTCTGCAACTCGACTCCGTGAAGCTGGAATCGCTA
GTAATCGGATATCAGCCATGATCCGGTGAATACGTTCCCGGGCCTTGTACACACCGCCCGTCAAGCCATG
GAAGCTGGGGGTGCCTGAAGTCGGTTACCGCAAGGAGCTGCCTAGGGTAAAACTGGTAACTAGGGCTAAG
TCGTAACAAGGTAACC
>AJ288899 Bdellovibrio stolpii 
CGTGCCTAACACATGCAAGTCGAACGTGAAAGTCCTTCGGGATGAGTAAAGTGGCGCACGGGTGAGTAAC
ACGTAGGTGACCTGCCTTTTAGAGGGGAATAACCAGAAGAAATTTTGGCTAATGCCGCATACGAAGCACG
GTTTTAAGACTGTGCTTGAAAGAATGCCTCTGCATATGCATTCGCTATTAGATGGGCCTGCGGGACATTA
GCTAGTTGGTGGGGTAAAGGCCTACCAAGGCGACGATGTCTATCCGGTCTGAGAGGATGATCGGACACAC
TGGAACTGAGACACGGTCCAGACTCCTACGGGAGGCAGCAGTGGGGAATATTGCGCAATGGGGGAAACCC
TGACGCAGCAACGCCGCGTGAGTGAGGAAGGACTTCGGTCTGTAAAGCTCTGTTAATGTGGAAAAATGGC
AGTTGGTCTAATAGGCCGATTGTTTGATGGTACACATAGAGGAAGCACCGGCTAACTTCGTGCCAGCAGC
CGCGGTAATACGAAGGGTGCAAGCGTTGTTCGGATTTATTGGGCGTAAAGCGCGCGTAGGCGGACCTGCA
AGTCAGATGTGAAATCTCGGGGCTCAACCTCGAAACTGCGTCTGAAACTACAGGTCTAGAATCTCGGAGG
GGGAAGGGGAATATCGCATGTAGGGGTAAAATCCGTAGATATGCGATGGAACACCAGAGGCGAAGGCGCC
TTCCTGGACGAGTATTGACGCTGAGGCGCGAAAGCGTGGGGATCAAACAGGATTAGATACCCTGGTAGTC
CACGCTGTAAACGATGAACACTAGATATTGGAGGATTTGACCCCTTCAGTGTCGTAGCTAACGCGTTAAG
TGTTCCGCCTGGGAAGTACGGTCGCAAGACTAAAACTCAAAGGAATTGACGGGGGCCCGCACAAGCGGTG
GATTATGTGGTTTAATTCGAAGCAACGCGCAGAACCTTACCTAGGCTTGAAATCCTACGAATCCCTTTTA
AACGAGGGAGTGCTCTTCGGAGAATGTAGTGACAGGCGCTGCATGGCTGTCGTCAGCTCGTGTCGTGAGA
TGTTGGGTTAAGTCTCGCAACGAGCGCAACCCCCATTTTTAGTTGCCAGCATTAAGTTGGGCACTCTAGA
AAGACTGCCTGGGCTAACCAGGAGGAAGGTGGGGATGACGTCAAGTCCTCATGGCCCTTATGTCTAGGGC
TACACACGTAATACAATGGTCGGTACAAAGGGATGCGAACTCGCGAGGGGGAGCCAATCTCAAAAAACCG
ATCTCAGTCCGGATTGGAGTCTGCAACTCGACTCCATGAAGTTGGAATCGCTAGTAATCGCGGATCAGCA
CGCCGCGGTGAATACGTTCCCGGGCCTTGTACACACCGCCC
>LC505636.1 Bacteriovorax stolpii
GTGAAAGTCCTTCGGGATGAGTAAAGTGGCGCACGGGTGAGTAACACGTAGGTGACCTGCCTTTTAGAGG
GGAATAACCAGAAGAAATTTTGGCTAATGCCGCATACGAAGCACGGTTTTAAGACTGTGCTTGAAAGAAT
GCCTCTGCATATGCATTCGCTATTAGATGGGCCTGCGGGACATTAGCTAGTTGGTGGGGTAAAGGCCTAC
CAAGGCGACGATGTCTATCCGGTCTGAGAGGATGATCGGACACACTGGAACTGAGACACGGTCCAGACTC
CTACGGGAGGCAGCAGTGGGGAATATTGCGCAATGGGGGAAACCCTGACGCAGCAACGCCGCGTGAGTGA
GGAAGGACTTCGGTCTGTAAAGCTCTGTTAATGTGGAAAAATGGCAGTTGGTCTAATAGGCCGATTGTTT
GATGGTACACATAGAGGAAGCACCGGCTAACTTCGTGCCAGCAGCCGCGGTAATACGAAGGGTGCAAGCG
TTGTTCGGATTTATTGGGCGTAAAGCGCGCGTAGGCGGACCTGCAAGTCAGATGTGAAATCTCGGGGCTC
AACCTCGAAACTGCGTCTGAAACTACAGGTCTAGAATCTCGGAGGGGGAAGGGGAATATCGCATGTAGGG
GTAAAATCCGTAGATATGCGATGGAACACCAGAGGCGAAGGCGCCTTCCTGGACGAGTATTGACGCTGAG
GCGCGAAAGCGTGGGGATCAAACAGGATTAGATACCCTGGTAGTCCACGCTGTAAACGATGAACACTAGA
TATTGGAGGATTTGACCCCTTCAGTGTCGTAGCTAACGCGTTAAGTGTTCCGCCTGGGAAGTACGGTCGC
AAGACTAAAACTCAAAGGAATTGACGGGGGCCCGCACAAGCGGTGGATTATGTGGTTTAATTCGAAGCAA
CGCGCAGAACCTTACCTAGGCTTGAAATCCTACGAATCCCTTTTAAACGAGGGAGTGCCCTTCGGGGAAT
GTAGTGACAGGCGCTGCATGGCTGTCGTCAGCTCGTGTCGTGAGATGTTGGGTTAAGTCTCGCAACGAGC
GCAACCCCCATTTTTAGTTGCCAGCATTAAGTTGGGCACTCTAGAAAGACTGCCTGGGCTAACCAGGAGG
AAGGTGGGGATGACGTCAAGTCCTCATGGCCCTTATGTCTAGGGCTACACACGTAATACAATGGTCGGTA
CAAAGGGATGCGAACTCGCGAGGGGGAGCCAATCTCAAAAAACCGATCTCAGTCCGGATTGGAGTCTGCA
ACTCGACTC
>AF084850 Bdellovibrio bacteriovorus 
AACAAACGCTGGCGGCGTGCCTAATACATGCAAGTCGAACGGGGAAAGCTTTCGGGTGAGTACTAGTGGC
GCACGGGTGAGGAACGCGTGGATAATCTGCCTTAGAGTGGGGGATAACTAGTCGAAAGATTAGCTAATAC
CGCATAAGACCACAGGAGCTGCGGCTCTAGGGGTCAAAGGTTTTTCGCTCTAAGATGAGTCCGCGTAAGA
TTAGCTAGTTGGTGAGGTAACGGCTCACCAAGGCGACGATCTTTAACTGGTCTGAGAGGATGATCAGTCA
CACTGGAACTGAGACACGGTCCAGACTCCTACGGGAGGCAGCAGTAGGGAATATTGCACAATGGAGGAAA
CTCTGATGCAGCGACGCCGCGTGAGTGATGAAGGCCTTCGGGTCGTAAAGCTCTGTCGCAGGGGAATAAC
ACAATGAATGTACCCTGTAAGAAAGGATCGGCTAACTTCGTGCCAGCAGCCGCGGTAAGACGAGGGATCC
TAGCGTTGTTCGGAATTATTGGGCGTAAAGCGGATGTAGGTGGCTTTGTAAGTCAGATGTGAAAGCCCAG
GGCTCAACCCTGGAAGTGCATTTGATACTGCGAAGCTTGAGTGTCGGAGAGGTTACTAGAATTGTTGGTG
TAGTGGTGAAATACGTAGATATCAACAGGAATACCGGAGGCGAAGGCGGGTAACTGGCCGAACACTGACA
CTGAGATCCGAAAGCGTGGGGATCAAACAGGATTAGATACCCTGGTAGTCCACGCCGTAAACGATGGATA
CTTGTTGTTGGAGGTATTGACCCCTTCAGTGACGAAGCTAACGCGTTAAGTATCCCGCCTGGGGAGTACG
GTCGCAAGATTAAAACTCAAAGAAATTGACGGGGGCCCGCACAAGCGGTGGAGCATGTGGTTTAATTCGA
TGCAACGCGAAGAACCTTACCTAGGCTTGACATGTACTGGAAGACTGGCAGAAATGTCGTCGCCCGCAAG
GGTCGGTACACAGGTGCTGCATGGCTGTCGTCAGCTCGTGTCGTGAGATGTTGGGTTAAGTCCCGCAACG
AGCGCAACCCCTGCATTTAGTTGCCAGCATTCAGTTGGGCACTCTAGATGGACTGCCGGTGTTAAACCGG
AGGAAGGTGGGGATGACGTCAAGTCCTCATGGCCCTTATGCCTAGGGCTACACACGTGCTACAATGGTAG
TCACAGAGCGAAGCTAAGCCGCGAGGTAGAGCAAATCGCTTAAAAGCTATCTAAGTTCAGATTGATCTCT
GCAACTCGAGATCATGAAGTTGGAATCGCTAGTAATCGCGGATCAGAATGCCGCGGTGAATACGTTCCCG
GGCCTTGTACACACCGCCCGTCACACCATGAAAGTTGGCTGTACCAGAAGTCGCTGCGCTAACCGCAAGG
AGGCAGGCGCCCAAGGTATGGTCGATGATTGGGGTG
>AF148938 Bdellovibrio bacteriovorus 
GAACGGGGAAAGTAGCAATATGAGTACTAGTGGCGCACGGGTGAGTAACGCGTGGATAATCTGCCTTGAA
GAGGGGGATAACTAGTCGAAAGATTAGCTAATACCGCATAAGACCACAAGAACTGAGGTTCAAGGGGTCA
AAGGTTTTTCGCTTCAAGATGAGTCCGCGTAAGATTAGCTAGTTGGTGAGGTAATGGCTCACCAAGGCAA
CGATCTTTAACTGGTCTGAGAGGATGATCAGTCACACTGGAACTGAGACACGGTCCAGACTCCTACGGGA
GGCAGCAGTAGGGAATATTGCACAATGGAGGAAACTCTGATGCAGCGACGCCGCGTGAGTGATGAAGGCC
TTCGGGTCGTAAAGCTCTGTCGCAGGGGAATAACACAATGAATGTACCCTGTAAGAAAGGATCGGCTAAC
TTCGTGCCAGCAGCCGCGGTAAGACGAGGGATCCTAGCGTTGTTCGGAATCATTGGGCGTAAAGCGGGTG
TAGGTGGCTTTGTAAGTCAGATGTGAAAGCCCAGGGCTCAACCCTGGAAGTGCATTTGATACTGCGAAGC
TTGAGTGCTAGAGAGGTTACTAGAATTCTTGGTGTAGTGGTGAAATACGTAGATATCAAGAGGAATACCG
GTGGCGAAGGCGGGTAACTGGCTAGACACTGACACTCAGACCCGAAAGCGTGGGGATCAAACAGGATTAG
ATACCCTGGTAGTCCACGCCGTAAACGATGGATACTTGTTGTTGGAGGTATTGACCCCTTCAGTGACGAA
GCTAACGCGTTAAGTATCCCGCCTGGGGAGTACGGTCGCAAGATTAAAACTCAAAGAAATTGACGGGGGC
CCGCACAAGCGGTGGAGCATGTGGTTTAATTCGATGCAACGCGAAGAACCTTACCTAGGCTTGACATGTA
CTGGAAGACTGGCGGAAACGTCGTCGCCCGCAAGGGCCGGTACACAGGTGCTGCATGGCTGTCGTCAGCT
CGTGTCGTGAGATGTTGGGTTAAGTCCCGCAACGAGCGCAACCCCTGCATTTAGTTGCCAGCATTCAGTT
GGGCACTCTAAATGGACTGCCGGTGTTAAACCGGAGGAAGGTGGGGATGACGTCAAGTCCTCATGGCCCT
TATGCCTAGGGCTACACACGTGCTACAATGGTGGTCACAAACTGAAGCGAAGCCGCAAGGTGGAGCAAAT
CGGAGAAAAGCCATCTAAGTTCAGATTGATCTCTGCAACTCGAGATCATGAAGTTGGAATCGCTAGTAAT
CGCGGATCAGAATGCCGCGGTGAATACGTTCCCGGGCCTTGTACACACCGCCCGTCACACCATGAAAGTC
GCTGTACCAGAAGTCGCTGCGCTAACCGCAAGGAGGCAGGCGCCCAAGGTATGGTCGATGATTGGGGTGA
AGTC
>AF148939 Bdellovibrio bacteriovorus
GAAAGTAGCAATATGAGTACTAGTGGCGCACGGGTGAGTAACGCGTGGATAATCTGCCTTGAAGAGGGGG
ATAACTAGTCGAAAGATTAGCTAATACCGCATAAGACCACAAGAACTGAGGTTCAAGGGGTCAAAGGTTT
TTCGCTTCAAGATGAGTCCGCGTAAGATTAGCTAGTTGGTGAGGTAATGGCTCACCAAGGCAACGATCTT
TAACTGGTCTGAGAGGATGATCAGTCACACTGGAACTGAGACACGGTCCAGACTCCTACGGGAGGCAGCA
GTAGGGAATATTGCACAATGGAGGAAACTCTGATGCAGCGACGCCGCGTGAGTGATGAAGGCCTTCGGGT
CGTAAAGCTCTGTCGCAGGGGAATAACACAATGAATGTACCCTGTAAGAAAGGATCGGCTAACTTCGTGC
CAGCAGCCGCGGTAAGACGAGGGATCCTAGCGTTGTTCGGAATCATTGGGCGTAAAGCGGGTGTAGGTGG
CTTTGTAAGTCAGATGTGAAAGCCCAGGGCTCAACCCTGGAAGTGCATTTGATACTGCGAAGCTTGAGTG
CTAGAGAGGTTACTAGAATTCTTGGTGTAGTGGTGAAATACGTAGATATCAAGAGGAATACCGGTGGCGA
AGGCGGGTAACTGGCTAGACACTGACACTCAGACCCGAAAGCGTGGGGATCAAACAGGATTAGATACCCT
GGTAGTCCACGCCGTAAACGATGGATACTTGTTGTTGGAGGTATTGACCCCTTCAGTGACGAAGCTAACG
CGTTAAGTATCCCGCCTGGGGAGTACGGTCGCAAGATTAAAACTCAAAGAAATTGACGGGGGCCCGCACA
AGCGGTGGAGCATGTGGTTTAATTCGATGCAACGCGAAGAACCTTACCTAGGCTTGACATGTACTGGAAG
ACTGGCGGAAACGTCGTCGCCCGCAAGGGCCGGTACACAGGTGCTGCATGGCTGTCGTCAGCTCGTGTCG
TGAGATGTTGGGTTAAGTCCCGCAACGAGCGCAACCCCTGCATTTAGTTGCCAGCATTCAGTTGGGCACT
CTAAATGGACTGCCGGTGTTAAACCGGAGGAAGGTGGGGATGACGTCAAGTCCTCATGGCCCTTATGCCT
AGGGCTACACACGTGCTACAATGGTGGTCACAAACTGAAGCGAAGCCGCAAGGTGGAGCAAATCGGAGAA
AAGCCATCTAAGTTCAGATTGATCTCTGCAACTCGAGATCATGAAGTTGGAATCGCTAGTAATCGCGGAT
CAGAATGCCGCGGTGAATACGTTCCCGGGCCTTGTACACACCGCCCGTCACACCATGAAAGTCGGCTGTA
CCAGAAGTCGCTGCGCTAACCGCAAGGAGGCAGGCGCCCAAGGTATGGTCGATGATTGGGGTGAAGTCC
>AJ292759 Bdellovibrio bacteriovorus 
CGTGCCTAATACATGCAAGTCGAACGGGGAAAGCTTTCGGGTGAGTACTAGTGGCGCACGGGTGAGGAAC
GCGTGGATAATCTGCCTTAGAGTGGGGGATAACTAGTCGAAAGATTAGCTAATACCGCATAAGACCACAG
GAGCTGCGGCTCTAGGGGTCAAAGGTTTTTCGCTCTAAGATGAGTCCGCGTAAGATTAGCTAGTTGGTGA
GGTAACGGCTCACCAAGGCGACGATCTTTAACTGGTCTGAGAGGATGATCAGTCACACTGGAACTGAGAC
ACGGTCCAGACTCCTACGGGAGGCAGCAGTAGGGAATATTGCACAATGGAGGAAACTCTGATGCAGCGAC
GCCGCGTGAGTGATGAAGGCCTTCGGGTCGTAAAGCTCTGTCGCAGGGGAATAACACAATGAATGTACCC
TGTAAGAAAGGATCGGCTAACTTCGTGCCAGCAGCCGCGGTAAGACGAGGGATCCTAGCGTTGTTCGGAA
TTATTGGGCGTAAAGCGGATGTAGGTGGCTTTGTAAGTCAGATGTGAAAGCCCAGGGCTCAACCCTGGAA
GTGCATTTGATACTGCGAAGCTTGAGTGTCGGAGAGGTTACTAGAATTGTTGGTGTAGTGGTGAAATACG
TAGATATCAACAGGAATACCGGAGGCGAAGGCGGGTAACTGGCCGAACACTGACACTGAGATCCGAAAGC
GTGGGGATCAAACAGGATTAGATACCCTGGTAGTCCACGCCGTAAACGATGGATACTTGTTGTTGGAGGT
ATTGACCCCTTCAGTGACGAAGCTAACGCGTTAAGTATCCCGCCTGGGGAGTACGGTCGCAAGATTAAAA
CTCAAAGAAATTGACGGGGGCCCGCACAAGCGGTGGAGCATGTGGTTTAATTCGATGCAACGCGAAGAAC
CTTACCTAGGCTTGACATGTACTGGAAGACTGGCAGAAATGTCGTCGCCCGCAAGGGTCGGTACACAGGT
GCTGCATGGCTGTCGTCAGCTCGTGTCGTGAGATGTTGGGTTAAGTCCCGCAACGAGCGCAACCCCTGCA
TTTAGTTGCCAGCATTCAGTTGGGCACTCTAGATGGACTGCCGGTGTTAAACCGGAGGAAGGTGGGGATG
ACGTCAAGTCCTCATGGCCCTTATGCCTAGGGCTACACACGTGCTACAATGGTAGTCACAGAGCGAAGCT
AAGCCGCGAGGTAGAGCAAATCGCTTAAAAGCTATCTAAGTTCAGATTGATCTCTGCAACTCGAGATCAT
GAAGTTGGAATCGCTAGTAATCGCGGATCAGAATGCCGCGGTGAATACGTTCCCGGGCCTTGTACACACC
GCCC
>AF148941 Bdellovibrio bacteriovorus 
GGGGAAAGGCTTCGGCCGAGTACTAGTGGCGCACGGGTGAGGAACACGTGGGTAATCTGCCTTCGAGTGG
GGGATAACTAGTCGAAAGATTAGCTAATACCGCATAAGACCACATGATCTGCGGATCAAGAGGTCAAAGG
AGCAATTCGCTCGAAGATGAGCCCGCGTAAGATTAGCTAGTTGGTGAGGTAACGGCTCACCAAGGCTGTG
ATCTTTAACTGGTCTGAGAGGATGATCAGTCACACTGGAACTGAGACACGGTCCAGACTCCTACGGGAGG
CAGCAGTAGGGAATATTGCGCAATGGGCGAAAGCCTGACGCAGCGACGCCGCGTGAGTGATGAAGGCCTT
CGGGTCGTAAAGCTCTGTTGCAGGGGAATAAAAAAATGAAGGTACCCTGTGAGGAAGGATCGGCTAACTT
CGTGCCAGCAGCCGCGGTAAGACGAGGGATCCTAGCGTTGCTCGGAATCATTGGGCGTAAAGAGGGCGTA
GGTGGCTTGGTAAGTCAGGTGTGAAAGCCCAGGGCTCAACCCTGGAAGTGCATTTGATACTACTGAGCTT
GAGTGTTAGAGAGGTTACCGGAATACCTGGTGTAGTGGTGAAATACGTAGATATCAGGTGGAACACCGGA
GGCGAAGGCGGGTAACTGGCTAAACACTGACACTGAGGCCCGAAAGCGTGGGGATCAAACAGGATTAGAT
ACCCTGGTAGTCCACGCCGTAAACGATGGATACTTGCTGTTGGAGGTATTGACCCCTTCAGTGGCGAAGC
TAACGCGTTAAGTATCCCGCCTGGGGAGTACGGTCGCAAGATTAAAACTCAAAGAAATTGACGGGGGCCC
GCACAAGCGGTGGAGCATGTGGTTTAATTCGATGCAACGCGCAAAACCTTACCTAGGCTTGACATGTACT
GGAAGAGTGGCGGAGACGTCCTCGCCCGCAAGGGCCGGTACACAGGTGCTGCATGGCTGTCGTCAGCTCG
TGTCGTGAGATGTTGGGTTAAGTCCCGCAACGAGCGCAACCCCTGCCTTTAGTTGCCAGCATTTAGTTGG
GCACTCTAGAGGGACTGCCTGCGTTAAGCAGGAGGAAGGTGGGGATGACGTCAAGTCCTCATGGCCCTTA
TGTCTAGGGCTACACACGTGCTACAATGGGAGTCACAGAGGGATGCCAAATCGCAAGATGGAGCAAATCC
CACAAAAGCTCTCTAAGTTCAGATTGTAGTCTGCAACTCGACTACATGAAGGTGGAATCGCTAGTAATCG
CGGATCAGCATGCCGCGGTGAATACGTTCCCGGGCCTTGTACACACCGGCCGTCACACCCATGAAAGTCG
GCTGTACCAGAAGTCGCTGCGCTAACCGCAAGGAGGCAGGCGCCCAAGGT
>EF687743 Bdellovibrio exovorus 
AACGCTGGCGGCGTGCCTAACACATGCAAGTCGAACGGGGAAAGCTTTCGGGTGAGTACTAGTGGCGCAC
GGGTGAGGAATACATGGGTAATCTGCCCTCGAGTTGGGGATAACTAGTCGAAAGATTAGCTAATACCGAA
TAAGACCACAGGATCTGCGGATCTAGGGGTTAAAGGTTTTTCGCTTGAGGATGAGCCCATGTGGGATTAG
CTAGTTGGTGGGGTAATGGCCTACCAAGGCGACGATCCCTAACTGGTCTTAGAGGATGATCAGTCACACT
GGAACTGAGACACGGTCCAGACTCCTACGGGAGGCAGCAGTAGGGAATATTGCACAATGGGGGAAACCCT
GATGCAGCGACGCCGCGTGAGTGATGAAGGCCTTCGGGTCGTAAAGCTCTGTCGTATGGGACTAACACAA
TGAAGGTACCATGCAAGAAAGGATCGGCTAACTTCGTGCCAGCAGCCGCGGTAAGACGAGGGATCCTAGC
GTTGTTCGGAATTATTGGGCGTAAAGCGGGTGTAGGCGGGCTTATAAGTCAGGTGTGAAATCCCAGGGCT
CAACCCTGGAAGTGCACTTGATACTGTAAGTCTTGAGTGTGGTAGAGGCTATTAGAATTCTTGGTGTAGT
GGTGAAATACGTAGATATCAAGAGGAATACCGGAGGCGAAGGCGGATAGCTGGGCCAACACTGACGCTGA
GACCCGAAAGCGTGGGGATCAAACAGGATTAGATACCCTGGTAGTCCACGCCGTAAACGATGGATACTTG
TTGTTAGTGGTATTGACCCCACTAGTGACGTAGCTAACGCGTTAAGTATCCCGCCTGGGGAGTACGGTCG
CAAGATTAAAACTCAAAGAAATTGACGGGGGCCCGCACAAGCGGTGGAGCATGTGGTTTAATTCGATGCA
ACGCGAAGAACCTTACCTAGGCTTGACATGGACTGGAAGAGTGGCAGAAATGTCCTCGCTCGCAAGAGTC
GGTTCACAGGTGCTGCATGGCTGTCGTCAGCTCGTGTCGTGAGATGTTGGGTTAAGTCCCGCAACGAGCG
CAACCCTTACCTTTAGTTGCCAGCATTTAGTTGGGCACTCTAAAGGGACTGCCTGCGTTAAGCAGGAGGA
AGGTGGGGATGACGTCAAGTCCTCATGGCCCTTATGCCTAGGGCTACACACGTGCTACAATGGTGGTCAC
AGAGGGAAGCCAAACCGCGAGGTGGAGCTAATCCCTTAAAAGCCATCTAAGTTCAGATTGGTCTCTGCAA
CTCGAGACCATGAAGTTGGAATCGCTAGTAATCGCGGATCAGAATGCCGCGGTGAATACGTTCCCGGGCC
TTGTACACACCGCCCGTCACACCATGAAAGTTGGTCGTACCAGAAGTCGCTGTGCTAACCGCAAGGAGGT
AGGCGCCCAAGGTATGGTCGATGATTGGGGTG
>AF148940 Bdellovibrio sp. 
CGTGAAAAGGGGCAACCCTTAGTAAAGTGGCGCACGGGTGAGTAACACGTAGGTAATCTGCCTTTTAGTG
GGGAATAACACAGGGAAACCTGTGCTAATGCCGCATAAGTAAGCAATTAGAAAGTGGGCGCCGTAAGGGC
TCATGCTGAAAGAAGAGCCTGCGGCCTATTAGCTAGTTGGTGGGGTAATGGCCTACCAAGGCAACGATAG
GTATCCGGTCTGAGAGGATGATCGGACACACTGGAACTGAGACACGGTCCAGACTCCTACGGGAGGCAGC
AGTAGGGAATATTGCGCAATGGGGGAAACCCTGACGCAGCAACGCCGCGTGAGTGAGGAAGGTCTTCGGA
TTGTAAAACTCTTTTTTTAGGGAAAAATGATTACAGAGCTAATACCCTGTAAAGTGATGGTACCTAAAGA
ATAAGCACCGGCTAACTTCGTGCCAGCAGCCGCGGTAATACGAAGGGTGCAAGCGTTGTTCGGAATCATT
GGGCGTAAAGCGCGCGCAGGCGGATCAGCAAGTCAGATGTGAAATCTCGAAGCTCAACTTCGAAACTGCG
TCTGAAACTGCTAGTCTAGAATGTCGGAGGGGGCAGGGGAATTTCACGTGTAGGGGTAAAATCCGTAGAG
ATGTGAAGGAACACCGGAGGCGAAGGCGCCTGCCTGGACGACTATTGACGCTGAGGCGCGAAAGCGTGGG
GAGCAAACAGGATTAGATACCCTGGTAGTCCACGCCGTAAACGATGAATACTAGTTATTGGGGGTATTGA
CTCCTTCAGTGACGCAGCTAACGCATTAAGTATTCCGCCTGGGGAGTACGGTCGCAAGACTAAAACTCAA
ACAAATTGACGGGGGCCCGCACAAGCGGTGGATTATGTGGTTTAATTCGAAGCAACGCGCAGAACCTTAC
CTAGGCTTGAACTCCTACGAACCCGTTGTAATGGACGGGGTGCCCGCAAGGGAATGTAGTGAGAGGTGCT
GCATGGCTGTCGTCAGCTCGTGTTGTGAAATGTTGGGTTAAGTCTCGCAACGAGCGCAACCCCTATCGTC
TGTTGCCAGCATTAAGTTGGGCACTCTGACGAGACTGCCTGGGTTAACCAGGAGGAAGGTGGGGATGACG
TCAAGTCCTCATGGCCCTTATGTCTAGGGCTACACACGTAATACAATGGCGCGTACAGAGGGAAGCGAAC
TCGCAAGGGGGAGCAAATCTCAAAAAGCGCGCCTCAGTTCGGATTGGAGTCTGCAACTCGACTCCATGAA
GTTGGAATCGCTAGTAATCGGAGATCAGCACGCTCCGGTGAATACGTTCCCGGGCCTTGTACACACCGCC
CGTCACACCATGGGAGTTGTTTTCATTTTAAGACGTGACTCTAACCGCAAGGAGGAGAGCGTCTACAGTG
GG
>AF084852 Bdellovibrio starrii 
AACGAACGCTGGCGGCGTGCCTAATACATGCAAGTCGAACGTGAAAAGGGGCAACCCTTAGTAAAGTGGC
GCACGGGTGAGTAACACGTAGGTAATCTGCCTTTCAGTGGGGAATAACTTAGGGAAACCTGAGCTAATGC
CGCATACGTTAGTAATAAGAAAGTGGGCGCCGCAAGGGCTCATGCTGAAAGAAGGGCCTGCGGCCTATTA
GCTAGTTGGTGGGGTAATGGCCTACCAAGGCAACGATAGGTATCCGGTCTGAGAGGATGATCGGACACAC
TGGAACTGAGACACGGTCCAGACTCCTACGGGAGGCAGCAGTAGGGAATATTGCGCAATGGGGGAAACCC
TGACGCAGCAACGCCGCGTGAGTGAGGAAGGTCTTCGGATTGTAAAACTCTTTTTTTAGGGAAAAATGAT
TACAGAGCTAATACCCTGTAAAGTGATGGTACCTAAAGAATAAGCACCGGCTAACTTCGTGCCAGCAGCC
GCGGTAATACGAAGGGTGCAAGCGTTGTTCGGAATCATTGGGCGTAAAGCGCGCGCAGGCGGATCAGCAA
GTCAGATGTGAAATCTCGAAGCTCAACTTCGAAACTGCGTCTGAAACTGCTAGTCTAGAATGTCGGAGGG
GGCAGGGGAATTTCACGTGTAGGGGTAAAATCCGTAGAGATGTGAAGGAACACCGGAGGCGAAGGCGCCT
GCCTGGACGACTATTGACGCTGAGGCGCGAAAGCGTGGGGAGCAAACAGGATTAGATACCCTGGTAGTCC
ACGCCGTAAACGATGAATACTAGTTATTGGGGGTATTGACTCCTTCAGTGACGCAGCTAACGCATTAAGT
ATTCCGCCTGGGGAGTACGGTCGCAAGACTAAAACTCAAACAAATTGACGGGGGCCCGCACAAGCGGTGG
ATTATGTGGTTTAATTCGAAGCAACGCGCAGAACCTTACCTAGGCTTGAACTCCTACGAACCCGTTGTAA
TGGACGGGGTGCCCGCAAGGGAATGTAGTGAGAGGTGCTGCATGGCTGTCGTCAGCTCGTGTTGTGAAAT
GTTGGGTTAAGTCTCGCAACGAGCGCAACCCCTATCGTCTGTTGCCAGCATTAAGTTGGGCACTCTGACG
AGACTGCCTGGGTTAACCAGGAGGAAGGTGGGGATGACGTCAAGTCCTCATGGCCCTTATGTCTAGGGCT
ACACACGTAATACAATGGCGCGTACAGAGGGAAGCGAACTCGCAAGGGGGAGCAAATCTCAAAAAGCGCG
CCTCAGTTCGGATTGGAGTCTGCAACTCGACTCCATGAAGTTGGAATCGCTAGTAATCGGAGATCAGCAC
GCTCCGGTGAATACGTTCCCGGGCCTTGTACACACCGCCCGTCACACCATGGGAGTTGTTTTCATTTTAA
GACGTGACTCTAACCGCAAGGGGGAGAGCGTCTACAGTGGGAGCGATGACTGGGGTG
>DQ631713 Bacteriovorax sp. 
ACCTACCTCTTAGCGGGGGATAACCAGAAGAAATTCTGGCTAATACCGCATACGGTGTACGACATGGAAA
AAGTACACGAAAGAATGCCTCTCCTTGGAAGCATTTACTAAGAGATGGGCCTGCGTTGCATTAGCTTGTT
GGTGGGGTAATGGCCTACCAAGGCAACGATGCATAGCTGGTCTGAGAGGACGATCAGCCACACTGGAACT
GAGACACGGTCCAGACTCCTACGGGAGGCAGCAGTGGGGAATATTGCGCAATGGGGGAAACCCTGACGCA
GCAATGCCGCGTGAGTGAGGAAGGCCTTCGGGTTGTAAAGCTCTGTCAAATAGGAAGAATTCCTCTGGGT
CCAATAGGCCTAGAGATTGACGGTACTATTAAAGGAAGCACCGGCTAACTTCGTGCCAGCAGCCGCGGTA
ATACGAAGGGTGCAAGCGTTGTTCGGATTTACTGGGCGTAAAGCGCGCGCAGGCGGATTAATAAGCCAGA
TGTGAAATCTCGGGGCTCAACCCCGAAACTGCGTCTGGAACTGTTAATCTAGAGTTATGGAGGGGAGAGC
GGAATTTCGCATGTAGGGGTAAAATCCGTAGAGATGCGAAGGAACACCAGAGCCGAAGGGGGCTCTCTGG
CCATCAACTGACGCTGAGGCGCGAAAGCGTGGGGAGCAAACAGGATTAGATACCCTGGTAGTCCACGCCG
TAAACGATGAGTACTAGGTATTGGGAGTTTGACCCTCTCAGTGCCAAAGCTAACGCATTAAGTACTCCGC
CTGGGAAGTACGGTCGCAAGACTAAAACTCAAAGGAATTGACGGGGGCCCGCACAAGCGGTGGATTATGT
GGTTTAATTCGAAGCAACGCGCAGAACCTTACCTGGGCTTGAAATCCCGAGAAGATCGACCAAAATTGAT
TGTGCTCTTCGGAGAACTCGGTGACAGGCGCTGCATGGCTGTCGTCAGCTCGTGTCGTGAGATGTTGGGT
TAAGTCTCGCAACGAGCGCAACCCCTATCTTTAGTTGCCAGCATTAAGTTGGGCACTCTAGAGAGACTGC
CTGGGTTAACCAGGAGGAAGGTGGGGATGACGTCAAGTCCTCATGGCCCTTATGTCCAGGGCTACACACG
TAATACAATGGTGCATACAAAGGGACGCGAGCACGCGAGTGTCAGCAAATCTCAAAAAGTGCATCTCAGT
CCGGATTGGAGTCTGCAACTCGACTCCATGAAGTTGGAATCGCTAGTAATCGCAGATCAGCACGCTGCGG
TGAATACGTTCCCGGGCCTTGTACACACCGCCCGTCACACCATGGGAGTTGACCTTACCTGAAGCCGTGG
CCCTACTTT
>DQ631738 Bacteriovorax sp. 
CGAGAAAGCTCCTTCGGGGGTGAGTAGAGTGGCGCACGGGTGAGTAACGCGTAGGTAACCTGCCCTTTTG
TGGGGGATAACCAGGAGAAATTCTGGCTAATACCGCATACGTAGTACGACATGGGAAAAGTACTAGAAAG
GATGCCTCTACTTGTAAGCATTCACAGAAGGATGGGCCTGCGTTGCATTAGCTTGTTGGTGGGGTAATGG
CCTACCAAGGCAACGATGCATAGCTGGTCTGAGAGGATGATCAGTCACACTGGAACTGAGACACGGTCCA
GACTCCTACGGGAGGCAGCAGTGGGGAATATTGCGCAATGGGGGAAACCCTGACGCAGCAATGCCGCGTG
AGTGAGGAAGGCCTTCGGGTTGTAAAGCTCTGTCAGATAGGAAGAATGGTTATGGGTCTAATAGGCCTAT
AATTTGACGGTACTATCAAAGGAAGCACCGGCTAACTTCGTGCCAGCAGCCGCGGTAATACGAAGGGTGC
AAGCGTTGTTCGGATTTACTGGGCGTAAAGCGCGCGCAGGCGGATTATTAAGCCAGATGTGAAATCCCGG
GGCTCAACCCCGGAACTGCGTCTGGAACTGGTAATCTAGAGTTATAGAGGGGAGAGCGGAATTTCGCATG
TAGGGGTAAAATCCGTAGAGATGCGAAGGAACACCAGCGCCGAAGGGGGCTCTCTGGCTATTAACTGACG
CTGAGGCGCGAAAGCGTGGGTAGCAAACAGGATTAGATACCCTGGTAGTCCACGCCGTAAACGATGAGTA
CTAGATATTGGAGCCTTTGACCGCTTCAGTGTCGCAGCTAACGCATTAAGTACTCCGCCTGGGAAGTACG
GTCGCAAGACTAAAACTCAAAGGAATTGACGGGGGCCCGCACAAGCGGTGGATTATGTGGTTTAATTCGA
AGCAACGCGCAGAACCTTACCTAGGCTTGAAATCCTGAGAAGATCGACCAAAATTGATTGTGCTCTTCGG
AGAACTCAGTGACAGGCGCTGCATGGCTGTCGTCAGCTCGTGTCGTGAGATGTTGGGTTAAGTCTCGCAA
CGAGCGCAACCCCTATCCTTAGTTGCCAGCATTAAGTTGGGCACTCTAGGGAGACTGCCTGGGTTAACCA
GGAGGAAGGTGGGGATGACGTCAAGTCCTCATGGCCCTTATGTCTAGGGCTACACACGTAATACAATGGT
GCATACAAAGAGACGCGATCAGGTGACTGTCAGCAAATCTCAAAAAGTGCATCTCAGTCCGGATTGGAGT
CTGCAACTCGACTCCATGAAGTTGGAATCGCTAGTAATCGCAGATCAGCACGCTGCGGTGAATACGTTCC
CGGGCCTTGTACACACCGCCCGTCACACCATGGGAGTTGATCTTACCTGAAGCCGTGGCCCTAACTTT
>DQ631697 Bacteriovorax sp.
GTAGGTGACCTGCCTTACAGTGGGGGATAGCCTGGGGAAACCCGGATTAATACCGCATACGTAATGAGAA
TTTGGAAATATCATTAGAAAGGATGCCTCTCCTTGGAAGCATTCACTGTAAGATGGGCCTGCGTTGCATT
AGCTAGATGGTGGGGTAATGGCCTACCATGGCGACGATGCATAGCTGGTCTGAGAGGATGATCAGCCACA
CTGGAACTGAGACACGGTCCAGACTCCTACGGGAGGCAGCAGTGGGGAATATTGCGCAATGGGCGAAAGC
CTGACGCAGCAATGCCGCGTGAGTGAGGAAGGCCTTCGGGTTGTAAAGCTCTGTCAGATGGGAAGAATGG
TCAAGGGTCCAATAGGCCTTTGATTTGACGGTACCTTCAGAGGAAGCACCGGCTAACTTCGTGCCAGCAG
CCGCGGTAATACGAAGGGTGCAAGCGTTGTTCGGATTTATTGGGCGTAAAGCGCGCGCAGGCGGATAATT
AAGCCAGATGTGAAATCTCGGGGCTCAACCCCGAAACTGCGTCTGGAACTGGTTATCTAGAATCACGGAG
AGGGAAGGGGAATTTCGCATGTAGGGGTAAAATCCGTAGAGATGCGAAGGAACACCAGAGGCGAAGGCGC
CTTCCTGGACGTGTATTGACGCTGAGGCGCGAAAGCGTGGGGAGCAAACAGGATTAGATACCCTGGTAGT
CCACGCCGTAAACGATGTGCACTAGATATGGGGGGATTGACCCCTTCCGTGTCGAAGCTAACGCATTAAG
TGCACCGCCTGGGAAGTACGGTCGCAAGACTAAAACTCAAAGGAATTGACGGGGGCCCGCACAAGCGGTG
GATTATGTGGTTTAATTCGAAGCAACGCGCAGAACCTTACCTAGGCTTGAAATCCCGAGAAGACGGACTA
AAATCTGTTGTGCTCTTCGGAGAACTCGGTGACAGGCGCTGCATGGCTGTCGTCAGCTCGTGTCGTGAGA
TGTTGGGTTAAGTCTCGCAACGAGCGCAACCCCTATCTTTAGTTGCCAGCATTAAGTTGGGCACTCTAGA
GAGACTGCCCGGGTTAACCGGGAGGAAGGTGGGGATGACGTCAAGTCCTCATGGCCCTTATGTCTAGGGC
TACACACGTAATACAATGGTGCATACAAAGTGAAGCGACCCGGCGACGGTGAGCAAATCACAAAAAGTGC
ATCTCAGTCCGGATTGGAGTCTGCAACTCGACTCCATGAAGTTGGAATCGCTAGTAATCGCGGATCAGCA
CGCCGCGGTGAATACGTTCCCGGGCCTTGTACACACCGCCCGTCACACCATGGGAGTTGATCTTACCTGA
AGCCGGGCCC
>DQ631726 Bacteriovorax sp. 
GCAAGTCGAACGAGAAAGTCACTTCGGTGGCGAGTAGAGTGGCGCACGGGTGAGTAACGCGTAGGTAACC
TACCTCATAGCGGGGGATAACCAGGAGAAATTCTGGCTAATACCGCATACGTAGCACGACATGGGAAAAG
TGCTAGAAAGAATGCCTCTCCTTGGAAGCATTTACTATGAGATGGGCCTGCGTTGCATTAGCTTGTTGGT
GGGGTAATGGCCTACCAAGGCAACGATGCATAGCTGGTCTGAGAGGATGATCAGCCACACTGGAACTGAG
ACACGGTCCAGACTCCTACGGGAGGCAGCAGTGGGGAATATTGCGCAATGGGGGAAACCCTGACGCAGCA
ATGCCGCGTGAGTGAGGAAGGCCTTCGGGTTGTAAAGCTCTGTCAGATGGGAAGAACAGCAGTTGGTCCA
ATAGGCCATCTGTTTGACGGTACCTTCAAAGGAAGCACCGGCTAACTTCGTGCCAGCAGCCGCGGTAATA
CGAAGGGTGCAAGCGTTGTTCGGATTTACTGGGCGTAAAGCGCGCGCAGGCGGATTGATAAGTCAGATGT
GAAATCTCGGGGCTCAACCCCGAAACTGCGTCTGAAACTGTTGATCTAGAGTTATGTAGGGGAGAAGGGA
ATTTCGCATGTAGGGGTAAAATCCGTAGAGATGCGAAGGAACACCAGAGCCGAAGGGGCTTCTCTGGGCA
TACACTGACGCTGAGGCGCGAAAGCGTGGGTAGCAAACAGGATTAGATACCCTGGTAGTCCACGCCGTAA
ACGATGAGTACTAGATTTTGGGGCCTTTGACCGCTTCAGAGTCGCAGCTAACGCATTAAGTACTCCGCCT
GGGAAGTACGGTCGCAAGACTAAAACTCAAAGGAATTGACGGGGGCCCGCACAAGCGGTGGATTATGTGG
TTTAATTCGAAGCAACGCGCAGAACCTTACCTGGGCTTGAAATCCCGAGAAGATCGGCCAAAACTGATTG
TGCTCTTCGGAGAACTCGGTGACAGGCGCTGCATGGCTGTCGTCAGCTCGTGTCGTGAGATGTTGGGTTA
AGTCTCGCAACGAGCGCAACCCCTATCCTTAGTTGCCAGCATTAAGTTGGGCACTCTAGGGAGACTGCCT
GGGTTAACCAGGAGGAAGGTGGGGATGACGTCAAGTCCTCATGGCCCTTATGTCCAGGGCTACACACGTA
ATACAATGGTGCATACAAAGGGACGCGACCCCGCGAGGGTGAGCAAATCTCAAAAAGTGCATCTCAGTCC
GGATTGGAGTCTGCAACTCGACTCCATGAAGTTGGAATCGCTAGTAATCGCGGATCAGCACGCCGCGGTG
AATACGTTCCCGGGCCTTGTACACACCGCCCGTCACACCATGGGAGTTGATCTTACCTGAAGCCGTGGCC
CTAA
>DQ631737 Bacteriovorax sp. 
CGAGAAAGACCTTCGGGATGAGTACAGTGGCGCACGGGTGAGTAACACGTAGGTGACCTGCCTATTAGCG
GGGGATAACACGAAGAAATTCGTGCTAATACCGCATACGCAAAGTGAATTTGGAAGTAGCTTTGGAAAGA
ATGCCTCTCCTTGGAAGCATTTACTAATAGATGGGCCTGCGTAGCATTAGCTTGATGGTGGGGTAACGGC
CTACCATGGCGACGATGCTTAACTGGTCTGAGAGGATGATCAGTCACACTGGAACTGAGACACGGTCCAG
ACTCCTACGGGAGGCAGCAGTGGGGAATATTGCGCAATGGGCGAAAGCCTGACGCAGCAATGCCGCGTGA
GTGAGGAAGGCCTTCGGGTTGTAAAGCTCTGTCATATGGAAAGAATGGTCATTGTTCTAACAGGGCAGTG
ATTTGACGGTACCATAAAAGGAAGCACCGGCTAACTTCGTGCCAGCAGCCGCGGTAATACGAAGGGTGCA
AGCGTTGTTCGGATTTATTGGGCGTAAAGCGCGCGCAGGCGGACTATTAAGCCAGATGTGAAATCTCGGG
GCTCAACCCCGAAACTGCGTCTGGAACTGGTAGTCTAGAATCTTGGAGGGGGAAGCGGAATTTCGCATGT
AGGGGTAAAATCCGTAGAGATGCGAAGGAACACCAGAGCCGAAGGGGGCTTCCTGGCCAAGTATTGACGC
TGAGGCGCGAAAGCGTGGGGAGCAAACAGGATTAGATACCCTGGTAGTCCACGCCGTAAACGATGTGCAC
TAGATATTGGAGACTTTGACCTCTTCAGTGTCGTAGCTAACGCATTAAGTGCACCGCCTGGGGAGTACGG
TCGCAAGACTAAAACTCAAAGGAATTGACGGGGGCCCGCACAAGCGGTGGATTATGTGGTTTAATTCGAA
GCAACGCGCAGAACCTTACCTAGGCTTGAAATCCTGAGAAGATCGACCAAAATTGATTGTGCTCTTCGGA
GAACTCAGTGACAGGCGCTGCATGGCTGTCGTCAGCTCGTGTCGTGAGATGTTGGGTTAAGTCTCGCAAC
GAGCGCAACCCCTATCTTTAGTTGCCAGCATTAAGTTGGGCACTCTAGAGAGACTGCCTGGGTTAACCAG
GAGGAAGGTGGGGATGACGTCAAGTCCTCATGGCCCTTATGTCTAGGGCTACACACGTAATACAATGGTG
CATACAAAGGGAAGCGATCTGGTGACAGTTAGCAAATCTCAAAAAGTGCATCTCAGTCCGGATTGGAGTC
TGCAACTCGACTCCATGAAGTTGGAATCGCTAGTAATCGGAGATCAGCACGCTCCGGTGAATACGTTCCC
GGGCCTTGTACACACCGCCCGTCACACCATGGGAGTTAATCTTACCTGAAGCCGTGGCCCTAAC
>DQ186612 Micavibrio aeruginosavorus 
CGAACGCTGGCGGCAGGCCTAATACATGCAAGTCGAACGCCCCGCAAGGGGAGTGGCGCACGGGTGAGTA
ACGCGTGGGAATGTGCCCTTAGGTGCGGAACAACGTTTGGAAACGAACGCTAATACCGCATAATATCTCC
GGATCAAAGATTTATCGCCTAGGGATCAGCCCGCGTTGGATTAGCTAGTTGGTGGGGTAACGGCCTACCA
AGGCGACGATCCATAGCTGGTCTGAGAGGATGATCAGCCACACTGGGACTGAGACACGGCCCAGACTCCT
ACGGGAGGCAGCAGTAAGGAATATTGGACAATGGGGGAAACCCTGATCCAGCCATGCCGCGTGAGTGATG
AAGGCCTTCGGGTTGTAAAGCTCTTTTAGGTGTGAAAATGATGATGGTAGCACCAGAAAAAGCTCCGGCT
AACTTCGTGCCAGCAGCCGCGGTAATACGAAGGGAGCGAGCGTTGTTCGGAATCACTGGGCGTAAAGCGT
GCGTAGGCGGTTTTGTAAGACAGAAGTGAAATCCTGGAGCTTAACTCCAGAATTGCTTTTGTGACTGCAA
AGCTTGAATCCAGGAGAGGTTGGGGGAATTCCGAGTGTAGAGGTGAAATTCGCAGATATTCGGAGGAACA
CCAGTGGCGTAGGCGCCCAACTGGACTGGTATTGACGCTGAGGCACGAAAGCGTGGGGATCAAACAGGAT
TAGATACCCTGGTAGTCCACGCCGTAAACGATGTGTGCTAGCTGTCGGGAGTCTTAGGCTTTCGGCGGCG
CAGCTAACGCACTAAGCACACCGCCTGGGAAGTACGGCCGCAAGGTTAAAACTCAAAGGAATTGACGGGG
ACCCGCACAAGCGGTGGAGCATGTTGTTTAATTCGAAGCAACGCGAAGAACCTTACCTACTCTTGTATCC
TCCTTTTGACTTTCAGAGATGATTGTCTTCGGTTCGGCCGGGGGAGTGACAGGTGCTGCATGGCTGTCGT
CAGCTCGTGTCGTGAGATGTTGGGTTAAGTCCCGCAACGAGCGCAACCCTCATCGTATGTTGCCATCAGG
TAATGCTGGGCACTCGTGCGAGACCGCCGGTGATAAGCCGGAGGAAGGTGGGGACGACGTCAAGTCATCA
TGGCCCTTACGAGTAGGGCTACAAACGTGCTACAATGGTGGTGACAGTGAGCAGCCACTCCGCAAGGAGG
CGCTAATCTCTAAAAGCCATCTCAGTTCAGATTGTCCTCTGCAACTCGAGGGCATGAAGTTGGAATCGCT
AGTAATCGTGGATCAGCATGCCACGGTGAATACGTTCCCGGGTCTTGTACACACCGCCCGTCACGTCATG
GGAGTTGGTTCTACCTGAAGGCGGTACGCTAACCTATGGAGGCAGCCGACCACGGTAGGGTCAGTGACTG
G
>DQ186613 Micavibrio sp. 
CGAACGCTGGCGGCAGGCCTAATACATGCAAGTCGAACGCCCCGCAAGGGGAGTGGCGCACGGGTGAGTA
ACGCGTGGGAATGTGCCCTTAGGTGCGGAACAACGTTTGGAAACGAACGCTAATACCGCATAATATCTCC
GGATCAAAGATTTATCGCCTAGGGATCAGCCCGCGTTGGATTAGCTAGTTGGTGGGGTAACGGCCTACCA
AGGCGACGATCCATAGCTGGTCTGAGAGGATGATCAGCCACACTGGGACTGAGACACGGCCCAGACTCCT
ACGGGAGGCAGCAGTAAGGAATATTGGACAATGGAGGAAACTCTGATCCAGCCATGCCGCGTGAGTGATG
AAGGCCTTCGGGTTGTAAAGCTCTTTTAGGTGTGAAAATGATGATGGTAGCACCAGAAAAAGCTCCGGCT
AACTTCGTGCCAGCAGCCGCGGTAATACGAAGGGAGCGAGCGTTGTTCGGAATCACTGGGCGTAAAGCGT
GCGTAGGCGGTTTTGTAAGACAGAAGTGAAATCCTGGAGCTTAACTCCAGAATTGCTTTTGTGACTGCAA
AGCTTGAATCCAGGAGAGGTTGGGGGAATTCCGAGTGTAGAGGTGAAATTCGCAGATATTCGGAGGAACA
CCAGTGGCGTAGGCGCCCAACTGGACTGGTATTGACGCTGAGGCACGAAAGCGTGGGGATCAAACAGGAT
TAGATACCCTGGTAGTCCACGCCGTAAACGATGTGTGCTAGCTGTCGGGAGTCTTAGGCTTTCGGCGGCG
CAGCTAACGCATTAAGCACACCGCCTGGGAAGTACGGCCGCAAGGTTAAAACTCAAAGGAATTGACGGGG
ACCCGCACAAGCGGTGGAGCATGTTGTTTAATTCGAAGCAACGCGAAGAACCTTACCTACTCTTGTATCC
TCCTTTTGACTTTCAGAGATGATTGTCTTCGGTTCGGCCGGGGGAGTGACAGGTGCTGCATGGCTGTCGT
CAGCTCGTGTCGTGAGATGTTGGGTTAAGTCCCGCAACGAGCGCAACCCTCATCGTATGTTGCCATCAGG
TAATGCTGGGCACTCGTGCGAGACCGCCGGTGATAAGCCGGAGGAAGGTGGGGACGACGTCAAGTCATCA
TGGCCCTTACGAGTAGGGCTACAAACGTGCTACAATGGTGGTGACAGTGAGCAGCCACTCCGCAAGGAGG
AGCTAATCTCTAAAAGCCATCTCAGTTCAGATTGTCCTCTGCAACTCGAGGGCATGAAGTTGGAATCGCT
AGTAATCGTGGATCAGCATGCCACGGTGAATACGTTCCCGGGTCTTGTACACACCGCCCGTCACGTCATG
GGAGTTGGTTCTACCTGAAGGCGGTACGCTAACCTATGGAGGCAGCCGACCACGGTAGGGTCAGTGACTG
G
>DQ186614 Micavibrio sp. 
GAACGCTGGCGGCAGGCCTAATACATGCAAGTCGAACGCCCCGCAAGGGGAGTGGCGCACGGGTGAGTAA
CGCGTGGGAATGTGCCCTTGGGTGCGGAACAACGTTTGGAAACGAACGCTAATACCGCATAATATCTCCG
GATCAAAGATTTATCGCCCAGGGATCAGCCCGCGTTGGATTAGCTAGTTGGTGGGGTAACGGCCTACCAA
GGCGACGATCCATAGCTGGTCTGAGAGGATGATCAGCCACACTGGGACTGAGACACGGCCCAGACTCCTA
CGGGAGGCAGCAGTAAGGAATATTGGACAATGGAGGCAACTCTGATCCAGCCATGCCGCGTGAGTGATGA
AGGCCTTCGGGTTGTAAAGCTCTTTTAGGTGTGAAAATAATGATGGTAACACCAGAAAAAGCTCCGGCTA
ACTTCGTGCCAGCAGCCGCGGTAATACGAAGGGAGCGAGCGTTGTTCGGAATCACTGGGCGTAAAGCGTG
CGTAGGCGGTCTTGTAAGACAGAAGTGAAAGCCTGGGGCTTAACCCCAGAACTGCTTTTGTGACTGCAAG
GCTTGAATCCAGGAGAGGTTGGGGGAATTCCGAGTGTAGAGGTGAAATTCGCAGATATTCGGAGGAACAC
CAGTGGCGTAGGCGCCCAACTGGACTGGTATTGACGCTGAGGCACGAAAGCGTGGGGATCAAACAGGATT
AGATACCCTGGTAGTCCACGCCGTAAACGATGTGTGCTAGCTGTCGGGAGTCTTAGGCTTTCGGCGGCGC
AGCTAACGCATTAAGCACACCGCCTGGGAAGTACGGCCGCAAGGTTAAAACTCAAAGGAATTGACGGGGA
CCCGCACAAGCGGTGGAGCATGTTGTTTAATTCGAAGCAACGCGAAGAACCTTACCTACTCTTGTATCCT
CCTTTTGACTTTCAGAGATGATTGTCTTCGGTTCGGCCGGGGGAGTGACAGGTGCTGCATGGCTGTCGTC
AGCTCGTGTCGTGAGATGTTGGGTTAAGTCCCGCAACGAGCGCAACCCTCATCGTATGTTGCCAGCAGGT
TAAGCTGGGCACTCATGCGAGACCGCCGGTGATAAGCCGGAGGAAGGTGGGGACGACGTCAAGTCATCAT
GGCCCTTACGAGTAGGGCTACAAACGTGCTACAATGGTGGTGACAGTGAGCAGCCACTCCGCAAGGAGGC
GCTAATCTCTAAAAGCCATCTCAGTTCAGATTGTCCTCTGCAACTCGAGGGCATGAAGTCGGAATCGCTA
GTAATCGTGGATCAGCATGCCACGGTGAATACGTTCCCGGGTCTTGTACACACCGCCCGTCACGTCATGG
GAGTTGGTTCTACCTGAAGGCGGTACGCTAACCTATGGAGGCAGCCGACCACGGTAGGGTCAGCGACTGG
GACGAAGTCGTAACAAGGTAGCCG
>DQ186615 Micavibrio sp. 
CGAACGCTGGCGGCAGGCCTAATACATGCAAGTCGAACGCCCCGCAAGGGGAGTGGCGCACGGGTGAGTA
ACGCGTGGGAATGTGCCCTTGGGTGCGGAACAACGTTTGGAAACGAACGCTAATACCGCATAATATCTCC
GGATCAAAGATTTATCGCCCAGGGATCAGCCCGCGTTGGATTAGCTAGTTGGTGGGGTAACGGCCTACCA
AGGCGACGATCCATAGCTGGTCTGAGAGGATGATCAGCCACACTGGGACTGAGACACGGCCCAGACTCCT
ACGGGAGGCAGCAGTAAGGAATATTGGACAATGGAGGCAACTCTGATCCAGCCATGCCGCGTGAGTGATG
AAGGCCTTCGGGTTGTAAAGCTCTTTTAGGTGTGAAAATAATGATGGTAACACCAGAAAAAGCTCCGGCT
AACTTCGTGCCAGCAGCCGCGGTAATACGAAGGGAGCGAGCGTTGTTCGGAATCACTGGGCGTAAAGCGT
GCGTAGGCGGTCTTGTAAGACAGAAGTGAAAGCCTGGGGCTTAACCCCAGAACTGCTTTTGTGACTGCAA
GGCTTGAATCCAGGAGAGGTTGGGGGAATTCCGAGTGTAGAGGTGAAATTCGCAGATATTCGGAGGAACA
CCAGTGGCGTAGGCGCCCAACTGGACTGGTATTGACGCTGAGGCACGAAAGCGTGGGGATCAAACAGGAT
TAGATACCCTGGTAGTCCACGCCGTAAACGATGTGTGCTAGCTGTCGGGAGTCTTAGGCTTTCGGCGGCG
CAGCTAACGCATTAAGCACACCGCCTGGGAAGTACGGCCGCAAGGTTAAAACTCAAAGGAATTGACGGGG
ACCCGCACAAGCGGTGGAGCATGTTGTTTAATTCGAAGCAACGCGAAGAACCTTACCTACTCTTGTATCC
TCCTTTTGACTTTCAGAGATGATTGTCTTCGGTTCGGCCGGGGGAGTGACAGGTGCTGCATGGCTGTCGT
CAGCTCGTGTCGTGAGATGTTGGGTTAAGTCCCGCAACGAGCGCAACCCTCATCGTATGTTGCCAGCAGG
TTAAGCTGGGCACTCATGCGAGACCGCCGGTGATAAGCCGGAGGAAGGTGGGGACGACGTCAAGTCATCA
TGGCCCTTACGAGTAGGGCTACAAACGTGCTACAATGGTGGTGACAGTGAGCAGCCACTCCGCAAGGAGG
CGCTAATCTCTAAAAGCCATCTCAGTTCAGATTGTCCTCTGCAACTCGAGGGCATGAAGTCGGAATCGCT
AGTAATCGTGGATCAGCATGCCACGGTGAATACGTTCCCGGGTCTTGTACACACCGCCCGTCACGTCATG
GGAGTTGGTTCTACCTGAAGGCGGTACGCTAACCTATGGAGGCAGCCGACCACGGTAGGGTCAGCGACTG
>HM038000 Vampirovibrio chlorellavorus 
ATCATGGCTCAGGACGAACGCTGGCGGTGTGCTTAATACATGCAAGTCGAACGATGAGGCCCTTCGGGGT
ACATCAGTGGCGGACGGCTGAGTAACGCGTAGATAACGTGCCTCTTACTGGGGGATAACATCGGGAAACC
GGTGCTAATACCGCATAAGTCAATGGCTGGAATGCTGTTGATTAAAGATTTATCGGTAAGAGATCGGTCT
GCGTCTGATTAGCTTGTTGGTAGGGTAAAGGCCTACCAAGGCGATGATCAGTAGTTGGTCTGAGAGGATG
ACCAGCCAGAGTGGGACTGAGACACGGCCCACACTTCTACGGAAGGCAGCAGTAGGGAATTTTGCGCAAT
GGGCGAAAGCCTGACGCAGCAACACCGCGTGTAGGATGAAGGATTTCGGTTCGTAAACTACTGTCAGCAG
GGAATATAATGACTGTACCTGCAGAGGAAGCATCGGCTAACTACGTGCCAGCAGCCGCGGTAAGACGTAG
GATGCAAGCGTTGTCCGGAATTATTGGGCGTAAAGAGTTCGTAGGCGGTTGCCTAAGTCTGATGTTAAAG
CCTGGCGCTCAACGCCAGCATGGCATTGGAAACTGGGCGACTAGAGTGTGGTAGAGGTCACGGGAATTCC
TGGTGTAGCGGTGAAATGCGTAGATATCAGGAGGAACACCGGTGGCGAAAGCGCGTGACTGGGCCATAAC
TGACGCTGAGGAACGAAAGCCAGGGTAGCAAAAGGGATTAGATACCCCTGTAGTCCTGGCCGTAAACGAT
GGATACTAGGTGTAGGTGGATTCGACCCCATCTGTGCCGTAGCTAACGCGATAAGTATCCCGCCTGGGGA
GTACGCTCGCAAGAGTGAAACTCAAAGGAATTGACGGGGGCCCGCACAAGCGGTGGAACATGTGGTTTAA
TTCGATGCAACGCGAAGAACCTTACCTGGGCTTGACATCTACGGAACCTCTGTGAAAGCAGGGGGTGCCT
TCGGGAGCCGTAAGACAGGTGGTGCACGGTTGTCGTCAGCTCGTGTCGTGAGATGTTGGGTTAAGTCCCG
CAACGAGCGCAACCCTCGTGGTCTGTTGTTACAGGTCGTAAGATGCTGAACCCTCAGGCCAGACTGCCGG
TGACAAACCGGAGGAAGGTGGGGATGACGTCAAATCATCACGCCCCTTATGTCCAGGGCTACACACGTGT
TACAATGGGTAACGGACAATGGGCAGCTTGGCAGCGATGTCTGGCAAATCCTAAAACCGTCCCTCAGTTC
GGATCGTAGTCTGCAACTCGACTACGTGAAGTCGGAATCGCTAGTAAACGCAGATCAGCACGCTGCGTTG
AATACGTTCCCGGGCCTTGTACACACCGCCCGTCACACCACGAAAGAGGGTTATGCCCGAAGTCGGTGTC
CCAACCGTAAGGAGGGAGCCGCCTAAGGTGGAACTCTTGATTGGGG
>KM034744 Bradymonas sediminis 
AACGAACGCTGGCGGCGTGCTTAACACATGCAAGTCGCACGAGAAACGGGGCTTCGGCCCCCGAGTAAAG
TGGCGAATGGGTGAGTAACACGTGAGTAACATGCCTTGGAGCGGGGGATAACCATCCGAAAGGGTGGCTA
ATACCGCATAAGACCCCACCGACTTCGGTCGGAGTGGTCAAAGCCTTCGGGCACTCCAAGATTGGCTCGC
GGACCATTAGCTAGTTGGTGAGGTAACGGCTCACCAAGGCAGTGATGGATAGCTGGTCTGAGAGGACGAT
CAGCCACACTGGGACTGAGACACGGCCCAGACTCCTGCGGGAGGCAGCAGTGGGGAATCTTGTGCAATGG
GCGAAAGCCTGACGCAGCAACGCCGCGTGTGTGAAGAAGGCTTTCGGGTCGTAAAGCACTGTCAGAAGGG
AAGAACGCCCACATTGTTGGGTTTGACGGTACCTTCAAAGGAAGCACCGGCTAACTCCGTGCCAGCAGCC
GCGGTAATACGGAGGGTGCAAGCGTTGTTCGGAATCATTGGGCGTAAAGCGCGCGCAGGCGGCCATTTAA
GTCTGATGTGAAAGCCCGAGGCTCAACCTCGGAGGTGCATTGGAAACTGGATGGCTTGAGTCCAAGAGAG
GTTAGTGGAATTCGTGGTGTAGGGGTGAAATCCGTAGATATCACGAGGAACACCAGTGGCGAAGGCGACT
GACTGGATTGGTACTGACGCTGAGGCGCGAAAGCGTGGGGAGCAAACAGGATTAGATACCCTGGTAGTCC
ACGCCGTAAACGATGTTCACTAGTTGCTGGGTCAATTGAGATTCAGTGGCGAAGCTAACGCATTAAGTGA
ACCGCCTGGGGAGTACGGCCGCAAGGTTAAAACTCAAAGGAATTGACGGGGGCCCGCACAAGCGGTGGAG
CATGTGGTTTAATTCGAAGCAACGCGAAGAACCTTACCTGGATTTGACATCCCGCGAATCCCTCTTAATA
GAGGGAGTGCTCTTCGGAGAGCGCGGTGACAGGTGCTGCATGGCTGTCGTCAGCTCGTGTCGTGAGATGT
TCGGTTAAGTCCGGCAACGAGCGCAACCCCTATCTTTAGTTGCCATCAGGTTAAGCTGGGCACTCTAGAG
AGACTGCCGGAGTGAATTCGGAGGAAGGTGGGGATGACGTCAAGTCCTCATGGCCCTTATATCCAGGGCT
ACACACGTGCTACAATGGTCGGTACAAAGGGCTGCTAACTCGCGAGAGTGTGCCAATCCCAAAAAACCGG
CCTCAGTTCGGATTGCAGTCTGCAACTCGACTGCATGAAGCTGGAATCGCTAGTAATCGTGGATCAGCAT
GCCACGGTGAATACGTTCCCGGGCCTTGTACACACCGCCCGTCACACCATGGAAGTCGTTTGCTCCAGAA
GTCGGTGACCCAACCTTTCGAGGAGGGAGCCGCCGAAGGAGTGGATGGTGACTGGGGTGAA
>MH718301 Persicimonas caeni 
ACGAACGCTGGCGGCGTGCTTAACACATGCAAGTCGCACGAGAAAAGGACCTTCGGGTCCCGAGTAAAGT
GGCGAATGGGTGAGTAACACGTGAGTAATGTGCCTCCGAGCGGGGGATAACTATCCGAAAGGGTAGCTAA
TACCGCATGAGACCACACCGGCTGCGGCCGGAGCGGTCAAAGCCTTCGGGCGCTCGGAGATCAGCTCGCG
GTCTATTAGCTAGTTGGTGAGGTAAAAGCTCACCAAGGCCATGATAGATAGCTGGTCTGAGAGGACGATC
AGCCACACTGGGACTGAGACACGGCCCAGACTCCTACGGGAGGCAGCAGTGGGGAATCTTGCGCAATGGG
CGAAAGCCTGACGCAGCAACGCCGCGTGAGTGAAGAAGGCCTTCGGGTCGTAAAGCTCTGTCAGGAGGGA
AGAAAACCCGCATTGTCGGGCATGACGGTACCTCCGAAGGAAGCACCGGCTAACTCCGTGCCAGCAGCCG
CGGTAATACGGAGGGTGCAAGCGTTGTTCGGAATCATTGGGCGTAAAGCGCGCGCAGGCGGCCTATTAAG
TCTGATGTGAAAGCCCGGGGCTCAACCCCGGAGGTGCATTGGAAACTGGTAGGCTTGAGTCCGAGAGGGG
TCAGTGGAATTCGTGGTGTAGGGGTGAAATCCGTAGAGATCACGAGGAACACCAGTGGCGAAGGCGACTG
ACTAGATCGGAACTGACGCTGAGGCGCGAAAGCGTGGGTAGCAAACAGGATTAGATACCCTGGTAGTCCA
CGCCGTAAACGATGTTCACTAGTTGCTGGCTCAATTGAGAGTCCGTGACGAAGCTAACGCATTAAGTGAA
CCGCCTGGGGAGTACGGCCGCAAGGTTAAAACTCAAAGGAATTGACGGGGGCCCGCACAAGCGGTGGAGC
ATGTGGTTTAATTCGAAGCAACGCGAAGAACCTTACCTGGATTTGACATCCCGTGAACCTCTCCTAACCG
AGAGGGTGCCCTTCGGGGAGCACGGTGACAGGTGCTGCATGGCTGTCGTCAGCTCGTGTCGTGAGATGTT
CGGTTAAGTCCGGCAACGAGCGCAACCCCTATTCTTAGTTGCTACCAGGTCATGCTGGGCACTCTAAGGA
GACTGCCGGAGTGAATTCGGAGGAAGGTGGGGATGACGTCAAGTCCTCATGGCCCTTATGTCCAGGGCTA
CACACGTGCTACAATGGTCGGTACAAAGGGTCAGCTAACTCGCGAGAGTATGCCAATCCCAAAAAGCCGG
CCTCAGTTCGGATTGCAGTCTGCAACTCGACTGCATGAAGCTGGAATCGCTAGTAATCGTGGGTCAGCAT
ACCACGGTGAATACGTTCCCGGGCCTTGTACACACCGCCCGTCACACCATGGAAGTCGTTTGCTCCAGAA
GTCGGTGACCCAACTTTTAGAGGGAGCCGCCGAAAGAGTGAACGGTGACTGGGGTGAA
>KX815124 Lujinxingia litoralis 
AATGAACGCTGGCGGCGTGCCTAACACATGCAAGTCGAGCGAGAAAGGGACTTCGGTCCTGAGTACAGCG
GCGAACGGGTGAGTAACACGTGAGTAACGTACCTTCAGATGGGGGATAACCACTCGAAAGGGTGGCTAAT
ACCGCATAAGACCACAGCGCCCTTGGGTGCAGAGGTCAAAGCCTTTTAGGTGTCTGAAGATCGGCTCGCG
GCCCATTAGGTAGTTGGTGGGGTAATGGCCTACCAAGCCACAGATGGGTAGCTGGTCTGAGAGGACGATC
AGCCACACTGGGACTGAGACACGGCCCAGACTCCTACGGGAGGCAGCAGTGGGGAATCTTGCGCAATGGG
CGAAAGCCTGACGCAGCAACGCCGCGTGTGTGAAGAAGGCTCTCGGGTCGTAAAGCACTGTCGGGAGGGA
AGAGTGCCCGGGCTTGTCCCGGGAGAGACGGTACCTCCCAAGGAAGCACCGGCTAACTCCGTGCCAGCAG
CCGCGGTAATACGGAGGGTGCAAGCGTTATTCGGAATCATTGGGCGTAAAGCGCGCGCAGGCGGCCATGC
AAGTCTGACGTGAAATCCCGGGGCTCAACCTCGGAACTGCGTTGGAAACTGTATGGCTTGAGTTTGGGAG
AGGTTCGTGGAATTCCAGGTGTAGGGGTGAAATCCGTAGAGATCTGGAGGAACACCAGTGGCGAAGGCGA
CGAACTGGACCAATACTGACGCTGAGGCGCGAAAGCGTGGGGAGCAAACAGGATTAGATACCCTGGTAGT
CCACGCCGTAAACGATGTTCACTAGTTGCCGGCCTAATTGAGGGTCGGTGACGCAGCTAACGCATTAAGT
GAACCGCCTGGGGACTACGGCCGCAAGGTTAAAACTCAAAGGAATTGACGGGGGCCCGCACAAGCGGTGG
AGCATGTGGTTTAATTCGAAGCAACGCGAAGAACCTTACCTGGGTTTGACATCCCGCGAAGAGAGGGTAA
TGCCTCTTGTGCCCTTCGGGGAGCGCGGTGACAGGTGCTGCATGGCTGTCGTCAGCTCGTGTCGTGAGAT
GTTCGGTTAAGTCCGGTAACGAGCGCAACCCTTGTCCTTAGTTGCTGCCAGTTCGGCTGGGCACTCTAAG
GAGACTGCCGATGTGAAATCGGAGGAAGGTGGGGATGACGTCAAGTCCTCATGGCCCTTATGCCCAGGGC
TACACACGTGCTACAATGGCTGGTACAAAGAGACGCAAATCTGCGAGGATAAGCAAATCTCAAAAAGCCA
GCCTCAGTTCGGATTGCAGTCTGCAACTCGACTGCATGAAGGCGGAATCGCTAGTAATCGCGGATCAGCA
TGCCGCGGTGAATACGTTCCCGGGCCTTGTACACACCGCCCGTCACACCATGGGAGTCGTTTGCTCCAGA
AGTCGGTGACCCAACCGTAAGGAGGGAGCCGCCGAAGGAGTGAATGGTGACTGGGGTGAA
>MG652491 Lujinxingia sediminis 
AGAGTTTGATCCTGGCTCAGAATGAACGCTGGCGGCGTGCCTAACACATGCAAGTCGAGCGAGAAAGGGA
CTTCGGTCCTGAGTAGAGCGGCGAACGGGTGAGTAACACGTGAGTAACGTACCTTCAGATGGGGGATAAC
CACTCGAAAGGGTGGCTAATACCGCATAAGACCACAGCGCCTTTGGGTGCAGAGGTCAAAGCCTTCGGGT
GTCTGAAGATCGGCTCGCGGCCCATTAGGTAGTTGGTGGGGTAATGGCCTACCAAGCCTCAGATGGGTAG
CTGGTCTGAGAGGACGATCAGCCACACTGGGACTGAGACACGGCCCAGACTCCTACGGGAGGCAGCAGTG
GGGAATCTTGCGCAATGGGCGAAAGCCTGACGCAGCAACGCCGCGTGTGTGAAGAAGGCTTTCGGGTCGT
AAAGCACTGTCGGGAGGGAAGAGTGCCCGGGCTTGTCCCGGGAGAGACGGTACCTCCCAAGGAAGCACCG
GCTAACTCCGTGCCAGCAGCCGCGGTAATACGGAGGGTGCAAGCGTTATTCGGAATCATTGGGCGTAAAG
CGCGCGCAGGCGGCCATGCAAGTCTGACGTGAAATCCCGGGGCTCAACCTCGGAACTGCGTTGGAAACTG
TATGGCTTGAGTTTGGGAGAGGTTCGTGGAATTCCAGGTGTAGGGGTGAAATCCGTAGAGATCTGGAGGA
ACACCAGTGGCGAAGGCGACGAACTGGACCAATACTGACGCTGAGGCGCGAAAGCGTGGGGAGCAAACAG
GATTAGATACCCTGGTAGTCCACGCCGTAAACGATGTTCACTAGTTGCCGGCCTAATTGAGGGTCGGTGA
CGCAGCTAACGCATTAAGTGAACCGCCTGGGGAGTACGGCCGCAAGGTTAAAACTCAAAGGAATTGACGG
GGGCCCGCACAAGCGGTGGAGCATGTGGTTTAATTCGAAGCAACGCGAAGAACCTTACCTGGGTTTGACA
TCCCGCGAAGAGAGGGTAATGCCTCTTGTGCCCTTCGGGGAGCGCGGTGACAGGTGCTGCATGGCTGTCG
TCAGCTCGTGTCGTGAGATGTTCGGTTAAGTCCGGTAACGAGCGCAACCCTTGTCCTTAGTTGCTACCAG
TTCGGCTGGGCACTCTAAGGAGACTGCCGATGTGAAATCGGAGGAAGGTGGGGATGACGTCAAGTCCTCA
TGGCCCTTATGCCCAGGGCTACACACGTGCTACAATGGCTGGTACAAAGAGCTGCGAGACTGCGAAGTTA
AGCTAATCTCAAAAAGCCAGCCTCAGTTCGGATTGTAGTCTGCAACTCGACTGCATGAAGGCGGAATCGC
TAGTAATCGCGGATCAGCATGCCGCGGTGAATACGTTCCCGGGCCTTGTACACACCGCCCGTCACACCAT
GGGAGTCGTTTGCTCCAGAAGTCGGTGACCCAACCCTTGTGGAGGGAGCCGCCGAAGGAGTGAATGGTGA
CTGGGGTGAAGTCGTAACAAGGTAGCCGTAGGGGAACCTGCGGCTGGATCACCT
>MW338923 Lujinxingia sp. 
AGAGTTTGATCCTGGCTCAGAATGAACGCTGGCGGCGTGCCTAACACATGCAAGTCGAGCGAGAAAGGGA
CTTCGGTCCTGAGTAGAGCGGCGAACGGGTGAGTAACACGTGAGTAACGTACCTTCAGATGGGGGATAAC
CACTCGAAAGGGTGGCTAATACCGCATAAGACCACAGCGCCTTTGGGTGCAGAGGTCAAAGCCTTCGGGT
GTCTGAAGATCGGCTCGCGGCCCATTAGGTAGTTGGTGGGGTAATGGCCTACCAAGCCTCAGATGGGTAG
CTGGTCTGAGAGGACGATCAGCCACACTGGGACTGAGACACGGCCCAGACTCCTACGGGAGGCAGCAGTG
GGGAATCTTGCGCAATGGGCGAAAGCCTGACGCAGCAACGCCGCGTGTGTGAAGAAGGCTTTCGGGTCGT
AAAGCACTGTCGGGAGGGAAGAGTGCCCGGGCTTGTCCCGGGAGAGACGGTACCTCCCAAGGAAGCACCG
GCTAACTCCGTGCCAGCAGCCGCGGTAATACGGAGGGTGCAAGCGTTATTCGGAATCATTGGGCGTAAAG
CGCGCGCAGGCGGCCATGCAAGTCTGACGTGAAATCCCGGGGCTCAACCTCGGAACTGCGTTGGAAACTG
TATGGCTTGAGTTTGGGAGAGGTTCGTGGAATTCCAGGTGTAGGGGTGAAATCCGTAGAGATCTGGAGGA
ACACCAGTGGCGAAGGCGACGAACTGGACCAATACTGACGCTGAGGCGCGAAAGCGTGGGGAGCAAACAG
GATTAGATACCCTGGTAGTCCACGCCGTAAACGATGTTCACTAGTTGCCGGCCTAATTGAGGGTCGGTGA
CGCAGCTAACGCATTAAGTGAACCGCCTGGGGAGTACGGCCGCAAGGTTAAAACTCAAAGGAATTGACGG
GGGCCCGCACAAGCGGTGGAGCATGTGGTTTAATTCGAAGCAACGCGAAGAACCTTACCTGGGTTTGACA
TCCCGCGAAGAGAGGGTAATGCCTCTTGTGCCCTTCGGGGAGCGCGGTGACAGGTGCTGCATGGCTGTCG
TCAGCTCGTGTCGTGAGATGTTCGGTTAAGTCCGGTAACGAGCGCAACCCTTGTCCTTAGTTGCTACCAG
TTCGGCTGGGCACTCTAAGGAGACTGCCGATGTGAAATCGGAGGAAGGTGGGGATGACGTCAAGTCCTCA
TGGCCCTTATGCCCAGGGCTACACACGTGCTACAATGGCTGGTACAAAGAGCTGCGAAACTGCGAAGTTA
AGCTAATCTCAAAAAGCCAGCCTCAGTTCGGATTGTAGTCTGCAACTCGACTGCATGAAGGCGGAATCGC
TAGTAATCGCGGATCAGCATGCCGCGGTGAATACGTTCCCGGGCCTTGTACACACCGCCCGTCACACCAT
GGGAGTCGTTTGCTCCAGAAGTCGGTGACCCAACCCTTGTGGAGGGAGCCGCCGAAGGAGTGAATGGTGA
CTGGGGTGAAGTCGTAACAAGGTAGCCGTAGGGGAACCTGCGGCTGGATCACCT
>MW338921 Lujinxingia sp.
AGAGTTTGATCCTGGCTCAGAATGAACGCTGGCGGCGTGCCTAACACATGCAAGTCGAGCGAGAAAGGGA
CTTCGGTCCTGAGTAGAGCGGCGAACGGGTGAGTAACACGTGAGTAACGTACCTTCAGATGGGGGATAAC
CACTCGAAAGGGTGGCTAATACCGCATAAGACCACAGCGCCTTTGGGTGCAGAGGTCAAAGCCTTCGGGT
GTCTGAAGATCGGCTCGCGGCCCATTAGGTAGTTGGTGGGGTAATGGCCTACCAAGCCTCAGATGGGTAG
CTGGTCTGAGAGGACGATCAGCCACACTGGGACTGAGACACGGCCCAGACTCCTACGGGAGGCAGCAGTG
GGGAATCTTGCGCAATGGGCGAAAGCCTGACGCAGCAACGCCGCGTGTGTGAAGAAGGCTTTCGGGTCGT
AAAGCACTGTCGGGAGGGAAGAGTGCCCGGGCTTGTCCCGGGAGAGACGGTACCTCCCAAGGAAGCACCG
GCTAACTCCGTGCCAGCAGCCGCGGTAATACGGAGGGTGCAAGCGTTATTCGGAATCATTGGGCGTAAAG
CGCGCGCAGGCGGCCATGCAAGTCTGACGTGAAATCCCGGGGCTCAACCTCGGAACTGCGTTGGAAACTG
TATGGCTTGAGTTTGGGAGAGGTTCGTGGAATTCCAGGTGTAGGGGTGAAATCCGTAGAGATCTGGAGGA
ACACCAGTGGCGAAGGCGACGAACTGGACCAATACTGACGCTGAGGCGCGAAAGCGTGGGGAGCAAACAG
GATTAGATACCCTGGTAGTCCACGCCGTAAACGATGTTCACTAGTTGCCGGCCTAATTGAGGGTCGGTGA
CGCAGCTAACGCATTAAGTGAACCGCCTGGGGAGTACGGCCGCAAGGTTAAAACTCAAAGGAATTGACGG
GGGCCCGCACAAGCGGTGGAGCATGTGGTTTAATTCGAAGCAACGCGAAGAACCTTACCTGGGTTTGACA
TCCCGCGAAGAGAGGGTAATGCCTCTTGTGCCCTTCGGGGAGCGCGGTGACAGGTGCTGCATGGCTGTCG
TCAGCTCGTGTCGTGAGATGTTCGGTTAAGTCCGGTAACGAGCGCAACCCTTGTCCTTAGTTGCTACCAG
TTCGGCTGGGCACTCTAAGGAGACTGCCGATGTGAAATCGGAGGAAGGTGGGGATGACGTCAAGTCCTCA
TGGCCCTTATGCCCAGGGCTACACACGTGCTACAATGGCTGGTACAAAGAGCTGCGAAACTGCGAAGTTA
AGCTAATCTCAAAAAGCCAGCCTCAGTTCGGATTGTAGTCTGCAACTCGACTGCATGAAGGCGGAATCGC
TAGTAATCGCGGATCAGCATGCCGCGGTGAATACGTTCCCGGGCCTTGTACACACCGCCCGTCACACCAT
GGGAGTCGTTTGCTCCAGAAGTCGGTGACCCAACCCTTGTGGAGGGAGCCGCCGAAGGAGTGAATGGTGA
CTGGGGTGAAGTCGTAACAAGGTAGCCGTAGGGGAACCTGCGGCTGGATCACCT
>MN547342 Lujinxingia vulgaris 
AAACTGGAGAGTTTGATCCTGGCTCAGAATGAACGCTGGCGGCGTGCCTAACACATGCAAGTCGAGCGAG
AAAGGGACTTCGGTCCTGAGTAGAGCGGCGAACGGGTGAGTAACACGTGAGTAACGTACCTTCAGATGGG
GGATAACCACTCGAAAGGGTGGCTAATACCGCATAAGACCACAGCGCCTTCGGGTGCAGGGGTCAAAGCC
TTCGGGTGTCTGAAGATCGGCTCGCGGCCCATTAGGTAGTTGGTGGGGTAATGGCCTACCAAGCCTCAGA
TGGGTAGCTGGTCTGAGAGGACGATCAGCCACACTGGGACTGAGACACGGCCCAGACTCCTACGGGAGGC
AGCAGTGGGGAATCTTGCGCAATGGGCGAAAGCCTGACGCAGCAACGCCGCGTGTGTGAAGAAGGCTCTC
GGGTCGTAAAGCACTGTCGGGAGGGAAGAGTGCCTGGGCTTGACCCAGGAGAGACGGTACCTCCCAAGGA
AGCACCGGCTAACTCCGTGCCAGCAGCCGCGGTAATACGGAGGGTGCAAGCGTTATTCGGAATCATTGGG
CGTAAAGCGCGCGCAGGCGGCCATGCAAGTCTGACGTGAAATCCCGGGGCTCAACCTCGGAACTGCGTTG
GAAACTGTATGGCTTGAGTTTGGGAGAGGTTCGTGGAATTCCAGGTGTAGGGGTGAAATCCGTAGAGATC
TGGAGGAACACCAGTGGCGAAGGCGACGAACTGGACCAATACTGACGCTGAGGCGCGAAAGCGTGGGGAG
CAAACAGGATTAGATACCCTGGTAGTCCACGCCGTAAACGATGTTCACTAGTTGCCGGGTTAATTGAGAT
TCGGTGACGCAGCTAACGCATTAAGTGAACCGCCTGGGGAGTACGGCCGCAAGGTTAAAACTCAAAGGAA
TTGACGGGGGCCCGCACAAGCGGTGGAGCATGTGGTTTAATTCGAAGCAACGCGAAGAACCTTACCTGGG
TTTGACATCCCGCGAAGAGAGGGTAATGCCTCTTGTGCCCTTCGGGGAGCGCGGTGACAGGTGCTGCATG
GCTGTCGTCAGCTCGTGTCGTGAGATGTTCGGTTAAGTCCGGTAACGAGCGCAACCCTTGTCCTTAGTTG
CTACCAGTTTGGCTGGGCACTCTAAGGAGACTGCCGATGTGAAATCGGAGGAAGGTGGGGATGACGTCAA
GTCCTCATGGCCCTTATGCCCAGGGCTACACACGTGCTACAATGGCTGGTACAAAGAGCTGCGAAGCTGC
GAAGCCAAGCTAATCTCAAAAAGCCAGCCTCAGTTCGGATTGCAGTCTGCAACTCGACTGCATGAAGGCG
GAATCGCTAGTAATCGCGGATCAGCATGCCGCGGTGAATACGTTCCCGGGCCTTGTACACACCGCCCGTC
ACACCATGGGAGTCGTTTGCTCCAGAAGTCGGTGACCCAACCCTTGTGGAGGGAGCCGCCGAAGGAGTGA
ATGGTGACTGGGGTGAAGTCGTAACAAGGTAGCCGTAGGGGAACCTGCGGCTGGATCACCTCCTTT
>MH613067 Lujinxingia vulgaris 
AGAGTTTGATCCTGGCTCAGAATGAACGCTGGCGGCGTGCCTAACACATGCAAGTCGAGCGAGAAAGGGA
CTTCGGTCCTGAGTAGAGCGGCGAACGGGTGAGTAACACGTGAGTAACGTACCTTCAGATGGGGGATAAC
CACTCGAAAGGGTGGCTAATACCGCATAAGACCACAGCGCCTTCGGGTGCAGAGGTCAAAGCCTTCGGGT
GTCTGAAGATCGGCTCGCGGCCCATTAGGTAGTTGGTGGGGTAATGGCCTACCAAGCCTCAGATGGGTAG
CTGGTCTGAGAGGACGATCAGCCACACTGGGACTGAGACACGGCCCAGACTCCTACGGGAGGCAGCAGTG
GGGAATCTTGCGCAATGGGCGAAAGCCTGACGCAGCAACGCCGCGTGTGTGAAGAAGGCTCTCGGGTCGT
AAAGCACTGTCGGGAGGGAAGAGTGCCTGGGCTTGACCCAGGAGAGACGGTACCTCCCAAGGAAGCACCG
GCTAACTCCGTGCCAGCAGCCGCGGTAATACGGAGGGTGCAAGCGTTATTCGGAATCATTGGGCGTAAAG
CGCGCGCAGGCGGCTATGCAAGTCTGACGTGAAATCCCGGGGCTCAACCTCGGAACTGCGTTGGAAACTG
TATAGCTTGAGTTTGGGAGAGGTTCGTGGAATTCCAGGTGTAGGGGTGAAATCCGTAGAGATCTGGAGGA
ACACCAGTGGCGAAGGCGACGAACTGGACCAATACTGACGCTGAGGCGCGAAAGCGTGGGGAGCAAACAG
GATTAGATACCCTGGTAGTCCACGCCGTAAACGATGTTCACTAGTTGCCGGGTTAATTGAGATTCGGTGA
CGCAGCTAACGCATTAAGTGAACCGCCTGGGGAGTACGGCCGCAAGGTTAAAACTCAAAGGAATTGACGG
GGGCCCGCACAAGCGGTGGAGCATGTGGTTTAATTCGAAGCAACGCGAAGAACCTTACCTGGGTTTGACA
TCCCGCGAAGAGAGGGTAATGCCTCTTGTGCCCTTCGGGGAGCGCGGTGACAGGTGCTGCATGGCTGTCG
TCAGCTCGTGTCGTGAGATGTTCGGTTAAGTCCGGTAACGAGCGCAACCCTTGTCCTTAGTTGCTACCAG
TTCGGCTGGGCACTCTAAGGAGACTGCCGATGTGAAATCGGAGGAAGGTGGGGATGACGTCAAGTCCTCA
TGGCCCTTATGCCCAGGGCTACACACGTGCTACAATGGCTGGTACAAAGAGCTGCGAAGCTGCGAAGCCA
AGCTAATCTCAAAAAGCCAGCCTCAGTTCGGATTGCAGTCTGCAACTCGACTGCATGAAGGCGGAATCGC
TAGTAATCGCGGATCAGCATGCCGCGGTGAATACGTTCCCGGGCCTTGTACACACCGCCCGTCACACCAT
GGGAGTCGTTTGCTCCAGAAGTCGGTGACCCAACCCTTGTGGAGGGAGCCGCCGAAGGAGTGAATGGTGA
CTGGGGTGAAGTCGTAACAAGGTAGCCGTAGGGGAACCTGCGGCTGGATCACCT
>AJ233909 Angiococcus disciformis 
TGGCTCAGAACGAACGCTGNCGGCGTGCCTAACACATGCAAGTCGAGCGCGAATAGGGGCAACCCTTAGT
AGAGCGGCGCACGGGTGCGTAACACGTGGATAATCTGCCTGGATGCCCGGGATAACCAGTCGAAAGATTG
GCTAATACCGGATAAGCCCACGGTCTCTTCGGAGACTGAGGGAAAAGGTGGCCTCTGTATACAAGCTATC
ACAACCAGATGAGTCCGCGGCCCATCAGCTAGTTGGCGGGGTAATGGCCCACCAAGGCGACGACGGGTAG
CTGGTCTGAGAGGACGATCAGCCACACTGGAACTGAGACACGGTCCAGACTCCTACGGGAGGCAGCAGTG
GGGAATTTTGCGCAATGGGCGAAAGCCTGACGCAGCAACGCCGCGTGTGTGATGAAGGTCTTCGGATTGT
AAAGCACTTTCGACCGGGACGAAAACCCGAAGCCCAATACGCTTCGGCTTGACGGTACCGGGAGAAGAAG
CACCGGCTAACTCTGTGCCAGCAGCCGCGGTAATACAGAGGGTGCAAGCGTTGTTCGGAATTATTGGGCG
TAAAGCGCGTGTAGGCGGCGTGACAAGTCGGGTGTGAAAGCCCTCAGCTCAACTGAGGAAGTGCGCCCGA
AACTGTCGTGCTTGAGTGCCGGAGAGGGTGGCGGAATTCCCCAAGTAGAGGTGAAATTCGTAGATATGGG
GAGGAACACCGGTGGCGAAGGCGGCCACCTGGACGGTAACTGACGCTGAGACGCGAAAGCGTGGGGAGCA
AACAGGATTAGATACCCTGGTAGTCCACGCCGTAAACGATGAGAACTAGGTGTCGTGGGAGTTGACCCCC
GCGGTGCCGAAGCTAACGCATTAAGTTCTCCGCCTGGGAAGTACGGTCGCAAGACTAAAACTCAAAGGAA
TTGACGGGGGCCCGCACAAGCGGTGGAGCATGTGGTTTAATTCGACGCAACGCGCAGAACCTTACCTGGT
CTTGACATCCTCGGAATCCCTCAGAGATGAGGGAGTGCCCGCAAGGGAACCGAGAGACAGGTGCTGCATG
GCTGTCGTCAGCTCGTGTCGTGAGATGTTGGGTTAAGTCCCGCAACGAGCGCAACCCTCGCCTTTAGTTG
CCACGCAAGTGGATCTCTAGAGGGACTGCCGGTGTTAAACCGGAGGAAGGTGGGGATGACGTCAAGTCCT
CATGGCCTTTATGACCAGGGCTACACACGTGCTACAATGGCCGGTACAGAGCGTTGCCAACCCGCGAGGG
GGAGCTAATCGCATAAAACCGGTCTCAGTTCAGATTGGAGTCTGCAACTCGACTCCATGAAGGCGGAATC
GCTAGTAATCGCAGATCAGCACGCTGCGGTGAATACGTTCCCGGGCCTTGTACACACCGCCCGTCACACC
ATGGGAGTCGATTGCTCCAGAAGTCATCTCACCAAGAGGTGCCCAAGGAGTGGTCGGTAACTGGGGTGAA
GTCGTAACAAGGTAGCCGTAGGGGAACCTGTGGTCGGTAACTGGGGTGAAGTCGTAACAAGGTAGCCGTA
GGGGAACCTG
>AJ233910 Angiococcus disciformis 
GATCCTGGCTCAGAACGAACGCTGGCGGCGTGCCTAACACATGCAAGTCGAGCGCGAATGGAGCAATCCT
AGTAGAGCGGCGCACGGGTGCGTAACACGTGGATAATCTGCCTGGGTGTCTGGGATAACCAGTCGAAAGA
CTGGCTAATACCGGATAAGCCCCCGGGAGCTTCGGCTCCTGAGGGAAAAGGTGGCCTCTGTATACAAGCT
ATCACATCCAGATGAGTCCGCGGCCCATCAGCTAGTTGGCGGGGTAATGGCCCACCAAGGCGACGACGGG
TAGCTGGTCTGAGAGGACGATCAGCCACACTGGAACTGAGACACGGTCCAGACTCCTACGGGAGGCAGCA
GTGGGGAATTTTGCGCAATGGGCGAAAGCCTGACGCAGCAACGCCGCGTGTGTGATGAAGGTCTTCGGAT
TGTAAAGCACTTTCGACCGGGACGAAAACCCTGAGGCCAACACCCTCAGGCTTGACGGTACCGGGAGAAG
AAGCACCGGCTAACTCTGTGCCAGCAGCCGCGGTAATACAGAGGGTGCAAGCGTTGTTCGGAATTATTGG
GCGTAAAGCGCGTGTAGGCGGCTTTGCAAGTCGGGTGTGAAAGCCCTCAGCTCAACTGAGGAAGTGCGCC
CGAAACTGCAGAGCTTGAGTGCCGGAGAGGGTGGCGGAATTCCCCAAGTAGAGGTGAAATTCGTAGATAT
GGGGAGGAACACCGGTGGCGAAGGCGGCCACCTGGACGGTAACTGACGCTGAGACGCGAAAGCGTGGGGA
GCAAACAGGATTAGATACCCTGGTAGTCCACGCCGTAAACGATGAGAACTAGGTGTCGTGGGTGTTGACC
CCCGCGGTGCCGTAGCTAACGCATTAAGTTCTCCGCCTGGGAAGTACGGTCGCAAGACTAAAACTCAAAG
GAATTGACGGGGGCCCGCACAAGCGGTGGAGCATGTGGTTTAATTCGACGCAACGCGCAGAACCTTACCT
GGTCTTGACATCCTTGGAATCCCTCAGAGATGAGGGAGTGCCCGCAAGGGAACCAAGAGACAGGTGCTGC
ATGGCTGTCGTCAGCTCGTGTCGTGAGATGTTGGGTTAAGTCCCGCAACGAGCGCAACCCTCGCCTTTAG
TTGCCGCGCAAGCGGATCTCTAGAGGGACTGCCGGTGTTAAACCGGAGGAAGGTGGGGATGACGTCAAGT
CCTCATGGCCTTTATGACCAGGGCTACACACGTGCTACAATGGCCGGTACAAAGCGTTGCCAACTCGCGA
GAGGGAGCTAATCGCATAAAACCGGTCTCAGTTCAGATTGGAGTCTGCAACTCGACTCCATGAAGGCGGA
ATCGCTAGTAATCGCGGATCAGCACGCCGCGGTGAATACGTTCCCGGGCCTTGTACACACCGCCCGTCAC
ACCATGGGAGTCGATTGCTCCAGAAGTCATCCCACCAAGGGGTGCCCAAGGAGTGGTCGGTAACTGGGGT
GAAGTCGTAACAAGGTAGCCGTAGGGGAACCTGCGGCTGGATCACCTC
>AJ233911 Angiococcus disciformis 
TTGATCCTGGCTCAGAACGAACGCTGGCGGCGTGCCTAACACATGCAAGTCGAGCGCGAATGGAGCAATC
CTAGTAGAGCGGCGCACGGGTGCGTAACACGTGGATAATCTGCCTGGGTGTCTGGGATAACCAGTCGAAA
GACTGGCTAATACCGGATAAGCCCCCGGGAGCTTCGGCTCCTGAGGGAAAAGGTGGCCTCTGTATACAAG
CTATCACATCCAGATGAGTCCGCGGCCCATCAGCTAGTTGGCGGGGTAATGGCCCACCAAGGCAACGACG
GGTAGCTGGTCTGAGAGGACGATCAGCCACACTGGAACTGAGACACGGTCCAGACTCCTACGGGAGGCAG
CAGTGGGGAATTTTGCGCAATGGGCGAAAGCCTGACGCAGCAACGCCGCGTGTGTGATGAAGGTCTTCGG
ATTGTAAAGCACTTTCGACCGGGACGAAAACCCGTTGGCTAACATCCAACGGCTTGACGGTACCGGGAGA
AGAAGCACCGGCTAACTCTGTGCCAGCAGCCGCGGTAATACAGAGGGTGCAAGCGTTGTTCGGAATTATT
GGGCGTAAAGCGCGTGTAGGCGGCTTTGCAAGTCGGGTGTGAAAGCCCTCAGCTCAACTGAGGAAGTGCG
CCCGAAACTGCAGAGCTTGAGTGCCGGAGAGGGTGGCGGAATTCCCCAAGTAGAGGTGAAATTCGTAGAT
ATGGGGAGGAACACCGGTGGCGAAGGCGGCCACCTGGACGGTAACTGACGCTGAGACGCGAAAGCGTGGG
GAGCAAACAGGATTAGATACCCTGGTAGTCCACGCCGTAAACGATGAGAACTAGGTGTCGTGGGTGTTGA
CCCCCGTGGTGCCGTAGCTAACGCATTAAGTTCTCCGCCTGGGAAGTACGGTCGCAAGACTAAAACTCAA
AGGAATTGACGGGGGCCCGCACAAGCGGTGGAGCATGTGGTTTAATTCGACGCAACGCGCAGAACCTTAC
CTGGTCTTGACATCCTTGGAATCCCTCAGAGATGAGGGAGTGCCCGCAAGGGAACCAAGAGACAGGTGCT
GCATGGCTGTCGTCAGCTCGTGTCGTGAGATGTTGGGTTAAGTCCCGCAACGAGCGCAACCCTCGCCTTT
AGTTGCCGCGCAAGCGGATCTCTATAGGGACTGCCGGTGTTAAACCGGAGGAAGGTGGGGATGACGTCAA
GTCCTCATGGCCTTTATGACCAGGGCTACACACGTGCTACAATGGCCGGTACAAAGCGTTGCCAACTCGC
GAGAGGGAGCTAATCGCATAAAACCGGTCTCAGTTCAGATTGGAGTCTGCAACTCGACTCCATGAAGGCG
GAATCGCTAGTAATCGCGGATCAGCACGCCGCGGTGAATACGTTCCCGGGCCTTGTACACACCGCCCGTC
ACACCATGGGAGTCGATTGCTCCAGAAGTCATCTCACCAAGAGGTGCCCAAGGAGTGGTCGGTAACTGGG
GTGAAGTCGTAACAAGGTAGCCGTAGGGGAACCTGCGGCTGGATCAC
>AB016470 Haliangium ochraceum 
TTTGATCCTGGCTCAGAGCGAACGTTAGCGGCGGGCTTAACACATGCAAGTCGAGCGAGAAAGGAGACTT
CGGTCTCCGAGTAAAGCGGCGGACGGGTGAGTAACACGTGGGTAACCTGCCTTTCAGTGGGGGACAACTA
CCCGAAAGGGTGGCTAATACCGCATACGTCATACGGGACCGAGGTCCTGTATGGGAAAGCTAGCCAATAC
TTGTAAGCTGGCGCTGAAAGAGGGGCCCGCGTCGCATCAGCTAGTTGGTGAGGTAACGGCTCACCAAGGC
AAAGACGCGTAGCTGGTCTGAGAGGATGATCAGCCACACTGGGACTGAGACACGGCCCAGACTCCTACGG
GAGGCAGCAGTGGGGAATATTGGACAATGGGCGAAAGCCTGATCCAGCCACGCCGCGTGAGTGATGAAGG
CCCTAGGGTCGTAAAGCTCTGTGGAGAGAGACGAAACCTACCAGGTTAAGAGCTGGGTAGTTGACGGTAT
CTCTTTAGCAAGCACCGGCTAACTCCGTGCCAGCAGCCGCGGTAATACGGAGGGTGCAAACGTTGCTCGG
AATTATTGGGCGTAAAGCGCACGTAGGCGGCGCGATAAGTCGGATGTGAAAGCCCTGGGCTTAACCTAGG
AAGTGCATTCGAAACTGTCGCGCTTGAGTACGGGAGAGGGTTGCGGAATTCCCGGTGTAGAGGTGAAATT
CGTAGATATCGGGAGGAACACCAGTGGCGAAGGCGGCAGCCTGGACCGATACTGACGCTGAGGTGCGAAA
GCGTGGGGAGCAAACAGGATTAGATACCCTGGTAGTCCACGCCGTAAACGATGAGTGCTAGATGCAGCGG
GTATTGACCCCTGCTGCGTCGCAGCTAACGCATTAAGCACTCCGCCTGGGGAGTACGGCCGCAAGGCTAA
AACTCAAAGGAATTGACGGGGGCCCGCACAAGCGGTGGAGCATGTGGTTTAATTCGACGCAACGCGCAGA
ACCTTACCTGGGTTAAATCCACCAGAATCCCCTAGAGATAGGGGAGTGCCTTCGGGGAATTGGTGAGAAG
GTGCTGCATGGCTGTCGTCAGCTCGTGTCGTGAGATGTTGGGTTAAGTCCCGCAACGAGCGCAACCTCTG
TCGTCAGTTGCCAACGGGTAAGCCGGGCACTCTGACGAGACTGCCGACGTTAAGTCGGAGGAAGGTGGAG
ATGACGTCAAGTCCTCATGGCCCTTATGCCCAGGGCTACACACGTGCTACAATGGTCGGTACAAAGAGCA
GCGATATCGTGAGGTTAAGCTAATCTCAAAAAACCGGCCTCAGTTCGGATTGAAGTCTGCAACTCGACTT
CATGAAGGTGGAATCGCTAGTAATCGTAGATCAGCACGCTACGGTGAATACGTTCCCGGGCCTTGTACAC
ACCGCCCGTCACACCATGGAAGTCAGTTGCTCTAGAAGTCGGTGAGCTAACCTCGTGAGGCAGCCGCCTA
AAGAGTGACTGGTAACTGGGGTGAAGTCGTAACAAGG
>AJ233912 Archangium gephyra 
TTTGATCCTGGCTCAGAACGAACGCTGGCGGCGTGCCTAACACATGCAAGTCGAGCGCGAATGGAGCAAT
CCTAGTAGAGCGGCGCACGGGTGCGTAACACGTGGATAATCTGCCTGGGTGTCTGGGATAACCAGTCGAA
AGATTGGCTAATACCGGATAAGCCCCCGGGAGCTTCGGCTCTTGAGGGAAAAGGTGGCCTCTGTATACAA
GCTATCACATCCAGATGAGTCCGCGGCCCATCAGCTAGTTGGCGGGGTAATGGCCCACCAAGGCAACGAC
GGGTAGCTGGTCTGAGAGGACGATCAGCCACACTGGAACTGAGACACGGTCCAGACTCCTACGGGAGGCA
GCAGTGGGGAATTTTGCGCAATGGGCGAAAGCCTGACGCAGCAACGCCGCGTGTGTGATGAAGGTCTTCG
GATTGTAAAGCACTTTCGACCGGGACGAAAACCCGTTGGCTAACATCCAACGGCTTGACGGTACCGGGAG
AAGAAGCACCGGCTAACTCTGTGCCAGCAGCCGCGGTAATACAGAGGGTGCAAGCGTTGTTCGGAATTAT
TGGGCGTAAAGCGCGTGTAGGCGGCTTTGCAAGTCGGGTGTGAAAGCCCTCAGCTCAACTGAGGAAGTGC
GCCCGAAACTGCAGAGCTTGAGTGCCGGAGAGGGTGGCGGAATTCCCCAAGTAGAGGTGAAATTCGTAGA
TATGGGGAGGAACACCGGTGGCGAAGGCGGCCACCTGGACGGTAACTGACGCTGAGACGCGAAAGCGTGG
GTAGCAAACAGGATTAGATACCCTGGTAGTCCACGCCGTAAACGATGAGAACTAGGTGTCGTGGGTGTTG
ACCCCCGCGGTGCCGTAGCTAACGCATTAAGTTCTCCGCCTGGGAAGTACGGTCGCAAGACTAAAACTCA
AAGGAATTGACGGGGGCCCGCACAAGCGGTGGAGCATGTGGTTTAATTCGACGCAACGCGCAGAACCTTA
CCTGGTCTTGACATCCTTGGAATCCTTCAGAGATGAGGGAGTGCCCGCAAGGGAACCAAGAGACAGGTGC
TGCATGGCTGTCGTCAGCTCGTGTCGTGAGATGTTGGGTTAAGTCCCGCAACGAGCGCAACCCTCGCCTT
TAGTTGCCGCGCAAGCGGATCTCTAGAGGGACTGCCGGTGTTAAACCGGAGGAAGGTGGGGATGACGTCA
AGTCCTCATGGCCTTTATGACCAGGGCTACACACGTGCTACAATGGCCGGTACAACGCGTCGCCAACCCG
CGAGGGGGAGCTAATCGCATAAAACCGGTCTCAGTTCAGATTGGAGTCTGCAACTCGACTCCATGAAGGC
GGAATCGCTAGTAATCGCGGATCAGCACGCCGCGGTGAATACGTTCCCGGGCCTTGTACACACCGCCCGT
CACACCATGGGAGTCGATTGCTCCAGAAGTCATCCCACCAAGGGGTGCCCAAGGAGTGGTCGGTAACTGG
GGTGAAGTCGTAACAAGGTAGCCGTAGGGGAACCTGCGGCTGGATCAC
>AJ233913 Archangium gephyra 
TTTGATCCTGGCTCAGAACGAACGCTGGCGGCGTGCCTAACACATGCAAGTCGAGCGCGAATGGAGCAAT
CCTAGTAGAGCGGCGCACGGGTGCGTAACACGTGGATAATCTGCCTGGGTGTCTGGGATAACCAGTCGAA
AGACTGGCTAATACCGGATAAGCCCCCGGGAGCTTCGGCTCCTGAGGGAAAAGGTGGCCTCTGTATACAA
GCTATCACAACCAGATGAGTCCGCGGCCCATCAGCTAGTTGGCGGGGTAATGGCCCACCAAGGCAACGAC
GGGTAGCTGGTCTGAGAGGACGATCAGCCACACTGGAACTGAGACACGGTCCAGACTCCTACGGGAGGCA
GCAGTGGGGAATTTTGCGCAATGGGCGAAAGCCTGACGCAGCAACGCCGCGTGTGTGATGAAGGTCTTCG
GATTGTAAAGCACTTTCGACCGGGACGAAAACCCGTTGGCTAACATCCAACGGCTTGACGGTACCGGGAG
AAGAAGCACCGGCTAACTCTGTGCCAGCAGCCGCGGTAATACAGAGGGTGCAAGCGTTGTTCGGAATTAT
TGGGCGTAAAGCGCGTGTAGGCGGCTTTGCAAGTCGGGTGTGAAAGCCCTCAGCTCAACTGAGGAAGTGC
GCCCGAAACTGCAGAGCTTGAGTGCCGGAGAGGGTGGCGGAATTCCCCAAGTAGAGGTGAAATTCGTAGA
TATGGGGAGGAACACCGGTGGCGAAGGCGGCCACCTGGACGGTAACTGACGCTGAGACGCGAAAGCGTGG
GGAGCAAACAGGATTAGATACCCTGGTAGTCCACGCCGTAAACGATGAGAACTAGGTGTCGTGGGTGTTG
ACCCCCGCGGTGCCGTAGCTAACGCATTAAGTTCTCCGCCTGGGAAGTACGGTCGCAAGACTAAAACTCA
AAGGAATTGACGGGGGCCCGCACAAGCGGTGGAGCATGTGGTTTAATTCGACGCAACGCGCAGAACCTTA
CCTGGTCTTGACATCCTCGGAATCCTTCAGAGATGAGGGAGTGCCCGCAAGGGAACCGAGAGACAGGTGC
TGCATGGCTGTCGTCAGCTCGTGTCGTGAGATGTTGGGTTAAGTCCCGCAACGAGCGCAACCCTCGCCTT
TAGTTGCCGCGCAAGCGGATCTCTAGAGGGACTGCCGGTGTTAAACCGGAGGAAGGTGGGGATGACGTCA
AGTCCTCATGGCCTTTATGACCAGGGCTACACACGTGCTACAATGGCCGGTACAACGCGTCGCCAACTCG
CGAGAGGGAGCTAATCGCATAAAACCGGTCTCAGTTCAGATTGGAGTCTGCAACTCGACTCCATGAAGGC
GGAATCGCTAGTAATCGCGGATCAGCACGCCGCGGTGAATACGTTCCCGGGCCTTGTACACACCGCCCGT
CACACCATGGGAGTCGATTGCTCCAGAAGTCATCTCACCAAGAGGTGCCCAAGGAGTGGTCGGTAACTGG
GGTGAAGTCGTAACAAGGTAGCCGTAGGGGAACCTGCGGCTGGATCACCTC
>AJ233903 Cystobacter minus 
CTGGCTCAGAACGAACGCTGGCGGCGTGCCTAACACATGCAAGTCGAGCGCGAATGGAGCAATCCTAGTA
GAGCGGCGCACGGGTGCGTAACACGTGGATAATCTGCCTGGGTGTCTGGGATAACCAGTCGAAAGATTGG
CTAATACCGGATAAGCCCCCGGGAGCTTCGGCTCCCGAGGGAAAAGGTGGCCTCTGTAAACAAGCTATCA
CATCCAGATGAGTCCGCGGCCCATCAGCTAGTTGGCGGGGTAATGGCCCACCAAGGCGACGACGGGTAGC
TGGTCTGAGAGGACGATCAGCCACACTGGAACTGAGACACGGTCCAGACTCCTACGGGAGGCAGCAGTGG
GGAATTTTGCGCAATGGGCGAAAGCCTGACGCAGCAACGCCGCGTGTGTGATGAAGGTCTTCGGATTGTA
AAGCACTTTCGACCGGGACGAAAACCCCCAGCCCAACACGCTGGGGCTTGACGGTACCGGGAGAAGAAGC
ACCGGCTAACTCTGTGCCAGCAGCCGCGGTAATACAGAGGGTGCAAGCGTTGTTCGGAATTATTGGGCGT
AAAGCGCGTGTAGGCGGCTTTGCAAGTCGGGTGTGAAAGCCCTCAGCTCAACTGAGGAAGTGCGCCCGAA
ACTGCAGAGCTTGAGTGCCGGAGAGGGTGGCGGAATTCCCCAAGTAGAGGTGAAATTCGTAGATATGGGG
AGGAACACCGGTGGCGAAGGCGGCCACCTGGACGGTAACTGACGCTGAGACGCGAAAGCGTGGGGAGCAA
ACAGGATTAGATACCCTGGTAGTCCACGCCGTAAACGATGAGAACTAGGTGTCGTGGGTGTTGACCCCCG
CGGTGCCGTAGCTAACGCATTAAGTTCTCCGCCTGGGAAGTACGGTCGCAAGACTAAAACTCAAAGGAAT
TGACGGGGGCCCGCACAAGCGGTGGAGCATGTGGTTTAATTCGACGCAACGCGCAGAACCTTACCTGGTC
TTGACATCCTCGGAACCTTTCAGAGATGAGAGGGTGCCCGCAAGGGAACCGAGAGACAGGTGCTGCATGG
CTGTCGTCAGCTCGTGTCGTGAGATGTTGGGTTAAGTCCCGCAACGAGCGCAACCCTCGCCTTTAGTTGC
CACGCAAGTGGATCTCTAGAGGGACTGCCGGTGTTAAACCGGAGGAAGGTGGGGATGACGTCAAGTCCTC
ATGGCCTTTATGACCAGGGCTACACACGTGCTACAATGGCCGGTACAACGCGTCGCCAACCCGCGAGGGG
GAGCTAATCGCATAAAACCGGTCTCAGTTCAGATTGGAGTCTGCAACTCGACTCCATGAAGGCGGAATCG
CTAGTAATCGCGGATCAGCACGCCGCGGTGAATACGTTCCCGGGCCTTGTACACACCGCCCGTCACACCA
TGGGAGTCGATTGCTCCAGAAGTCATCTCACCAAGAGGTGCCCAAGGAGTGGTCGGTAACTGGGGTGAAG
TCGTAACAAGGTAGCCGTAGGGGAACCTG
>AJ233904 Cystobacter minus 
GTTTGATCCTGGCTCAGAACGAACGCTGGCGGCGTGCCTAACACATGCAAGTCGAGCGCGAATGGAGCAA
TCCTAGTAGAGCGGCGCACGGGTGCGTAACACGTGGATAATCTGCCTGGGTGTCTGGGATAACCAGTCGA
AAGATTGGCTAATACCGGATAAGCCCCCGGGAGCTTCGGCTCCTGAGGGAAAAGGTGGCCTCTGTATACA
AGCTATCACACCTAGATGAGTCCGCGGCCCATCAGCTAGTTGGCGGGGTAATGGCCCACCAAGGCGACGA
CGGGTAGCTGGTCTGAGAGGACGATCAGCCACACTGGAACTGAGACACGGTCCAGACTCCTACGGGAGGC
AGCAGTGGGGAATTTTGCGCAATGGGCGAAAGCCTGACGCAGCAACGCCGCGTGTGTGATGAAGGTCTTC
GGATTGTAAAGCACTTTCGACCGGGACGAAAACCCTCAGCCTAACACGCTGGGGCTTGACGGTACCGGGA
GAAGAAGCACCGGCTAACTCTGTGCCAGCAGCCGCGGTAATACAGAGGGTGCAAGCGTTGTTCGGAATTA
TTGGGCGTAAAGCGCGTGTAGGCGGCTTTGCAAGTCGGGTGTGAAAGCCCTCAGCTCAACTGAGGAAGTG
CGCCCGAAACTGCAGAGCTTGAGTGCCGGAGAGGGTGGCGGAATTCCCCAAGTAGAGGTGAAATTCGTAG
ATATGGGGAGGAACACCGGTGGCGAAGGCGGCCACCTGGACGGTCACTGACGCTGAGACGCGAAAGCGTG
GGGAGCAAACAGGATTAGATACCCTGGTAGTCCACGCCGTAAACGATGAGAACTAGGTGTCGTGGGTGTT
GACCCCCGCGGTGCCGTAGCTAACGCATTAAGTTCTCCGCCTGGGAAGTACGGTCGCAAGACTAAAACTC
AAAGGAATTGACGGGGGCCCGCACAAGCGGTGGAGCATGTGGTTTAATTCGACGCAACGCGCAGAACCTT
ACCTGGTCTTGACATCCTCGGAATCCTTCAGAGATGAGGGAGTGCCCGCAAGGGAACCGAGAGACAGGTG
CTGCATGGCTGTCGTCAGCTCGTGTCGTGAGATGTTGGGTTAAGTCCCGCAACGAGCGCAACCCTCGCCT
TTAGTTGCCACGCAAGTGGATCTCTAGAGGGACTGCCGGTGTTAAACCGGAGGAAGGTGGGGATGACGTC
AAGTCCTCATGGCCTTTATGACCAGGGCTACACACGTGCTACAATGGCCGGTACAACGCGTCGCCAACCC
GCGAGGGGGAGCTAATCGCATAAAACCGGTCTCAGTTCAGATTGGAGTCTGCAACTCGACTCCATGAAGG
CGGAATCGCTAGTAATCGCGGATCAGCACGCCGCGGTGAATACGTTCCCGGGCCTTGTACACACCGCCCG
TCACACCATGGGAGTCGATTGCTCCAGAAGTCATCTCACCAAGAGGTGCCCAAGGAGTGGTCGGTAACTG
GGGTGAAGTCGTAACAAGGTAGCCGTAGGGGAACCTGCGGCTGGATCAC
>AJ233905 Cystobacter violaceus 
TTTGATCCTGGCTCAGAACGAACGCTGGCGGCGTGCCTAACACATGCAAGTCGAGCGCGAATGGAGCAAT
CCTAGTAGAGCGGCGCACGGGTGCGTAACACGTGGGTAATCTGCCCGGGTGTCTGGGATAACCAGTCGAA
AGACTGGCTAATACCGGATAAGCCCCCGGCCTCTTCGGAGGCTGAGGGAAAAGATGGCCTCTGTACACAA
GCTATCACACCTGGATGAGCCCGCGGCCCATCAGCTAGTTGGCGGGGTAATGGCCCACCAAGGCAACGAC
GGGTAGCTGGTCTGAGAGGACGATCAGCCACACTGGAAATGAGACACGGTCCAGACTCCTACGGGAGGCA
GCAGTGGGGAATTTTGCGCAATGGGCGAAAGCCTGACGCAGCAACGCCGCGTGTGTGATGAAGGTCTTCG
GATTGTAAAGCACTTTCGACCGGGACGAAAACCCTCTGGCTAACATCCAGGGGCTTGACGGTACCGGGAG
AAGAAGCACCGGCTAACTCTGTGCCAGCAGCCGCGGTAATACAGAGGGTGCAAGCGTTGTTCGGAATTAT
TGGGCGTAAAGCGCGTGTAGGCGGCTTTGCAAGTCGGGTGTGAAAGCCCTCAGCTCAACTGAGGAAGTGC
GCCCGAAACTGCAGAGCTTGAGTGCCGGAGAGGGTGGCGGAATTCCCCAAGTAGAGGTGAAATTCGTAGA
TATGGGGAGGAACACCGGTGGCGAAGGCGGCCACCTGGACGGTAACTGACGCTGAGACGCGAAAGCGTGG
GGAGCAAACAGGATTAGATACCCTGGTAGTCCACGCCGTAAACGATGAGAACTAGGTGTCGTGGGTGTTG
ACCCCCGCGGTGCCGTAGCTAACGCATTAAGTTCTCCGCCTGGGAAGTACGGTCGCAAGACTAAAACTCA
AAGGAATTGACGGGGGCCCGCACAAGCGGTGGAGCATGTGGTTTAATTCGACGCAACGCGCAGAACCTTA
CCTGGTCTTGACATCCTCGGAACCTTTCAGAGATGAGAGGGTGCCCGCAAGGGAACCGAGAGACAGGTGC
TGCATGGCTGTCGTCAGCTCGTGTCGTGAGATGTTGGGTTAAGTCCCGCAACGAGCGCAACCCTCGCCTT
TAGTTGCCACGCAAGTGGATCTCTAGAGGGACTGCCGGTGTTAAACCGGAGGAAGGTGGGGATGACGTCA
AGTCCTCATGGCCTTTATGACCAGGGCTACACACGTGCTACAATGGCCGGTACAACGCGTCGCCAACCCG
CGAGGGGGAGCTAATCGCATAAAACCGGTCTCAGTTCAGATTGGAGTCTGCAACTCGACTCCATGAAGGC
GGAATCGCTAGTAATCGCGGATCAGCACGCCGCGGTGAATACGTTCCCGGGCCTTGTACACACCGCCCGT
CACACCATGGGAGTCGATTGCTCCAGAAGTCATCCCACCAAGGGGTGCCCAAGGAGTGGTCGGTAACTGG
GGTGAAGTCGTAACAAGGTAGCCGTAGGGGAACCTGCGGCTGGATCACCTC
>AJ233906 Cystobacter violaceus 
GATCCTGGCTCAGAACGAACGCTGGCGGCGTGCCTAACACATGCAAGTCGAGCGCGAATGGAGCAATCCT
AGTAGAGCGGCGCACGGGTGCGTAACACGTGGATAATCTGCCTGGGTGTCTGGGATAACCAGTCGAAAGA
TTGGCTAATACCGGATAAGCCCCCGGGAGCTTCGGCTCCTGAGGGAAAAGGTGGCCTCTGTATACAAGCT
ATCACACCTAGATGAGTCCGCGGCCCATCAGCTAGTTGGCGGGGTAATGGCCCACCAAGGCGACGACGGG
TAGCTGGTCTGAGAGGACGATCAGCCACACTGGAACTGAGACACGGTCCAGACTCCTACGGGAGGCAGCA
GTGGGGAATTTTGCGCAATGGGCGAAAGCCTGACGCAGCAACGCCGCGTGTGTGATGAAGGTCTTCGGAT
TGTAAAGCACTTTCGACCGGGACGAAAACCCTCAGCCTAACACGCTGGGGCTTGACGGTACCGGGAGAAG
AAGCACCGGCTAACTCTGTGCCAGCAGCCGCGGTAATACAGAGGGTGCAAGCGTTGTTCGGAATTATTGG
GCGTAAAGCGCGTGTAGGCGGCTTTGCAAGTCGGGTGTGAAAGCCCTCAGCTCAACTGAGGAAGTGCGCC
CGAAACTGCAGAGCTTGAGTGCCGGAGAGGGTGGCGGAATTCCCCAAGTAGAGGTGAAATTCGTAGATAT
GGGGAGGAACACCGGTGGCGAAGGCGGCCACCTGGACGGTAACTGACGCTGAGACGCGAAAGCGTGGGGA
GCAAACAGGATTAGATACCCTGGTAGTCCACGCCGTAAACGATGAGAACTAGGTGTCGTGGGTGTTGACC
CCCGCGGTGCCGTAGCTAACGCATTAAGTTCTCCGCCTGGGAAGTACGGTCGCAAGACTAAAACTCAAAG
GAATTGACGGGGGCCCGCACAAGCGGTGGAGCATGTGGTTTAATTCGACGCAACGCGCAGAACCTTACCT
GGTCTTGACATCCTCGGAATCCTTCAGAGATGAGGGAGTGCCCGCAAGGGAACCGAGAGACAGGTGCTGC
ATGGCTGTCGTCAGCTCGTGTCGTGAGATGTTGGGTTAAGTCCCGCAACGAGCGCAACCCTCGCCTTTAG
TTGCCACGCAAGTGGATCTCTAGAGGGACTGCCGGTGTTAAACCGGAGGAAGGTGGGGATGACGTCAAGT
CCTCATGGCCTTTATGACCAGGGCTACACACGTGCTACAATGGCCGGTACAACGCGTCGCCAACCCGCGA
GGGGGAGCTAATCGCATAAAACCGGTCTCAGTTCAGATTGGAGTCTGCAACTCGACTCCATGAAGGCGGA
ATCGCTAGTAATCGCGGATCAGCACGCCGCGGTGAATACGTTCCCGGGCCTTGTACACACCGCCCGTCAC
ACCATGGGAGTCGATTGCTCCAGAAGTCATCTCACCAAGAGGTGCCCAAGGAGTGGTCGGTAACTGGGGT
GAAGTCGTAACAAGGTAGCCGTAGGGGAACCTGCGGCTGGATC
>AJ233914 Myxococcus coralloides 
TTGATCCTGGCTCAGAACGAACGCTGGCGGCGTGCCTAACACATGCAAGTCGAGCGCGAATGGGGCAACC
CTAGTAGAGCGGCGCACGGGTGCGTAACACGTGGATAATCTGCCTGGATGCCTGGGATAACCAGTCGAAA
GATTGGCTAATACCGGATAAGCCCACGGTTTCTTCGGAGACTGAGGGAAAAGGTGGCCTCTGTATACAAG
CTATCACAACCAGATGAGTCCGCGGCCCATCAGCTAGTTGGCGGGGTAATGGCCCACCAAGGCAACGACG
GGTAGCTGGTCTGAGAGGACGATCAGCCACACTGGAACTGAGACACGGTCCAGACTCCTACGGGAGGCAG
CAGTGGGGAATTTTGCGCAATGGGCGAAAGCCTGACGCAGCAACGCCGCGTGTGTGATGAAGGTCTTTGG
ATTGTAAAGCACTTTCGACCGGGACGAAAACCCGAAGCCTAATACGCTTCGGCTTGACGGTACCGGGAGA
AGAAGCACCGGCTAACTCTGTGCCAGCAGCCGCGGTAATACAGAGGGTGCAAGCGTTGTTCGGAATTATT
GGGCGTAAAGCGCGCGTAGGCGGCTTTGCAAGTCGGGTGTGAAAGCCCTCAGCTCAACTGAGGAAGTGCG
CCCGAAACTGCAGAGCTTGAGTGCCGGAGAGGGTGGCGGAATTCCCCAAGTAGAGGTGAAATTCGTAGAT
ATGGGGAGGAACACCGGTGGCGAAGGCGGCCACCTGGACGGTAACTGACGCTGAGACGCGAAAGCGTGGG
TAGCAAACAGGATTAGATACCCTGGTAGTCCACGCCGTAAACGATGAGAACTAGGTGTCCTGGGAGTTGA
CCCCCGCGGTGCCGTAGCTAACGCATTAAGTTCTCCGCCTGGGAAGTACGGTCGCAAGACTAAAACTCAA
AGGAATTGACGGGGGCCCGCACAAGCGGTGGAGCATGTGGTTTAATTCGACGCAACGCGCAGAACCTTAC
CTGGTCTTGACATCCTCGAAATCCTTCAGAGATGAGGGAGTGCCCGCAAGGGAATCGAGAGACAGGTGCT
GCATGGCTGTCGTCAGCTCGTGTCGTGAGATGTTGGGTTAAGTCCCGCAACGAGCGCAACCCTCGCCTTT
AGTTGCCACGCAAGTGGATCTCTAGAGGGACTGCCGGTGTTAAACCGGAGGAAGGTGGGGATGACGTCAA
GTCCTCATGGCCTTTATGACCAGGGCTACACACGTGCTACAATGGCCGGTACAGAGCGCTGCAAACCCGC
GAGGGGGAGCTAATCGCAGAAAACCGGTCTCAGTTCAGATTGGAGTCTGCAACTCGACTCCATGAAGGCG
GAATCGCTAGTAATCGCAGATCAGCACGCTGCGGTGAATACGTTCCCGGGCCTTGTACACACCGCCCGTC
ACACCATGGGAGTCGATTGCTCCAGAAGTCACCTCACCAAGAGGTGCCCAAGGAGTGCTCGGTAACTGGG
GTGAAGTCGTAACAAGGTAGCCGTAGGGGAACCTGCGGCTGGATCACCTC
>AJ233915 Myxococcus coralloides 
TGGCTCAGAGCGAACGCTGGCGGCGTGCCTAACACATGCAAGTCGAGCGCGAATGGGGAAACCCTAGTAG
AGCGGCGCACGGGTGCGTAACACGTGGATAATCTGCCTGGATGCCTGGGATAACCAGTCGAAAGATTGGC
TAATACCGGATAAGCCCACGGTCTCTTCGGAGACTGAGGGAAAAGGTGGCCTCTGTATACAAGCTATCAC
AACCAGATGAGTCCGCGGCCCATCAGCTAGTTGGCGGGGTAATGGCCCACCAAGGCGACGACGGGTAGCT
GGTCTGAGAGGACGATCAGCCACACTGGAACTGAGACACGGTCCAGACTCCTACGGGAGGCAGCAGTGGG
GAATTTTGCGCAATGGGCGAAAGCCTGACGCAGCAACGCCGCGTGTGTGATGAAGGTCTTTGGATTGTAA
AGCACTTTCGACCGGGACGAAAACCCGAAGGCTAACATCCTTCGGCTTGACGGTACCGGGAGAAGAAGCA
CCGGCTAACTCTGTGCCAGCAGCCGCGGTAATACAGAGGGTGCAAGCGTTGTTCGGAATTATTGGGCGTA
AAGCGCGTGTAGGCGGCTTTGCAAGTCGGGTGTGAAAGCCCTCAGCTCAACTGAGGAAGTGCGCCCGAAA
CTGCAGAGCTTGAGTGCCGGAGAGGGTGGCGGAATTCCCCAAGTAGAGGTGAAATTCGTAGATATGGGGA
GGAACACCGGTGGCGAAGGCGGCCACCTGGACGGTAACTGACGCTGAGACGCGAAAGCGTGGGTAGCAAA
CAGGATTAGATACCCTGGTAGTCCACGCCGTAAACGATGAGAACTAGGTGTCGTGGGAGTTGACCCCCGC
GGTGCCGTAGCTAACGCATTAAGTTCTCCGCCTGGGAAGTACGGTCGCAAGACTAAAACTCAAAGGAATT
GACGGGGGCCCGCACAAGCGGTGGAGCATGTGGTTTAATTCGACGCAACGCGCAGAACCTTACCTGGTCT
TGACATCCTCGGAATCCTTCAGAGATGAGGGAGTGCCCGCAAGGGAACCGAGAGACAGGTGCTGCATGGC
TGTCGTCAGCTCGTGTCGTGAGATGTTGGGTTAAGTCCCGCAACGAGCGCAACCCTCGCCTTTAGTTGCC
ACGCAAGTGGATCTCTAGAGGGACTGCCGGTGTTAAACCGGAGGAAGGTGGGGATGACGTCAAGTCCTCA
TGGCCTTTATGACCAGGGCTACACACGTGCTACAATGGCCGGTACAGAGCGCTGCAAACCCGCGAGGGGG
AGCTAATCGCAGAAAACCGGTCTCAGTTCAGATTGGAGTCTGCAACTCGACTCCATGAAGGCGGAATCGC
TAGTAATCGCAGATCAGCACGCTGCGGTGAATACGTTCCCGGGCCTTGTACACACCGCCCGTCACACCAT
GGGAGTCGATTGCTCCAGAAGTCACCTCACCAAGAGGGTGCCAAGGAGTGGTCGGTAACTGGGGTGAAGT
CGTAACAAGGTAGCCGTAGGGGAACCTGCGGGTGGATCACC
>AJ233920 Myxococcus macrosporus 
TTGATCCTGGCTCAGAACGAACGCTGGCGGCGTGCCTAACACATGCAAGTCGAGCGCGAATAGGGGCAAC
CCTTAGTAGAGCGGCGCACGGGTGCGTAACACGTGGATAATCTGCCTGGATGCCCGGGATAACCAGTCGA
AAGATTGGCTAATACCGGATAAGCCCACGGCCTCTTCGGAGACTGAGGGAAAAGGTGGCCTCTGTATACA
AGCTATCACAACCAGATGAGTCCGCGGCCCATCAGCTAGTTGGCGGGGTAATGGCCCACCAAGGCAACGA
CGGGTAGCTGGTCTGAGAGGACGATCAGCCACACTGGAACTGAGACACGGTCCAGACTCCTACGGGAGGC
AGCAGTGGGGAATTTTGCGCAATGGGCGAAAGCCTGACGCAGCAACGCCGCGTGTGTGATGAAGGTCTTT
GGATTGTAAAGCACTTTCGACCGGGACGAAAACCCGTTGGCTAACATCCAACGGCTTGACGGTACCGGGA
GAAGAAGCACCGGCTAACTCTGTGCCAGCAGCCGCGGTAATACAGAGGGTGCAAGCGTTGTTCGGAATTA
TTGGGCGTAAAGCGCGTGTAGGCGGCGTGACAAGTCGGGTGTGAAAGCCCTCAGCTCAACTGAGGAAGTG
CGCCCGAAACTGTCGTGCTTGAGTGCCGGAGAGGGTGGCGGAATTCCCCAAGTAGAGGTGAAATTCGTAG
ATATGGGGAGGAACACCGGTGGCGAAGGCGGCCACCTGGACGGTTACTGACGCTGAGACGCGAAAGCGTG
GGGAGCAAACAGGATTAGATACCCTGGTAGTCCACGCCGTAAACGATGAGAACTAGGTGTCGTGGGAGTT
GACCCCCGCGGTGCCGAAGCTAACGCATTAAGTTCTCCGCCTGGGAAGTACGGTCGCAAGACTAAAACTC
AAAGGAATTGACGGGGGCCCGCACAAGCGGTGGAGCATGTGGTTTAATTCGACGCAACGCGCAGAACCTT
ACCTGGTCTTGACATCCTTGGAATCCCTCAGAGATGAGGGAGTGCCCGCAAGGGAACCAAGAGACAGGTG
CTGCATGGCTGTCGTCAGCTCGTGTCGTGAGATGTTGGGTTAAGTCCCGCAACGAGCGCAACCCTCGCCT
TTAGTTGCCACGCAAGTGGATCTCTAGAGGGACTGCCGGTGTTAAACCGGAGGAAGGTGGGGATGACGTC
AAGTCCTCATGGCCTTTATGACCAGGGCTACACACGTGCTACAATGGCCGGTACAGAGCGTTGCCAACCC
GCGAGGGGGAGCTAATCGCATAAAACCGGTCTCAGTTCAGATTGGAGTCTGCAACTCGACTCCATGAAGG
CGGAATCGCTAGTAATCGCAGATCAGCACGCTGCGGTGAATACGTTCCCGGGCCTTGTACACACCGCCCG
TCACACCATGGGAGTCGATTGCTCCAGAAGTCATCTCACCAAGAGATGCCCAAGGAGTGGTCGGTAACTG
GGGTGAAGTCGTAACAAGGTAGCCGTAGGGGAACCTGCGGCTGGATCACCTC
>AJ233921 Myxococcus macrosporus 
GTTTGATCCTGGCTCAGAACGAACGCTGGCGGCGTGCCTAACACATGCAAGTCGAGCGCGAATAGGGGCA
ACCCTTAGTAGAGCGGCGCACGGGTGCGTAACACGTGGATAATCTGCCTGAGTGCTCGGGATAACCAGTC
GAAAGATTGGCTAATACCGGATAAGCCCACGGTTTCTTCGGAGACTGAGGGAAAAGGTGGCCTCTGTATA
CAAGCTATCACATTCAGATGAGTCCGCGGCCCATCAGCTAGTTGGCGGGGTAATGGCCCACCAAGGCGAC
GACGGGTAGCTGGTCTGAGAGGACGATCAGCCACACTGGAACTGAGACACGGTCCAGACTCCTACGGGAG
GCAGCAGTGGGGAATTTTGCGCAATGGGCGAAAGCCTGACGCAGCAACGCCGCGTGTGTGATGAAGGTCT
TTGGATTGTAAAGCACTTTCGACCGGGAAGAAAACCCGTTGGCTAACATCCAACGGCTTGACGGTACCGG
GAGAAGAAGCACCGGCTAACTCTGTGCCAGCAGCCGCGGTAATACAGAGGGTGCAAGCGTTGTTCGGAAT
TATTGGGCGTAAAGCGCGTGTAGGCGGCGTGACAAGTCGGGTGTGAAAGCCCTCAGCTCAACTGAGGAAG
TGCGCCCGAAACTGTCGTGCTTGAGTGCCGGAGAGGGTGGCGGAATTCCCCAAGTAGAGGTGAAATTCGT
AGATATGGGGAGGAACACCGGTGGCGAAGGCGGCCACCTGGACGGTAACTGACGCTGAGACGCGAAAGCG
TGGGGAGCAAACAGGATTAGATACCCTGGTAGTCCACGCCGTAAACGATGAGAACTAGGTGTCGTGGGAG
TTGACCCCCGCGGTGCCGAAGCTAACGCATTAAGTTCTCCGCCTGGGAAGTACGGTCGCAAGACTAAAAC
TCAAAGGAATTGACGGGGGCCCGCACAAGCGGTGGAGCATGTGGTTTAATTCGACGCAACGCGCAGAACC
TTACCTGGTCTTGACATCCTCGGAATCCTTCAGAGATGAGGGAGTGCCCGCAAGGGAACCGAGAGACAGG
TGCTGCATGGCTGTCGTCAGCTCGTGTCGTGAGATGTTGGGTTAAGTCCCGCAACGAGCGCAACCCTCGC
CTTTAGTTGCCACGCAAGTGGATCTCTAGAGGGACTGCCGGTGTTAAACCGGAGGAAGGTGGGGATGACG
TCAAGTCCTCATGGCCTTTATGACCAGGGCTACACACGTGCTACAATGGCCGGTACAGAGCGTTGCCAAC
CCGCGAGGGGGAGCTAATCGCATAAAACCGGTCTCAGTTCAGATTGGAGTCTGCAACTCGACTCCATGAA
GGCGGAATCGCTAGTAATCGCAGATCAGCACGCTGCGGTGAATACGTTCCCGGGCCTTGTACACACCGCC
CGTCACACCATGGGAGTCGATTGCTCCAGAAGTCATCTCACCAAGAGGTGCCCAAGGAGTGGTCGGTAAC
TGGGGTGAAGTCGTAACAAGGTAGCCGTAGGGGAACCTGCGGCTGGATCACC
>AJ233900 Cystobacter ferrugineus 
TGATCCTGGCTCAGAACGAACGCTGGCGGCGTGCCTAACACATGCAAGTCGAGCGCGAATGGAGCAATCC
TAGTAGAGCGGCGCACGGGTGCGTAACACGTGGATAATCTGCCTGGGTGTCTGGGATAACCAGTCGAAAG
ACTGGCTAATACCGGATAAGCCCCCGGGAGCTTCGGCTCCAGAGGGAAAAGGTGGCCTCTGTATACAAGC
TATCACATCCAGATGAGTCCGCGGCCCATCAGCTAGTTGGCGGGGTAATGGCCCACCAAGGCAACGACGG
GTAGCTGGTCTGAGAGGACGATCAGCCACACTGGAACTGAGACACGGTCCAGACTCCTACGGGAGGCAGC
AGTGGGGAATTTTGCGCAATGGGCGAAAGCCTGACGCAGCAACGCCGCGTGTGTGATGAAGGTCTTCGGA
TTGTAAAGCACTTTCGACCGGGACGAAAACCCGTTGGCTAACATCCAACGGCTTGACGGTACCGGGAGAA
GAAGCACCGGCTAACTCTGTGCCAGCAGCCGCGGTAATACAGAGGGTGCAAGCGTTGTTCGGAATTATTG
GGCGTAAAGCGCGTGTAGGCGGCTTTGCAAGTCGGGTGTGAAAGCCCTCAGCTCAACTGAGGAAGTGCGC
CCGAAACTGCAGAGCTTGAGTGCCGGAGAGGGTGGCGGAATTCCCCAAGTAGAGGTGAAATTCGTAGATA
TGGGGAGGAACACCGGTGGCGAAGGCGGCCACCTGGACGGTAACTGACGCTGAGACGCGAAAGCGTGGGG
AGCAAACAGGATTAGATACCCTGGTAGTCCACGCCGTAAACGATGAGAACTAGGTGTCGTGGGTGTTGAC
CCCCGCGGTGCCGTAGCTAACGCATTAAGTTCTCCGCCTGGGAAGTACGGTCGCAAGACTAAAACTCAAA
GGAATTGACGGGGGCCCGCACAAGCGGTGGAGCATGTGGTTTAATTCGACGCAACGCGCAGAACCTTACC
TGGTCTTGACATCCTCGGAATCCTTCAGAGATGAGGGAGTGCCCGCAAGGGAACCGAGAGACAGGTGCTG
CATGGCTGTCGTCAGCTCGTGTCGTGAGATGTTGGGTTAAGTCCCGCAACGAGCGCAACCCTCGCCTTTA
GTTGCCACGCAAGTGGATCTCTAGAGGGACTGCCGGTGTTAAACCGGAGGAAGGTGGGGATGACGTCAAG
TCCTCATGGCCTTTATGACCAGGGCTACACACGTGCTACAATGGCCGGTACAACGCGTCGCCAACCCGCG
AGGGGGAGCTAATCGCATAAAACCGGTCTCAGTTCAGATTGGAGTCTGCAACTCGACTCCATGAAGGCGG
AATCGCTAGTAATCGCGGATCAGCACGCCGCGGTGAATACGTTCCCGGGCCTTGTACACACCGCCCGTCA
CACCATGGGAGTCGATTGCTCCAGAAGTCATCTCACCAAGAGGTGCCCAAGGAGTGGTCGGTAACTGGGG
TGAAGTCGTAACAAGGTAGCCGTAGGGGAACCTGCGGCTGGATCACCTC
>AJ233901 Cystobacter ferrugineus 
TTGATCCTGGCTCAGAACGAACGCTGGCGGCGTGCCTAACACATGCAAGTCGAGCGCGAATGGAGCAATC
CTAGTAGAGCGGCGCACGGGTGCGTAACACGTGGATAATCTGCCTGGGTGTCTGGGATAACCAGTCGAAA
GATTGGCTAATACCGGATAAGCCCCCGGGAGCTTCGGCTCTTGAGGGAAAAGGTGGCCTCTGTATACAAG
CTATCACATCCAGATGAGTCCGCGGCCCATCAGCTAGTTGGCGGGGTAATGGCCCACCAAGGCAACGACG
GGTAGCTGGTCTGAGAGGACGATCAGCCACACTGGAACTGAGACACGGTCCAGACTCCTACGGGAGGCAG
CAGTGGGGAATTTTGCGCAATGGGCGAAAGCCTGACGCAGCAACGCCGCGTGTGTGATGAAGGTCTTTGG
ATTGTAAAGCACTTTCGACCGGGACGAAAACCCCTGGGCTAATACTCCAGGGCTTGACGGTACCGGGAGA
AGAAGCACCGGCTAACTCTGTGCCAGCAGCCGCGGTAATACAGAGGGTGCAAGCGTTGTTCGGAATTATT
GGGCGTAAAGCGCGTGTAGGCGGCTTTGCAAGTCGGATGTGAAAGCCCTCGGCTCAACCGAGGAAGTGCG
TTCGAAACTGCAGAGCTTGAGTGCCGGAGAGGGTGGCGGAATTCCCCAAGTAGAGGTGAAATTCGTAGAT
ATGGGGAGGAACACCGGTGGCGAAGGCGGCCACCTGGACGGTCACTGACGCTGAGACGCGAAAGCGTGGG
TAGCAAACAGGATTAGATACCCTGGTAGTCCACGCCGTAAACGATGAGAACTAGGTGTCGTGGGTGTTGA
CCCCCGCGGTGCCGTAGCTAACGCATTAAGTTCTCCGCCTGGGAAGTACGGTCGCAAGACTAAAACTCAA
AGGAATTGACGGGGGCCCGCACAAGCGGTGGAGCATGTGGTTTAATTCGACGCAACGCGCAGAACCTTAC
CTGGTCTTGACATCCTCGGAATGCCTCAGAGATGAGGCGGTGCCCGCAAGGGAACCGAGAGACAGGTGCT
GCATGGCTGTCGTCAGCTCGTGTCGTGAGATGTTGGGTTAAGTCCCGCAACGAGCGCAACCCTCGCCTTT
AGTTGCCGCGCAAGCGGATCTCTAGAGGGACTGCCGGTGTTAAACCGGAGGAAGGTGGGGATGACGTCAA
GTCCTCATGGCCTTTATGACCAGGGCTACACACGTGCTACAATGGCCGGTACAAAGCGTTGCCAACTCGC
GAGAGGGAGCTAATCGCATAAAACCGGTCTCAGTTCAGATTGGAGTCTGCAACTCGACTCCATGAAGGCG
GAATCGCTAGTAATCGCAGATCAGCACGCTGCGGTGAATACGTTCCCGGGCCTTGTACACACCGCCCGTC
ACACCATGGGAGTCGATTGCTCCAGAAGTCATCTCACCAAGAGGTGCCCAAGGAGTGGTCGGTAACTGGG
GTGAAGTCGTAACAAGGTAGCCGTAGGGGAACCTGCGGCTGGATCAC
>AJ233902 Cystobacter ferrugineus 
TTGATCCTGGCTCAGAACGAACGCTGGCGGCGTGCCTAACACATGCAAGTCGAGCGCGAATGGAGCAATC
CTAGTAGAGCGGCGCACGGGTGCGTAACACGTGGATAATCTGCCTGGGTGTCTGGGATAACCAGTCGAAA
GATTGGCTAATACCGGATAAGCCCCCGGGAGCTTCGGCTCTTGAGGGAAAAGGTGGCCTCTGTATACAAG
CTATCACATCCAGATGAGTCCGCGGCCCATCAGCTAGTTGGCGGGGTAATGGCCCACCAAGGCGACGACG
GGTAGCTGGTCTGAGAGGACGATCAGCCACACTGGAACTGAGACACGGTCCAGACTCCTACGGGAGGCAG
CAGTGGGGAATTTTGCGCAATGGGCGAAAGCCTGACGCAGCAACGCCGCGTGTGTGATGAAGGTCTTTGG
ATTGTAAAGCACTTTCGACCGGGACGAAAACCTGTTGGCTAACATCCAGCAGCTTGACGGTACCGGGAGA
AGAAGCACCGGCTAACTCTGTGCCAGCAGCCGCGGTAATACAGAGGGTGCAAGCGTTGTTCGGAATTATT
GGGCGTAAAGCGCGTGTAGGCGGCTTTGCAAGTCGGATGTGAAAGCCCTCGGCTCAACCGAGGAAGTGCG
TTCGAAACTGCAGAGCTTGAGTGCCGGAGAGGGTGGCGGAATTCCCCAAGTAGAGGTGAAATTCGTAGAT
ATGGGGAGGAACACCGGTGGCGAAGGCGGCCACCTGGACGGTCACTGACGCTGAGACGCGAAAGCGTGGG
TAGCAAACAGGATTAGATACCCTGGTAGTCCACGCCGTAAACGATGAGAACTAGGTGTCGTGGGTGTTGA
CCCCCGCGGTGCCGTAGCTAACGCATTAAGTTCTCCGCCTGGGAAGTACGGTCGCAAGACTAAAACTCAA
AGGAATTGACGGGGGCCCGCACAAGCGGTGGAGCATGTGGTTTAATTCGACGCAACGCGCAGAACCTTAC
CTGGTCTTGACATCCTCGGAATGCCTCAGAGATGAGGCGGTGCCCGCAAGGGAACCGAGAGACAGGTGCT
GCATGGCTGTCGTCAGCTCGTGTCGTGAGATGTTGGGTTAAGTCCCGCAACGAGCGCAACCCTCGCCTTT
AGTTGCCGCGCAAGCGGATCTCTAGAGGGACTGCCGGTGTTAAACCGGAGGAAGGTGGGGATGACGTCAA
GTCCTCATGGCCTTTATGACCAGGGCTACACACGTGCTACAATGGCCGGTACAAAGCGTTGCCAACTCGC
GAGAGGGAGCTAATCGCATAAAACCGGTCTCAGTTCAGATTGGAGTCTGCAACTCGACTCCATGAAGGCG
GAATCGCTAGTAATCGCAGATCAGCACGCTGCGGTGAATACGTTCCCGGGCCTTGTACACACCGCCCGTC
ACACCATGGGAGTCGATTGCTCCAGAAGTCATCTCACCAAGAGGTGCCCAAGGAGTGGTCGGTAACTGGG
GTGAAGTCGTAACAAGGTAGCCGTAGGGGAACCTGCGGCTGGATCACC
>M94276 Cystobacter fuscus 
NAATTGGAGAGTTTGATCCTGGCTCAGAACGAACGCTGGCGGCGTGCCTAACACATGCAAGTCGAGCGCG
AATGGAGCAATCCTAGTAGAGCGGCGCACGGGTGCGTAACACGTGGATAATCTGCCTGGGTGTCTGGGAT
AACCAGTCGAAAGATTGGCTAATACCGGATAAGCCCCCGGGAGCTTCGGCTCTTGAGGGAAAAGGTGGCC
TCTGTATACAAGCTATCACATCCAGATGAGTCCGCGGCCCATCAGCTAGTTGGCGGGGTAATGGCCCACC
AAGGCAACGACGGGTAGCTGGTCTGAGAGGACGATCAGCCACACTGGAACTGAGACACGGTCCAGACTCC
TACGGGAGGCAGCAGTGGGGAATTTTGCGCAATGGGCGAAAGCCTGACGCAGCAACGCCGCGTGTGTGAT
GAAGGTCTTTGGATTGTAAAGCACTTTCGACCGGGACGAAAACCCCTGGGCTAATACTCCAGGGNTTGAC
GGTACCGGGAGAAGAAGCACCGGCTAACTCTNTGCCAGCAGCCGCGGTAATACAGAGGGTGCAAGCGTTG
TTCGGAATTATTGGGCGTAAAGCGCGTGTAGGCGGCTTTGCAAGTCGGATGTGAAAGCCCTCGGCTCAAC
CGAGGAAGTGCGTTCGAAACTGCAGAGCTTGAGTACCGGAGAGGGTGGCGGAATTCCCCAAGTAGAGGTG
AAATTCGTAGATATGGGGAGGAACACCGGCGGCGAAGGCGGCCACCTGGACGGNCACTGACGCTGAGACG
CNNAAGCGTGGGTAGCAAACAGGATTAGATACCCTGGTAGTCCACGCCGTAAACGATGAGAACTAGGTGT
CGTGGGTGTTGACCCNCGCGGTGCCGTAGCTAACGCATTAAGTTCTCCGCCTGGGAAGTACGGTCGCAAG
ACTAAAACTCAAAGGAATTGACGGGGGCCNGCACAAGCGGTGGAGCATGTGGTTTAATTCGNNNNAACGC
GCAGAACCTTACCTGGTCTTGACATCCTCGGAATGYCTCAGAGATRRNNNNGTGCCCGCAAGGGAACCGA
GAGACAGGTGCTGCATGGCTGTCGTCAGCTCGTGTCGTGAGATGTTGGGTTAAGTCCCGNAACGAGCGCA
ACCCTCGCCTTTAGTTGCCGCGCAAGCGNNTCTCTAGAGGGACTGCCGGTGTTAAACCGGAGGAAGGTGG
GGATGACGTNAAGTCCTCATGGCCTTTATGACCAGGGCTACACACGTGCTACAATGGCCGGTACAAAGCG
TTGCNAACTNGCGAGAGGGAGCTAATCGCATAAAACCGGNCTCAGNTCAGATTGGAGTCTGCAACTCGAC
TCCATGAAGGCGGAATCGCTAGTAATCGCAGATCAGCACGCTGCGGTGAATACGTTCCCGGGCCTTGTAC
NCACCGCCCGTCACACCATGGGAGTCGATTGCTCCAGAAGTCATCTCACCAAGAGGTGCCCAAGGAGTGG
TCGGTAACTGGGG
>AJ233898 Cystobacter fuscus 
TTTGATCCTGGCTCAGAACGAACGCTGGCGGCGTGCCTAACACATGCAAGTCGAGCGCGAATGGAGCAAT
CCTAGTAGAGCGGCGCACGGGTGCGTAACACGTGGATAATCTGCCTGGGTGTCTGGGATAACCAGTCGAA
AGATTGGCTAATACCGGATAAGCCCCCGGGAGCTTCGGCTCTTGAGGGAAAAGGTGGCCTCTGTATACAA
GCTATCACATCCAGATGAGTCCGCGGCCCATCAGCTAGTTGGCGGGGTAATGGCCCACCAAGGCGACGAC
GGGTAGCTGGTCTGAGAGGACGATCAGCCACACTGGAACTGAGACACGGTCCAGACTCCTACGGGAGGCA
GCAGTGGGGAATTTTGCGCAATGGGCGAAAGCCTGACGCAGCAACGCCGCGTGTGTGATGAAGGTCTTTG
GATTGTAAAGCACTTTCGACCGGGACGAAAACCCGTTGGCTAACATCCAACGGCTTGACGGTACCGGGAG
AAGAAGCACCGGCTAACTCTGTGCCAGCAGCCGCGGTAATACAGAGGGTGCAAGCGTTGTTCGGAATTAT
TGGGCGTAAAGCGCGTGTAGGCGGCTTTGCAAGTCGGATGTGAAAGCCCTCGGCTCAACCGAGGAAGTGC
GTTCGAAACTGCAGAGCTTGAGTACCGGAGAGGGTGGCGGAATTCCCCAAGTAGAGGTGAAATTCGTAGA
TATGGGGAGGAACACCGGTGGCGAAGGCGGCCACCTGGACGGTCACTGACGCTGAGACGCGAAAGCGTGG
GTAGCAAACAGGATTAGATACCCTGGTAGTCCACGCCGTAAACGATGAGAACTAGGTGTCGTGGGTGTTG
ACCCCCGCGGTGCCGTAGCTAACGCATTAAGTTCTCCGCCTGGGAAGTACGGTCGCAAGACTAAAACTCA
AAGGAATTGACGGGGGCCCGCACAAGCGGTGGAGCATGTGGTTTAATTCGACGCAACGCGCAGAACCTTA
CCTGGTCTTGACATCCTCGGAATGCCTCAGAGATGAGGCGGTGCCCGCAAGGGAACCGAGAGACAGGTGC
TGCATGGCTGTCGTCAGCTCGTGTCGTGAGATGTTGGGTTAAGTCCCGCAACGAGCGCAACCCTCGCCTT
TAGTTGCCGCGCAAGCGGATCTCTAGAGGGACTGCCGGTGTTAAACCGGAGGAAGGTGGGGATGACGTCA
AGTCCTCATGGCCTTTATGACCAGGGCTACACACGTGCTACAATGGCCGGTACAAAGCGTTGCCAACTCG
CGAGAGGGAGCTAATCGCATAAAACCGGTCTCAGTTCAGATTGGAGTCTGCAACTCGACTCCATGAAGGC
GGAATCGCTAGTAATCGCAGATCAGCACGCTGCGGTGAATACGTTCCCGGGCCTTGTACACACCGCCCGT
CACACCATGGGAGTCGATTGCTCCAGAAGTCATCTCACCAAGAGGTGCCCAAGGAGTGGTCGGTAACTGG
GGTGAAGTCGTAACAAGGTAGCCGTACGGGAACCTGCGGCTGGATCACCTC
>AJ233899 Cystobacter fuscus 
GATCCTGGCTCAGAACGAACGCTGGCGGCGTGCCTAACACATGCAAGTCGAGCGCGAATGGAGCAATCCT
AGTAGAGCGGCGCACGGGTGCGTAACACGTGGATAATCTGCCTGGGTGTCTGGGATAACCAGTCGAAAGA
TTGGCTAATACCGGATAAGCCCCCGGGAGCTTCGGCTCTTGAGGGAAAAGGTGGCCTCTGTATACAAGCT
ATCACATCCAGATGAGTCCGCGGCCCATCAGCTAGTTGGCGGGGTAATGGCCCACCAAGGCAACGACGGG
TAGCTGGTCTGAGAGGACGATCAGCCACACTGGAACTGAGACACGGTCCAGACTCCTACGGGAGGCAGCA
GTGGGGAATTTTGCGCAATGGGCGAAAGCCTGACGCAGCAACGCCGCGTGTGTGATGAAGGTCTTTGGAT
TGTAAAGCACTTTCGACCGGGACGAAAACCCCTGGGCTAATACTCCAGGGCTTGACGGTACCGGGAGAAG
AAGCACCGGCTAACTCTGTGCCAGCAGCCGCGGTAATACAGAGGGTGCAAGCGTTGTTCGGAATTATTGG
GCGTAAAGCGCGTGTAGGCGGCTTTGCAAGTCGGATGTGAAAGCCCTCGGCTCAACCGAGGAAGTGCGTT
CGAAACTGCAGAGCTTGAGTGCCGGAGAGGGTGGCGGAATTCCCCAAGTAGAGGTGAAATTCGTAGATAT
GGGGAGGAACACCGGTGGCGAAGGCGGCCACCTGGACGGTCACTGACGCTGAGACGCGAAAGCGTGGGTA
GCAAACAGGATTAGATACCCTGGTAGTCCACGCCGTAAACGATGAGAACTAGGTGTCGTGGGTGTTGACC
CCCGCGGTGCCGTAGCTAACGCATTAAGTTCTCCGCCTGGGAAGTACGGTCGCAAGACTAAAACTCAAAG
GAATTGACGGGGGCCCGCACAAGCGGTGGAGCATGTGGTTTAATTCGACGCAACGCGCAGAACCTTACCT
GGTCTTGACATCCTCGGAATGCCTCAGAGATGAGGCGGTGCCCGCAAGGGAACCGAGAGACAGGTGCTGC
ATGGCTGTCGTCAGCTCGTGTCGTGAGATGTTGGGTTAAGTCCCGCAACGAGCGCAACCCTCGCCTTTAG
TTGCCGCGCAAGCGGATCTCTAGAGGGACTGCCGGTGTTAAACCGGAGGAAGGTGGGGATGACGTCAAGT
CCTCATGGCCTTTATGACCAGGGCTACACACGTGCTACAATGGCCGGTACAAAGCGTTGCCAACTCGCGA
GAGGGAGCTAATCGCATAAAACCGGTCTCAGTTCAGATTGGAGTCTGCAACTCGACTCCATGAAGGCGGA
ATCGCTAGTAATCGCAGATCAGCACGCTGCGGTGAATACGTTCCCGGGCCTTGTACACACCGCCCGTCAC
ACCATGGGAGTCGATTGCTCCAGAAGTCATCTCACCAAGAGGTGCCCAAGGAGTGGTCGGTAACTGGGGT
GAAGTCGTAACAAGGTAGCCGTACGGGAACCTGCGGCTGGATCAC
>AJ233897.1 Cystobacter fuscus 
TTTGATCCTGGCTCAGAACGAACGCTGGCGGCGTGCCTAACACATGCAAGTCGAGCGCGAATGGAGCAAT
CCTAGTAGAGCGGCGCACGGGTGCGTAACACGTGGATAATCTGCCTGGGTGTCTGGGATAACCAGTCGAA
AGATTGGCTAATACCGGATAAGCCCCCGGGAGCTTCGGCTCTTGAGGGAAAAGGTGGCCTCTGTATACAA
GCTATCACATCCAGATGAGTCCGCGGCCCATCAGCTAGTTGGCGGGGTAATGGCCCACCAAGGCAACGAC
GGGTAGCTGGTCTGAGAGGACGATCAGCCACACTGGAACTGAGACACGGTCCAGACTCCTACGGGAGGCA
GCAGTGGGGAATTTTGCGCAATGGGCGAAAGCCTGACGCAGCAACGCCGCGTGTGTGATGAAGGTCTTTG
GATTGTAAAGCACTTTCGACCGGGACGAAAACCCGTTGGCTAACATCCAACGGCTTGACGGTACCGGGAG
AAGAAGCACCGGCTAACTCTGTGCCAGCAGCCGCGGTAATACAGAGGGTGCAAGCGTTGTTCGGAATTAT
TGGGCGTAAAGCGCGTGTAGGCGGCTTTGCAAGTCGGATGTGAAAGCCCTCGGCTCAACCGAGGAAGTGC
GTTCGAAACTGCAGAGCTTGAGTACCGGAGAGGGTGGCGGAATTCCCCAAGTAGAGGTGAAATTCGTAGA
TATGGGGAGGAACACCGGTGGCGAAGGCGGCCACCTGGACGGTCACTGACGCTGAGACGCGAAAGCGTGG
GTAGCAAACAGGATTAGATACCCTGGTAGTCCACGCCGTAAACGATGAGAACTAGGTGTCGTGGGTGTTG
ACCCCCGCGGTGCCGTAGCTAACGCATTAAGTTCTCCGCCTGGGAAGTACGGTCGCAAGACTAAAACTCA
AAGGAATTGACGGGGGCCCGCACAAGCGGTGGAGCATGTGGTTTAATTCGACGCAACGCGCAGAACCTTA
CCTGGTCTTGACATCCTCGGAATGCCTCAGAGATGAGGCGGTGCCCGCAAGGGAACCGAGAGACAGGTGC
TGCATGGCTGTCGTCAGCTCGTGTCGTGAGATGTTGGGTTAAGTCCCGCAACGAGCGCAACCCTCGCCTT
TAGTTGCCGCGCAAGCGGATCTCTAGAGGGACTGCCGGTGTTAAACCGGAGGAAGGTGGGGATGACGTCA
AGTCCTCATGGCCTTTATGACCAGGGCTACACACGTGCTACAATGGCCGGTACAAAGCGTTGCCAACTCG
CGAGAGGGAGCTAATCGCATAAAACCGGTCTCAGTTCAGATTGGAGTCTGCAACTCGACTCCATGAAGGC
GGAATCGCTAGTAATCGCAGATCAGCACGCTGCGGTGAATACGTTCCCGGGCCTTGTACACACCGCCCGT
CACACCATGGGAGTCGATTGCTCCAGAAGTCATCTCACCAAGAGGTGCCCAAGGAGTGGTCGGTAACTGG
GGTGAAGTCGTAACAAGGTAGCCGTAGGGGAACCTGCGGCTGGATCACCTC
>AJ233907 Melittangium alboraceum 
GTTTGATCCTGGCTCAGAACGAACGCTGGCGGCGTGCCTAACACATGCAAGTCGAGCGCGAATGGAGCAA
TCCTAGTAGAGCGGCGCACGGGTGCGTAACACGTGGGTAATCTGCCTGGGTGTCTGGGATAACCAGTCGA
AAGATTGGCTAATACCGGATAAGCCCCCGGGAGCTTCGGCTTCTGAGGGAAAAGGTGGCCTCTGTATACA
AGCTATCACACCCAGATGAGCCCGCGGCCCATCAGCTAGTTGGCGGGGTAATGGCCCACCAAGGCAACGA
CGGGTAGCTGGTCTGAGAGGACGATCAGCCACACTGGAACTGAGACACGGTCCAGACTCCTACGGGAGGC
AGCAGTGGGGAATTTTGCGCAATGGGCGAAAGCCTGACGCAGCAACGCCGCGTGTGTGATGAAGGTCTTT
GGATTGTAAAGCACTTTCGACCGGGACGAAAACCCCCTGGCTAATACTCAGGGGCTTGACGGTACCGGGA
GAAGAAGCACCGGCTAACTCTGTGCCAGCAGCCGCGGTAATACAGAGGGTGCAAGCGTTGTTCGGAATTA
TTGGGCGTAAAGCGCGTGTAGGCGGCTTTGCAAGTCGGATGTGAAAGCCCTCGGCTCAACCGAGGAAGTG
CGTTCGAAACTGCAGAGCTTGAGTGCCGGAGAGGGTGGCGGAATTCCCCAAGTAGAGGTGAAATTCGTAG
ATATGGGGAGGAACACCGGTGGCGAAGGCGGCCACCTGGACGGTGACTGACGCTGAGACGCGAAAGCGTG
GGTAGCAAACAGGATTAGATACCCTGGTAGTCCACGCCGTAAACGATGAGAACTAGGTGTCGTGGGTGTT
GACCCCCGCGGTGCCGTAGCTAACGCATTAAGTTCTCCGCCTGGGAAGTACGGTCGCAAGACTAAAACTC
AAAGGAATTGACGGGGGCCCGCACAAGCGGTGGAGCATGTGGTTTAATTCGACGCAACGCGCAGAACCTT
ACCTGGTCTTGACATCCTCGGAAAGCCTCAGAGATGAGGAAGTGCCCGCAAGGGAGCCGAGAGACAGGTG
CTGCATGGCTGTCGTCAGCTCGTGTCGTGAGATGTTGGGTTAAGTCCCGCAACGAGCGCAACCCTCGCCT
TTAGTTGCCGCGCAAGCGGATCTCTAGAGGGACTGCCGGTGTTAAACCGGAGGAAGGTGGGGATGACGTC
AAGTCCTCATGGCCTTTATGACCAGGGCTACACACGTGCTACAATGGCCGGTACAAAGCGTTGCCAACTC
GCGAGAGGGAGCTAATCGCATAAAACCGGTCTCAGTTCAGATTGGAGTCTGCAACTCGACTCCATGAAGG
CGGAATCGCTAGTAATCGCAGATCAGCACGCTGCGGTGAATACGTTCCCGGGCCTTGTACACACCGCCCG
TCACACCATGGGAGTCGATTGCTCCAGAAGTCATCTCACCAAGAGGTGCCCAAGGAGTGGTCGGTAACTG
GGGTGAAGTCGTAACAAGGTAGCCGTAGGGGAACCTGCGGGTGG
>AJ233908 Melittangium boletus 
GTTTGATCCTGGCTCAGAACGAACGCTGGCGGCGTGCCTAACACATGCAAGTCGAGCGCGAATGGAGCAA
TCCTAGTAGAGCGGCGCACGGGTGCGTAACACGTGGGTAATCTGCCTGGGTGTCTGGGATAACCAGTCGA
AAGATTGGCTAATACCGGATGAGCCCCCGGGAGCTTCGGCTCTTGAGGGAAAAGGTGGCCTCTGTATACA
AGCTATCACACCCAGATGAGTCCGCGGCCCATCAGCTAGTTGGCGGGGTAATGGCCCACCAAGGCGACGA
CGGGTAGCTGGTCTGAGAGGACGATCAGCCACACTGGAACTGAGACACGGTCCAGACTCCTACGGGAGGC
AGCAGTGGGGAATTTTGCGCAATGGGCGAAAGCCTGACGCAGCAACGCCGCGTGTGTGATGAAGGTCTTT
GGATTGTAAAGCACTTTCGACCGGGACGAAAACCCCCTGGCTAATACTCAGGGGCTTGACGGTACCGGGA
GAAGAAGCACCGGCTAACTCTGTGCCAGCAGCCGCGGTAATACAGAGGGTGCAAGCGTTGTTCGGAATTA
TTGGGCGTAAAGCGCGTGTAGGCGGCTTTGCAAGTCGGATGTGAAAGCCCTCGGCTCAACCGAGGAAGTG
CGTTCGAAACTGCAGAGCTTGAGTGCCGGAGAGGGTGGCGGAATTCCCCAAGTAGAGGTGAAATTCGTAG
ATATGGGGAGGAACACCGGTGGCGAAGGCGGCCACCTGGACGGTGACTGACGCTGAGACGCGAAAGCGTG
GGTAGCAAACAGGATTAGATACCCTGGTAGTCCACGCCGTAAACGATGAGAACTAGGTGTCGTGGGTGTT
GACCCCCGCGGTGCCGTAGCTAACGCATTAAGTTCTCCGCCTGGGAAGTACGGTCGCAAGACTAAAACTC
AAAGGAATTGACGGGGGCCCGCACAAGCGGTGGAGCATGTGGTTTAATTCGACGCAACGCGCAGAACCTT
ACCTGGTCTTGACATCCTCGGAACCTCTCAGAGATGAGGGGGTGCCCGCAAGGGAACCGAGAGACAGGTG
CTGCATGGCTGTCGTCAGCTCGTGTCGTGAGATGTTGGGTTAAGTCCCGCAACGAGCGCAACCCTCGCCT
TTAGTTGCCACGCAAGTGGATCTCTAGAGGGACTGCCGGTGTTAAACCGGAGGAAGGTGGGGATGACGTC
AAGTCCTCATGGCCTTTATGACCAGGGCTACACACGTGCTACAATGGCCGGTACAAAGCGTTGCCAACTC
GCGAGAGGGAGCTAATCGCATAAAACCGGTCTCAGTTCAGATTGGAGTCTGCAACTCGACTCCATGAAGG
CGGAATCGCTAGTAATCGCAGATCAGCACGCTGCGGTGAATACGTTCCCGGGCCTTGTACACACCGCCCG
TCACACCATGGGAGTCGATTGCTCCAGAAGTCATCTCACCAAGAGGTGCCCAAGGAGTGGTCGGTAACTG
GGGTGAAGTCGTAACAAGGTAGCCGTAGGGGAACCTGCGGGTGGATCACC
>M94277 Melittangium lichenicola 
NAATTGGAGAGTTTGATCCTGGCTCAGAACGAACGCTGGCGGCGTGCCTAACACATGCAAGTCGAGCGCG
AATAGGGGCAACCCTTAGTAGAGCGGCGCACGGGTGCGTAACACGTGGATAATCTGCCTGGATGCCTGGG
ATAACCAGTCGAAAGATTGGCTAATACCGGATAAGCCCACGGYCTCTTCGGAGACTGAGGGNAAAGGTGG
CCTCTGTATACAAGCTATCACAACCAGATGAGTCCGCGGCCCATCAGCTAGTTGGCGGGGTAATGGCCCA
CCAAGGCGACGACGGGTAGCTGGTCTGAGAGGACGATCAGCCACACTGGAACTGAGACACGGTCCAGACT
CCTACGGGAGGCAGCAGTGGGGNATTTTGCGCAATGGGCGAAAGCCTGACGCAGCAACGCCGCGTGTGTG
ATGAAGGTCTTTGGATTGTAAAGCACTTTCGACCGGGACGAAACCGTAAAGCCTAATACGCTTTGCCTTG
ACGGTACCGGGAGAAGAAGCACCGGCTAACTCTNTGCCAGCAGCCGCGGTAATACAGAGGGTGCAAGCGT
TGTTCGGAATTATTGGGCGTAAAGCGCGTGTAGGCGGCTTTGCAAGTCGGGTGTGAAAGCCCTCAGCTCA
ACTGAGGAAGTGCGCCCNAAACTGCAGAGCNTGAGTGCCGGAGAGGGTGGCGGAATTCCCNNAGTAGAGG
TGAAATTCGTAGATATGGGGAGGAACACCGGTGGCGAAGGCGGCCACCTGGACGGTAACTGACGCTGAGA
CGCGNAAGCGTGGGTAGCAAACAGGATTAGATACCCTGGTAGTCCACGCCGTAAACGATGAGAACTAGGT
GTCGTGGGAGTTGACCCCCGCGGTGCCGTAGCTAACGCATTAAGTTCTCCGCCTGGGAAGTACGGTCGCA
ANNNNNNNNNNNNNNNNNNNNNNNNNNNNNNNNNNNNNNNNNNNNNNNNNNNNNNNNNNNNNNNNNNNNC
GCGCAGAACCTTACCTGGTCTTGACATCCTCGGAATCCTTCAGAGATGAGGGAGTGCCCGCAAGGGAACC
GAGAGACAGGTGCTGCATGGCTGTCGTCAGCTCGTGTCGTGAGATGTTGGGTTAAGTCCCGCAACGAGCG
CAACCCTCGCCTTTAGTTGCCACGCAAGTGGATCTCTAGAGGGACTGCCGGTGTTAAACCGGAGGAAGGT
GGGGATGACGTNAAGTCCTCATGGCCTTTATGACCAGGGCTACACACGTGCTACAATGGCCGGTACAGAG
CGCTGCAAACCCGCGAGGGGGAGCTAATCGCAGAAAACCGGTCTCAGTTCAGATTGGAGTCTGCAACTCG
ACTCCATGAAGGCGGAATCGCTAGTAATCGCAGATCAGCACGCTGCGGTGAATACGTTCCCGGGCNTTGT
ACACACCGCCCGTCACACCATGGGAGTCGATTGCTCCAGAAGTCATCTCACCAAGAGATGCCCAAGGAGT
GCTCGGTAACTGGGG
>AJ233916 Myxococcus flavescens 
GTTTGATCCTGGCTCAGAACGAACGCTGGCGGCGTGCCTAACACATGCAAGTCGAGCGCGAATAGGGGCA
ACCCTTAGTAGAGCGGCGCACGGGTGCGTAACACGTGGATAATCTGCCTGAGTGCTCGGGATAACCAGTC
GAAAGATTGGCTAATACCGGATAAGCCCACGGTTTCTTCGGAGACTGAGGGAAAAGGTGGCCTCTGTATA
CAAGCTATCACATTCAGATGAGTCCGCGGCCCATCAGCTAGTTGGCGGGGTAATGGCCCACCAAGGCAAC
GACGGGTAGCTGGTCTGAGAGGACGATCAGCCACACTGGAACTGAGACACGGTCCAGACTCCTACGGGAG
GCAGCAGTGGGGAATTTTGCGCAATGGGCGAAAGCCTGACGCAGCAACGCCGCGTGTGTGATGAAGGTCT
TTGGATTGTAAAGCACTTTCGACCGGGAAGAAAACCCGTTGGCTAACATCCAGCGGCTTGACGGTACCGG
GAGAAGAAGCACCGGCTAACTCTGTGCCAGCAGCCGCGGTAATACAGAGGGTGCAAGCGTTGTTCGGAAT
TATTGGGCGTAAAGCGCGTGTAGGCGGCGTGACAAGTCGGGTGTGAAAGCCCTCAGCTCAACTGAGGAAG
TGCGCCCGAAACTGTTGTGCTTGAGTGCCGGAGAGGGTGGCGGAATTCCCCAAGTAGAGGTGAAATTCGT
AGATATGGGGAGGAACACCGGTGGCGAAGGCGGCCACCTGGACGGTAACTGACGCTGAGACGCGAAAGCG
TGGGGAGCAAACAGGATTAGATACCCTGGTAGTCCACGCCGTAAACGATGAGAACTAGGTGTCGTGGGAG
TTGACCCCCGCGGTGCCGAAGCTAACGCATTAAGTTCTCCGCCTGGGAAGTACGGTCGCAAGACTAAAAC
TCAAAGGAATTGACGGGGGCCCGCACAAGCGGTGGAGCATGTGGTTTAATTCGACGCAACGCGCAGAACC
TTACCTGGTCTTGACATCCTCAGAATCCCTCAGAGATGAGGGAGTGCCCGCAAGGGAACTGAGAGACAGG
TGCTGCATGGCTGTCGTCAGCTCGTGTCGTGAGATGTTGGGTTAAGTCCCGCAACGAGCGCAACCCTCGC
CTTTAGTTGCCACGCAAGTGGATCTCTAGAGGGACTGCCGGTGTTAAACCGGAGGAAGGTGGGGATGACG
TCAAGTCCTCATGGCCTTTATGACCAGGGCTACACACGTGCTACAATGGCCGGTACAGAGCGTTGCCAAC
CCGCGAGGGGGAGCTAATCGCATAAAACCGGTCTCAGTTCAGATTGGAGTCTGCAACTCGACTCCATGAA
GGCGGAATCGCTAGTAATCGCAGATCAGCACGCTGCGGTGAATACGTTCCCGGGCCTTGTACACACCGCC
CGTCACACCATGGGAGTCGATTGCTCCAGAAATCATCTCACCAAGAGGTGCTCAAGGAGTGGTCGGTAAC
TGGGGTGAAGTCGTAACAAGGTAGCCGTAGGGGAACCTGCGGGTGG
>KC862605 Myxococcus fulvus 
CAAGTCGAGCGCGAATAGGGGCAACCCTTAGTAGAGCGGCGCACGGGTGCGTAACACGTGGATAATCTGC
CTGGATGCTCGGGATAACCAGTCGAAAGATTGGCTAATACCGGATAAGCCCACGGTTTCTTCGGAGACTG
AGGGAAAAGGTGGCCTCTGTATACAAGCTATCACAACCAGATGAGTCCGCGGCCCATCAGCTAGTTGGCG
GGGTAATGGCCCACCAAGGCGACGACGGGTAGCTGGTCTGAGAGGACGATCAGCCACACTGGAACTGAGA
CACGGTCCAGACTCCTACGGGAGGCAGCAGTGGGGAATTTTGCGCAATGGGCGAAAGCCTGACGCAGCAA
CGCCGCGTGTGTGATGAAGGTCTTCGGATTGTAAAGCACTTTCGACCGGGACGAAAACCCGTAGCCCAAC
ACGCTACGGCTTGACGGTACCGGGAGAAGAAGCACCGGCTAACTCTGTGCCAGCAGCCGCGGTAATACAG
AGGGTGCAAGCGTTGTTCGGAATTATTGGGCGTAAAGCGCGTGTAGGCGGCGTGACAAGTCGGGTGTGAA
AGCCCTCAGCTCAACTGAGGAAGTGCGCCCGAAACTGTCGTGCTTGAGTGCCGGAGAGGGTGGCGGAATT
CCCCAAGTAGAGGTGAAATTCGTAGATATGGGGAGGAACACCGGTGGCGAAGGCGGCCACCTGGACGGTA
ACTGACGCTGAGACGCGAAAGCGTGGGGAGCAAACAGGATTAGATACCCTGGTAGTCCACGCCGTAAACG
ATGAGAACTAGGTGTCGTGGGAGTTGACCCCCGCGGTGCCGTAGCTAACGCATTAAGTTCTCCGCCTGGG
AAGTACGGTCGCAAGACTAAAACTCAAAGGAATTGACGGGGGCCCGCACAAGCGGTGGAGCATGTGGTTT
AATTCGACGCAACGCGCAGAACCTTACCTGGTCTTGACATCCTCGGAATCTCTCAGAGATGAGGGAGTGC
CCGCAAGGGAACCGAGAGACAGGTGCTGCATGGCTGTCGTCAGCTCGTGTCGTGAGATGTTGGGTTAAGT
CCCGCAACGAGCGCAACCCTCGCCTTTAGTTGCCACGCAAGTGGATCTCTAGAGGGACTGCCGGTGTTAA
ACCGGAGGAAGGTGGGGATGACGTCAAGTCCTCATGGCCTTTATGACCAGGGCTACACACGTGCTACAAT
GGCCGGTACAGAGCGTTGCCAACCCGCGAGGGGGAGCTAATCGCATAAAACCGGTCTCAGTTCAGATTGG
AGTCTGCAACTCGACTCCATGAAGGCGGAATCGCTAGTAATCGCAGATCAGCACGCTGCGGTGAATACGT
TCCCGGGCCTTGTACACACCGCCCGTCACACCATGGGAGTCGATTGCTCCAGAAGTCATCTCACCAAGAG
ATG
>AJ233917 Myxococcus fulvus 
GTTTGATCCTGGCTCAGAGCGAACGCTGGCGGCGTGCCTAACACATGCAAGTCGAGCGCGAATAGGGGCA
ACCCTTAGTAGAGCGGCGCACGGGTGCGTAACACGTGGATAATCTGCCTGGATGCTCGGGATAACCAGTC
GAAAGATTGGCTAATACCGGATAAGCCCACGGTTTCTTCGGAGACTGAGGGAAAAGGTGGCCTCTGTATA
CAAGCTATCACAACCAGATGAGTCCGCGGCCCATCAGCTAGTTGGCGGGGTAATGGCCCACCAAGGCAAC
GACGGGTAGCTGGTCTGAGAGGACGATCAGCCACACTGGAACTGAGACACGGTCCAGACTCCTACGGGAG
GCATCAGTGGGGAATTTTGCGCAATGGGCGAAAGCCTGACGCAGCAACGCCGCGTGTGTGATGAAGGTCT
TTGGATTGTAAAGCACTTTCGACCGGGAAGAAAACCCGTTGGCTAACATCCAACGGCTTGACGGTACCGG
GAGAAGAAGCACCGGCTAACTCTGTGCCAGCAGCCGCGGTAATACAGAGGGTGCAAGCGTTGTTCGGAAT
TATTGGGCGTAAAGCGCGTGTAGGCGGCGTGACAAGTCGGGTGTGAAAGCCCTCAGCTCAACTGAGGAAG
TGCGCCCGAAACTGTCGTGCTTGAGTGCCGGAGAGGGTGGCGGAATTCCCCAAGTAGAGGTGAAATTCGT
AGATATGGGGAGGAACACCGGTGGCGAAGGCGGCCACCTGGACGGTAACTGACGCTGAGACGCGAAAGCG
TGGGGAGCAAACAGGATTAGATACCCTGGTAGTCCACGCCGTAAACGATGAGAACTAGGTGTCGTGGGAG
TTGACCCCCGCGGTGCCGAAGCTAACGCATTAAGTTCTCCGCCTGGGAAGTACGGTCGCAAGACTAAAAC
TCAAAGGAATTGACGGGGGCCCGCACAAGCGGTGGAGCATGTGGTTTAATTCGACGCAACGCGCAGAACC
TTACCTGGTCTTGACATCCTCGGAATGCCTCAGAGATGAGGCGGTGCCCGCAAGGGAGCCGAGAGACAGG
TGCTGCATGGCTGTCGTCAGCTCGTGTCGTGAGATGTTGGGTTAAGTCCCGCAACGAGCGCAACCCTCGC
CTTTAGTTGCCACGCAAGTGGATCTCTAGAGGGACTGCCGGTGTTAAACCGGAGGAAGGTGGGGATGACG
TCAAGTCCTCATGGCCTTTATGACCAGGGCTACACACGTGCTACAATGGCCGGTACAGAGCGTTGCCAAC
CCGCGAGGGGGAGCTAATCGCATAAAACCGGTCTCAGTTCAGATTGGAGTCTGCAACTCGACTCCATGAA
GGCGGAATCGCTAGTAATCGCAGATCAGCACGCTGTGGTGAATACGTTCCCGGGTCTTGTACACACCGCC
CGTCACACCATGGGAGTCGATTGCTCCAGAAGTCACTTCACCAAGAGGTGCCCAAGGAGTGGTCGGTAAC
TGGGGTGAAGTCGTAACAAGGTAGCCGTAGGGGAACCTGCGGGTGGATCACCTCC
>AJ233918 Myxococcus fulvus 
GTTTGATCCTGGCTCAGAGCGAACGCTGGCGGCGTGCCTAACACATGCAAGTCGAGCGCGAATAGGGGCA
ACCCTTAGTAGAGCGGCGCACGGGTGCGTAACACGTGGATAATCTGCCTGGATGCTCGGGATAACCAGTC
GAAAGATTGGCTAATACCGGATAAGCCCACGGTTTCTTCGGAGACTGAGGGAAAAGGTGGCCTCTGTATA
CAAGCTATCACAACCAGATGAGTCCGCGGCCCATCAGCTAGTTGGCGGGGTAATGGCCCACCAAGGCAAC
GACGGGTAGCTGGTCTGAGAGGACGATCAGCCACACTGGAACTGAGACACGGTCCAGACTCCTACGGGAG
GCAGCAGTGGGGAATTTTGCGCAATGGGCGAAAGCCTGACGCAGCAACGCCGCGTGTGTGATGAAGGTCT
TCGGATTGTAAAGCACTTTCGACCGGGACGAAAACCCGTAGCCCAACACGCTACGGCTTGACGGTACCGG
GAGAAGAAGCACCGGCTAACTCTGTGCCAGCAGCCGCGGTAATACAGAGGGTGCAAGCGTTGTTCGGAAT
TATTGGGCGTAAAGCGCGTGTAGGCGGCGTGACAAGTCGGGTGTGAAAGCCCTCAGCTCAACTGAGGAAG
TGCGCCCGAAACTGTCGTGCTTGAGTGCCGGAGAGGGTGGCGGAATTCCCCAAGTAGAGGTGAAATTCGT
AGATATGGGGAGGAACACCGGTGGCGAAGGCGGCCACCTGGACGGTAACTGACGCTGAGACGCGAAAGCG
TGGGGAGCAAACAGGATTAGATACCCTGGTAGTCCACGCCGTAAACGATGAGAACTAGGTGTCGTGGGAG
TTGACCCCCGCGGTGCCGTAGCTAACGCATTAAGTTCTCCGCCTGGGAAGTACGGTCGCAAGACTAAAAC
TCAAAGGAATTGACGGGGGCCCGCACAAGCGGTGGAGCATGTGGTTTAATTCGACGCAACGCGCAGAACC
TTACCTGGTCTTGACATCCTCGGAATCTCTCAGAGATGAGGGAGTGCCCGCAAGGGAACCGAGAGACAGG
TGCTGCATGGCTGTCGTCAGCTCGTGTCGTGAGATGTTGGGTTAAGTCCCGCAACGAGCGCAACCCTCGC
CTTTAGTTGCCACGCAAGTGGATCTCTAGAGGGACTGCCGGTGTTAAACCGGAGGAAGGTGGGGATGACG
TCAAGTCCTCATGGCCTTTATGACCAGGGCTACACACGTGCTACAATGGCCGGTACAGAGCGTTGCCAAC
CCGCGAGGGGGAGCTAATCGCATAAAACCGGTCTCAGTTCAGATTGGAGTCTGCAACTCGACTCCATGAA
GGCGGAATCGCTAGTAATCGCAGATCAGCACGCTGCGGTGAATACGTTCCCGGGCCTTGTACACACCGCC
CGTCACACCATGGGAGTCGATTGCTCCAGAAGTCATCTCACCAAGAGATGCCCAAGGAGTGGTCGGTAAC
TGGGGTGAAGTCGTAACAAGGTAGCCGTAGGGGAACCTGCGGGTGGATCACC
>AJ233919 Myxococcus fulvus 
GTTTGATCCTGGCTCAGAACGAACGCTGGCGGCGTGCCTAACACATGCAAGTCGAGCGCGAATAGGGGCA
ACCCTTAGTAGAGCGGCGCACGGGTGCGTAACACGTGGATAATCTGCCTGGATGCTCGGGATAACCAGTC
GAAAGATTGGCTAATACCGGATAAGCCCACGGTTTCTTCGGAGACTGAGGGAAAAGGTGGCCTCTGTATA
CAAGCTATCACAACCAGATGAGTCCGCGGCCCATCAGCTAGTTGGCGGGGTAATGGCCCACCAAGGCGAC
GACGGGTAGCTGGTCTGAGAGGACGATCAGCCACACTGGAACTGAGACACGGTCCAGACTCCTACGGGAG
GCAGCAGTGGGGAATTTTGCGCAATGGGCGAAAGCCTGACGCAGCAACGCCGCGTGTGTGATGAAGGTCT
TCGGATTGTAAAGCACTTTCGACCGGGACGAAAACCCGTAGCCCAACACGCTACGGCTTGACGGTACCGG
GAGAAGAAGCACCGGCTAACTCTGTGCCAGCAGCCGCGGTAATACAGAGGGTGCAAGCGTTGTTCGGAAT
TATTGGGCGTAAAGCGCGTGTAGGCGGCGTGACAAGTCGGGTGTGAAAGCCCTCAGCTCAACTGAGGAAG
TGCGCCCGAAACTGTCGTGCTTGAGTGCCGGAGAGGGTGGCGGAATTCCCCAAGTAGAGGTGAAATTCGT
AGATATGGGGAGGAACACCGGTGGCGAAGGCGGCCACCTGGACGGTAACTGACGCTGAGACGCGAAAGCG
TGGGGAGCAAACAGGATTAGATACCCTGGTAGTCCACGCCGTAAACGATGAGAACTAGGTGTCGTGGGAG
TTGACCCCCGCGGTGCCGTAGCTAACGCATTAAGTTCTCCGCCTGGGAAGTACGGTCGCAAGACTAAAAC
TCAAAGGAATTGACGGGGGCCCGCACAAGCGGTGGAGCATGTGGTTTAATTCGACGCAACGCGCAGAACC
TTACCTGGTCTTGACATCCTCGGAATCTCTCAGAGATGAGGGAGTGCCCGCAAGGGAACCGAGAGACAGG
TGCTGCATGGCTGTCGTCAGCTCGTGTCGTGAGATGTTGGGTTAAGTCCCGCAACGAGCGCAACCCTCGC
CTTTAGTTGCCACGCAAGTGGATCTCTAGAGGGACTGCCGGTGTTAAACCGGAGGAAGGTGGGGATGACG
TCAAGTCCTCATGGCCTTTATGACCAGGGCTACACACGTGCTACAATGGCCGGTACAGAGCGTTGCCAAC
CCGCGAGGGGGAGCTAATCGCATAAAACCGGTCTCAGTTCAGATTGGAGTCTGCAACTCGACTCCATGAA
GGCGGAATCGCTAGTAATCGCAGATCAGCACGCTGCGGTGAATACGTTCCCGGGCCTTGTACACACCGCC
CGTCACACCATGGGAGTCGATTGCTCCAGAAGTCACCTCACCAAGAGGTGCCCAAGGAGTGGTCGGTAAC
TGGGGTGAAGTCGTAACAAGGTAGCCGTAGGGGAACCTGCGGGTGGATCACC
>LC506125 Myxococcus sp. 
AGCGCGAATAGGGGCAACCCTTAGTAGAGCGGCGCACGGGTGCGTAACACGTGGATAATCTGCCTGGATG
CTCGGGATAACCAGTCGAAAGATTGGCTAATACCGGATAAGCCCACGGTTTCTTCGGAGACTGAGGGAAA
AGGTGGCCTCTGTATACAAGCTATCACAACCAGATGAGTCCGCGGCCCATCAGCTAGTTGGCGGGGTAAT
GGCCCACCAAGGCGACGACGGGTAGCTGGTCTGAGAGGACGATCAGCCACACTGGAACTGAGACACGGTC
CAGACTCCTACGGGAGGCAGCAGTGGGGAATTTTGCGCAATGGGCGAAAGCCTGACGCAGCAACGCCGCG
TGTGTGATGAAGGTCTTCGGATTGTAAAGCACTTTCGACCGGGACGAAAACCCGTAGCCCAACACGCTAC
GGCTTGACGGTACCGGGAGAAGAAGCACCGGCTAACTCTGTGCCAGCAGCCGCGGTAATACAGAGGGTGC
AAGCGTTGTTCGGAATTATTGGGCGTAAAGCGCGTGTAGGCGGCGTGACAAGTCGGGTGTGAAAGCCCTC
AGCTCAACTGAGGAAGTGCGCCCGAAACTGTCGTGCTTGAGTGCCGGAGAGGGTGGCGGAATTCCCCAAG
TAGAGGTGAAATTCGTAGATATGGGGAGGAACACCGGTGGCGAAGGCGGCCACCTGGACGGTAACTGACG
CTGAGACGCGAAAGCGTGGGGAGCAAACAGGATTAGATACCCTGGTAGTCCACGCCGTAAACGATGAGAA
CTAGGTGTCGTGGGAGTTGACCCCCGCGGTGCCGTAGCTAACGCATTAAGTTCTCCGCCTGGGAAGTACG
GTCGCAAGACTAAAACTCAAAGGAATTGACGGGGGCCCGCACAAGCGGTGGAGCATGTGGTTTAATTCGA
CGCAACGCGCAGAACCTTACCTGGTCTTGACATCCTCGGAATCTCTCAGAGATGAGGGAGTGCCCGCAAG
GGAACCGAGAGACAGGTGCTGCATGGCTGTCGTCAGCTCGTGTCGTGAGATGTTGGGTTAAGTCCCGCAA
CGAGCGCAACCCTCGCCTTTAGTTGCCACGCAAGTGGATCTCTAGAGGGACTGCCGGTGTTAAACCGGAG
GAAGGTGGGGATGACGTCAAGTCCTCATGGCCTTTATGACCAGGGCTACACACGTGCTACAATGGCCGGT
ACAGAGCGTTGCCAACCCGCGAGGGGGAGCTAATCGCATAAAACCGGTCTCAGTTCAGATTGGAGTCTGC
AACTCGACTCCATGAAGGCGGAATCGCTAGTAATC
>AJ233922 Myxococcus stipitatus 
TGGCTCAGAACGAACGCTGGCGGCGTGCCTAACACATGCAAGTCGAGCGCGAATAGGGAAACCTTAGTAG
AGCGGCGCACGGGTGCGTAACACGTGGATAATCTGCCTGGATGCCTGGGATAACCAGTCGAAAGATTGGC
TAATACCGGATAAGCCCACGGTTTCTTCGGAGACTGAGGGAAAAGGTGGCCTCTGTATACAAGCTATCAC
AACCAGATGAGTCCGCGGCCCATCAGCTAGTTGGCGGGGTAATGGCCCACCAAGGCGACGACGGGTAGCT
GGTCTGAGAGGACGATCAGCCACACTGGAACTGAGACACGGTCCAGACTCCTACGGGAGGCAGCAGTGGG
GAATTTTGCGCAATGGGCGAAAGCCTGACGCAGCAACGCCGCGTGTGTGATGAAGGTCTTCGGATTGTAA
AGCACTTTCGACCGGGACGAAAACCCGTAGCCCAACACGCTACGGCTTGACGGTACCGGGAGAAGAAGCA
CCGGCTAACTCTGTGCCAGCAGCCGCGGTAATACAGAGGGTGCAAGCGTTGTTCGGAATTATTGGGCGTA
AAGCGCGTGTAGGCGGCGTGACAAGTCGGGTGTGAAAGCCCTCAGCTCAACTGAGGAAGTGCGCCCGAAA
CTGTCGTGCTTGAGTGCCGGAGAGGGTGGCGGAATTCCCCAAGTAGAGGTGAAATTCGTAGATATGGGGA
GGAACACCGGTGGCGAAGGCGGCCACCTGGACGGTAACTGACGCTGAGACGCGAAAGCGTGGGGAGCAAA
CAGGATTAGATACCCTGGTAGTCCACGCCGTAAACGATGAGAACTAGGTGTCGTGGGAGTTGACCCCCGC
GGTGCCGTAGCTAACGCATTAAGTTCTCCGCCTGGGAAGTACGGTCGCAAGACTAAAACTCAAAGGAATT
GACGGGGGCCCGCACAAGCGGTGGAGCATGTGGTTTAATTCGACGCAACGCGCAGAACCTTACCTGGTCT
TGACATCCTCGGAACCTTTCAGAGATGAGGGGGTGCCCGCAAGGGAACCGAGAGACAGGTGCTGCATGGC
TGTCGTCAGCTCGTGTCGTGAGATGTTGGGTTAAGTCCCGCAACGAGCGCAACCCTCGCCTTTAGTTGTC
ACGCAAGTGAATCTCTAGAGGGACTGCCGGTGTTAAACCGGAGGAAGGTGGGGATGACGTCAAGTCCTCA
TGGCCTTTATGACCAGGGCTACACACGTGCTACAATGGCCGGTACAGAGCGTTGCCAACCCGCGAGGGGG
AGCTAATCGCATAAAACCGGTCTCAGTTCAGATTGGAGTCTGCAACTCGACTCCATGAAGGCGGAATCGC
TAGTAATCGCAGATCAGCACGCTGCGGTGAATACGTTCCCGGGCCTTGTACACACCGCCCGTCACACCAT
GGGAGTCGATTGCTCCAGAAGTCATCTCACCAAGAGATGCCCAAGGAGTGGTCGGTAACTGGGGTGAGGT
CGTAACAAGGTAGCCGTAGGGGAACCTGCGGGTGGATCAC
>AJ233923 Myxococcus stipitatus
CCTGGCTCAGAACGAACGCTGTCGGCGTGCCTAACACATGCAAGTCGAGCGCGAATAGGGGCAACCCTTA
GTAGAGCGGCGCACGGGTGCGTAACACGTGGATAATCTGCCTGGATGCTCGGGATAACCAGTCGAAAGAT
TGGCTAATACCGGATAAGCCCACGGTTTCTTCGGAGACTGAGGGAAAAGGTGGCCTCTGTATACAAGCTA
TCACAACCAGATGAGTCCGCGGCCCATCAGCTAGTTGGCGGGGTAATGGCCCACCAAGGCAACGACGGGT
AGCTGGTCTGAGAGGACGATCAGCCACACTGGAACTGAGACACGGTCCAGACTCCTACGGGAGGCAGCAG
TGGGGAATTTTGCGCAATGGGCGAAAGCCTGACGCAGCAACGCCGCGTGTGTGATGAAGGTCTTTGGATT
GTAAAGCACTTTCGACCGGGAAGAAAACCCGTTGGCTAACATCCAACGGCTTGACGGTACCGGGAGAAGA
AGCACCGGCTAACTCTGTGCCAGCAGCCGCGGTAATACAGAGGGTGCAAGCGTTGTTCGGAATTATTGGG
CGTAAAGCGCGTGTAGGCGGCGTGACAAGTCGGGTGTGAAAGCCCTCAGCTCAACTGAGGAAGTGCGCCC
GAAACTGTCGTGCTTGAGTGCCGGAGAGGGTGGCGGAATTCCCCAAGTAGAGGTGAAATTCGTAGATATG
GGGAGGAACACCGGTGGCGAAGGCGGCCACCTGGACGGCAACTGACGCTGAGACGCGAAAGCGTGGGGAG
CAAACAGGATTAGATACCCTGGTAGTCCACGCCGTAAACGATGAGAACTAGGTGTCGTGGGAGTTGACCC
CCGCGGTGCCGTAGCTAACGCATTAAGTTCTCCGCCTGGGAAGTACGGTCGCAAGACTAAAACTCAAAGG
AATTGACGGGGGCCCGCACAAGCGGTGGAGCATGTGGTTTAATTCGACGCAACGCGCAGAACCTTACCTG
GTCTTGACATCCTCGGAATGCCTCAGAGATGAGGCGGTGCCCGCAAGGGAGCCGAGAGACAGGTGCTGCA
TGGCTGTCGTCAGCTCGTGTCGTGAGATGTTGGGTTAAGTCCCGCAACGAGCGCAACCCTCGCCTTTAGT
TGCCACGCAAGTGGATCTCTAGAGGGACTGCCGGTGTTAAACCGGAGGAAGGTGGGGATGACGTCAAGTC
CTCATGGCCTTTATGACCAGGGCTACACACGTGCTACAATGGCCGGTACAGAGCGTTGCCAACCCGCGAG
GGGGAGCTAATCGCATAAAACCGGTCTCAGTTCAGATTGGAGTCTGCAACTCGACTCCATGAAGGCGGAA
TCGCTAGTAATCGCAGATCAGCACGCTGCGGTGAATACGTTCCCGGGCCTTGTACACACCGCCCGTCACA
CCATGGGAGTCGATTGCTCCAGAAGTCACTTCACCAAGAGGTGCCCAAGGAGTGGTCGGTAACTGGGGTG
AGGTCGTAACAAGGTAGCCGTAGGGGAACCTGCGGGTGGATCAC
>AJ233924 Myxococcus stipitatus 
CTGGCTCAGAACGAACGCTGGCGGCGTGCCTAACACATGCAAGTCGAGCGCGAATAGGGGCAACCCTTAG
TAGAGCGGCGCACGGGTGCGTAACACGTGGATAATCTGCCTGGATGCTCGGGATAACCAGTCGAAAGATT
GGCTAATACCGGATAAGCCCACGGTTTCTTCGGAGACTGAGGGAAAAGGTGGCCTCTGTATACAAGCTAT
CACAACCAGATGAGTCCGCGGCCCATCAGCTAGTTGGCGGGGTAATGGCCCACCAAGGCAACGACGGGTA
GCTGGTCTGAGAGGACGATCAGCCACACTGGAACTGAGACACGGTCCAGACTCCTACGGGAGGCAGCAGT
GGGGAATTTTGCGCAATGGGCGAAAGCCTGACGCAGCAACGCCGCGTGTGTGATGAAGGTCTTTGGATTG
TAAAGCACTTTCGACCGGGAAGAAAACCCGTTGGCTAACATCCAACGGCTTGACGGTACCGGGAGAAGAA
GCACCGGCTAACTCTGTGCCAGCAGCCGCGGTAATACAGAGGGTGCAAGCGTTGTTCGGAATTATTGGGC
GTAAAGCGCGTGTAGGCGGCGTGACAAGTCGGGTGTGAAAGCCCTCAGCTCAACTGAGGAAGTGCGCCCG
AAACTGTCGTGCTTGAGTGCCGGAGAGGGTGGCGGAATTCCCCAAGTAGAGGTGAAATTCGTAGATATGG
GGAGGAACACCGGTGGCGAAGGCGGCCACCTGGACGGTAACTGACGCTGAGACGCGAAAGCGTGGGGAGC
AAACAGGATTAGATACCCTGGTAGTCCACGCCGTAAACGATGAGAACTAGGTGTCGTGGGAGTTGACCCC
CGCGGTGCCGTAGCTAACGCATTAAGTTCTCCGCCTGGGAAGTACGGTCGCAAGACTAAAACTCAAAGGA
ATTGACGGGGGCCCGCACAAGCGGTGGAGCATGTGGTTTAATTCGACGCAACGCGCAGAACCTTACCTGG
TCTTGACATCCTCGGAATGCCTCAGAGATGAGGCGGTGCCCGCAAGGGAGCCGAGAGACAGGTGCTGCAT
GGCTGTCGTCAGCTCGTGTCGTGAGATGTTGGGTTAAGTCCCGCAACGAGCGCAACCCTCGCCTTTAGTT
GCCACGCAAGTGGATCTCTAGAGGGACTGCCGGTGTTAAACCGGAGGAAGGTGGGGATGACGTCAAGTCC
TCATGGCCTTTATGACCAGGGCTACACACGTGCTACAATGGCCGGTACAGAGCGTTGCCAACCCGCGAGG
GGGAGCTAATCGCATAAAACCGGTCTCAGTTCAGATTGGAGTCTGCAACTCGACTCCATGAAGGCGGAAT
CGCTAGTAATCGCAGATCAGCACGCTGCGGTGAATACGTTCCCGGGCCTTGTACACACCGCCCGTCACAC
CATGGGAGTCGATTGCTCCAGAAGTCACTTCACCAAGAGGTGCCCAAGGAGTGGTCGGTAACTGGGGTGA
GGTCGTAACAAGGTAGCCGTAGGGGAACCTGCGG
>AJ233925 Myxococcus virescens 
CCTGGCTCAGAGCGAACGCTGGCGGCGTGCCTAACACATGCAAGTCGAGCGCGAATAGGGGCAACCCTTA
GTAGAGCGGCGCACGGGTGCGTAACACGTGGATAATCTGCCTGAGTGCTCGGGATAACCAGTCGAAAGAT
TGGCTAATACCGGATAAGCCCACGGTTTCTTCGGAGACTGAGGGAAAAGGTGGCCTCTGTATACAAGCTA
TCACATTCAGATGAGTCCGCGGCCCATCAGCTAGTTGGCGGGGTAATGGCCCACCAAGGCAACGACGGGT
AGCTGGTCTGAGAGGACGATCAGCCACACTGGAACTGAGACACGGTCCAGACTCCTACGGGAGGCAGCAG
TGGGGAATTTTGCGCAATGGGCGAAAGCCTGACGCAGCAACGCCGCGTGTGTGATGAAGGTCTTTGGATT
GTAAAGCACTTTCGACCGGGAAGAAACCCTGTTGGCTAATACCCGACAGCTTGACGGTACCGGGAGAAGA
AGCACCGGCTAACTCTGTGCCAGCAGCCGCGGTAATACAGAGGGTGCAAGCGTTGTTCGGAATTATTGGG
CGTAAAGCGCGTGTAGGCGGCGTGACAAGTCGGGTGTGAAAGCCCTCAGCTCAACTGAGGAAGTGCGCCC
GAAACTGTCGTGCTTGAGTGCCGGAGAGGGTGGCGGAATTCCCCAAGTAGAGGTGAAATTCGTAGATATG
GGGAGGAACACCGGTGGCGAAGGCGGCCACCTGGACGGTAACTGACGCTGAGACGCGAAAGCGTGGGGAG
CAAACAGGATTAGATACCCTGGTAGTCCACGCCGTAAACGATGAGAACTAGGTGTCGTGGGAGTTGACCC
CCGCGGTGCCGAAGCTAACGCATTAAGTTCTCCGCCTGGGAAGTACGGTCGCAAGACTAAAACTCAAAGG
AATTGACGGGGGCCCGCACAAGCGGTGGAGCATGTGGTTTAATTCGACGCAACGCGCAGAACCTTACCTG
GTCTTGACATCCTCGGAATCCTTCAGAGATGAGGGAGTGCCCGCAAGGGAACCGAGAGACAGGTGCTGCA
TGGCTGTCGTCAGCTCGTGTCGTGAGATGTTGGGTTAAGTCCCGCAACGAGCGCAACCCTCGCCTTTAGT
TGCCACGCAAGTGGATCTCTAGAGGGACTGCCGGTGTTAAACCGGAGGAAGGTGGGGATGACGTCAAGTC
CTCATGGCCTTTATGACCAGGGCTACACACGTGCTACAATGGCCGGTACAGAGCGTTGCCAACCCGCGAG
GGGGAGCTAATCGCATAAAACCGGTCTCAGTTCAGATTGGAGTCTGCAACTCGACTCCATGAAGGCGGAA
TCGCTAGTAATCGCAGATCAGCACGCTGCGGTGAATACGTTCCCGGGCCTTGTACACACCGCCCGTCACA
CCATGGGAGTCGATTGCTCCAGAAATCATCTCACCAAGAGGTGCTCAAGGAGTGGTCGGTAACTGGGGTG
AAGTCGTAACAAGGTAGCCGTAGGGGAACCTGCGGGTGGATCACC
>AJ233926 Myxococcus virescens 
CCTGGCTCAGAGCGAACGCTGGCGGCGTGCCTAACACATGCAAGTCGAGCGCGAATAGGGGCAACCCTTA
GTAGAGCGGCGCACGGGTGCGTAACACGTGGATAATCTGCCTGGATGCTCGGGATAACCAGTCGAAAGAT
TGGCTAATACCGGATAAGCCCACGGTTTCTTCGGAGACTGAGGGAAAAGGTGGCCTCTGTATACAAGCTA
TCACAACCAGATGAGTCCGCGGCCCATCAGCTAGTTGGCGGGGTAATGGCCCACCAAGGCGACGACGGGT
AGCTGGTCTGAGAGGACGATCAGCCACACTGGAACTGAGACACGGTCCAGACTCCTACGGGAGGCAGCAG
TGGGGAATTTTGCGCAATGGGCGAAAGCCTGACGCAGCAACGCCGCGTGTGTGATGAAGGTCTTTGGATT
GTAAAGCACTTTCGACCGAGAAGAAAACCCGTTGGCTAACATCCAACGGCTTGACGGTATCGGGAGAAGA
AGCACCGGCTAACTCTGTGCCAGCAGCCGCGGTAATACAGAGGGTGCAAGCGTTGTTCGGAATTATTGGG
CGTAAAGCGCGTGTAGGCGGCGTGACAAGTCGGGTGTGAAAGCCCTCAGCTCAACTGAGGAAGTGCGCCC
GAAACTGTCGTGCTTGAGTGCCGGAGAGGGTGGCGGAATTCCCCAAGTAGAGGTGAAATTCGTAGATATG
GGGAGGAACACCGGTGGCGAAGGCGGCCACCTGGACGGTAACTGACGCTGAGACGCGAAAGCGTGGGGAG
CAAACAGGATTAGATACCCTGGTAGTCCACGCCGTAAACGATGAGAACTAGGTGTCGTGGGAGTTGACCC
CCGCGGTGCCGAAGCTAACGCATTAAGTTCTCCGCCTGGGAAGTACGGTCGCAAGACTAAAACTCAAAGG
AATTGACGGGGGCCCGCACAAGCGGTGGAGCATGTGGTTTAATTCGACGCAACGCGCAGAACCTTACCTG
GTCTTGACATCCTCAGAATCCTTCAGAGATGAGGGAGTGCCCGCAAGGGAACTGAGAGACAGGTGCTGCA
TGGCTGTCGTCAGCTCGTGTCGTGAGATGTTGGGTTAAGTCCCGCAACGAGCGCAACCCTCGCCTTTAGT
TGCCACGCAAGTGGATCTCTAGAGGGACTGCCGGTGTTAAACCGGAGGAAGGTGGGGATGACGTCAAGTC
CTCATGGCCTTTATGACCAGGGCTACACACGTGCTACAATGGCCGGTACAGAGCGTTGCCAACCCGCGAG
GGGGAGCTAATCGCATAAAACCGGTCTCAGTTCAGATTGGAGTCTGCAACTCGACTCCATGAAGGCGGAA
TCGCTAGTAATCGCAGATCAGCACGCTGCGGTGAATACGTTCCCGGGCCTTGTACACACCGCCCGTCACA
CCATGGGAGTCGATTGCTCCAGAAGTCATCTCACCAAGAGGTGCCCAAGGAGTGGTCGGTAACTGGGGTG
AAGTCGTAACAAGGTAGCCGTAGGGGAACCTGCGGGTGGATCACC
>MF163278 Myxococcus virescens 
TGCAGTCGAGCGCGAATAGGGGCAACCCTTAGTAGAGCGGCGCACGGGTGCGTAACACGTGGATAATCTG
CCTGAGTGCTCGGGATAACCAGTCGAAAGATTGGCTAATACCGGATAAGCCCACGGTTTCTTCGGAGACC
GAGGGAAAAGGTGGCCTCTGTATACAAGCTATCACATTCAGATGAGTCCGCGGCCCATCAGCTAGTTGGC
GGGGTAATGGCCCACCAAGGCAACGACGGGTAGCTGGTCTGAGAGGACGATCAGCCACACTGGAACTGAG
ACACGGTCCAGACTCCTACGGGAGGCAGCAGTGGGGAATTTTGCGCAATGGGCGAAAGCCTGACGCAGCA
ACGCCGCGTGTGTGATGAAGGTCTTTGGATTGTAAAGCACTTTCGACCGGGAAGAAAACCCGTTGGCTAA
CATCCAACGGCTTGACGGTACCGGGAGAAGAAGCACCGGCTAACTCTGTGCCAGCAGCCGCGGTAATACA
GAGGGTGCAAGCGTTGTTCGGAATTATTGGGCGTAAAGCGCGTGTAGGCGGCGTGACAAGTCGGGTGTGA
AAGCCCTCAGCTCAACTGAGGAAGTGCGCCCGAAACTGTTGTGCTTGAGTGCCGGAGAGGGTGGCGGAAT
TCCCCAAGTAGAGGTGAAATTCGTAGATATGGGGGAGGAACACCGGTGGCGAAGGCGGCCACCTGGACGG
TAACTGACGCTGAGACGCGAAAGCGTGGGGAGCAAACAGGATTAGATACCCTGGTAGTCCACGCCGTAAA
CGATGAGAACTAGGTGTCGTGGGAGTTGACCCCCGCGGTGCCGAAGCTAACGCATTAAGTTCTCCGCCTG
GGAAGTACGGTCGCAAGACTAAAACTCAAAGGAATTGACGGGGGCCCGCACAAGCGGTGGAGCATGTGGT
TTAATTCGACGCAACGCGCAGAACCTTACCTGGTCTTGACATCCTCAGAATCCTTCAGAGATGAGGGAGT
GCCCGCAAGGGAACTGAGAGACAGGTGCTGCATGGCTGTCGTCAGCTCGTGTCGTGAGATGTTGGGTTAA
GTCCCGCAACGAGCGCAACCCTCGCCTTTAGTTGCCACGCAAGTGGATCTCTAGAGGGACTGCCGGTGTT
AAACCGGAGGAAGGTGGGGATGACGTCAAGTCCTCATGGCCTTTATGACCAGGGCTACACACGTGCTACA
ATGGCCGGTACAGAGCGTTGCCAACCCGCGAGGGGGAGCTAATCGCATAAAACCGGTCTCAGTTCAGATT
GGAGTCTGCAACTCGACTCCATGAAGGCGGAATCGCTAGTAATCGCAGATCAGCACGCTGCGGTGAATAC
GTTCCCGGGCCTTGTACACACCGCCCGTCACACCATGGGAGTCGATTGCTCCAGAAATCATCTCA
>MF163279 Myxococcus virescens 
GGCAACCCTTAGTAGAGCGGCGCACGGGTGCGTAACACGTGGATAATCTGCCTGAGTGCTCGGGATAACC
AGTCGAAAGATTGGCTAATACCGGATAAGCCCACGGTTTCTTCGGAGACTGAGGGAAAAGGTGGCCTCTG
TATACAAGCTATCACATTCAGATGAGTCCGCGGCCCATCAGCTAGTTGGCGGGGTAATGGCCCACCAAGG
CAACGACGGGTAGCTGGTCTGAGAGGACGATCAGCCACACTGGAACTGAGACACGGTCCAGACTCCTACG
GGAGGCAGCAGTGGGGAATTTTGCGCAATGGGCGAAAGCCTGACGCAGCAACGCCGCGTGTGTGATGAAG
GTCTTTGGATTGTAAAGCACTTTCGACCGGGAAGAAAACCCGTTGGCTAACATCCAACGGCTTGACGGTA
CCGGGAGAAGAAGCACCGGCTAACTCTGTGCCAGCAGCCGCGGTAATACAGAGGGTGCAAGCGTTGTTCG
GAATTATTGGGCGTAAAGCGCGTGTAGGCGGCGTGACAAGTCGGGTGTGAAAGCCCTCAGCTCAACTGAG
GAAGTGCGCCCGAAACTGTTGTGCTTGAGTGCCGGAGAGGGTGGCGGAATTCCCCAAGTAGAGGTGAAAT
TCGTAGATATGGGGAGGAACACCGGTGGCGAAGGCGGCCACCTGGACGGTAACTGACGCTGAGACGCGAA
AGCGTGGGGAGCAAACAGGATTAGATACCCTGGTAGTCCACGCCGTAAACGATGAGAACTAGGTGTCGTG
GGAGTTGACCCCCGCGGTGCCGAAGCTAACGCATTAAGTTCTCCGCCTGGGAAGTACGGTCGCAAGACTA
AAACTCAAAGGAATTGACGGGGGCCCGCACAAGCGGTGGAGCATGTGGTTTAATTCGACGCAACGCGCAG
AACCTTACCTGGTCTTGACATCCTCAGAATCCTTCAGAGATGAGGGAGTGCCCGCAAGGGAACTGAGAGA
CAGGTGCTGCATGGCTGTCGTCAGCTCGTGTCGTGAGATGTTGGGTTAAGTCCCGCAACGAGCGCAACCC
TCGCCTTTAGTTGCCACGCAAGTGGATCTCTAGAGGGACTGCCGGTGTTAAACCGGAGGAAGGTGGGGAT
GACGTCAAGTCCTCATGGCCTTTATGACCAGGGCTACACACGTGCTACAATGGCCGGTACAGAGCGTTGC
CAACCCGCGAGGGGGAGCTAATCGCATAAAACCGGTCTCAGTTCAGATTGGAGTCTGCAACTCGACTCCA
TGAAGGCGGAATCGCTAGTAATCGCAGATCAGCACGCTGCGGTGAATACGTTCCCGGGCCTTGTACACAC
CGCCCGTCACACCATGGGAGTCGATTGCTCCAG
>MF163280 Myxococcus virescens
GCAGTCGAGCGCGAATAGGGGCAACCCTTAGTAGAGCGGCGCACGGGTGCGTAACACGTGGATAATCTGC
CTGAGTGCTCGGGATAACCAGTCGAAAGATTGGCTAATACCGGATAAGCCCACGGTTTCTTCGGAGACTG
AGGGAAAAGGTGGCCTCTGTATACAAGCTATCACATTCAGATGAGTCCGCGGCCCATCAGCTAGTTGGCG
GGGTAATGGCCCACCAAGGCAACGACGGGTAGCTGGTCTGAGAGGACGATCAGCCACACTGGAACTGAGA
CACGGTCCAGACTCCTACGGGAGGCAGCAGTGGGGAATTTTGCGCAATGGGCGAAAGCCTGACGCAGCAA
CGCCGCGTGTGTGATGAAGGTCTTTGGATTGTAAAGCACTTTCGACCGGGAAGAAAACCCGTTGGCTAAC
ATCCAACGGCTTGACGGTACCGGGAGAAGAAGCACCGGCTAACTCTGTGCCAGCAGCCGCGGTAATACAG
AGGGTGCAAGCGTTGTTCGGAATTATTGGGCGTAAAGCGCGTGTAGGCGGCGTGACAAGTCGGGTGTGAA
AGCCCTCAGCTCAACTGAGGAAGTGCGCCCGAAACTGTTGTGCTTGAGTGCCGGAGAGGGTGGCGGAATT
CCCCAAGTAGAGGTGAAATTCGTAGATATGGGGAGGAACACCGGTGGCGAAGGCGGCCACCTGGACGGTA
ACTGACGCTGAGACGCGAAAGCGTGGGGAGCAAACAGGATTAGATACCCTGGTAGTCCACGCCGTAAACG
ATGAGAACTAGGTGTCGTGGGAGTTGACCCCCGCGGTGCCGAAGCTAACGCATTAAGTTCTCCGCCTGGG
AAGTACGGTCGCAAGACTAAAACTCAAAGGAATTGACGGGGGCCCGCACAAGCGGTGGAGCATGTGGTTT
AATTCGACGCAACGCGCAGAACCTTACCTGGTCTTGACATCCTCAGAATCCTTCAGAGATGAGGGAGTGC
CCGCAAGGGAACTGAGAGACAGGTGCTGCATGGCTGTCGTCAGCTCGTGTCGTGAGATGTTGGGTTAAGT
CCCGCAACGAGCGCAACCCTCGCCTTTAGTTGCCACGCAAGTGGATCTCTAGAGGGACTGCCGGTGTTAA
ACCGGAGGAAGGTGGGGATGACGTCAAGTCCTCATGGCCTTTATGACCAGGGCTACACACGTGCTACAAT
GGCCGGTACAGAGCGTTGCCAACCCGCGAGGGGGAGCTAATCGCATAAAACCGGTCTCAGTTCAGATTGG
AGTCTGCAACTCGACTCCATGAAGGCGGAATCGCTAGTAATCGCAGATCAGCACGCTGCGGTGAATACGT
TCCCGGGCCTTGTACACACCGCCCGTCACACCATGGGAGTCGATTGCTCCAGAAATCATCTC
>MF163281 Myxococcus virescens 
TGCAGTCGAGCGCGAATAGGGGCAACCCTTAGTAGAGCGGCGCACGGGTGCGTAACACGTGGATAATCTG
CCTGAGTGCTCGGGATAACCAGTCGAAAGATTGGCTAATACCGGATAAGCCCACGGTTTCTTCGGAGACT
GAGGGAAAAGGTGGCCTCTGTATACAAGCTATCACATTCAGATGAGTCCGCGGCCCATCAGCTAGTTGGC
GGGGTAATGGCCCACCAAGGCAACGACGGGTAGCTGGTCTGAGAGGACGATCAGCCACACTGGAACTGAG
ACACGGTCCAGACTCCTACGGGAGGCAGCAGTGGGGAATTTTGCGCAATGGGCGAAAGCCTGACGCAGCA
ACGCCGCGTGTGTGATGAAGGTCTTTGGATTGTAAAGCACTTTCGACCGGGAAGAAAACCCGTTGGCTAA
CATCCAACGGCTTGACGGTACCGGGAGAAGAAGCACCGGCTAACTCTGTGCCAGCAGCCGCGGTAATACA
GAGGGTGCAAGCGTTGTTCGGAATTATTGGGCGTAAAGCGCGTGTAGGCGGCGTGACAAGTCGGGTGTGA
AAGCCCTCAGCTCAACTGAGGAAGTGCGCCCGAAACTGTTGTGCTTGAGTGCCGGAGAGGGTGGCGGAAT
TCCCCAAGTAGAGGTGAAATTCGTAGATATGGGGAGGAACACCGGTGGCGAAGGCGGCCACCTGGACGGT
AACTGACGCTGAGACGCGAAAGCGTGGGGAGCAAACAGGATTAGATACCCTGGTAGTCCACGCCGTAAAC
GATGAGAACTAGGTGTCGTGGGAGTTGACCCCCGCGGTGCCGAAGCTAACGCATTAAGTTCTCCGCCTGG
GAAGTACGGTCGCAAGACTAAAACTCAAAGGAATTGACGGGGGCCCGCACAAGCGGTGGAGCAGGTGGTT
TAATTCGACGCAACGCGCAGAACCTTACCTGGTCTTGACATCCTCAGAATCCTTCAGAGATGAGGGAGTG
CCCGCAAGGGAACTGAGAGACAGGTGCTGCATGGCTGTCGTCAGCTCGTGTCGTGAGATGTTGGGTTAAG
TCCCGCAACGAGCGCAACCCTCGCCTTTAGTTGCCACGCAAGTGGATCTCTAGAGGGACTGCCGGTGTTA
AACCGGAGGAAGGTGGGGATGACGTCAAGTCCTCATGGCCTTTATGACCAGGGCTACACACGTGCTACAA
TGGCCGGTACAGAGCGTTGCCAACCCGCGAGGGGGAGCTAATCGCATAAAACCGGTCTCAGTTCAGATTG
GAGTCTGCAACTCGACTCCATGAAGGCGGAATCGCTAGTAATCGCAGATCAGCACGCTGCGGTGAATACG
TTCCCGGGCCTTGTACACACCGCCCGTCACACCATGGGAGTCGATTGCTCCAGAAATCATCTCACCAGA
>MF163282 Myxococcus virescens 
GCAGTCGAGCGCGAATAGGGGCAACCCTTAGTAGAGCGGCGCACGGGTGCGTAACACGTGGATAATCTGC
CTGAGTGCTCGGGATAACCAGTCGAAAGATTGGCTAATACCGGATAAGCCCACGGTTTCTTCGGAGACTG
AGGGAAAAGGTGGCCTCTGTATACAAGCTATCACATTCAGATGAGTCCGCGGCCCATCAGCTAGTTGGCG
GGGTAATGGCCCACCAAGGCAACGACGGGTAGCTGGTCTGAGAGGACGATCAGCCACACTGGAACTGAGA
CACGGTCCAGACTCCTACGGGAGGCAGCAGTGGGGAATTTTGCGCAATGGGCGAAAGCCTGACGCAGCAA
CGCCGCGTGTGTGATGAAGGTCTTTGGATTGTAAAGCACTTTCGACCGGGAAGAAAACCCGTTGGCTAAC
ATCCAACGGCTTGACGGTACCGGGAGAAGAAGCACCGGCTAACTCTGTGCCAGCAGCCGCGGTAATACAG
AGGGTGCAAGCGTTGTTCGGAATTATTGGGCGTAAAGCGCGTGTAGGCGGCGTGACAAGTCGGGTGTGAA
AGCCCTCAGCTCAACTGAGGAAGTGCGCCCGAAACTGTTGTGCTTGAGTGCCGGAGAGGGTGGCGGAATT
CCCCAAGTAGAGGTGAAATTCGTAGATATGGGGAGGAACACCGGTGGCGAAGGCGGCCACCTGGACGGTA
ACTGACGCTGAGACGCGAAAGCGTGGGGAGCAAACAGGATTAGATACCCTGGTAGTCCACGCCGTAAACG
ATGAGAACTAGGTGTCGTGGGAGTTGACCCCCGCGGTGCCGAAGCTAACGCATTAAGTTCTCCGCCTGGG
AAGTACGGTCGCAAGACTAAAACTCAAAGGAATTGACGGGGGCCCGCACAAGCGGTGGAGCATGTGGTTT
AATTCGACGCAACGCGCAGAACCTTACCTGGTCTTGACATCCTCAGAATCCTTCAGAGATGAGGGAGTGC
CCGCAAGGGAACTGAAAGACAGGTGCTGCATGGCTGTCGTCAGCTCGTGTCGTGAGATGTTGGGTTAAGT
CCCGCAACGAGCGCAACCCTCGCCTTTAGTTGCCACGCAAGTGGATCTCTAGAGGGACTGCCGGTGTTAA
ACCGGAGGAAGGTGGGGATGACGTCAAGTCCTCATGGCCTTTATGACCAGGGCTACACACGTGCTACAAT
GGCCGGTACAGAGCGTTGCCAACCCGCGAGGGGGAGCTAATCGCATAAAACCGGTCTCAGTTCAGATTGG
AGTCTGCAACTCGACTCCATGAAGGCGGAATCGCTAGTAATCGCAGATCAGCACGCTGCGGTGAATACGT
TCCCGGGCCTTGTACACACCGCCCGTCACACCATGGGAGTCGATTGCTCCAGAAATCATCTCA
>MF163283 Myxococcus virescens 
GCAGTCGAGCGCGAATAGGGGCAACCCTTAGTAGAGCGGCGCACGGGTGCGTAACACGTGGATAATCTGC
CTGAGTGCTCGGGATAACCAGTCGAAAGATTGGCTAATACCGGATAAGCCCACGGTTTCTTCGGAGACCG
AGGGAAAAGGTGGCCTCTGTATACAAGCTATCACATTCAGATGAGTCCGCGGCCCATCAGCTAGTTGGCG
GGGTAATGGCCCACCAAGGCAACGACGGGTAGCTGGTCTGAGAGGACGATCAGCCACACTGGAACTGAGA
CACGGTCCAGACTCCTACGGGAGGCAGCAGTGGGGAATTTTGCGCAATGGGCGAAAGCCTGACGCAGCAA
CGCCGCGTGTGTGATGAAGGTCTTTGGATTGTAAAGCACTTTCGACCGGGAAGAAAACCCGTTGGCTAAC
ATCCAACGGCTTGACGGTACCGGGAGAAGAAGCACCGGCTAACTCTGTGCCAGCAGCCGCGGTAATACAG
AGGGTGCAAGCGTTGTTCGGAATTATTGGGCGTAAAGCGCGTGTAGGCGGCGTGACAAGTCGGGTGTGAA
AGCCCTCAGCTCAACTGAGGAAGTGCGCCCGAAACTGTTGTGCTTGAGTGCCGGAGAGGGTGGCGGAATT
CCCCAAGTAGAGGTGAAATTCGTAGATATGGGGGAGGAACACCGGTGGCGAAGGCGGCCACCTGGACGGT
AACTGACGCTGAGACGCGAAAGCGTGGGGAGCAAACAGGATTAGATACCCTGGTAGTCCACGCCGTAAAC
GATGAGAACTAGGTGTCGTGGGAGTTGACCCCCGCGGTGCCGAAGCTAACGCATTAAGTTCTCCGCCTGG
GAAGTACGGTCGCAAGACTAAAACTCAAAGGAATTGACGGGGGCCCGCACAAGCGGTGGAGCATGTGGTT
TAATTCGACGCAACGCGCAGAACCTTACCTGGTCTTGACATCCTCAGAATCCTTCAGAGATGAGGGAGTG
CCCGCAAGGGAACTGAAAGACAGGTGCTGCATGGCTGTCGTCAGCTCGTGTCGTGAGATGTTGGGTTAAG
TCCCGCAACGAGCGCAACCCTCGCCTTTAGTTGCCACGCAAGTGGATCTCTAGAGGGACTGCCGGTGTTA
AACCGGAGGAAGGTGGGGATGACGTCAAGTCCTCATGGCCTTTATGACCAGGGCTACACACGTGCTACAA
TGGCCGGTACAGAGCGTTGCCAACCCGCGAGGGGGAGCTAATCGCATAAAACCGGTCTCAGTTCAGATTG
GAGTCTGCAACTCGACTCCATGAAGGCGGAATCGCTAGTAATCGCAGATCAGCACGCTGCGGTGAATACG
TTCCCGGGCCTTGTACACACCGCCCGTCACACCATGGGAGTCGATTGCTCCAGAAATCATCTCA
>MF163284 Myxococcus virescens 
GCAGTCGAGCGCGAATAGGGGCAACCCTTAGTAGAGCGGCGCACGGGTGCGTAACACGTGGATAATCTGC
CTGAGTGCTCGGGATAACCAGTCGAAAGATTGGCTAATACCGGATAAGCCCACGGTTTCTTCGGAGACTG
AGGGAAAAGGTGGCCTCTGTATACAAGCTATCACATTCAGATGAGTCCGCGGCCCATCAGCTAGTTGGCG
GGGTAATGGCCCACCAAGGCAACGACGGGTAGCTGGTCTGAGAGGACGATCAGCCACACTGGAACTGAGA
CACGGTCCAGACTCCTACGGGAGGCAGCAGTGGGGAATTTTGCGCAATGGGCGAAAGCCTGACGCAGCAA
CGCCGCGTGTGTGATGAAGGTCTTTGGATTGTAAAGCACTTTCGACCGGGAAGAAAACCCGTTGGCTAAC
ATCCAACGGCTTGACGGTACCGGGAGAAGAAGCACCGGCTAACTCTGTGCCAGCAGCCGCGGTAATACAG
AGGGTGCAAGCGTTGTTCGGAATTATTGGGCGTAAAGCGCGTGTAGGCGGCGTGACAAGTCGGGTGTGAA
AGCCCTCAGCTCAACTGAGGAAGTGCGCCCGAAACTGTTGTGCTTGAGTGCCGGAGAGGGTGGCGGAATT
CCCCAAGTAGAGGTGAAATTCGTAGATATGGGGAGGAACACCGGTGGCGAAGGCGGCCACCTGGACGGTA
ACTGACGCTGAGACGCGAAAGCGTGGGGAGCAAACAGGATTAGATACCCTGGTAGTCCACGCCGTAAACG
ATGAGAACTAGGTGTCGTGGGAGTTGACCCCCGCGGTGCCGAAGCTAACGCATTAAGTTCTCCGCCTGGG
AAGTACGGTCGCAAGACTAAAACTCAAAGGAATTGACGGGGGCCCGCACAAGCGGTGGAGCAGGTGGTTT
AATTCGACGCAACGCGCAGAACCTTACCTGGTCTTGACATCCTCAGAATCCTTCAGAGATGAGGGAGTGC
CCGCAAGGGAACTGAGAGACAGGTGCTGCATGGCTGTCGTCAGCTCGTGTCGTGAGATGTTGGGTTAAGT
CCCGCAACGAGCGCAACCCTCGCCTTTAGTTGCCACGCAAGTGGATCTCTAGAGGGACTGCCGGTGTTAA
ACCGGAGGAAGGTGGGGATGACGTCAAGTCCTCATGGCCTTTATGACCAGGGCTACACACGTGCTACAAT
GGCCGGTACAGAGCGTTGCCAACCCGCGAGGGGGAGCTAATCGCATAAAACCGGTCTCAGTTCAGATTGG
AGTCTGCAACTCGACTCCATGAAGGCGGAATCGCTAGTAATCGCAGATCAGCACGCTGCGGTGAATACGT
TCCCGGGCCTTGTACACACCGCCCGTCACACCAT
>MF163285 Myxococcus virescens 
TGCAGTCGAGCGCGAATAGGGGCAACCCTTAGTAGAGCGGCGCAGGGTGCGTAACACGTGGATAATCTGC
CTGAGTGCTCGGGATAACCAGTCGAAAGATTGGCTAATACCGGATAAGCCCACGGTTTCTTCGGAGACCG
AGGGAAAAGGTGGCCTCTGTATACAAGCTATCACATTCAGATGAGTCCGCGGCCCATCAGCTAGTTGGCG
GGGTAATGGCCCACCAAGGCAACGACGGGTAGCTGGTCTGAGAGGACGATCAGCCACACTGGAACTGAGA
CACGGTCCAGACTCCTACGGGAGGCAGCAGTGGGGAATTTTGCGCAATGGGCGAAAGCCTGACGCAGCAA
CGCCGCGTGTGTGATGAAGGTCTTTGGATTGTAAAGCACTTTCGACCGGGAAGAAAACCCGTTGGCTAAC
ATCCAACGGCTTGACGGTACCGGGAGAAGAAGCACCGGCTAACTCTGTGCCAGCAGCCGCGGTAATACAG
AGGGTGCAAGCGTTGTTCGGAATTATTGGGCGTAAAGCGCGTGTAGGCGGCGTGACAAGTCGGGTGTGAA
AGCCCTCAGCTCAACTGAGGAAGTGCGCCCGAAACTGTTGTGCTTGAGTGCCGGAGAGGGTGGCGGAATT
CCCCAAGTAGAGGTGAAATTCGTAGTATGGGAGGAACACCGGTGGCGAAGGCGGCCACCTGGACGGTAAC
TGACGCTGAGACGCGAAAGCGTGGGGAGCAAACAGGATTAGATACCCTGGTAGTCCACGCCGTAAACGAT
GAGAACTAGGTGTCGTGGGAGTTGACCCCCGCGGTGCCGAAGCTAACGCATTAAGTTCTCCGCCTGGGAA
GTACGGTCGCAAGACTAAAACTCAAAGGAATTGACGGGGGCCCGCACAAGCGGTGGAGCATGTGGTTTAA
TTCGACGCAACGCGCAGAACCTTACCTGGTCTTGACATCCTCAGAATCCTTCAGAGATGAGGGAGTGCCC
GCAAGGGAACTGAGAGACAGGTGCTGCATGGCTGTCGTCAGCTCGTGTCGTGAGATGTTGGGTTAAGTCC
CGCAACGAGCGCAACCCTCGCCTTTAGTTGCCACGCAAGTGGATCTCTAGAGGGACTGCCGGTGTTAAAC
CGGAGGAAGGTGGGGATGACGTCAAGTCCTCATGGCCTTTATGACCAGGGCTACACACGTGCTACAATGG
CCGGTACAGAGCGTTGCCAACCCGCGAGGGGGAGCTAATCGCATAAAACCGGTCTCAGTTCAGATTGGAG
TCTGCAACTCGACTCCATGAAGGCGGAATCGCTAGTAATCGCAGATCAGCACGCTGCGGTGAATACGTTC
CCGGGCCTTGTACACACCGCCCGTCACACCATGGGAGTCGATTGCTCCAGAAATCATCTCACCCAGA
>MF163286 Myxococcus virescens 
GCAGTCGAGCGCGAATAGGGGCAACCCTTAGTAGAGCGGCGCACGGGTGCGTAACACGTGGATAATCTGC
CTGAGTGCTCGGGATAACCAGTCGAAAGATTGGCTAATACCGGATAAGCCCACGGTTTCTTCGGAGACTG
AGGGAAAAGGTGGCCTCTGTATACAAGCTATCACATTCAGATGAGTCCGCGGCCCATCAGCTAGTTGGCG
GGGTAATGGCCCACCAAGGCAACGACGGGTAGCTGGTCTGAGAGGACGATCAGCCACACTGGAACTGAGA
CACGGTCCAGACTCCTACGGGAGGCAGCAGTGGGGAATTTTGCGCAATGGGCGAAAGCCTGACGCAGCAA
CGCCGCGTGTGTGATGAAGGTCTTTGGATTGTAAAGCACTTTCGACCGGGAAGAAAACCCGTTGGCTAAC
ATCCAACGGCTTGACGGTACCGGGAGAAGAAGCACCGGCTAACTCTGTGCCAGCAGCCGCGGTAATACAG
AGGGTGCAAGCGTTGTTCGGAATTATTGGGCGTAAAGCGCGTGTAGGCGGCGTGACAAGTCGGGTGTGAA
AGCCCTCAGCTCAACTGAGGAAGTGCGCCCGAAACTGTTGTGCTTGAGTGCCGGAGAGGGTGGCGGAATT
CCCCAAGTAGAGGTGAAATTCGTAGNATATGGGGAGGAACACCGGTGGCGAAGGCGGCCACCTGGACGGT
AACTGACGCTGAGACGCGAAAGCGTGGGGAGCAAACAGGATTAGATACCCTGGTAGTCCACGCCGTAAAC
GATGAGAACTAGGTGTCGTGGGAGTTGACCCCCGCGGTGCCGAAGCTAACGCATTAAGTTCTCCGCCTGG
GAAGTACGGTCGCAAGACTAAAACTCAAAGGAATTGACGGGGGCCCGCACAAGCGGTGGAGCATGTGGTT
TAATTCGACGCAACGCGCAGAACCTTACCTGGTCTTGACATCCTCAGAATCCTTCAGAGATGAGGGAGTG
CCCGCAAGGGAACTGAGAGACAGGTGCTGCATGGCTGTCGTCAGCTCGTGTCGTGAGATGTTGGGTTAAG
TCCCGCAACGAGCGCAACCCTCGCCTTTAGTTGCCACGCAAGTGGATCTCTAGAGGGACTGCCGGTGTTA
AACCGGAGGAAGGTGGGGATGACGTCAAGTCCTCATGGCCTTTATGACCAGGGCTACACACGTGCTACAA
TGGCCGGTACAGAGCGTTGCCAACCCGCGAGGGGGAGCTAATCGCATAAAACCGGTCTCAGTTCAGATTG
GAGTCTGCAACTCGACTCCATGAAGGCGGAATCGCTAGTAATCGCAGATCAGCACGCTGCGGTGAATACG
TTCCCGGGCCTTGTACACACCGCCCGTCACACCATGGGAGTCGATTGCTCCAGAAATCATCTCA
>MF163287 Myxococcus virescens 
GCAGTCGAGCGCGAATAGGGGCAACCCTTAGTAGAGCGGCGCACGGGTGCGTAACACGTGGATAATCTGC
CTGAGTGCTCGGGATAACCAGTCGAAAGATTGGCTAATACCGGATAAGCCCACGGTTTCTTCGGAGACCG
AGGGAAAAGGTGGCCTCTGTATACAAGCTATCACATTCAGATGAGTCCGCGGCCCATCAGCTAGTTGGCG
GGGTAATGGCCCACCAAGGCAACGACGGGTAGCTGGTCTGAGAGGACGATCAGCCACACTGGAACTGAGA
CACGGTCCAGACTCCTACGGGAGGCAGCAGTGGGGAATTTTGCGCAATGGGCGAAAGCCTGACGCAGCAA
CGCCGCGTGTGTGATGAAGGTCTTTGGATTGTAAAGCACTTTCGACCGGGAAGAAAACCCGTTGGCTAAC
ATCCAACGGCTTGACGGTACCGGGAGAAGAAGCACCGGCTAACTCTGTGCCAGCAGCCGCGGTAATACAG
AGGGTGCAAGCGTTGTTCGGAATTATTGGGCGTAAAGCGCGTGTAGGCGGCGTGACAAGTCGGGTGTGAA
AGCCCTCAGCTCAACTGAGGAAGTGCGCCCGAAACTGTTGTGCTTGAGTGCCGGAGAGGGTGGCGGAATT
CCCCAAGTAGAGGTGAAATTCGTAGATATGGGGAGGAACACCGGTGGCGAAGGCGGCCACCTGGACGGTA
ACTGACGCTGAGACGCGAAAGCGTGGGGAGCAAACAGGATTAGATACCCTGGTAGTCCACGCCGTAAACG
ATGAGAACTAGGTGTCGTGGGAGTTGACCCCCGCGGTGCCGAAGCTAACGCATTAAGTTCTCCGCCTGGG
AAGTACGGTCGCAAGACTAAAACTCAAAGGAATTGACGGGGGCCCGCACAAGCGGTGGAGCAGGTGGTTT
AATTCGACGCAACGCGCAGAACCTTACCTGGTCTTGACATCCTCAGAATCCTTCAGAGATGAGGGAGTGC
CCGCAAGGGAACTGAGAGACAGGTGCTGCATGGCTGTCGTCAGCTCGTGTCGTGAGATGTTGGGTTAAGT
CCCGCAACGAGCGCAACCCTCGCCTTTAGTTGCCACGCAAGTGGATCTCTAGAGGGACTGCCGGTGTTAA
ACCGGAGGAAGGTGGGGATGACGTCAAGTCCTCATGGCCTTTATGACCAGGGCTACACACGTGCTACAAT
GGCCGGTACAGAGCGTTGCCAACCCGCGAGGGGGAGCTAATCGCATAAAACCGGTCTCAGTTCAGATTGG
AGTCTGCAACTCGACTCCATGAAGGCGGAATCGCTAGTAATCGCAGATCAGCACGCTGCGGTGAATACGT
TCCCGGGCCTTGTACACACCGCCCGTCACACCATGGGAGTCGATTGCTCCAGAAATCATCTCACCAGA
>MF163288 Myxococcus virescens 
GCAGTCGAGCGCGAATAGGGGCAACCCTTAGTAGAGCGGCGCACGGGTGCGTAACACGTGGATAATCTGC
CTGAGTGCTCGGGATAACCAGTCGAAAGATTGGCTAATACCGGATAAGCCCACGGTTTCTTCGGAGACTG
AGGGAAAAGGTGGCCTCTGTATACAAGCTATCACATTCAGATGAGTCCGCGGCCCATCAGCTAGTTGGCG
GGGTAATGGCCCACCAAGGCAACGACGGGTAGCTGGTCTGAGAGGACGATCAGCCACACTGGAACTGAGA
CACGGTCCAGACTCCTACGGGAGGCAGCAGTGGGGAATTTTGCGCAATGGGCGAAAGCCTGACGCAGCAA
CGCCGCGTGTGTGATGAAGGTCTTTGGATTGTAAAGCACTTTCGACCGGGAAGAAAACCCGTTGGCTAAC
ATCCAACGGCTTGACGGTACCGGGAGAAGAAGCACCGGCTAACTCTGTGCCAGCAGCCGCGGTAATACAG
AGGGTGCAAGCGTTGTTCGGAATTATTGGGCGTAAAGCGCGTGTAGGCGGCGTGACAAGTCGGGTGTGAA
AGCCCTCAGCTCAACTGAGGAAGTGCGCCCGAAACTGTTGTGCTTGAGTGCCGGAGAGGGTGGCGGAATT
CCCCAAGTAGAGGTGAAATTCGTAGATATGGGGAGGAACACCGGTGGCGAAGGCGGCCACCTGGACGGTA
ACTGACGCTGAGACGCGAAAGCGTGGGGAGCAAACAGGATTAGATACCCTGGTAGTCCACGCCGTAAACG
ATGAGAACTAGGTGTCGTGGGAGTTGACCCCCGCGGTGCCGAAGCTAACGCATTAAGTTCTCCGCCTGGG
AAGTACGGTCGCAAGACTAAAACTCAAAGGAATTGACGGGGGCCCGCACAAGCGGTGGAGCATGTGGTTT
AATTCGACGCAACGCGCAGAACCTTACCTGGTCTTGACATCCTCAGAATCCTTCAGAGATGAGGGAGTGC
CCGCAAGGGAACTGAAAGACAGGTGCTGCATGGCTGTCGTCAGCTCGTGTCGTGAGATGTTGGGTTAAGT
CCCGCAACGAGCGCAACCCTCGCCTTTAGTTGCCACGCAAGTGGATCTCTAGAGGGACTGCCGGTGTTAA
ACCGGAGGAAGGTGGGGATGACGTCAAGTCCTCATGGCCTTTATGACCAGGGCTACACACGTGCTACAAT
GGCCGGTACAGAGCGTTGCCAACCCGCGAGGGGGAGCTAATCGCATAAAACCGGTCTCAGTTCAGATTGG
AGTCTGCAACTCGACTCCATGAAGGCGGAATCGCTAGTAATCGCAGATCAGCACGCTGCGGTGAATACGT
TCCCGGGCCTTGTACACACCGCCCGTCACACCATGGGAGTCGATTGCTCCAGAAATCATCTCACCNAG
>M34114 Myxococcus xanthus 
CAATTGGAGAGTTTGATCCTGGCTCAGAACGAACGCTGGCGGCGTGCCTAACACATGCAAGTCGAGCGCG
AATAGGGGCAACCCTTAGTAGAGCGGCGCACGGGTGCGTAACACGTGGATAATCTGCCTGAGTGCTCGGG
ATAACCAGTCGAAAGATTGGCTAATACCGGATAAGCCCACGGTTTCTTCGGAGACTGAGGGAAAAGGTGG
CCTCTGTATACAAGCTATCACATTCAGATGAGTCCGCGGCCCATCAGCTAGTTGGCGGGGTAATGGCCCA
CCAAGGCAACGACGGGTAGCTGGTCTGAGAGGACGATCAGCCACACTGGAACTGAGACACGGTCCAGACT
CCTACGGGAGGCAGCAGTGGGGAATTTTGCGCAATGGGCGAAAGCCTGACGCAGCAACGCCGCGTGTGTG
ATGAAGGTCTTTGGATTGTAAAGCACTTTCGACCGGGAAGAAAACCCGTTGGCTAACATCCAACGGCTTG
ACGGTACCGGGAGAAGAAGCACCGGCTAACTCTGTGCCAGCAGCCGCGGTAATACAGAGGGTGCAAGCGT
TGTTCGGAATTATTGGGCGTAAAGCGCGTGTAGGCGGCGTGACAAGTCGGGTGTGAAAGCCCTCAGCTCA
ACTGAGGAAGTGCGCCCGAAACTGTTGTGCTTGAGTGCCGGAGAGGGTGGCGGAATTCCCCAAGTAGAGG
TGAAATTCGTAGATATGGGGAGGAACACCGGTGGCGAAGGCGGCCACCTGGACGGTAACTGACGCTGAGA
CGCGAAAGCGTGGGGAGCAAACAGGATTAGATACCCTGGTAGTCCACGCCGTAAACGATGAGAACTAGGT
GTCGTGGGAGTTGACCCCCGCGGTGCCGAAGCTAACGCATTAAGTTCTCCGCCTGGGAAGTACGGTCGCA
AGACTAAAACTCAAAGGAATTGACGGGGGNCCGCACAAGCGGTGGAGCATGTGGTTTAATTCGACGCAAC
GCGCAGAACCTTACCTGGTCTTGACATCCTCAGAATCCTTCAGAGATGAGGGAGTGCCCGCAAGGGAACT
GAGAGACAGGTGCTGCATGGCTGTCGTCAGCTCGTGTCGTGAGATGTTGGGTTAAGTCCCGCAACGAGCG
CAACCCTCGCCTTTAGTTGCCACGCAAGTGGATCTCTAGAGGGACTGCCGGTGTTAAACCGGAGGAAGGT
GGGGATGACGTCAAGTCCTCATGGCCTTTATGACCAGGGCTACACACGTGCTACAATGGCCGGTACAGAG
CGTTGCCAACCCGCGAGGGGGAGCTAATCGCATAAAACCGGTCTCAGTTCAGATTGGAGTCTGCAACTCG
ACTCCATGAAGGAGGAATCGCTAGTAATCGCAGATCAGCACGCTGCGGTGAATACGTTCCCGGGCCTTGT
ACACACCGCCCGTCACACCATGGGAGTCGATTGCTCCAGAAATCATCTCACCAAGAGGTGCTCAAGGAGT
GGTCGGTAACTGGGGTGAAGTCGTAACAAGGTAGCCGTAGGGGAACCTGCGGCTGGATCACCTCCTTTCT
>MF163277 Myxococcus xanthus 
TGCAGTCGAGCGCGAATAGGGGCAACCCTTAGTAGAGCGGCGCACGGGTGCGTAACACGTGGATAATCTG
CCTGAGTGCTCGGGATAACCAGTCGAAAGATTGGCTAATACCGGATAAGCCCACGGTTTCTTCGGAGACT
GAGGGAAAAGGTGGCCTCTGTATACAAGCTATCACATTCAGATGAGTCCGCGGCCCATCAGCTAGTTGGC
GGGGTAATGGCCCACCAAGGCAACGACGGGTAGCTGGTCTGAGAGGACGATCAGCCACACTGGAACTGAG
ACACGGTCCAGACTCCTACGGGAGGCAGCAGTGGGGAATTTTGCGCAATGGGCGAAAGCCTGACGCAGCA
ACGCCGCGTGTGTGATGAAGGTCTTTGGATTGTAAAGCACTTTCGACCGGGAAGAAAACCCGTTGGCTAA
CATCCAACGGCTTGACGGTACCGGGAGAAGAAGCACCGGCTAACTCTGTGCCAGCAGCCGCGGTAATACA
GAGGGTGCAAGCGTTGTTCGGAATTATTGGGCGTAAAGCGCGTGTAGGCGGCGTGACAAGTCGGGTGTGA
AAGCCCTCAGCTCAACTGAGGAAGTGCGCCCGAAACTGTTGTGCTTGAGTGCCGGAGAGGGTGGCGGAAT
TCCCCAAGTAGAGGTGAAATTCGTAGATATGGGGAGGAACACCGGTGGCGAAGGCGGCCACCTGGACGGT
AACTGACGCTGAGACGCGAAAGCGTGGGGAGCAAACAGGATTAGATACCCTGGTAGTCCACGCCGTAAAC
GATGAGAACTAGGTGTCGTGGGAGTTGACCCCCGCGGTGCCGAAGCTAACGCATTAAGTTCTCCGCCTGG
GAAGTACGGTCGCAAGACTAAAACTCAAAGGAATTGACGGGGGCCCGCACAAGCGGTGGAGCATGTGGTT
TAATTCGACGCAACGCGCAGAACCTTACCTGGTCTTGACATCCTCAGAATCCTTCAGAGATGAGGGAGTG
CCCGCAAGGGAACTGAGAGACAGGTGCTGCATGGCTGTCGTCAGCTCGTGTCGTGAGATGTTGGGTTAAG
TCCCGCAACGAGCGCAACCCTCGCCTTTAGTTGCCACGCAAGTGGATCTCTAGAGGGACTGCCGGTGTTA
AACCGGAGGAAGGTGGGGATGACGTCAAGTCCTCATGGCCTTTATGACCAGGGCTACACACGTGCTACAA
TGGCCGGTACAGAGCGTTGCCAACCCGCGAGGGGGAGCTAATCGCATAAAACCGGTCTCAGTTCAGATTG
GAGTCTGCAACTCGACTCCATGAAGGAGGAATCGCTAGTAATCGCAGATCAGCACGCTGCGGTGAATACG
TTCCCGGGCCTTGTACACACCGCCCGTCACACCATGGGAGTCGATTGCTCCAGAAATCATCTCACCAAGA
>DQ411298 Myxococcus xanthus 
AGTCGAGCGCGAATAGGGGCAACCCTTAGTAGAGCGGCGCACGGGTGCGTAACACGTGGATAATCTGCCT
GAGTGCTCGGGATAACCAGTCGAAAGATTGGCTAATACCGGATAAGCCCACGGTTTCTTCGGAGACTGAG
GGAAAAGGTGGCCTCTGTATACAAGCTATCACATTCAGATGAGTCCGCGGCCCATCAGCTAGTTGGCGGG
GTAATGGCCCACCAAGGCAACGACGGGTAGCTGGTCTGAGAGGACGATCAGCCACACTGGAACTGAGACA
CGGTCCAGACTCCTACGGGAGGCAGCAGTGGGGAATTTTGCGCAATGGGCGAAAGCCTGACGCAGCAACG
CCGCGTGTGTGATGAAGGTCTTTGGATTGTAAAGCACTTTCGACCGGGAAGAAAACCCGTTGGCTAACAT
CCAACGGCTTGACGGTACCGGGAGAAGAAGCACCGGCTAACTCTGTGCCAGCAGCCGCGGTAATACAGAG
GGTGCAAGCGTTGTTCGGAATTATTGGGCGTAAAGCGCGTGTAGGCGGCGTGACAAGTCGGGTGTGAAAG
CCCTCAGCTCAACTGAGGAAGTGCGCCCGAAACTGTTGTGCTTGAGTGCCGGAGAGGGTGGCGGAATTCC
CCAAGTAGAGGTGAAATTCGTAGATATGGGGAGGAACACCGGTGGCGAAGGCGGCCACCTGGACGGTAAC
TGACGCTGAGACGCGAAAGCGTGGGGAGCAAACAGGATTAGATACCCTGGTAGTCCACGCCGTAAACGAT
GAGAACTAGGTGTCGTGGGAGTTGACCCCCGCGGTGCCGAAGCTAACGCATTAAGTTCTCCGCCTGGGAA
GTACGGTCGCAAGACTAAAACTCAAAGGAATTGACGGGGGCCCGCACAAGCGGTGGAGCATGTGGTTTAA
TTCGACGCAACGCGCAGAACCTTACCTGGTCTTGACATCCTCAGAATCCTTCAGAGATGAGGGAGTGCCC
GCAAGGGAACTGAGAGACAGGTGCTGCATGGCTGTCGTCAGCTCGTGTCGTGAGATGTTGGGTTAAGTCC
CGCAACGAGCGCAACCCTCGCCTTTAGTTGCCACGCAAGTGGATCTCTAGAGGGACTGCCGGTGTTAAAC
CGGAGGAAGGTGGGGATGACGTCAAGTCCTCATGGCCTTTATGACCAGGGCTACACACGTGCTACAATGG
CCGGTACAGAGCGTTGCCAACCCGCGAGGGGGAGCTAATCGCATAAAACCGGTCTCAGTTCAGATTGGAG
TCTGCAACTCGACTCCATGAAGGCGGAATCGCTAGTAATCGCAGATCAGCACGCTGCGGTGAATACGTTC
CCGGGCCTTGTACACACCGCCCGTCACACCATGGGAGTCGATTGCTCCAGAAATCATCTCACCAAGAGGT
GCTCAAGGAGTG
>DQ411299 Myxococcus xanthus 
TAGGGGCAACCCTTAGTAGAGCGGCGCACGGGTGCGTAACACGTGGATAATCTGCCTGAGTGCTCGGGAT
AACCAGTCGAAAGATTGGCTAATACCGGATAAGCCCACGGTTTCTTCGGAGACTGAGGGAAAAGGTGGCC
TCTGTATACAAGCTATCACATTCAGATGAGTCCGCGGCCCATCAGCTAGTTGGCGGGGTAATGGCCCACC
AAGGCAACGACGGGTAGCTGGTCTGAGAGGACGATCAGCCACACTGGAACTGAGACACGGTCCAGACTCC
TACGGGAGGCAGCAGTGGGGAATTTTGCGCAATGGGCGAAAGCCTGACGCAGCAACGCCGCGTGTGTGAT
GAAGGTCTTTGGATTGTAAAGCACTTTCGACCGGGAAGAAAACCCGTTGGCTAACATCCAACGGCTTGAC
GGTACCGGGAGAAGAAGCACCGGCTAACTCTGTGCCAGCAGCCGCGGTAATACAGAGGGTGCAAGCGTTG
TTCGGAATTATTGGGCGTAAAGCGCGTGTAGGCGGCGTGACAAGTCGGGTGTGAAAGCCCTCAGCTCAAC
TGAGGAAGTGCGCCCGAAACTGTTGTGCTTGAGTGCCGGAGAGGGTGGCGGAATTCCCCAAGTAGAGGTG
AAATTCGTAGATATGGGGAGGAACACCGGTGGCGAAGGCGGCCACCTGGACGGTAACTGACGCTGAGACG
CGAAAGCGTGGGGAGCAAACAGGATTAGATACCCTGGTAGTCCACGCCGTAAACGATGAGAACTAGGTGT
CGTGGGAGTTGACCCCCGCGGTGCCGAAGCTAACGCATTAAGTTCTCCGCCTGGGAAGTACGGTCGCAAG
ACTAAAACTCAAAGGAATTGACGGGGGCCCGCACAAGCGGTGGAGCATGTGGTTTAATTCGACGCAACGC
GCAGAACCTTACCTGGTCTTGACATCCTCAGAATCCTTCAGAGATGAGGGAGTGCCCGCAAGGGAACTGA
GAGACAGGTGCTGCATGGCTGTCGTCAGCTCGTGTCGTGAGATGTTGGGTTAAGTCCCGCAACGAGCGCA
ACCCTCGCCTTTAGTTGCCACGCAAGTGGATCTCTAGAGGGACTGCCGGTGTTAAACCGGAGGAAGGTGG
GGATGACGTCAAGTCCTCATGGCCTTTATGACCAGGGCTACACACGTGCTACAATGGCCGGTACAGAGCG
TTGCCAACCCGCGAGGGGGAGCTAATCGCATAAAACCGGTCTCAGTTCAGATTGGAGTCTGCAACTCGAC
TCCATGAAGGCGGAATCGCTAGTAATCGCAGATCAGCACGCTGCGGTGAATACGTTCCCGGGCCTTGTAC
ACACCGCCCGTCACACCATGGGAGTCGATTGCTCCAGAAATCATCTCACCAAGAGGTGCTCAAGGAGTG
>DQ411300 Myxococcus xanthus 
AGTCGAGCGCGAATAGGGGCAACCCTTAGTAGAGCGGCGCACGGGTGCGTAACACGTGGATAATCTGCCT
GAGTGCTCGGGATAACCAGTCGAAAGATTGGCTAATACCGGATAAGCCCACGGTTTCTTCGGAGACTGAG
GGAAAAGGTGGCCTCTGTATACAAGCTATCACATTCAGATGAGTCCGCGGCCCATCAGCTAGTTGGCGGG
GTAATGGCCCACCAAGGCAACGACGGGTAGCTGGTCTGAGAGGACGATCAGCCACACTGGAACTGAGACA
CGGTCCAGACTCCTACGGGAGGCAGCAGTGGGGAATTTTGCGCAATGGGCGAAAGCCTGACGCAGCAACG
CCGCGTGTGTGATGAAGGTCTTTGGATTGTAAAGCACTTTCGACCGGGAAGAAAACCCGTTGGCTAACAT
CCAACGGCTTGACGGTACCGGGAGAAGAAGCACCGGCTAACTCTGTGCCAGCAGCCGCGGTAATACAGAG
GGTGCAAGCGTTGTTCGGAATTATTGGGCGTAAAGCGCGTGTAGGCGGCGTGACAAGTCGGGTGTGAAAG
CCCTCAGCTCAACTGAGGAAGTGCGCCCGAAACTGTTGTGCTTGAGTGCCGGAGAGGGTGGCGGAATTCC
CCAAGTAGAGGTGAAATTCGTAGATATGGGGAGGAACACCGGTGGCGAAGGCGGCCACCTGGACGGTAAC
TGACGCTGAGACGCGAAAGCGTGGGGAGCAAACAGGATTAGATACCCTGGTAGTCCACGCCGTAAACGAT
GAGAACTAGGTGTCGTGGGAGTTGACCCCCGCGGTGCCGAAGCTAACGCATTAAGTTCTCCGCCTGGGAA
GTACGGTCGCAAGACTAAAACTCAAAGGAATTGACGGGGGCCCGCACAAGCGGTGGAGCATGTGGTTTAA
TTCGACGCAACGCGCAGAACCTTACCTGGTCTTGACATCCTCAGAATCCTTCAGAGATGAGGGAGTGCCC
GCAAGGGAACTGAGAGACAGGTGCTGCATGGCTGTCGTCAGCTCGTGTCGTGAGATGTTGGGTTAAGTCC
CGCAACGAGCGCAACCCTCGCCTTTAGTTGCCACGCAAGTGGATCTCTAGAGGGACTGCCGGTGTTAAAC
CGGAGGAAGGTGGGGATGACGTCAAGTCCTCATGGCCTTTATGACCAGGGCTACACACGTGCTACAATGG
CCGGTACAGAGCGTTGCCAACCCGCGAGGGGGAGCTAATCGCATAAAACCGGTCTCAGTTCAGATTGGAG
TCTGCAACTCGACTCCATGAAGGCGGAATCGCTAGTAATCGCAGATCAGCACGCTGCGGTGAATACGTTC
CCGGGCCTTGTACACACCGCCCGTCACACCATGGGAGTCGATTGCTCCAGAAATCATCTCACCAAGAGGT
GCTCAAGGAGTG
>DQ411301 Myxococcus xanthus
AGTCGAGCGCGAATAGGGGCAACCCTTAGTAGAGCGGCGCACGGGTGCGTAACACGTGGATAATCTGCCT
GAGTGCTCGGGATAACCAGTCGAAAGATTGGCTAATACCGGATAAGCCCACGGTTTCTTCGGAGACTGAG
GGAAAAGGTGGCCTCTGTATACAAGCTATCACATTCAGATGAGTCCGCGGCCCATCAGCTAGTTGGCGGG
GTAATGGCCCACCAAGGCAACGACGGGTAGCTGGTCTGAGAGGACGATCAGCCACACTGGAACTGAGACA
CGGTCCAGACTCCTACGGGAGGCAGCAGTGGGGAATTTTGCGCAATGGGCGAAAGCCTGACGCAGCAACG
CCGCGTGTGTGATGAAGGTCTTTGGATTGTAAAGCACTTTCGACCGGGAAGAAAACCCGTTGGCTAACAT
CCAACGGCTTGACGGTACCGGGAGAAGAAGCACCGGCTAACTCTGTGCCAGCAGCCGCGGTAATACAGAG
GGTGCAAGCGTTGTTCGGAATTATTGGGCGTAAAGCGCGTGTAGGCGGCGTGACAAGTCGGGTGTGAAAG
CCCTCAGCTCAACTGAGGAAGTGCGCCCGAAACTGTTGTGCTTGAGTGCCGGAGAGGGTGGCGGAATTCC
CCAAGTAGAGGTGAAATTCGTAGATATGGGGAGGAACACCGGTGGCGAAGGCGGCCACCTGGACGGTAAC
TGACGCTGAGACGCGAAAGCGTGGGGAGCAAACAGGATTAGATACCCTGGTAGTCCACGCCGTAAACGAT
GAGAACTAGGTGTCGTGGGAGTTGACCCCCGCGGTGCCGAAGCTAACGCATTAAGTTCTCCGCCTGGGAA
GTACGGTCGCAAGACTAAAACTCAAAGGAATTGACGGGGGCCCGCACAAGCGGTGGAGCATGTGGTTTAA
TTCGACGCAACGCGCAGAACCTTACCTGGTCTTGACATCCTCAGAATCCTTCAGAGATGAGGGAGTGCCC
GCAAGGGAACTGAGAGACAGGTGCTGCATGGCTGTCGTCAGCTCGTGTCGTGAGATGTTGGGTTAAGTCC
CGCAACGAGCGCAACCCTCGCCTTTAGTTGCCACGCAAGTGGATCTCTAGAGGGACTGCCGGTGTTAAAC
CGGAGGAAGGTGGGGATGACGTCAAGTCCTCATGGCCTTTATGACCAGGGCTACACACGTGCTACAATGG
CCGGTACAGAGCGTTGCCAACCCGCGAGGGGGAGCTAATCGCATAAAACCGGTCTCAGTTCAGATTGGAG
TCTGCAACTCGACTCCATGAAGGCGGAATCGCTAGTAATCGCAGATCAGCACGCTGCGGTGAATACGTTC
CCGGGCCTTGTACACACCGCCCGTCACACCATGGGAGTCGATTGCTCCAGAAATCATCTCACCAAGAGGT
GCTCAAGGAGTG
>DQ411302 Myxococcus xanthus 
AGGGGCAACCCTTAGTAGAGCGGCGCACGGGTGCGTAACACGTGGATAATCTGCCTGAGTGCTCGGGATA
ACCAGTCGAAAGATTGGCTAATACCGGATAAGCCCACGGTTTCTTCGGAGACTGAGGGAAAAGGTGGCCT
CTGTATACAAGCTATCACATTCAGATGAGTCCGCGGCCCATCAGCTAGTTGGCGGGGTAATGGCCCACCA
AGGCAACGACGGGTAGCTGGTCTGAGAGGACGATCAGCCACACTGGAACTGAGACACGGTCCAGACTCCT
ACGGGAGGCAGCAGTGGGGAATTTTGCGCAATGGGCGAAAGCCTGACGCAGCAACGCCGCGTGTGTGATG
AAGGTCTTTGGATTGTAAAGCACTTTCGACCGGGAAGAAAACCCGTTGGCTAACATCCAACGGCTTGACG
GTACCGGGAGAAGAAGCACCGGCTAACTCTGTGCCAGCAGCCGCGGTAATACAGAGGGTGCAAGCGTTGT
TCGGAATTATTGGGCGTAAAGCGCGTGTAGGCGGCGTGACAAGTCGGGTGTGAAAGCCCTCAGCTCAACT
GAGGAAGTGCGCCCGAAACTGTTGTGCTTGAGTGCCGGAGAGGGTGGCGGAATTCCCCAAGTAGAGGTGA
AATTCGTAGATATGGGGAGGAACACCGGTGGCGAAGGCGGCCACCTGGACGGTAACTGACGCTGAGACGC
GAAAGCGTGGGGAGCAAACAGGATTAGATACCCTGGTAGTCCACGCCGTAAACGATGAGAACTAGGTGTC
GTGGGAGTTGACCCCCGCGGTGCCGAAGCTAACGCATTAAGTTCTCCGCCTGGGAAGTACGGTCGCAAGA
CTAAAACTCAAAGGAATTGACGGGGGCCCGCACAAGCGGTGGAGCATGTGGTTTAATTCGACGCAACGCG
CAGAACCTTACCTGGTCTTGACATCCTCAGAATCCTTCAGAGATGAGGGAGTGCCCGCAAGGGAACTGAG
AGACAGGTGCTGCATGGCTGTCGTCAGCTCGTGTCGTGAGATGTTGGGTTAAGTCCCGCAACGAGCGCAA
CCCTCGCCTTTAGTTGCCACGCAAGTGGATCTCTAGAGGGACTGCCGGTGTTAAACCGGAGGAAGGTGGG
GATGACGTCAAGTCCTCATGGCCTTTATGACCAGGGCTACACACGTGCTACAATGGCCGGTACAGAGCGT
TGCCAACCCGCGAGGGGGAGCTAATCGCATAAAACCGGTCTCAGTTCAGATTGGAGTCTGCAACTCGACT
CCATGAAGGCGGAATCGCTAGTAATCGCAGATCAGCACGCTGCGGTGAATACGTTCCCGGGCCTTGTACA
CACCGCCCGTCACACCATGGGAGTCGATTGCTCCAGAAATCATCTCACCAAGAGGTGCTCAAGGA
>DQ411303 Myxococcus xanthus 
TGCAGTCGAGCGCGAATAGGGGCAACCCTTAGTAGAGCGGCGCACGGGTGCGTAACACGTGGATAATCTG
CCTGAGTGCTCGGGATAACCAGTCGAAAGATTGGCTAATACCGGATAAGCCCACGGTTTCTTCGGAGACT
GAGGGAAAAGGTGGCCTCTGTATACAAGCTATCACATTCAGATGAGTCCGCGGCCCATCAGCTAGTTGGC
GGGGTAATGGCCCACCAAGGCAACGACGGGTAGCTGGTCTGAGAGGACGATCAGCCACACTGGAACTGAG
ACACGGTCCAGACTCCTACGGGAGGCAGCAGTGGGGAATTTTGCGCAATGGGCGAAAGCCTGACGCAGCA
ACGCCGCGTGTGTGATGAAGGTCTTTGGATTGTAAAGCACTTTCGACCGGGAAGAAAACCCGTTGGCTAA
CATCCAACGGCTTGACGGTACCGGGAGAAGAAGCACCGGCTAACTCTGTGCCAGCAGCCGCGGTAATACA
GAGGGTGCAAGCGTTGTTCGGAATTATTGGGCGTAAAGCGCGTGTAGGCGGCGTGACAAGTCGGGTGTGA
AAGCCCTCAGCTCAACTGAGGAAGTGCGCCCGAAACTGTTGTGCTTGAGTGCCGGAGAGGGTGGCGGAAT
TCCCCAAGTAGAGGTGAAATTCGTAGATATGGGGAGGAACACCGGTGGCGAAGGCGGCCACCTGGACGGT
AACTGACGCTGAGACGCGAAAGCGTGGGGAGCAAACAGGATTAGATACCCTGGTAGTCCACGCCGTAAAC
GATGAGAACTAGGTGTCGTGGGAGTTGACCCCCGCGGTGCCGAAGCTAACGCATTAAGTTCTCCGCCTGG
GAAGTACGGTCGCAAGACTAAAACTCAAAGGAATTGACGGGGGCCCGCACAAGCGGTGGAGCATGTGGTT
TAATTCGACGCAACGCGCAGAACCTTACCTGGTCTTGACATCCTCAGAATCCTTCAGAGATGAGGGAGTG
CCCGCAAGGGAACTGAGAGACAGGTGCTGCATGGCTGTCGTCAGCTCGTGTCGTGAGATGTTGGGTTAAG
TCCCGCAACGAGCGCAACCCTCGCCTTTAGTTGCCACGCAAGTGGATCTCTAGAGGGACTGCCGGTGTTA
AACCGGAGGAAGGTGGGGATGACGTCAAGTCCTCATGGCCTTTATGACCAGGGCTACACACGTGCTACAA
TGGCCGGTACAGAGCGTTGCCAACCCGCGAGGGGGAGCTAATCGCATAAAACCGGTCTCAGTTCAGATTG
GAGTCTGCAACTCGACTCCATGAAGGCGGAATCGCTAGTAATCGCAGATCAGCACGCTGCGGTGAATACG
TTCCCGGGCCTTGTACACACCGCCCGTCACACCATGGGAGTCGATTGCTCCAGAAATCATCTCACCAAGA
GGTGCTCAAGGA
>DQ411304 Myxococcus xanthus 
GGCGCACGGGTGCGTAACACGTGGATAATCTGCCTGAGTGCTCGGGATAACCAGTCGAAAGATTGGCTAA
TACCGGATAAGCCCACGGTTTCTTCGGAGACTGAGGGAAAAGGTGGCCTCTGTATACAAGCTATCACATT
CAGATGAGTCCGCGGCCCATCAGCTAGTTGGCGGGGTAATGGCCCACCAAGGCAACGACGGGTAGCTGGT
CTGAGAGGACGATCAGCCACACTGGAACTGAGACACGGTCCAGACTCCTACGGGAGGCAGCAGTGGGGAA
TTTTGCGCAATGGGCGAAAGCCTGACGCAGCAACGCCGCGTGTGTGATGAAGGTCTTTGGATTGTAAAGC
ACTTTCGACCGGGAAGAAAACCCGTTGGCTAACATCCAACGGCTTGACGGTACCGGGAGAAGAAGCACCG
GCTAACTCTGTGCCAGCAGCCGCGGTAATACAGAGGGTGCAAGCGTTGTTCGGAATTATTGGGCGTAAAG
CGCGTGTAGGCGGCGTGACAAGTCGGGTGTGAAAGCCCTCAGCTCAACTGAGGAAGTGCGCCCGAAACTG
TTGTGCTTGAGTGCCGGAGAGGGTGGCGGAATTCCCCAAGTAGAGGTGAAATTCGTAGATATGGGGAGGA
ACACCGGTGGCGAAGGCGGCCACCTGGACGGTAACTGACGCTGAGACGCGAAAGCGTGGGGAGCAAACAG
GATTAGATACCCTGGTAGTCCACGCCGTAAACGATGAGAACTAGGTGTCGTGGGAGTTGACCCCCGCGGT
GCCGAAGCTAACGCATTAAGTTCTCCGCCTGGGAAGTACGGTCGCAAGACTAAAACTCAAAGGAATTGAC
GGGGGCCCGCACAAGCGGTGGAGCATGTGGTTTAATTCGACGCAAC
>DQ411305 Myxococcus xanthus 
GCAACCCTTAGTAGAGCGGCGCACGGGTGCGTAACACGTGGATAATCTGCCTGAGTGCTCGGGATAACCA
GTCGAAAGATTGGCTAATACCGGATAAGCCCACGGTTTCTTCGGAGACTGAGGGAAAAGGTGGCCTCTGT
ATACAAGCTATCACATTCAGATGAGTCCGCGGCCCATCAGCTAGTTGGCGGGGTAATGGCCCACCAAGGC
AACGACGGGTAGCTGGTCTGAGAGGACGATCAGCCACACTGGAACTGAGACACGGTCCAGACTCCTACGG
GAGGCAGCAGTGGGGAATTTTGCGCAATGGGCGAAAGCCTGACGCAGCAACGCCGCGTGTGTGATGAAGG
TCTTTGGATTGTAAAGCACTTTCGACCGGGAAGAAAACCCGTTGGCTAACATCCAACGGCTTGACGGTAC
CGGGAGAAGAAGCACCGGCTAACTCTGTGCCAGCAGCCGCGGTAATACAGAGGGTGCAAGCGTTGTTCGG
AATTATTGGGCGTAAAGCGCGTGTAGGCGGCGTGACAAGTCGGGTGTGAAAGCCCTCAGCTCAACTGAGG
AAGTGCGCCCGAAACTGTTGTGCTTGAGTGCCGGAGAGGGTGGCGGAATTCCCCAAGTAGAGGTGAAATT
CGTAGATATGGGGAGGAACACCGGTGGCGAAGGCGGCCACCTGGACGGTAACTGACGCTGAGACGCGAAA
GCGTGGGGAGCAAACAGGATTAGATACCCTGGTAGTCCACGCCGTAAACGATGAGAACTAGGTGTCGTGG
GAGTTGACCCCCGCGGTGCCGAAGCTAACGCATTAAGTTCTCCGCCTGGGAAGTACGGTCGCAAGACTAA
AACTCAAAGGAATTGACGGG
>DQ411306 Myxococcus xanthus 
GGGGCAACCCTTAGTAGAGCGGCGCACGGGTGCGTAACACGTGGATAATCTGCCTGAGTGCTCGGGATAA
CCAGTCGAAAGATTGGCTAATACCGGATAAGCCCACGGTTTCTTCGGAGACTGAGGGAAAAGGTGGCCTC
TGTATACAAGCTATCACATTCAGATGAGTCCGCGGCCCATCAGCTAGTTGGCGGGGTAATGGCCCACCAA
GGCAACGACGGGTAGCTGGTCTGAGAGGACGATCAGCCACACTGGAACTGAGACACGGTCCAGACTCCTA
CGGGAGGCAGCAGTGGGGAATTTTGCGCAATGGGCGAAAGCCTGACGCAGCAACGCCGCGTGTGTGATGA
AGGTCTTTGGATTGTAAAGCACTTTCGACCGGGAAGAAAACCCGTTGGCTAACATCCAACGGCTTGACGG
TACCGGGAGAAGAAGCACCGGCTAACTCTGTGCCAGCAGCCGCGGTAATACAGAGGGTGCAAGCGTTGTT
CGGAATTATTGGGCGTAAAGCGCGTGTAGGCGGCGTGACAAGTCGGGTGTGAAAGCCCTCAGCTCAACTG
AGGAAGTGCGCCCGAAACTGTTGTGCTTGAGTGCCGGAGAGGGTGGCGGAATTCCCCAAGTAGAGGTGAA
ATTCGTAGATATGGGGAGGAACACCGGTGGCGAAGGCGGCCACCTGGACGGTAACTGACGCTGAGACGCG
AAAGCGTGGGGAGCAAACAGGATTAGATACCCTGGTAGTCCACGCCGTAAACGATGAGAACTAGGTGTCG
TGGGAGTTGACCCCCGCGGTGCCGAAGCTAACGCATTAAGTTCTCCGCCTGGGAAGTACGGTCGCAAGAC
TAAAACTCAAAGGAATTGACGGGGGCCCGCACAAGCGGTGGAGCATGTGGTTTAATTCGACGCAACGCGC
AGAACCTTACCTGGTCTTGACATCCTCAGAATCCTTCAGAGATGAGGGAGTGCCCGCAAGGGAACTGAGA
GACAGGTGCTGCATGGCTGTCGTCAGCTCGTGTCGTGAGATGTTGGGTTAAGTCCCGCAACGAGCGCAAC
CCTCGCCTTTAGTTGCCACGCAAGTGGATCTCTAGAGGGACTGCCGGTGTTAAACCGGAGGAAGGTGGGG
ATGACGTCAAGTCCTCATGGCCTTTATGACCAGGGCTACACACGTGCTACAATGGCCGGTACAGAGCGTT
GCCAACCCGCGAGGGGGAGCTAATCGCATAAAACCGGTCTCAGTTCAGATTGGAGTCTGCAACTCGACTC
CATGAAGGCGGAATCGCTAGTAATCGCAGATCAGCACGCTGCGGTGAATACGTTCCCGGGCCTTGTACAC
ACCGCCCGTCACACCATGGGAGTCGATTGCTCCAGAAATCATCTCACCAAGAGGTGCTCAAGGAGTGGTC
GGTAAC
>DQ411307 Myxococcus xanthus 
TGCAGTCGAGCGCGAATAGGGGCAACCCTTAGTAGAGCGGCGCACGGGTGCGTAACACGTGGATAATCTG
CCTGAGTGCTCGGGATAACCAGTCGAAAGATTGGCTAATACCGGATAAGCCCACGGTTTCTTCGGAGACT
GAGGGAAAAGGTGGCCTCTGTATACAAGCTATCACATTCAGATGAGTCCGCGGCCCATCAGCTAGTTGGC
GGGGTAATGGCCCACCAAGGCAACGACGGGTAGCTGGTCTGAGAGGACGATCAGCCACACTGGAACTGAG
ACACGGTCCAGACTCCTACGGGAGGCAGCAGTGGGGAATTTTGCGCAATGGGCGAAAGCCTGACGCAGCA
ACGCCGCGTGTGTGATGAAGGTCTTTGGATTGTAAAGCACTTTCGACCGGGAAGAAAACCCGTTGGCTAA
CATCCAACGGCTTGACGGTACCGGGAGAAGAAGCACCGGCTAACTCTGTGCCAGCAGCCGCGGTAATACA
GAGGGTGCAAGCGTTGTTCGGAATTATTGGGCGTAAAGCGCGTGTAGGCGGCGTGACAAGTCGGGTGTGA
AAGCCCTCAGCTCAACTGAGGAAGTGCGCCCGAAACTGTTGTGCTTGAGTGCCGGAGAGGGTGGCGGAAT
TCCCCAAGTAGAGGTGAAATTCGTAGATATGGGGAGGAACACCGGTGGCGAAGGCGGCCACCTGGACGGT
AACTGACGCTGAGACGCGAAAGCGTGGGGAGCAAACAGGATTAGATACCCTGGTAGTCCACGCCGTAAAC
GATGAGAACTAGGTGTCGTGGGAGTTGACCCCCGCGGTGCCGAAGCTAACGCATTAAGTTCTCCGCCTGG
GAAGTACGGTCGCAAGACTAAAACTCAAAGGAATTGACGGGGGCCCGCACAAGCGGTGGAGCATGTGGTT
TAATTCGACGCAACGCGCAGAACCTTACCTGGTCTTGACATCCTCAGAATCCTTCAGAGATGAGGGAGTG
CCCGCAAGGGAACTGAGAGACAGGTGCTGCATGGCTGTCGTCAGCTCGTGTCGTGAGATGTTGGGTTAAG
TCCCGCAACGAGCGCAACCCTCGCCTTTAGTTGCCACGCAAGTGGATCTCTAGAGGGACTGCCGGTGTTA
AACCGGAGGAAGGTGGGGATGACGTCAAGTCCTCATGGCCTTTATGACCAGGGCTACACACGTGCTACAA
TGGCCGGTACAGAGCGTTGCCAACCCGCGAGGGGGAGCTAATCGCATAAAACCGGTCTCAGTTCAGATTG
GAGTCTGCAACTCGACTCCATGAAGGCGGAATCGCTAGTAATCGCAGATCAGCACGCTGCGGTGAATACG
TTCCCGGGCCTTGTACACACCGCCCGTCACACCATGGGAGTCGATTGCTCCAGAAATCATCTCACCAAGA
GGTGCTCAAGGAGT
>DQ411308 Myxococcus xanthus 
GGGGCAACCCTTAGTAGAGCGGCGCACGGGTGCGTAACACGTGGATAATCTGCCTGAGTGCTCGGGATAA
CCAGTCGAAAGATTGGCTAATACCGGATAAGCCCACGGTTTCTTCGGAGACTGAGGGAAAAGGTGGCCTC
TGTATACAAGCTATCACATTCAGATGAGTCCGCGGCCCATCAGCTAGTTGGCGGGGTAATGGCCCACCAA
GGCAACGACGGGTAGCTGGTCTGAGAGGACGATCAGCCACACTGGAACTGAGACACGGTCCAGACTCCTA
CGGGAGGCAGCAGTGGGGAATTTTGCGCAATGGGCGAAAGCCTGACGCAGCAACGCCGCGTGTGTGATGA
AGGTCTTTGGATTGTAAAGCACTTTCGACCGGGAAGAAAACCCGTTGGCTAACATCCAACGGCTTGACGG
TACCGGGAGAAGAAGCACCGGCTAACTCTGTGCCAGCAGCCGCGGTAATACAGAGGGTGCAAGCGTTGTT
CGGAATTATTGGGCGTAAAGCGCGTGTAGGCGGCGTGACAAGTCGGGTGTGAAAGCCCTCAGCTCAACTG
AGGAAGTGCGCCCGAAACTGTTGTGCTTGAGTGCCGGAGAGGGTGGCGGAATTCCCCAAGTAGAGGTGAA
ATTCGTAGATATGGGGAGGAACACCGGTGGCGAAGGCGGCCACCTGGACGGTAACTGACGCTGAGACGCG
AAAGCGTGGGGAGCAAACAGGATTAGATACCCTGGTAGTCCACGCCGTAAACGATGAGAACTAGGTGTCG
TGGGAGTTGACCCCCGCGGTGCCGAAGCTAACGCATTAAGTTCTCCGCCTGGGAAGTACGGTCGCAAGAC
TAAAACTCAAAGGAATTGACGGGGGCCCGCACAAGCGGTGGAGCATGTGGTTTAATTCGACGCAACGCGC
AGAACCTTACCTGGTCTTGACATCCTCAGAATCCTTCAGAGATGAGGGAGTGCCCGCAAGGGAACTGAGA
GACAGGTGCTGCATGGCTGTCGTCAGCTCGTGTCGTGAGATGTTGGGTTAAGTCCCGCAACGAGCGCAAC
CCTCGCCTTTAGTTGCCACGCAAGTGGATCTCTAGAGGGACTGCCGGTGTTAAACCGGAGGAAGGTGGGG
ATGACGTCAAGTCCTCATGGCCTTTATGACCAGGGCTACACACGTGCTACAATGGCCGGTACAGAGCGTT
GCCAACCCGCGAGGGGGAGCTAATCGCATAAAACCGGTCTCAGTTCAGATTGGAGTCTGCAACTCGACTC
CATGAAGGCGGAATCGCTAGTAATCGCAGATCAGCACGCTGCGGTGAATACGTTCCCGGGCCTTGTACAC
ACCGCCCGTCACACCATGGGAGTCGATTGCTCCAGAAATCATCTCACCAAGAGGTGCTCAAGGAGTGGTC
GGTAAC
>AB016469 Myxobacterium 
TGATCCTGGCTCAGAGCGAACGTTTGCGGCGGGCCTAACACATGCAAGTCGAACGAGAAAGCCTTCGGGG
TGGAAAGTGGCGCACGGGTGCGTAACACGTGGATAACCAACCCCCCAGTTTGGGACAACACCGGGAAACT
GGTGCTAATACCAGATGTGTCGCGGGAGTCGTCAGGCTCCCTCGANAAAGGCACGCAAGGGTCGCTGGGG
GACGGGTCCGCGTCCCATCAGCTAGTTGGTGAGGTAATGGCTCACCAAGGCTAAGACGGGTAGCTGGTCT
GAGAGGATGATCAGCCACACTGGAACTGAGACACGGTCCAGACTCCTACGGGAGGCAGCAGTGGGGAATA
TTGCGCAATGGGCGAAAGCCTGACGCAGCCACGCCGCGTGAGCGATGAAGGTTTTCGGATCGTAAAGCTC
TGTGGAGGGAGAAGAATAAAGTCAGTGAAGAGCTGGCCTTGACGGTATCCCTTTCAGCAAGCACCGGCTA
ACTCCGTGCCAGCAGCCGCGGTAATACGGAGGGTGCAAACGTTGCTCGGAATCATTGGGCGTAAAGCGCG
CGTAGGCGGCTTGGCAAGTTGGATGTGAAAGCCCTGGGCTCAACCCAGGAAGTGCATCCAAAACTGCCTG
GCTTGAATCTCGGAGGGGGTCAGGGAATTCTCGGTGTAGAGGTGAAATTCGTAGATATCGGGAGGAACAC
CAGTGGCGAAGGCGCTGACCTGGACGATGATTGACGCTGAGGTGCGAAAGCATGGGGAGCGAACAGGATT
AGATACCCTGGTAGTCCATGCCGTAAACGATGAGTGCTAGGCGCCGGCGGATGACCCCGTCGGTGCCGAA
GCTAACGCGTTAAGCACTCCGCCTGGGGAGTACGGTCGCAAGACTAAAACTCAAAGGAATTGACGGGGGC
CCGCACAAGCGGTGGAGCATGTGGTTTAATTCGACGCAACGCGCAGAACCTTACCTGGGTTAAATCCACG
AGAATCCGGCCCAAAAGCTGGAGTGCTTCGGGGAATTCGTGCGAAGGTGCTGCATGGCTGTCGTCAGCTC
GTGTCGTGAGATGTTGGGTTAAGTCCCGCAACGAGCGCAACCCCTGCCGTCTGTTGCCATCATTTAGTTG
GGAACTCAGACGGTACTGCCGGCCTAAACCGGAGGAAGGTGGGGATGACGTCAAGTCCTCATGGCCCTCA
TGCCCAGGGCTACACACGTGCTACAATGGTTGGTACAAAGAGTCGCTAGCCCGCGAGGGACGCTAACCTC
AAAAAACCAATCTCAGTTCGGATTGGAGTCTGCAACTCGACTCCATGAAGCTGGAATCGCTAGTAATCGG
AGATCAGCACGCTCCGGTGAATACGTTCCCGGGCCTTGTACACACCGCCCGTCACACCATGGGAGTCGAT
TGCTCCAGAAGTGGGTAGCCTAACCTTCGGGAGGGCGCTTACCAAGGAGTGATCGGTGACTGGGGTGAAG
TCGTAACAAGGTA
>AB083432 Plesiocystis pacifica 
ATCCTGGCTCAGAGCGAACGTTTGCGGCGGGCCTAACACATGCAAGTCGAACGAGAAGCCCTTCGGGGTG
GAAAGTGGCGCACGGGTGCGTAACACGTGGATAACCAACCCCCCAGTTTGGGACAACACCGGGAAACTGG
TGCTAATACCAGATGTGTCGCGGGAGTCGTCAGGCTCCCTCGAGAAAGGCACGCAAGGGTCGCTGGGGGA
CGGGTCCGCGTCCCATCAGCTAGTTGGTGAGGTAATGGCTCACCAAGGCTAAGACGGGTAGCTGGTCTGA
GAGGATGATCAGCCACACTGGAACTGAGACACGGTCCAGACTCCTACGGGAGGCAGCAGTGGGGAATATT
GCGCAATGGGCGAAAGCCTGACGCAGCCACGCCGCGTGAGCGATGAAGGTTTTCGGATCGTAAAGCTCTG
TGGAGGGAGAAGAATAAAGTCAGTGAAGAGCTGGCCTTGACGGTATCCCTTTAGCAAGCACCGGCTAACT
CCGTGCCAGCAGCCGCGGTAATACGGAGGGTGCAAACGTTGCTCGGAATCATTGGGCGTAAAGCGCGCGT
AGGCGGCTTGGCAAGTTGGATGTGAAAGCCCTGGGCTCAACCCAGGAAGTGCATCCAAAACTGCCTGGCT
TGAATCTCGGAGGGGGTCAGGGAATTCTCGGTGTAGAGGTGAAATTCGTAGATATCGGGAGGAACACCAG
TGGCGAAGGCGCTGACCTGGACGATGATTGACGCTGAGGTGCGAAAGCATGGGGAGCGAACAGGATTAGA
TACCCTGGTAGTCCATGCCGTAAACGATGAGTGCTAGGCGCCGGCGGATGACCCCGTCGGTGCCGAAGCT
AACGCGTTAAGCACTCCGCCTGGGGAGTACGGTCGCAAGACTAAAACTCAAAGGAATTGACGGGGGCCCG
CACAAGCGGTGGAGCATGTGGTTTAATTCGACGCAACGCGCAGAACCTTACCTGGGTTAAGTCCACGAGA
ATCCGGCCCAAAAGCTGGAGTGCCCTTCGGGGAATTCGTGCGAAGGTGCTGCATGGCTGTCGTCAGCTCG
TGTCGTGAGATGTTGGGTTAAGTCCCGCAACGAGCGCAACCCCTGCCGTCTGTTGCCATCATTTAGTTGG
GAACTCAGACGGTACTGCCGGCCTAAACCGGAGGAAGGTGGGGATGACGTCAAGTCCTCATGGCCCTCAT
GCCCAGGGCTACACACGTGCTACAATGGTTGGTACAAAGAGTCGCTAGCCCGCGAGGGGACGCTAACCTC
AAAAAACCAATCTCAGTTCGGATTGGAGTCTGCAACTCGACTCCATGAAGCTGGAATCGCTAGTAATCGG
AGATCAGCACGCTCCGGTGAATACGTTCCCGGGCCTTGTACACACCGCCCGTCACACCATGGGAGTCGAT
TGCTCCAGAAGTGGGTAGCCTAACCTTCGGGAGGGCGCTTACCAAGGAGTGATCGGTGACTGGGGTGAAG
TCGTAACAAGGTAA
>M94279 Nannocystis exedens 
NNAACTGGAGAGTTTGATCCTGGCTCAGAGCGAACGTTTGCGGCGGGCCTAACACATGCAAGTCGAACGG
GCTAGCAATAGTCAGTGGCGCACGGGTGCGTAACACGTAGGTAATCAACCCCTCGGTTCGGGATAACGTT
CTGAAAGGAGCGCTAATACCGNACGTGTCTTCGGGAGCTTCGGCTCCTGTCGAGAAAGACCCGCAAGGGT
TGCCGAGGNNCGAGCNTGCGGCCCATCAGCTAGTTGGCGAGGTAATAGCTCACCAAGGCGAAGACGGGTA
GCTGGTCTGAGAGGATGATCAGTCACACTGGAACTGAGACACGGTCCAGACTCCTACGGGAGGCAGCAGT
GGGGAATATTGCGCAATGGGCGAAAGCCTGACGCAGCCACGCCGCGTGAGCGATGAAGGCCTTCGGGTCG
TAAAGCTCTGTGGGGAGAGACGAAGAAAGCCTGTGAAGAGCAGGNNCTTGACGGTATCTCCTTAGCAAGC
ACCGGCTAACTCCGTGCCAGCAGCCGCGGTAATACGGAGGGTGCGAACGTTGCTCGGAATCATTGGGCGT
AAAGCGCACGTAGGCGGCGGCGTAAGCGGGATGTGAAAGCCCAGGGCTCAACCCTGGAAGTGCATCCCGA
ACTGCGTCGCTTGAATCTCGGAGGGGGACAGAGAATTCCCGGTGTAGAGGTGAAATTCGTAGATATCGGG
AGGAATACCAGTGGCGAAGGCGCTGTCCTGGACGAAGATTGACGCTGAGGTGCNNAAGCGTGGGGAGCAA
ACAGGATTAGATACCCTGGTAGTCCACGCTGTAAACGATGAGTGCTGGACGGTGGAGGATTTGACCCCTT
CGCTGTCGAAGCTAACGCGTTAAGCACTCCGCCTGGGGAGTACGGTCGCAAGACTAAAACTCAAAGGAAT
TGACGGGGGCCNGCACAAGCGGTGGAGCATGTGGTTTAATTCGNNNNAACGCGCAGAACCTTACCTGGGT
TAAATCCACTGGAACCTGGCTGAAAGGCTGGGNTGCCCTTCGGGGAGCCGGTGAGAAGGTGCTGCATGGC
TGTCGTCAGCTCGTGTCGTGAGATGTTGGGTTAAGTCCCNCAACGAGCGCAACCCCTATCGCCAGTTGCC
ACCATTGAGTTGGGAACTCTGGCGAGACTGCCGGTCTAAACCGGAGGAAGGTGGGGACGACGTCAAGTCC
TCATGGCCCTTATGCCCAGGGCTACACACGTGCTACAATGGCTGGTACAAAGAGCCGCAAGCCCGCGAGG
GTGAGCAAATCTCAAAAAACCAGTCTCAGTTCGGATTGCAGTCTGCAACTCGACTGCATGAAGCTGGAAT
CGCTAGTAATCGGAGATCAGCACGCTCCGGTGAATACGTTCCCGGGCCTTGTACACACCGCCCGTCACAC
CATGGGAGTCGGCTGCTCCAGAAGTAGGAACCTCAACCGCAAGGAAAGGCCCTACCAAGGAGCNGTCGGT
GACTTGGNNNNNNNNGTAACAAGNNNNNNNNNNNNNNNNNNNNNNNNNGATCACCTCCTTTCT
>NR_024795 Plesiocystis pacifica 
ATCCTGGCTCAGAGCGAACGTTTGCGGCGGGCCTAACACATGCAAGTCGAACGAGAAGCCCTTCGGGGTG
GAAAGTGGCGCACGGGTGCGTAACACGTGGATAACCAACCCCCCAGTTTGGGACAACACCGGGAAACTGG
TGCTAATACCAGATGTGTCGCGGGAGTCGTCAGGCTCCCTCGAGAAAGGCACGCAAGGGTCGCTGGGGGA
CGGGTCCGCGTCCCATCAGCTAGTTGGTGAGGTAATGGCTCACCAAGGCTAAGACGGGTAGCTGGTCTGA
GAGGATGATCAGCCACACTGGAACTGAGACACGGTCCAGACTCCTACGGGAGGCAGCAGTGGGGAATATT
GCGCAATGGGCGAAAGCCTGACGCAGCCACGCCGCGTGAGCGATGAAGGTTTTCGGATCGTAAAGCTCTG
TGGAGGGAGAAGAATAAAGTCAGTGAAGAGCTGGCCTTGACGGTATCCCTTTAGCAAGCACCGGCTAACT
CCGTGCCAGCAGCCGCGGTAATACGGAGGGTGCAAACGTTGCTCGGAATCATTGGGCGTAAAGCGCGCGT
AGGCGGCTTGGCAAGTTGGATGTGAAAGCCCTGGGCTCAACCCAGGAAGTGCATCCAAAACTGCCTGGCT
TGAATCTCGGAGGGGGTCAGGGAATTCTCGGTGTAGAGGTGAAATTCGTAGATATCGGGAGGAACACCAG
TGGCGAAGGCGCTGACCTGGACGATGATTGACGCTGAGGTGCGAAAGCATGGGGAGCGAACAGGATTAGA
TACCCTGGTAGTCCATGCCGTAAACGATGAGTGCTAGGCGCCGGCGGATGACCCCGTCGGTGCCGAAGCT
AACGCGTTAAGCACTCCGCCTGGGGAGTACGGTCGCAAGACTAAAACTCAAAGGAATTGACGGGGGCCCG
CACAAGCGGTGGAGCATGTGGTTTAATTCGACGCAACGCGCAGAACCTTACCTGGGTTAAGTCCACGAGA
ATCCGGCCCAAAAGCTGGAGTGCCCTTCGGGGAATTCGTGCGAAGGTGCTGCATGGCTGTCGTCAGCTCG
TGTCGTGAGATGTTGGGTTAAGTCCCGCAACGAGCGCAACCCCTGCCGTCTGTTGCCATCATTTAGTTGG
GAACTCAGACGGTACTGCCGGCCTAAACCGGAGGAAGGTGGGGATGACGTCAAGTCCTCATGGCCCTCAT
GCCCAGGGCTACACACGTGCTACAATGGTTGGTACAAAGAGTCGCTAGCCCGCGAGGGGACGCTAACCTC
AAAAAACCAATCTCAGTTCGGATTGGAGTCTGCAACTCGACTCCATGAAGCTGGAATCGCTAGTAATCGG
AGATCAGCACGCTCCGGTGAATACGTTCCCGGGCCTTGTACACACCGCCCGTCACACCATGGGAGTCGAT
TGCTCCAGAAGTGGGTAGCCTAACCTTCGGGAGGGCGCTTACCAAGGAGTGATCGGTGACTGGGGTGAAG
TCGTAACAAGGTAA
>KT591707 Racemicystis crocea 
TGAGTTTGATCCCTGGCTCAGGACGAACGTTAGCGGCGCGCTTAACACATGCAAGTCGAGCGAGAAGGGG
GCAACCCCTGTAAAGCGGCGCACGGGTGAGTAACACGTAGGTAATCTACCCTTGGGTGGTGGATAACCCT
CCGAAAGGGGGGCTAATACAGCATAAGACCACGCTCTCGCGAGAGAGAGGGGTCAAAGCCGGCCTCTGCA
TGCAAGCTGGCGCCTAAGGATGAGCCTGCGGCCCATCAGGTAGTTGGTAGGGTAATGGCCTACCAAGCCA
AAGACGGGTAGCTGGTCTGAGAGGATGATCAGCCACACTGGAACTGAGACACGGTCCAGACTCCTACGGG
AGGCAGCAGTGGGGAATCTTGCGCAATGGGCGAAAGCCTGACGCAGCGACGCCGCGTGAGTGATGAAGGC
CCTCGGGTTGTAAAGCTCTGTGGAGAGGGACGAATAAGGGTTGGCTAACATCCAGCTCGATGACGGTACC
TCTTTAGCAAGCACCGGCTAACTCTGTGCCAGCAGCCGCGGTAAGACAGAGGGTGCAAACGTTGTTCGGA
ATTACTGGGCGTAAAGCGCGTGTAGGCGGCTTGGCAAGTCGGATGTGAAAGCCCTGGGCTCAACCTAGGA
AGTGCACTCGAAACTGCTGAGCTGGAGTCCTGGAGAGGAAGGCGGAATTCTCGGTGTAGAGGTGAAATTC
GTAGATATCGAGAGGAACACCTGTGGCGAAGGCGGCCTTCTGGACGGTGACTGACGCTGAGACGCGAAAG
CGTGGGGAGCAAACAGGATTAGATACCCTGGTAGTCCACGCCGTAAACGATGGGTGCTAGGTGTCGCGGG
CTTTGACCCCTGCGGTGCCGTAGCTAACGCATTAAGCACCCCGCCTGGGGAGTACGGCCGCAAGGCTAAA
ACTCAAAGGAATTGACGGGGGCCCGCACAAGCGGTGGAGCATGTGGTTCAATTCGACGCAACGCGCAGAA
CCTTACCTGGGCTAGAAAACGCAGGAACCTGGTTGAAAGATCGGGGTGCTCTTCGGAGAACCTGCGGTTA
GGTGCTGCATGGCTGTCGTCAGCTCGTGTCGTGAGATGTTGGGTTAAGTCCCGCAACGAGCGCAACCCTT
ATCGTTAGTTGCCAGCGGTTCGGCCGGGCACTCTAGCGAGACTGCCGATATTCAAATCGGAGGAAGGTGG
GGATGACGTCAAGTCCTCATGGCCCTTATGTCCAGGGCTACACACGTGCTACAATGGTCGGTACAAACGG
CTGCAAACCCGCGAGGGCAAGCTAATCCGAAAAAACCGGCCTCAGTACGGATAAGAGTCTGCAACTCGAC
TCTTTGAAGTTGGAATCGCTAGTAATCCCTGATCAGCAGGCAGGGGTGAATACGTTCCCGGGCCTTGTAC
ACACCGCCCGTCACACCATGGGAGTCGGTTGCTCCAGAAGTGGCTGAGCCAACCCGCAAGGGAGGCAGGC
CCCCAAGGAGTGGCTGGTAACTGGGGTGAAGTCGTAACAAGGTAGCCGTAGGGGAACCTGCGGCTGGATC
ACCTCCTTA
>M94274 Chondromyces apiculatus 
TTAACTGGAGAGTTTGATCCTGGCTCAGAACGAACGTTAGCGGCGCGCTTAACACATGCAAGTCGAGCGA
GAAAGGGCTTCGGCCCCGGTAAAGCGGCGCACGGGTGAGTAACACGTAGGTAATCTACCTTCCGGTGGTG
GATAACGTTCCGAAAGGAACGCTAATACAGCATAAGACCACGCTTTCGAGAGAGAGAGAGGTCAAAGCGG
GCCAATGAAATCAAGCTCGCGCCGGNNGATGAGCCTGCGGCCCATCAGCTAGTTGGTAGGGTAATGGCCT
ACCAAGGCGAAGACGGGTAGCTGGTCTGAGAGGATGATCAGCCACACTGGAACTGAGACACGGTCCAGNC
TCCTACGGGAGGCAGCAGTGGGGAATCTTGCGCAATGGGCGAAAGCCTGACGCAGCGACGCCGNNTGAGT
GATGAAGGCCTTCGGGTTGTAAAGCTCTGTGGAGAGGGACGAATAAGTGCTGGCTAATACCCAGTGCGAT
GACGGTACCTCTTTAGCAAGCACCGGCTAACTCTGTGCCAGCAGCCGCGGTAAGACAGAGGGTGCAAACG
TTGTTCGGAATTACTGGGCGTAAAGCGCGTGTAGGCGGCTCTGCAAGTCGGGTGTGAAAGCCCTGGGCTC
AACCCAGGAAGTGCACTCGAAACTGCAGAGCTTGAGTCCCGGAGAGGAAGGCGGAATTCTCGGTGTAGAG
GTGAAATTCGTAGATATCGAGAGGAACACCGGTGGCGAAGGCGGCCTTCTGGACGGNGACTGACGCTGAG
ACGCNNNAGCGTGGGGAGCAAACAGGATTAGATACCCTGGTAGTCCACGCCGTAAACGATGGGTGCTAGG
TGCTGCGGGCTTTGACCCNTGCGGTGCCGTAGCTAACGCATTAAGCACCNNGCCTGGGGAGTACGGCCGC
AAGGCTAAAACTCAAAGGAATTGACGGGGNCCNGCACAAGCGGTGGAGCATGTGGTTCAATTCGANNNAA
CGCGCAGAACCTTACCTGGGCTAGAAAACGCAGGAACCTGGTCGAAAGGTCGGGGNGCTCTTCGGAGAAC
CTGCNGTTAGGTGCTGCATGGCTGTCGTCAGCTCGTGTCGTGAGATGTTGGGTTAAGTCCCGNAACGAGC
GCAACCCCTATCGTTAGTTGCCAGCGGTTCGGCCGGGNACTCTAGCGAGACTGCCGATATTGAAATCGGA
GGAAGGTGGGGATGACGTCAAGTCCTCATGGCCCTTATGTCCAGGGCTACACACGTGCTACAATGGTCGG
TACAAACGGTTGCGAACTCGCGAGGGGGAGCCAATCCGAAAAAACCGACCTCAGTACGGATAAGAGTCTG
CAACTCGACTCTTTGAAGTTGGAATCGCTAGTAATCGCTGATCAGNAGGCAGCGGTGAATACGTTCCCGG
GCNTTGTACACACCGCNCNNNNNACCATGGGAGTCGATTGCTCCAGAAGTGCTGCGCCAACCCGCAAGGG
AGGCANGCCCCCAAGGAGTGGTCGGTAACTGGGG
>M94275 Chondromyces crocatus 
NNTAACTGGAGAGTTTGATCCTGGCTCAGAACGAACGTTAGCGGCGCGCTTAACACATGCAAGTCGAGCG
AGAAAGGGCTTCGGCCCCGGTAAAGCGGCGCACGGGTGAGTAACACGTAGGTAATCTACCTCCCAGTGGT
GGATAACGTTCCGAAAGGAACGCTAATACAGCATAAGACCACGGCTYCGCGAGGAGCAGAGGTCAAAGCG
GGCCACTACTTGTAAGCTCGCGCTGGGNNNTGAGCCTGCGGCCCATCAGCTAGTTGGTAGGGTAATGGCC
TACCAAGGCGAAGACGGGTAGCTGGTCTGAGAGGATGATCAGCCACACTGGAACTGAGACACGGTCCAGA
CTCCTACGGGAGGCAGCAGTGGGGAATCTTGCGCAATGGGCGAAAGCCTGACGCAGCGACGCCGNGTGAG
TGATGAAGGCCTTCGGGTTGTAAAGCTCTGTGGAGGGGGACGAATAAGTTTCNGTTAATAACCGGAGCGA
TGACGGTACCNNTTTAGCAAGCACCGGCTAACTCTGTGCCAGCAGCCGCGGTAAGACAGAGGGTGCAAAC
GTTGTTCGGAATTACTGGGCGTAAAGCGCGTGTAGGCGGCTGCGCAAGTCGGATGTGAAAGCCCTGGGCT
CAACCCAGGAAGTGCATTCGAAACTGCGCGGCTTGAGTCCCGGAGAGGAAGGCGGAATTCTCGGTGTAGA
GGTGAAATTCGTAGATATCGAGAGGAACACCGGTGGCGAAGGCGGCCTTCTGGACGGNGACTGACGCTGA
GACGCNNAAGCGTGGGGAGCAAACAGGATTAGATACCCTGGTAGTCCACGCCGTAAACGATGGGTGCTAG
GTGCTGCGGGCTTTGACCCNTGCGGTGCCGTAGCTAACGCATTAAGCACCNNGCCTGGGGAGTACGGCCG
CAAGGCTAAAACTCAAAGGAATTGACGGGGNCCNGCACAAGCGGTGGAGCATGTGGTTCAATTCGNNNNA
ACGCGCAGAACCTTACCTGGGCTAGAAAACGTAAGAACCTGGTCGAAAGGTCGGGGTGCCCTTCGGGGAA
CTTGCGGYTAGGTGCTGCATGGCTGTCGTCAGCTCGTGTCGTGAGATGTTGGGTTAAGTCCCNCAACGAG
CGCAACCCCTGTCGTTAGTTGCCAGCGGTTCGGCCGGGNACTCTAGCGAGACTGCCGATATTAAAATCGG
AGGAAGGTAGGGATGACGTCAAGTCCTCATGGCCCTTATGTCCAGGGCTACACACGTGCTACAATGGTCG
GTACAAACGGTTGCTAAATCGCGAGGTGGAGCCAATCCGAAAAAACCGACCTCAGTACGGATAAGAGTCT
GCAACTCGACTCTTTGAAGTTGGAATCGCTAGTAATCGCTGATCAGCAGGCAGCGGTGAATACGTTCCCG
GGCNTTGTACACACCGCCCGNNNNACCATGGGAGTCGATTGCTCCAGAAGTGGCTGAGCCAACCCGCAAG
GGAGGCAGGCCCCCAAGGAGTGGTCGGTAACTGGGGT
>GU249616 Minicystis rosea 
GGAGTTTGATCCTGGCTCAGGACGAACGTTAGCGGCGCGCCTAACACATGCAAGTCGAGCGAGAAAAGGG
CAACCTTAGTAAAGCGGCGCACGGGTGAGTAACACGTAGGTAATCTACCTCTGGGTGGAGGATAACCTTC
CGAAAGGAGGGCTAATACTGCATGAGACCACGACTTCGCGAGGAGTTGAGGTCAAAGCCGGCCACTGTAC
ACAAGCTGGCGCCTGGAGATGAGCCTGCGGCCCATCAGCTAGTTGGTAGGGTAACGGCCTACCAAGGCGA
AGACGGGTAGCTGGTCTGAGAGGATGATCAGCCACACTGGAACTGAGACACGGTCCAGACTCCTACGGGA
GGCAGCAGTGGGGAATCTTGCGCAATGGGCGAAAGCCTGACGCAGCGACGCCGCGTGAGTGATGAAGGCC
TTCGGGTTGTAAAGCTCTGTGGGGAGGGACGAATAAGTCGTGGCTAACATCCACGATGATGACGGTACCT
CTTTAGCAAGCACCGGCTAACTCTGTGCCAGCAGCCGCGGTAAGACAGAGGGTGCAAACGTTGTTCGGAA
TTACTGGGCGTAAAGCGCGTGTAGGCTGCTCTGCAGGTCGGATGTGAAAGCCCTGGGCTCAACCTAGGAA
GTGCATTCGAAACCGCGGAGCTCGAGTCTCGGAGAGGATCGCGGAATTCTCGGTGTAGAGGTGAAATTCG
TAGATATCGAGAGGAACACCGGTGGCGAAGGCGGCGATCTGGACGATGACTGACGCTGAGACGCGAAAGC
GTGGGGAGCAAACAGGATTAGATACCCTGGTAGTCCACGCCGTAAACGATGGGTGCTAGGTGTCGCGGGC
TTTGACCCCTGCGGTGCCGTAGCTAACGCATTAAGCACCCCGCCTGGGGAGTACGGCCGCAAGGCTAAAA
CTCAAAGGAATTGACGGGGGCCCGCACAAGCGGTGGAGCATGTGGTTCAATTCGACGCAACGCGCAGAAC
CTTACCTGGGCTAGAAAATGCGAGGATCTGGTCGAAAGATCGGAGTGCTCTTCGGAGAACTCGTAGTTAG
GTGCTGCATGGCTGTCGTCAGCTCGTGTCGTGAGATGTTGGGTTAAGTCCCGCAACGAGCGCAACCCCTA
TCGTTAGTTGCCATCGGGTTATGCCGGGCACTCTAGCGAGACTGCCGATATTCAAATCGGAGGAAGGTGG
GGATGACGTCAAGTCATCATGGCCCTTATGTCCAGGGCTACACACGTGCTACAATGGTCGGTACAAACGG
TCGCCAGCCCGCGAGGGGGAGCCAATCCGAAAAAACCGACCTCAGTACAGATAAGAGTCTGCAACTCGAC
TCTTTGAAGTCGGAATCGCTAGTAATCCCTGATCAGCAGGCAGGGGTGAATACGTTCCCGGGCCTTGTAC
ACACCGCCCGTCACACCATGGGAGTCGATTGCTCCAGAAGTGGCTGCGCCAACCCGCAAGGGAGGCAGGC
CCCCAAGGAGTGGTTGGTAACTGGGGTGAAGTCGTAACAAGGTAGCCGTAGGGGAACCTGCGGCTGGAAG
CACCTCCTTA
>M94280 Polyangium sp. 
NTTAACTGGAGAGTTTGATCCTGGCTCAGAACGAACGTTAGCGGCGCGCCTAACACATGCAAGTCGTGCG
AGAAAGGGCTTCGGCCCCGGTAAAGCGGCGCACGNGTGAGTAACACGTAGGTAACCTACCCTCTGGTGGT
GGATAACCTTCCGAAAGGAGGGCTAATACAGCATAAGACCACGGCCTCGCAAGAGGGAGGGGTAAAAGCG
GGCCTCTGCATGCAAGCTCGCACCAGGGNNTGGGCCTGCGGCCCATCAGCTAGTTGGTGAGGTAATGGCT
CACCAAGGCAAAGACGGGTAGCTGGTCTGAGAGGATGATCAGCCACACTGGAACTGAGACACGGTCCAGA
CTCCTACGGGAGGCAGCAGTGGGGAATCTTGCGCAATGGGCGAAAGCCTGACGCAGCGACGCCGCGTGAG
TGATGAAGGCCTTCGGGTTGTAAAGCTCTGTGGAGGGGGACGAATAAGTGTCGTCGAATAGACGGCATGA
TGACGGTACCCNTTTAGCAAGCACCGGCTAACTCTGTGCCAGCAGCCGCGGTAAGACAGAGGGTGCAAAC
GTTGTTCGGAATTACTGGGCGTAAAGCGCGTGTAGGCTGCTCGGAAAGTCGGATGTGAAAGCCCTGGGCT
CAACCTAGGAAGAGCATTCGAAACTTCCGAGCTCGAGTTTCGGAGAGGCAGGCGGAATTCTCGGTGTAGA
GGTGAAATTCGTAGATATCGAGAGGAACACCGGTGGCGAAGGCGGCCTGCTGGACGATGACTGACGCTGA
GACGCNNAAGCGTGGGGAGCAAACAGGATTAGATACCCTGGTAGTCCACGCCGTAAACGATGGGTGCTAG
GTGTCGCGGGCTTTGACCCNTGCGGTGCCGTAGCTAACGCATTAAGCACCCNGCCTGGGGAGTACGGCCG
CAAGGCTAAAACTCAAAGGAATTGANNGGGNCNNNCACAAGCGGTGGAGCATGTGGTTCAATTCGNNNNA
ACGCGCAGAACCTTACCTGGGCTAGAAAATGCAGGAACCTGGTTGAAAGATCGGGGTGCTCTTCGGAGAA
CCTGTAGTTAGGTGCTGCATGGCTGTCGTCAGCTCGTGTCGTGAGATGTTGGGTTAAGTCCCNCAACGAG
CGCAACCCCTATCGTTAGTTGCCAGCGGTCCGGCCGGGNACTCTAACGAGACTGCCGATATTCAAATCGG
AGGAAGGTGGGGATGACGTCAAGTCATCATGGCCCTTATGTCCAGGGCTACACACGTGCTACAATGGTCG
GTACAAACGGTCGCGAACCCGCGAGGGGGTGCTAATCCGAAAAAACCGGCCTCAGTACGGATAAGAGTCT
GCAACTCGACTCTTTGAAGTTGGAATCGCTAGTAATCCCTGATCAGCAGGCAGGGGTGAATACGTTCCCG
GGCNTTGTACACACCGCCCGTCACACCATGGGAGTCGGTTGCTCCAGAAGTGGCTGAGCCAACCCGCAAG
GGAGGCAGGCCCCCAAGGAGTGGCTGGTAACTGGGG
>FN646435 Uncultured candidate division OP3 bacterium 
AGAGTTTGATCATGGCTCAGAGTGAACGCTGGCGGCGTGGATTAGGCATGCAAGTCGAGCGATGCGGATT
TATGAGTAAGGCCGACCGCAAGGAAGGTTTTACAAGTGGATTTGCATAGCGGCAAACGGGTGAGTAACAC
GTGAGCAATCTACCCCTAGGACTGGAATAGCCCGGAGAAATCCGGGGTAATGACAGATGTGACTACGATC
TCTCATGAGGACGTAGTAAAAGACGGGGACTTGTTGCAAGACAGGCCCGTCACCAAGGGAGGAGCTCGCG
GCCTATCAGCTTGTTGGTGAGGTAATGGCCCACCAAGGCGAAGACGGGTAGCTAGTCTGAGAGGATGTTT
AGCCACACTGGAACTGAGACACTGTCCAGACTCCTACGGGAGGCTGCAGTCGAGAATCTTTAGCAATGGG
GGAAACCCTGACTATGCGACGCCGCGTGAGGGATGAAGGTCTTCGGATTGTAAACCTCTTTCGACCGGAA
AGAATATCCTGACGGGTAATATCCGTCAGGACTGACGGTACCGGGAGAAGAAGCCACGGCCAACTCCGTG
CCAGCAGCCGCGGTAATACGGAGGTGGCGAGCGTTACTCGGATTTATTGGGTGTAAAGGGCAGGTAGGCG
GCCTGACAAGTGGGGAGTGAAATCCTGCGGCTTAATCGCAGAACTGCTTTCCAAACTATCGGGCTTGAGT
GTGGGAGAGGAGAATGGAACTCCTGGTGTAAGGGTGAAATCTGTAGAGATCAGGAGGAACACCATTGGCG
AAGGCGATTCTCTGGACCACAACTGACGCTGAACTGCGAAAGCTAGGGGAGAGAACAGGATTAGATACCC
TGGTATTCCTAGCCGTAAACGATGAGTACTGGGTGTTTCGGGTTAAACCGAAGCGCCGAAGTTAACACAT
TAAGTACTCCACCTGGGGACTACGGCCGCAAGGTTGAAACTCAAAGGAATTGACGGGGGCCCGCACAAGC
AGTGGAACATGTGGTTCAATTCGACGCTACGCGAAGAACCTCACCAGGGTTTGACATATAGGTAGTAGGA
ACCTGAAAGGGGGACGACTCGTTAAGCCGAGTGCCTATACAGGTGTTGCATGGCTGTCGTCAGCTCGTGC
CGTGAGGTGTTGGGTTAAGTCCCGCAACGAGCGCAACCATCATCCTTAGTTGCTACCGAAGGATCCGAAA
GGGTTCTGGCGAGCACTCTAAGGAGACTGCCCGTGATAAACGGGAGGAAGGTGGAGATGACGTCAAGTCT
GTATGGCCCTTATACCCTGGGCTACACACGTGTTACAATGGGATGTACAGAGCGTTGCCAAACCGCGAGG
TGGAGCTAATCGCAAAAAGCATCCCCCAGTTCAGATTGGAGTCTGCAACCCGACTCCATGAAGTTGGAAT
TGCTAGTAACGGCGGATCAGCTACGCCGCCGTGAATACGTTCCCGGGCCTTGTACACACCGCCCGTCAAG
CGATGGGAGCCGGTAGTACCCGAAGTGGCGACAACGCCCCTAAGGTAAGACTGGTGACTGGCGCTAAGTC
GTAACAAGGTA
>FN646440 Uncultured candidate division OP3 bacterium 
AGAGTTTGATCATGGCTCAGAGTGAACGCTGGCGGCGTGGATTAGGCATGCAAGTCGAGCGATGCGGATT
TATGAGTAAGGCCGACCGCAAGGAAGGTTTTACAAGTGGATTTGCATAGCGGCAAACGGGTGAGTAACAC
GTGAGCAATCTACCCCTAGGACTGGAATAGCCCGGAGAAATCCGGGGTAATGACAGATGTGACTACGATC
TCTCATGAGGACGTAGTAAAAGACGGGGACTTGTCGCAAGACAGGCCCGTCACCAAGGGAGGAGCTCGCG
GCCTATCAGCTTGTTGGTGAGGTAATGGCCCACCAAGGCGAAGACGGGTAGCTAGTCTGAGAGGATGTTT
AGCCACACTGGAACTGAGACACTGTCCAGACTCCTACGGGAGGCTGCAGTCGAGAATCTTTAGCAATGGG
GGAAACCCTGACTATGCGACGCCGCGTGAGGGATGAAGGTCTTCGGATTGTAAACCTCTTTCGACCGGAA
AGAATATCCTGACGGGTAATATCCGTCAGGACTGACGGTACCGGGAGAAGAAGCCACGGCCAACTCCGTG
CCAGCAGCCGCGGTAATACGGAGGTGGCGAGCGTTACTCGGATTTATTGGGTGTAAAGGGCAGGTAGGCG
GCCTGACAAGTGGGGAGTGAAATCCTGCGGCTTAATCGCAGAACTGCTTTCCAAACTATCGGGCTTGAGT
GTGGGAGAGGAGAATGGAACTCCTGGTGTAAGGGTGAAATCTGTAGAGATCAGGAGGAACACCATTGGCG
AAGGCGATTCTCTGGACCACAACTGACGCTGAACTGCGAAAGCTAGGGGAGAGAACAGGATTAGATACCC
TGGTATTCCTAGCCGTAAACGATGAGTACTGGGTGTTTCGGGTTAAACCGAAGCGCCGAAGTTAACACAT
TAAGTACTCCACCTGGGGACTACGGCCGCAAGGTTGAAACTCAAAGGAATTGACGGGGGCCCGCACAAGC
AGTGGAACATGTGGTTCAATTCGACGCTACGCGAAGAACCTCACCAGGGTTTGACATATAGGTAGTAGGA
GCCTGAAAGGGGGACGACTCGTTAAGCCGAGTGCCTATACAGGTGTTGCATGGCTGTCGTCAGCTCGTGC
CGTGAGGTGTTGGGTTAAGTCCCGCAACGAGCGCAACCATCATCCTTAGTTGCTGCCGAAGGATCCGAAA
GGGTTCTGGCGAGCACTCTAAGGAGACTGCCCGTGATAAACGGGAGGAAGGTGGAGATGACGTCAAGTCC
GTATGGCCCTTATACCCTGGGCTACACACGTGTTACAATGGGATGTACAGAGCGTTGCCAAACCGCGAGG
TGGAGCTAATCGCAAAAAGCATCCCCCAGTTCAGATTGGAGTCTGCAACCCGACTCCATGAAGTTGGAAT
TGCTAGTAACGGCGGATCAGCTACGCCGCCGTGAATACGTTCCCGGGCCTTGTACACACCGCCCGTCAAG
CGATGGGAGCCGGTAGTACCCGAAGTGGCGACAACGCCCCTAAGGTAAGACTGGTGACTGGCGCTAAGTC
GTAACAAGGTA
>FN646447 Uncultured candidate division OP3 bacterium 
AGAGTTTGATCATGGCTCAGAGTGAACGCTGGCGGCGTGGATTAGGCATGCAAGTCGAGCGATGCGGATT
TATGAGTAAGGCCGACCGCAAGGAAGGTTTTACAAGTGGATTTGCATAGCGGCAAACGGGTGAGTAACAC
GTGAGCAATCTACCCCTAGGACTGGAATAGCCCGGAGAAATCCGGGGTAATGACAGATGTGACTACGATC
TCTCATGAGGACGTAGTAAAAGACGGGGACTTGTCGCAAGACAGGCCCGTCACCAAGGGAGGAGCTCGCG
GCCTATCAGCTTGTTGGTGAGGTAATGGCCCACCAAGGCGAAGACGGGTAGCTAGTCTGAGAGGATGTTT
AGCCACACTGGAACTGAGACACTGTCCAGACTCCTACGGGAGGCTGCAGTCGAGAATCTTTAGCAATGGG
GGAAACCCTGACTATGCGACGCCGCGTGAGGGATGAAGGTCTTCGGATTGTAAACCTCTTTCGACCGGAA
AGAATATCCTGACGGGTAATATCCGTCAGGACTGACGGTACCGGGAGAAGAAGCCACGGCCAACTCCGTG
CCAGCAGCCGCGGTAATACGGAGGTGGCGAGCGTTACTCGGATTTATTGGGTGTAAAGGGCAGGTAGGCG
GCCTGACAAGTGGGGAGTGAAATCCTGCGGCTTAATCGCAGAACTGCTTTCCAAACTATCGGGCTTGAGT
GTGGGAGAGGAGAATGGAACTCCTGGTGTAAGGGTGAAATCTGTAGAGATCAGGAGGAACACCATTGGCG
AAGGCGATTCTCTGGACCACAACTGACGCTGAACTGCGAAAGCTAGGGGAGAGAACAGGATTAGATACCC
TGGTATTCCTAGCCGTAAACGATGAGTACTGGGTGTTTCGGGTTAAACCGAAGCGCCGAAGTTAACACAT
TAAGTACTCCACCTGGGGACTACGGCCGCAAGGTTGAAACTCAAAGGAATTGACGGGGGCCCGCACAAGC
AGTGGAACATGTGGTTCAATTCCACGCTACGCGAAGAACCTCACCAGGGCTTGACATATAGGTAGTAGGA
ACCTGAAAGGGGGACCACTCGTTAAGCCGGAGTGCCTATACAGGTGTTGCATGGCTGTCGTCAGCTCGTG
CCGTGAGGTGTTGGGTTAAGTCCCGCAACGAGCGCAACCATCATCCTTAGTTGCTACCGAAGGATCCGAA
AGGGTTCTGGCGAGCACTCTAAGGAGACTGCCCGTGATAAACGGGAGGAAGGTGGAGATGACGTCAAGTC
CGTATGGCCCTTATACCCTGGGCTACACACGTGTTACAATGGGATGTACAGAGCGTTGCCAAACCGCGAG
GTGGAGCTAATCGCAAAAAGCATCCCCCAGTTCAGATTGGAGTCTGCAACCCGACTCCATGAAGTTGGAA
TTGCTAGTAACGGCGGATCAGCTACGCCGCCGTGAATACGTTCCCGGGCCTTGTACACACCGCCCGTCAA
GCGATGGGAGCCGGTAGTACCCGAAGTGGCGACAACGCCCCTAAGGTAAGACTGGTGACTGGCGCTAAGT
CGTAACAAGGTAAA
>FN646451 Uncultured candidate division OP3 bacterium 
AGAGTTTGATCATGGCTCAGAGTGAACGCTGGCGGCGTGGATTAGGCATGCAAGTCGAGCGATGCGGATT
TATGAGTAAGGCCGACCGCAAGGAAGGTTTTACAAGTGGATTTGCATAGCGGCAAACGGGTGAGTAACAC
GTGAGCAATCTACCCCTAGGACTGGAATAGCCCGGAGAAATCCGGGGTAATGACAGATGTGACTACGATC
TCTCATGAGGACGTAGTAAAAGACGGGGACTTGTCGCAAGACAGGCCCGTCACCAAGGGAGGAGCTCGCG
GCCTATCAGCTTGTTGGTGAGGTAATGGCCCACCAAGGCGAAGACGGGTAGCTAGTCTGAGAGGATGTTT
AGCCACACTGGAACTGAGACACTGTCCAGACTCCTACGGGAGGCTGCAGTCGAGAATCTTTAGCAATGCG
GGGAAACCCTGACTATGCCGACGCCGCGTGAGGGATGAAGGTCTTCGGATTGTAAACCTCTTTCGACCGG
AAAGAATATCCTGACGGGTAATATCCGTCAGGACTGACGGTACCGGGAGAAGAAGCCACGGCCAACTCCG
TGCCAGCAGCCGCGGTAATACGGAGGTGGCGAGCGTTACTCGGATTTATTGGGTGTAAAGGGCAGGTAGG
CGGCCTGACAAGTGGGGAGTGAAATCCTGCGGCTTAATCGCAGAACTGCTTTCCAAACTATCGGGCTTGA
GTGTGGGAGAGGAGAATGGAACTCCTGGTGTAAGGGTGAAATCTGTAGAGATCAGGAGGAACACCATTGG
CGAAGGCGATTCTCTGGACCACAACTGACGCTGAACTGCGAAAGCTAGGGGAGAGAACAGGATTAGATAC
CCTGGTATTCCTAGCCGTAAACGATGAGTACTGGGTGTTTCGGGTTAAACCGAAGCGCCGAAGTTAACAC
ATTAAGTACTCCACCTGGGGACTACGGCCGCAAGGTTGAAACTCAAAGGAATTGACGGGGGCCCGCACAA
GCAGTGGAACATGTGGTTCAATTCGACGCTACGCGAAGAACCTCACCAGGGTTTGACATATAGGTAGTAG
GAACCTGAAAGGGGGACGACTCCCTTAAGCCGAGTGCCTATACAGGTGTTGCATGGCTGTCCGTCAGCTC
CTGCCCGTGAGGTGTTGGGTTAAGTCCCCGCAACGAGCGCAACCATCATCCTTAGTTGCTACCGAAGGAT
CCGAAAGGGTTCTGGCGAGCACTCTAAGGAGACTGCCCGTGATAAACGGGAGGAAGGTGGAGATGACGTC
AAGTCCGTATGGGCCCTTATACCCTGGGCTACACACGTGTTACAATGGGATGTACAGAGCGTTGCCAAAC
CGCGAGGTGGAGCTAATCGCAAAAAGCATCCCCCAGTTCAGATTGGAGTCTGCAACCCGACTCCATGAAG
TTGGAATTGCTAGTAACGGCGGATCAGCTACGCCGCCGTGAATACGTTCCCGGGCCTTGTACACACCGCC
CGTCAAGCGATGGGAGCCGGTAGTACCCGAAGTGGCGACAACGCCCCTAAGGTAAGACTGGTGACTGGCG
CTAAGTCGTAACAAGGTAA
>MW286273 Candidatus Vampirococcus lugosii 
CCCTACGGGGGGCAGCAGTGGGGAATATTGGGCAATGGGCGAAAGCCTGACCCAGCGACTCCGCGTGGAG
GAAGAAGCCTTAAGGGGTGTAAACTCCTTTTCTGGGGGAAGACGAATGACGGTACCCCAGGAATAAGCCA
CGGCTAACTACGTGCCAGCAGCCGCGGTAATACGTAGGTGGCAAGCATTATCCGGAATTACTGGGTGTAA
AGAGTCCGTAGCCGGTTGTATAAGTCTACTTTTAAAAGCTTTGGCTCAACCAAAGAGAGGGGGTAGATAC
TGTATAACTAGAGATAGTTAGAGGTTAATGGAATTCTCGGTGGAGGGGTGAAATCTGTTGATATCGGGAG
GAATGCCGAAAGCGAAAGCAGTTAACTATAATTAATCTGACGGTGATGGACGAAAGCATAGGTAGCAAAC
AGGATTAGATACCCTGGTAGTCTATGCCGTAAACTATGCTCGCTAGGTGTTTTCACGAGAGTGGGAGTGC
TGTAAGCAAACGCGTTAAGCGAGCCACCTGAGGAGTACAGTCGCAAGACTGAAACTCAAAGGGATAGGCG
GGGGAATACACAAGCAGTGGATTGTCTCGATTAATTGGATAATAAGCCAAGAATCTTACCTAGGCTTGAC
ATCCTTAGGATTTTATAGAAATATAGAAGTGCCTAGATTACTAGGAGCTAAGTGACAGGTGCTGCATGGC
CGTCGTCAGCTCGTGCCGCAAGGTGTCCGGTTAAGTCCGGGAACGAGCGCAACCCTCGTACTTAGTTAAG
ATGTCTAAGTAGACTGCCTTCGCAAGAGGGAGGAAGGAGAGGATGACGTCAGGTCATTATGGCCCTTATG
CCTAGGGCGTCAGAGACAATACAATGGTTGGTACAATATGAGGCGATATCGCGAGATGGAGCAAATCATG
AAAAACCAACCTTAGTGCGGATTGTAGTCTGGAACTCGACTACATGAAGTTGGAATTGCTAGTAATGGTG
GATCAGCCATGCCACCGTGAATATGTCCCTGTTCCTTGCACTCACCGCCCGTCATACCATGGGAGCTGAG
GCTCTTTGAAGCACTACAGAG
>LC496071 Planctomycetes bacterium 
AACGAACGGTGGCGATGTGCTTACTACATGCAAGTCGAGCGGTTTATTGGCTTCGGTTGATAAATAGCGG
CGGACGGGTGAGTAACGCGTAGACAACCTGCCCTGGAGTGGGGGATAGCGTCGCGAAAGTGGCGGTAATA
CCGCATGAGGTTGGTGGCACGCATGTGCTATTAATAAAAGTGGGGGACCTTAGGGCCTTACGCTTTAGGA
GGGGTCTACGTCCTATTAGTTAGTTGGTGGGGTAAGAGCCTACCAAGACGATGATGGGTAGCCGGCCTGA
GAGGGTGAACGGCCACACGGGCACTGAGACACGGGCCCGACTCCTACGGGAGGCAGCAGTAGGGAATATT
GGGCAATGGGGGCAACCCTGACCCAGCGACATCGCGTGAGTGAAGAAGGCCTTAGGGTTGTAAAGCTCTA
ACAGGTGTTATGAAGGTGGTGTATACTAATAATATGTATCATTTGACAAAGGCACCAGATGAAGTCATGG
CTAACTCTGTGCCAGCAGCCGCGGTAATACAGAGATGGCGACCGTTGTTCGGAATTACTGGGCTTAAAGA
GCACGTAGGCGGACTGATAAGTTGACTGTGAAAGACCACGTCTTAAGCGTGGGGTGTCAGTCAAAACTGT
GAGTCTTGAGGCCGATAGGGGAGAGTGGAATTCCTGGTGGAGCGGTGAAATGCGTTGATATCAGGAGGAA
CGCCGGAGGAGAAGTCGACTCTCTGGATCGGAACTGACGCTGAGGTGCGAAAGCTAGGGGAGCAAACGGG
ATTAGATACCCCGGTAGTCCTAGCCGTAAACGATGGGTACTAAGTAGAGGGTTTTATATTCTCTGCCGGA
GCAAAAGTATTAAGTACCCCGCCTGGGGAGTATGGTCGCAAGGCTGAAACTCAAAGGAATTGACGGGGGC
TCGCACAAGCGGTGGAGCATGTGGTTTAATTCGAAGCAACGCGAAGAACCTTACCTGGGCTTGACATGGT
GGGATTATGTTGGTGAAAGTCAGCAGACGCATTTCGGTGTGGAACCATCACAGGTGTTGCATGGCTGTCG
TCAGCTCGTGCCGTGAGGTGTTGGGTTAAGTCCCATAACGAGCGAAACCTTTGTCCTTAGTTGCCAGCGG
GTAATGCCGGGGACTCTAGGGAGACTGCAGACGTTAAGTCTGAGGAAGGTGGAGATGACGTCAAGTCATC
ATGGCCCTTATGCCCAGGGCTACACACGTGCTACAATGGTTGGTACAAAGGGAAGCAAAGCAGTGATGTG
GAGCAAATCCCAAAAAGCTAATCTCAGTTCGGATTGAAGGCTGCAATTCGCCTTCATGAAGCTGGAATCG
CTAGTAATCGTGGGTCAGCATACCACGGTGAATGTGTTCCCGAGCCTTGTACACACCGCCCGTCAAGCCA
CCGAAGCGGGGGCGGCCCGAAGTCATTGACCCAACCTTAGGGAGGGAGATGCCGAAGGCCACCCTCGTGA
CGGGGACT
>CP015880 Ensifer adhaerens 
TGGCGATCTTTGGATTGCTGTTGATTGAAGACAAGGTGTGAGTTCTCGTCGATTCAGAACGTGACGTAAT
GCCAATGATTGAATTCTCAACTTGAGAGTTTGATCCTGGCTCAGAACGAACGCTGGCGGCAGGCTTAACA
CATGCAAGTCGAGCGCCCCGCAAGGGGAGCGGCAGACGGGTGAGTAACGCGTGGGAATCTACCCTTTTCT
ACGGAATAACGCAGGGAAACTTGTGCTAATACCGTATACGCCCTTCGGGGGAAAGATTTATCGGGAAAGG
ATGAGCCCGCGTTGGATTAGCTAGTTGGTGGGGTAAAGGCCTACCAAGGCGACGATCCATAGCTGGTCTG
AGAGGATGATCAGCCACATTGGGACTGAGACACGGCCCAAACTCCTACGGGAGGCAGCAGTGGGGAATAT
TGGACAATGGGCGCAAGCCTGATCCAGCCATGCCGCGTGAGTGATGAAGGCCCTAGGGTTGTAAAGCTCT
TTCACCGGTGAAGATAATGACGGTAACCGGAGAAGAAGCCCCGGCTAACTTCGTGCCAGCAGCCGCGGTA
ATACGAAGGGGGCTAGCGTTGTTCGGAATTACTGGGCGTAAAGCGCACGTAGGCGGACATTTAAGTCAGG
GGTGAAATCCCGGGGCTCAACCCCGGAACTGCCTTTGATACTGGGTGTCTAGAGTATGGAAGAGGTGAGT
GGAATTCCGAGTGTAGAGGTGAAATTCGTAGATATTCGGAGGAACACCAGTGGCGAAGGCGGCTCACTGG
TCCATTACTGACGCTGAGGTGCGAAAGCGTGGGGAGCAAACAGGATTAGATACCCTGGTAGTCCACGCCG
TAAACGATGAATGTTAGCCGTCGGGCAGTTTACTGTTCGGTGGCGCAGCTAACGCATTAAACATTCCGCC
TGGGGAGTACGGTCGCAAGATTAAAACTCAAAGGAATTGACGGGGGCCCGCACAAGCGGTGGAGCATGTG
GTTTAATTCGAAGCAACGCGCAGAACCTTACCAGCCCTTGACATCCCGATCGCGGATTACGGAGACGTTT
TCCTTCAGTTCGGCTGGATCGGAGACAGGTGCTGCATGGCTGTCGTCAGCTCGTGTCGTGAGATGTTGGG
TTAAGTCCCGCAACGAGCGCAACCCTCGCCCTTAGTTGCCAGCATTTAGTTGGGCACTCTAAGGGGACTG
CCGGTGATAAGCCGAGAGGAAGGTGGGGATGACGTCAAGTCCTCATGGCCCTTACGGGCTGGGCTACACA
CGTGCTACAATGGTGGTGACAGTGGGCAGCGAGACCGCGAGGTCGAGCTAATCTCCAAAAGCCATCTCAG
TTCGGATTGCACTCTGCAACTCGAGTGCATGAAGTTGGAATCGCTAGTAATCGCAGATCAGCATGCTGCG
GTGAATACGTTCCCGGGCCTTGTACACACCGCCCGTCACACCATGGGAGTTGGTTCTACCCGAAGGTAGT
GCGCTAACCGCAAGGAGGCAGCTAACCACGGTAGGGTCAGCGACTGGGGTGAAGTCGTAACAAGGTAGCC
GTAGGGGAACCTGCGGCTGGATCACCTCCTTTCTAAGGAAGCTGTGGAATTGGAAGACGGCATCTTCGGA
TGCATGACCTTTCCCGTGCTTTTTAGAACATAGATGGCACCAGTCAGGTGACCATCGAAACGCAATACGC
CACGGAAATACCTTTGGTATTCGGTTGGTATGGCGAGTGCCGCCGTCCACGTTTCTCTTTCTCACAAGGA
TACGAACCACGCCCGCTCACTTTAAGCGTCGAGCGACACTTAGGTGGTGCGTGCAACCGGAATGGGCCCG
TAGCTCAGGTGGTTAGAGCGCACGCCTGATAAGCGTGAGGTCGGCAGTTCGAGTCTGCCCGGGCCCACCA
>CP007236 Ensifer adhaerens 
ATCAAGAGACTAACACCAGTCTTCTCGATGTCGGATGGCATTGATTGAAGATGGGTGTGAGTTCTCGTCG
ATTCAGAATGACGTGACTATGCCAATGATTGAATTCTCAACTTGAGAGTTTGATCCTGGCTCAGAACGAA
CGCTGGCGGCAGGCTTAACACATGCAAGTCGAGCGCCCCGCAAGGGGAGCGGCAGACGGGTGAGTAACGC
GTGGGAATCTACCCTTTTCTACGGAATAACGCATGGAAACGTGTGCTAATACCGTATGAGCCCTTCGGGG
GAAAGATTTATCGGGAAAGGATGAGCCCGCGTTGGATTAGCTAGTTGGTGGGGTAAAGGCCTACCAAGGC
GACGATCCATAGCTGGTCTGAGAGGATGATCAGCCACATTGGGACTGAGACACGGCCCAAACTCCTACGG
GAGGCAGCAGTGGGGAATATTGGACAATGGGCGCAAGCCTGATCCAGCCATGCCGCGTGAGTGATGAAGG
CCCTAGGGTTGTAAAGCTCTTTCACCGGTGAAGATAATGACGGTAACCGGAGAAGAAGCCCCGGCTAACT
TCGTGCCAGCAGCCGCGGTAATACGAAGGGGGCTAGCGTTGTTCGGAATTACTGGGCGTAAAGCGCACGT
AGGCGGACATTTAAGTCAGGGGTGAAATCCCAGAGCTCAACTCTGGAACTGCCTTTGATACTGGGTGTCT
AGAGTATGGAAGAGGTGAGTGGAATTCCGAGTGTAGAGGTGAAATTCGTAGATATTCGGAGGAACACCAG
TGGCGAAGGCGGCTCACTGGTCCATTACTGACGCTGAGGTGCGAAAGCGTGGGGAGCAAACAGGATTAGA
TACCCTGGTAGTCCACGCCGTAAACGATGAATGTTAGCCGTCGGGCAGTTTACTGTTCGGTGGCGCAGCT
AACGCATTAAACATTCCGCCTGGGGAGTACGGTCGCAAGATTAAAACTCAAAGGAATTGACGGGGGCCCG
CACAAGCGGTGGAGCATGTGGTTTAATTCGAAGCAACGCGCAGAACCTTACCAGCCCTTGACATCCCGAT
CGCGGATTACAGAGATGTATTCCTTCAGTTCGGCTGGATCGGAGACAGGTGCTGCATGGCTGTCGTCAGC
TCGTGTCGTGAGATGTTGGGTTAAGTCCCGCAACGAGCGCAACCCTCGCCCTTAGTTGCCAGCATTTAGT
TGGGCACTCTAAGGGGACTGCCGGTGATAAGCCGAGAGGAAGGTGGGGATGACGTCAAGTCCTCATGGCC
CTTACGGGCTGGGCTACACACGTGCTACAATGGTGGTGACAGTGGGCAGCGAGACCGCGAGGTCGAGCTA
ATCTCCAAAAGCCATCTCAGTTCGGATTGCACTCTGCAACTCGAGTGCATGAAGTTGGAATCGCTAGTAA
TCGCAGATCAGCATGCTGCGGTGAATACGTTCCCGGGCCTTGTACACACCGCCCGTCACACCATGGGAGT
TGGTTCTACCCGAAGGTAGTGCGCTAACCGCAAGGAGGCAGCTAACCACGGTAGGGTCAGCGACTGGGGT
GAAGTCGTAACAAGGTAGCCGTAGGGGAACCTGCGGCTGGATCACCTCCTTTCTAAGGAAGCTGTGGAAT
TGGAAGACGATCGGTTCGCCGATATGACCTTTCCCGTGCTTTTTAGAACATAGATCGGATCAGTCAGATC
ACGATCGAAACGCAATACGCCACATAGGTGCTTGCATCATGATGGTATGGCGAGAGCCGCCGTCCACGTT
TCTCTTTCTCACAAGGATACGAACCACGCCCGCTTGTCGTTTGCGTCGAGCGAATGTTGTGTGCGTGCTT
>AF005994 Aristabacter necator
ATTTAAAAAGAGGGAATATTTAATGGCCTAGAGTTAAGCCAGGGATGCAGATCAACCCTTAAGAAGAGGG
AATAGAGGCGGAGATCCAGAATGGCGGGAGCCGATTTTAAAATTAGAGAATCCCCCCAGGGAGGAATTAC
AAGTTTCAGAATTGGAAAGCAGGAGAATGCATAACACATGCAAGTCGAACGGCAAGACGGATGATTTCAA
GTGGTGGAGAGTGGAGAAAGAGGAGAAAACATCAGAACATTTCCTGTATTGGGGGATAGCCGGGCGAAGC
CGGATTAATACCGCATACATCTACGGATGAAAGCGGGGACCTTCGGGCCTCACGCTATAGGTTTGCCGAT
GGCTGATTATCTAGTTGGTGGGGTAAAGCCTACCAACGCGACCATCAGTAGCTGGTCTGAGAGACGACCA
GCCACACTGGGACTGAGACACGGCCCATACTCCTACGGGAGGCAGCAGTGGGGAATTTTGGACAATGGGC
GAAAGCCTGATCCATCAATGCCGCGTGTGTGAAGAAGCCTTCGGGTTGTTTATCACTTTTGTCCGGAAAG
AAATCCTTGGTTCTAATATATCCGGGGGATGACGGTACCGGAAGAATAGCACCGAAATACGTGCAGCAGC
CGCGGAATACGTAGGGTGCAGCGTTATCGGAATTACTGGGCTAAAGCGTGCGCAGGCGGTTTGTTAAGAC
CGTGGAAATCCCCGGCTCAACCTGGGAACTAGCAGTTGGTGACTGGCAAGCTAAGTATGGCAGAGGGGGC
GTGAATTCACCGCCTGGGGAGTACGGTCGCAAGATTAAAACTCAAAGGAATTGACGGGGACCCGCACAAG
CGGTGGATGATGTGGATTAATTCGATGCAACGCGAAAAACCTTACCTACCCTTGACATGGTCGGAATCCC
GCTGAGAGGTGGGAGTGCTCGAAAGAGAACCGGCGCACAGGTGCTGCATGGCTGTCGTCAGCTCGTGTCG
TGAGATGTTGGGTTTAAGTCCCGCAACGAGCGCAACCCTTGTCCTAGTTGCTACGCAAGAGCACTCTAAG
GGAGACTGCCGGTGACAAACCGGAAGAACGTGGGGATGACTCAAGTCCTCATGGCCCTTATGGGTAAGGC
TTCCCCCTTCATCAATGGTCCGAACATAAGGTTGCCCCCCCCCTCAAGGGGACCCATCCCCCTAAATCGA
TTGTTTTTCCGGTATTCACTCTTCTCCCTCCTATTTCCCTCTATCCGAGTATCCCCACTTATTCCGCGGA
TCCTCCTTTCTCCAAGTCAATTCCTTTCCCAGGTCTAGGTTCCCTGTCCCTCGCTGTACCCCGGAATTGG
GTTTACCCTCACATTTCTTCTTCCTCCTTCCTTGCAAGACGGTTCCTCCTGGTTATCCATACTGATCGGG
ATCGGATTTCTTCCTGATTTCCCTTTTCTCAAGGCTTGGCTCGATTTTTTCTTCTCGCGGGATACATTTT
T
>NR_028766 Cupriavidus necator 
TTAGATTGAACGCTGGCGGCATGCCTTACACATGCAAGTCGAACGGCAGCACGGGCTTCGGCCTGGTGGC
GAGTGGCGAACGGGTGAGTAATACATCGGAACGTGCCCTGTAGTGGGGGATAACTAGTCGAAAGATTAGC
TAATACCGCATACGACCTGAGGGTGAAAGCGGGGGACCGCAAGGCCTCGCGCTACAGGAGCGGCCGATGT
CTGATTAGCTAGTTGGTGGGGTAAAAGCCTACCAAGGCGACGATCAGTAGCTGGTCTGAGAGGACGATCA
GCCACACTGGGACTGAGACACGGCCCAGACTCCTACGGGAGGCAGCAGTGGGGAATTTTGGACAATGGGG
GCAACCCTGATCCAGCAATGCCGCGTGTGTGAAGAAGGCCTTCGGGTTGTAAAGCACTTTTGTCCGGAAA
GAAATGGCTCTGGTTAATACCCGGGGTCGATGACGGTACCGGAAGAATAAGCACCGGCTAACTACGTGCC
AGCAGCCGCGGTAATACGTAGGGTGCGAGCGTTAATCGGAATTACTGGGCGTAAAGCGTGCGCAGGCGGT
TTTGTAAGACAGGCGTGAAATCCCCGAGCTCAACTTGGGAATGGCGCTTGTGACTGCAAGGCTAGAGTAT
GTCAGAGGGGGGTAGAATTCCACGTGTAGCAGTGAAATGCGTAGAGATGTGGAGGAATACCGATGGCGAA
GGCAGCCCCCTGGGACGTCACTGACGCTCATGCACGAAAGCGTGGGGAGCAAACAGGATTAGATACCCTG
GTAGTCCACGCCCTAAACGATGTCAACTAGTTGTTGGGGATTCATTTCTTCAGTAACGTAGCTAACGCGT
GAAGTTGACCGCCTGGGGAGTACGGTCGCAAGATTAAAACTCAAAGGAATTGACGGGGACCCGCACAAGC
GGTGGATGATGTGGATTAATTCGATGCAACGCGAAAAACCTTACCTACCCTTGACATGCCACTAACGAAG
CAGAGATGCATTAGGTGCCCGAAAGGGAAAGTGGACACAGGTGCTGCATGGCTGTCGTCAGCTCGTGTCG
TGAGATGTTGGGTTAAGTCCCGCAACGAGCGCAACCCTTGTCTCTAGTTGCTACGAAAGGGCACTCTAGA
GAGACTGCCGGTGACAAACCGGAGGAAGGTGGGGATGACGTCAAGTCCTCATGGCCCTTATGGGTAGGGC
TTCACACGTCATACAATGGTGCGTACAGAGGGTTGCCAACCCGCGAGGGGGAGCTAATCCCAGAAAACGC
ATCGTAGTCCGGATCGTAGTCTGCAACTCGACTACGTGAAGCTGGAATCGCTAGTAATCGCGGATCAGCA
TGCCGCGGTGAATACGTTCCCGGTCT
>MT636545 Venatoribacter cucullus 
AAACTGAAGAGTTTGATCATGGCTCAGATTGAACGCTGGCGGCAGGCTTAACACATGCAAGTCGAGCGGT
AGCACAGAGAAGCTTGCTTCTTGGGTGACGAGCGGCGGACGGGTGAGTAATACATAGGAATCTGCCTGGT
AGTGGGGGACAACAGTTGGAAACGACTGCTAATACCGCATACGCCCTACGGGGGAAAGCAGGGGATCTTC
GGACCTTGCGCTATCAGATGAGCCTATGTCGGATTAGCTTGTTGGTGAGGTAAAGGCTCACCAAGGCGAC
GATCCGTAGCTGGTCTGAGAGGATGATCAGCCACACTGGGACTGAGACACGGCCCAGACTCCTACGGGAG
GCAGCAGTGGGGAATATTGGACAATGGGCGCAAGCCTGATCCAGCCATGCCGCGTGTGTGAAGAAGGCCT
TCGGGTTGTAAAGCACTTTCAGTTGGGAGGAAGGCCTGTAGGCTAATACCTTGCAGGATTGACGTTACCA
ACAGAAGAAGCACCGGCTAACTCCGTGCCAGCAGCCGCGGTAATACGGAGGGTGCAAGCGTTAATCGGAA
TTACTGGGCGTAAAGCGCGCGTAGGTTGTTAGTTAAGCGAGATGTGAAAGCCCCGGGCTTAACCTGGGAA
TTGCGTTTCGAACTGGCTGACTAGAGTACAGTAGAGGGTGGTGGAATTTCAGGTGTAGCGGTGAAATGCG
TAGAGATCTGAAGGAACATCAGTGGCGAAGGCGACCACCTGGACTGATACTGACACTGAGGTGCGAAAGC
GTGGGGAGCAAACAGGATTAGATACCCTGGTAGTCCACGCCGTAAACGATGTCTACTAGTTGTCGGGAGA
CTTGATCTCTTGGTAACGAAGCTAACGCGATAAGTAGACCGCCTGGGGAGTACGGCCGCAAGGTTAAAAC
TCAAATGAATTGACGGGGGCCCGCACAAGCGGTGGAGCATGTGGTTTAATTCGAAGCAACGCGAAGAACC
TTACCTACTCTTGACATCCTGCGAACTTTCGAGAGATCGATTGGTGCCTTCGGGAACGCAGAGACAGGTG
CTGCATGGCTGTCGTCAGCTCGTGTTGTGAAATGTTGGGTTAAGTCCCGTAACGAGCGCAACCCTTGTCC
TTAGTTGCCATCATTCAGTTGGGGACTCTAAGGAGACTGCCGGTGACAAACCGGAGGAAGGCGGGGACGA
CGTCAAGTCATCATGGCCCTTACGAGTAGGGCTACACACGTGCTACAATGGCCGGTACAGAGGGTCGCGA
AGCCGCGAGGTGGAGCTAATCTCACAAAGCCGGTCGTAGTCCGGATTGGAGTCTGCAACTCGACTCCATG
AAGTCGGAATCGCTAGTAATCGTGAATCAGAATGTCACGGTGAATACGTTCCCGGGCCTTGTACACACCG
CCCGTCACACCATGGGAGTGGGTTGCTCCAGAAGTAGATAGCCTAACCTTCGGGAGGGCGTTTACCACGG
AGTGATTCATGACTGGGGTGAAGTCGTAACAAGGTAGCCCTAGGGGAACCTGGGGCTGGATCACCTCCTT
AAAC
>MK256320 Lysobacter antibioticus 
TGCAAGTCGAACGGCAGCACAGAGGAGCTTGCTCCTTGGGTGGCGAGTGGCGGACGGGTGAGGAATACGT
CGGAATCTGCCTATTTGTGGGGGATAACGTAGGGAAACTTACGCTAATACCGCATACGACCTACGGGTGA
AAGCGGAGGACCTTCGGGCTTCGCGCAGATAGATGAGCCGACGTCGGATTAGCTAGTTGGCGGGGTAAAG
GCCCACCAAGGCGACGATCCGTAGCTGGTCTGAGAGGATGATCAGCCACACTGGAACTGAGACACGGTCC
AGACTCCTACGGGAGGCAGCAGTGGGGAATATTGGACAATGGGCGCAAGCCTGATCCAGCCATGCCGCGT
GTGTGAAGAAGGCCTTCGGGTTGTAAAGCACTTTTGTCCGGAAAGAAAAGCTTCGGGTTAATACCCCGAG
GTCATGACGGTACCGGAAGAATAAGCACCGGCTAACTTCGTGCCAGCAGCCGCGGTAATACGAAGGGTGC
AAGCGTTACTCGGAATTACTGGGCGTAAAGCGTGCGTAGGTGGTTTGTTAAGTCTGATGTGAAAGCCCTG
GGCTCAACCTGGGAATGGCATTGGAAACTGGCTTACTAGAGTGCGGTAGAGGGTAGTGGAATTCCCGGTG
TAGCAGTGAAATGCGTAGATATCGGGAGGAACATCTGTGGCGAAGGCGACTACCTGGACCAGCACTGACA
CTGAGGCACGAAAGCGTGGGGAGCAAACAGGATTAGATACCCTGGTAGTCCACGCCCTAAACGATGCGAA
CTGGATGTTGGGAGCAACTTGGCTCTCAGTATCGAAGCTAACGCGTTAAGTTCGCCGCCTGGGAAGTACG
GTCGCAAGACTGAAACTCAAAGGAATTGACGGGGGCCCGCACAAGCGGTGGAGTATGTGGTTTAATTCGA
TGCAACGCGAAGAACCTTACCTGGTCTTGACATCCACGGAACTTTCCAGAGATGGATTGGTGCCTTCGGG
AACCGTGAGACAGGTGCTGCATGGCTGTCGTCAGCTCGTGTCGTGAGATGTTGGGTTAAGTCCCGCAACG
AGCGCAACCCTTGTCCTTAGTTGCCAGCACGTAATGGTGGGAACTCTAAGGAGACCGCCGGTGACAAACC
GGAGGAAGGTGGGGATGACGTCAAGTCATCATGGCCCTTACGACCAGGGCTACACACGTACTACAATGGT
AGGGACAGAGGGCTGCAAACCCGCGAGGGCAAGCCAATCCCAGAAACCCTATCTCAGTCCGGATCGGAGT
CTGCAACTCGACTCCGTGAAGTCGGAATCGCTAGTAATCGCAGATCAGCATTGCTGCGGTGAATACGTTC
CCGGGCCTTGTACACACCGCCCGTCACACCATGGGAGTTTGTTGCACCAGAAGCAGGTAGCTTAACCTTC
GGGAGGGCGCTGCC
>MK256322 Lysobacter brunescens 
ACACCAGAGTGAACGCTGGCGGCAGGCCTAACACATGCAAGTCGAACGGCAGCACAGCAGTAGCAATACT
GTGGGTGGCGAGTGGCGGACGGGTGAGGAATACATCGGAATCTGCCTAGTCGTGGGGGATAACGTAGGGA
AACTTACGCTAATACCGCATACGACCTACGGGTGAAAGCGGGGGATCGCAAGACCTCGCGCGATTAGATG
AGCCGATGTCCGATTAGCTAGTTGGCGGGGTAATGGCCCACCAAGGCGACGATCGGTAGCTGGTCTGAGA
GGATGATCAGCCACACTGGAACTGAGACACGGTCCAGACTCCTACGGGAGGCAGCAGTGGGGAATATTGG
ACAATGGGCGCAAGCCTGATCCAGCCATGCCGCGTGGGTGAAGAAGGCCTTCGGGTTGTAAAGCCCTTTT
GTCCGGAAAGAAAAGCACTGGATTAATACTTCGGTGTTCTGACGGTACCGGAAGAATAAGCACCGGCTAA
CTTCGTGCCAGCAGCCGCGGTAATACGAAGGGTGCAAGCGTTACTCGGAATTACTGGGCGTAAAGCGTGC
GTAGGTGGTTCGTTAAGTCTGATGTGAAAGCCCTGGGCTCAACCTGGGAATTGCATTGGATACTGGCGGG
CTAGAGTGCGGTAGAGGATGGCGGAATTCCCGGTGTAGCAGTGAAATGCGTAGAGATCGGGAGGAACATC
TGTGGCGAAGGCGGCCATCTGGACCAGCACTGACACTGAGGCACGAAAGCGTGGGGAGCAAACAGGATTA
GATACCCTGGTAGTCCACGCCCTAAACGATGCGAACTGGATGTTGGGTGCAACTAGGCACTCAGTATCGA
AGCTAACGCGTTAAGTTCGCCGCCTGGGGAGTACGGTCGCAAGACTGAAACTCAAAGGAATTGACGGGGG
CCCGCACAAGCGGTGGAGTATGTGGTTTAATTCGATGCAACGCGAAGAACCTTACCTGGCCTTGACATGC
ACGGAACTTTCCAGAGATGGATTGGTGCCTTCGGGAACCGTGACACAGGTGCTGCATGGCTGTCGTCAGC
TCGTGTCGTGAGATGTTGGGTTAAGTCCCGCAACGAGCGCAACCCTTGTCCCTAGTTGCCAGCACGTAAT
GGTGGGAACTCTAGGGAGACCGCCGGCGACAAGCCGGAGGAAGGTGGGGATGACGTCAAGTCATCATGGC
CCTTACGGCCAGGGCTACACACGTACTACAATGGTGGGGACAGAGGGCTGCAAACTCGCGAGAGTGAGCC
AATCCCAGAAACCCCATCTCAGTCCGGATTGGAGTCTGCAACTCGACTCCATGAAGTCGGAATCGCTAGT
AATCGCAGATCAGCATTGCTGCGGTGAATACGTTCCCGGGCCTTGTACACACCGCCCGTCACACCATGGG
AGTTTGTTGCACCAGAAGCAGGTAGCTTAACCGCAAGGGGGGCGCTGCCACGGTACCCGGTGG
>AP014940 Lysobacter enzymogenes
TATTTGAGTAATTGGCCTGGAGCGAAGTCTGCACTCAAAGCTTTGATGAAGCCGCAAGGTGGAATCGAAAAATTTAAGTGAAGAGTTTGATCCTGGCTCAGAGTGAACGCTGGCGGCAGGCCTAACACATGCAAGTCGAACGGCAGCACAGAGGAGCTTGCTCCTTGGGTGGCGAGTGGCGGACGGGTGAGGAATACGTCGGAATCTGCCTATTTGTGGGGGATAACGTAGGGAAACTTACGCTAATACCGCATACGACCTACGGGTGAAAGTGGGGGACCGCAAGGCCTCACGCAGATAGATGAGCCGACGTCGGATTAGCTAGTTGGCGGGGTAAAGGCCCACCAAGGCGACGATCCGTAGCTGGTCTGAGAGGATGATCAGCCACACTGGAACTGAGACACGGTCCAGACTCCTACGGGAGGCAGCAGTGGGGAATATTGGACAATGGGCGCAAGCCTGATCCAGCCATGCCGCGTGTGTGAAGAAGGCCTTCGGGTTGTAAAGCACTTTTGTCCGGAAAGAAAAGCTTAGGGTTAATAACCCTGAGTCATGACGGTACCGGAAGAATAAGCACCGGCTAACTTCGTGCCAGCAGCCGCGGTAATACGAAGGGTGCAAGCGTTACTCGGAATTACTGGGCGTAAAGCGTGCGTAGGTGGTTTGTTAAGTCTGATGTGAAAGCCCTGGGCTCAACCTGGGAATGGCATTGGAAACTGGCTTACTAGAGTGCGGTAGAGGGTAGCGGAATTCCCGGTGTAGCAGTGAAATGCGTAGATATCGGGAGGAACATCCGTGGCGAAGGCGGCTACCTGGACCAGCACTGACACTGAGGCACGAAAGCGTGGGGAGCAAACAGGATTAGATACCCTGGTAGTCCACGCCCTAAACGATGCGAACTGGATGTTGGGGGCAACTTGGCCCTCAGTATCGAAGCTAACGCGTTAAGTTCGCCGCCTGGGAAGTACGGTCGCAAGACTGAAACTCAAAGGAATTGACGGGGGCCCGCACAAGCGGTGGAGTATGTGGTTTAATTCGATGCAACGCGCAGAACCTTACCTGGCCTTGACATGTCGAGAACTTTCCAGAGATGGATTGGTGCCTTCGGGAACTCGAACACAGGTGCTGCATGGCTGTCGTCAGCTCGTGTCGTGAGATGTTGGGTTAAGTCCCGCAACGAGCGCAACCCTTGTCCTTAGTTGCCAGCACGTAATGGTGGGAACTCTAAGGAGACCGCCGGTGACAAACCGGAGGAAGGTGGGGATGACGTCAAGTCATCATGGCCCTTACGGCCAGGGCTACACACGTACTACAATGGTAGGGACAGAGGGCTGCAAACCCGCGAGGGCAAGCCAATCCCAGAAACCCTATCTCAGTCCGGATTGGAGTCTGCAACTCGACTCCATGAAGTCGGAATCGCTAGTAATCGCAGATCAGCATTGCTGCGGTGAATACGTTCCCGGGCCTTGTACACACCGCCCGTCACACCATGGGAGTTTGTTGCACCAGAAGCAGGTAGCTTAACCTTCGGGAGGGCGCTTGCCACGGTGTGGCCGATGACTGGGGTGAAGTCGTAACAAGGTAGCCGTATCGGAAGGTGCGGCTGGATCACCTCCTTTAGAGACTAAAGACAGCAAATTGCTCGTCGGACGTCCGCACAAGTGACCTGCACTCAGAGTTCCTCGTCGCCACAGGGTGACGTGGGACCGTCCCGTTTCGATGGGGCTTTAGCTCAGCTGGGAGAGCACCTGCTTTGCAAGCAGGGGGTCGTCGGTTCGATCCCGACAAGCTCCACCACCAGCCAGTCAGTCAGTACATTGGGTCTGTAGCTCAGGTGGTTAGAGCGCACCCCTGATAAGGGTGAGGCCGGTG
>MK256321 Lysobacter gummosus 
CTAACACATGCAAGTCGAACGGCAGCACAGAGGAGCTTGCTCCTTGGGTGGCGAGTGGCGGACGGGTGAG
GAATACGTCGGAATCTGCCTATTTGTGGGGGATAACGTAGGGAAACTTACGCTAATACCGCATACGACCT
ACGGGTGAAAGCGGAGGACCTTCGGGCTTCGCGCAGATAGATGAGCCGACGTCGGATTAGCTAGTTGGCG
GGGTAAAGGCCCACCAAGGCGACGATCCGTAGCTGGTCTGAGAGGATGATCAGCCACACTGGAACTGAGA
CACGGTCCAGACTACTACGGGAGGCAGCAGTGGGGAATATTGGACAATGGGCGCAAGCCTGATCCAGCCA
TGCCGCGTGTGTGAAGAAGGCCTTCGGGTTGTAAAGCACTTTTGTCCGGAAAGAAAAGCATTGGGTTAAT
ACCCCGATGTCATGACGGTACCGGAAGAATAAGCACCGGCTAACTTCGTGCCAGCAGCCGCGGTAATACG
AAGGGTGCAAGCGTTACTCGGAATTACTGGGCGTAAAGCGTGCGTAGGTGGTTTGTTAAGTCTGATGTGA
AAGCCCTGGGCTCAACCTGGGAATGGCATTGGAAACTGGCTGACTAGAGTGCGGTAGAGGGTAGTGGAAT
TCCCGGTGTAGCAGTGAAATGCGTAGATATCGGGAGGAACATCTGTGGCGAAGGCGACTACCTGGACCAG
CACTGACACTGAGGCACGAAAGCGTGGGGAGCAAACAGGATTAGATACCCTGGTAGTCCACGCCCTAAAC
GATGCGAACTGGATGTTGGGAGCAACTTGGCTCTCAGTATCGAAGCTAACGCGTTAAGTTCGCCGCCTGG
GAAGTACGGTCGCAAGACTGAAACTCAAAGGAATTGACGGGGGCCCGCACAAGCGGTGGAGTATGTGGTT
TAATTCGATGCAACGCGAAGAACCTTACCTGGCCTTGACATCCACGGAACTTTCCAGAGATGGATTGGTG
CCTTCGGGAACCGTGAGACAGGTGCTGCATGGCTGTCGTCAGCTCGTGTCGTGAGATGTTGGGTTAAGTC
CCGCAACGAGCGCAACCCTTGTCCTTAGTTGCCAGCACGTAATGGTGGGAACTCTAAGGAGACCGCCGGT
GACAAACCGGAGGAAGGTGGGGATGACGTCAAGTCATCATGGCCCTTACGGCCAGGGCTACACACGTACT
ACAATGGTAGGGACAGAGGGCTGCAAACCCGCGAGGGCAAGCCAATCCCAGAAACCCTATCTCAGTCCGG
ATCGGAGTCTGCAACTCGACTCCGTGAAGTCGGAATCGCTAGTAATCGCAGATCAGCATTGCTGCGGTGA
ATACGTTCCCGGGCCTTGTACACACCGCCCGTCACACCATGGGAGTTTGTTGCACCAGAAGCAGGTAGCT
TAACCTTCGGGAGGGCGCTGCCACGGTG
>EU376963 Lysobacter oryzae 
CATGCAAGTCGAGCGGCAGCGCGGGGGCAACCCTGGCGGCGAGCGGCGGACGGGTGAGGAATGCGTCGGA
ATCTGCCTTTTTGTGGGGGATAACGTAGGGAAACTTACGCTAATACCGCATACGACCTACGGGTGAAAGT
GGGGGACCGCAAGGCCTCACGCAGAAAGATGAGCCGACGCCGGATTAGCTAGTTGGCGGGGTAAAGGCCC
ACCAAGGCGACGATCCGTAGCTGGTCTGAGAGGATGATCAGCCACACTGGAACTGAGACACGGTCCAGAC
TCCTACGGGAGGCAGCAGTGGGGAATATTGGACAATGGGCGCAAGCCTGATCCAGCCATGCCGCGTGTGT
GAAGAAGGCCTTCGGGTTGTAAAGCACTTTTGTCCGGAAAGAAAAGCATCGGGTTAATAACCCGGTGTCA
TGACGGTACCGGAAGAATAAGCACCGGCTAACTTCGTGCCAGCAGCCGCGGTAATACGAAGGGTGCAAGC
GTTACTCGGAATTACTGGGCGTAAAGCGTGCGTAGGTGGTTCGTTAAGTCTGATGTGAAAGCCCTGGGCT
CAACCTGGGAATGGCATTGGATACTGGCGACCTAGAGTGCGGTAGAGGGTAGCGGAATTCCCGGTGTAGC
AGTGAAATGCGTAGATATCGGGAGGAACATCCGTGGCGAAGGCGGCTACCTGGACCAGCACTGACACTGA
GGCACGAAAGCGTGGGGAGCAAACAGGATTAGATACCCTGGTAGTCCACGCCCTAAACGATGCGAACTGG
ATGTTGGGTGCAACTTGGCACTCAGTATCGAAGCTAACGCGTTAAGTTCGCCGCCTGGGAAGTACGGTCG
CAAGACTGAAACTCAAAGGAATTGACGGGGGCCCGCACAAGCGGTGGAGTATGTGGTTTAATTCGATGCA
ACGCGCAGAACCTTACCTGGCCTTGACATGTCGCGAACTTTCCAGAGATGGATTGGTGCCTTCGGGAACG
CGAACACAGGTGCTGCATGGCTGTCGTCAGCTCGTGTCGTGAGATGTTGGGTTAAGTCCCGCAACGAGCG
CAACCCTTGTCCTTAGTTGCCAGCACGTAATGGTGGGAACTCTAAGGAGACCGCCGGTGACAAACCGGAG
GAAGGTGGGGATGACGTCAAGTCATCATGGCCCTTACGGCCAGGGCTACACACGTACTACAATGGGAAGG
ACAGAGGGCTGCAAACCCGCGAGGGCGAGCCAATCCCAGAAACCTTCTCTCAGTCCGGATTGGAGTCTGC
AACTCGACTCCATGAAGTCGGAATCGCTAGTAATCGCAGATCAGCATTGCTGCGGTGAATACGTTCCCGG
GCCTTGTACACACCGCCCGTCACACCATGGGAGTTTGTTGCACCAGAAGCAGGTAGCTAACCGCAAGGGG
GGCGCTGCCACGGTG
>OM390184 Candidatus Nanosynbacter lyticus 
AACGGAGAGTTTGATCCTGGCTCAGGATGAATGCTGGCGGCGTGCCTAACACATGCAAGTCGAGCGGCAG
CGAGGGGTGCTTGCACCCTGTCGGCGAGCGGCGAACGGCTGAGTAACGCGTAGGAATTTGCCCCAAAGTG
AGGAATAACTGCCCGAAAGGGTAGCTAATGCCGCATGTGGTCTTCGGATTAAAGGATTTATCCGCTTTGG
GAGAAGCCTGCGTTGGATTAGGTTGTTGGTAGGGTAATGGCCTACCAAGCCGACGATCCATAGCTGGTCT
GAGAGGATGATCAGCCAGACTGGAACTGAGACACGGTCCAGACTCCTACGGGAGGCAGCAGTGAGGAATC
TTCCACAATGGGCGAAAGCCTGATGGAGCAACGCCGCGTGAAGGATGAAGGCCTTCGGGTTGTAAACTTC
TTTTATGAGTGAAGAATATGACGGTAACTCATGAATAAGCACCGGCTAACTACGTGCCAGCAGCCGCGGT
CATACGTAGGGTGCAAGCATTATCCGGAGTGACTGGGCGTAAAGAGTTGCGTAGGCGGTTTAATAAGTGA
ATAGTGAAACCTGGTGGCTCAACCATACAGACTATTATTCAAACTGTTAAACTCGAGAATGGTAGAGGTA
ACTGGAATTTCTTGTGTAGGAGTGAAATCCGTAGATATAAGAAGGAACACCAATGGCGTAGGCAGGTTAC
TGGGCCATTTCTGACGCTAAGGCACGAAAGCGTGGGGAGCGAACCGGATTAGATACCCGGGTAGTCCACG
CCGTAAACGATGGATACTAGCTGTTGGAGGTATCGACCCCTTCAGTAGCGAAGCTAACGCGTTAAGTATC
CCGCCTGTGGAGTACGGCCGCAAGGCTAAAACATAAAGGAATTGACGGGGACCCGCACAAGCGGTGGATT
ATGTTCTTTAATTCGATGATAACCGAAGAACCTTACCAGGGCTTGACATCCAGGGAAGGTCTGCGAAAGT
AGACTGTGCCTTTTGGAACCCTGTGACAGGTGATGCATGGCCGTCGTCAGCTCGTGTCGTGAGATGTTAG
GTTAAGTCCTTCAACGAGCGCAACCCTTGCAAGTAGTTGTATTTTTCTACTTGGACTGCCCCGGTAACGG
GGAGGAAGGAGGGGATGATGTCAGGTCAGTATTTCCCTTACGTCCTGGGCTAGAAACGTAATACAATGGC
TAGTACAATGCGCAGCGAAGCCGCGAGGTGAAGCAAATCGCATCAAAGCTAGTCCCAGTTCGGATTGCAG
GCTGAAACTCGCCTGCATGAAGTCGGAATCGCTAGTAATCGCAAATCAGCAAGTTGCGGTGAATACGTTC
CCGGGTCTTGTACACACCGCCCGTCAAACCATGAAAGTGACCAACACCCGAAGTCCGATTCGTCGGCCTA
AGGTGGGGGGCATGATTGGGGTTAAGTCGTAACAAGGTATCCGTACCGGAAGGTGCGGATGGATTACCTC
CTTT
>CP000383 Cytophaga hutchimsonii 
GATGAACGCTAGCGGCAGGCCTAATACATGCAAGTCGAGGGGCAGCGGGGTAGCAATACTGCCGGC
GACCGGCGCACGGGTGCGTAACACGTATGCAACCTACCTTAAACTGGGAGATAGCCCGGGGAAACTCGGA
TTAATACCCCATAACACATTTGTGTCTCATGACATGATTGTTAAAGATTTATCGGTTTAAGATGGGCATG
CGTTCGATTAGCTAGTTGGTGAGGTAATGGCTCACCAAGGCTACGATCGATAGGGGGTCTGAGAGGATGA
TCCCCCACACTGGTACTGAGATACGGACCAGACTCCTACGGGAGGCAGCAGTAGGGAATATTGGTCAATG
GAGGCAACTCTGAACCAGCCATGCCGCGTGTAGGAAGAAGGCGTTCTGCGTTGTAAACTACTTTTGATTG
GGAACAAATGACTCTTGCGAGAGTAGCTGAGTGTACCAATAGAATAAGCCACGGCTAACTACGTGCCAGC
AGCCGCGGTAATACGTAGGTGGCAAGCGTTGTCCGGATTTATTGGGTTTAAAGGGTGCGTAGGCGGCTTA
ATAAGTCAGTGGTGAAAGCCGATCGCTTAACGATCGAACTGCCATTGATACTGCTAGGCTTGAGTATAGA
TGAGGTAGGCGGAATTGACAGTGTAGCGGTGAAATGCATAGATATTGTCAAGAACACCAATTGCGAAGGC
AGCTTACTAAGTTATAACTGACGCTGAGGCACGAAAGTGCGGGGATCAAACAGGATTAGATACCCTGGTA
GTCCGCACCGTAAACGATGATCACTCGCTGTGTGCGATAAACAGTACGCGGCCAAGCGAAAGCGATAAGT
GATCCACCTGGGGAGTACGCCCGCAAGGGTGAAACTCAAAGGAATTGACGGGGGTCCGCACAAGCGGTGG
AGCATGTGGTTTAATTCGATGATACGCGAGGAACCTTACCTAGGCTAGAATGTGAAGGAATGTATCAGAA
ATGGTGCAGTCAGCAATGACCTGAAACAAGGTGCTGCATGGCTGTCGTCAGCTCGTGCCGTGAGGTGTTG
GGTTAAGTCCCGCAACGAGCGCAACCCCTATCTTTAGTTGCCAGCGAGTTATGTCGGGGACTCTAGAGAG
ACTGCCTGTGTAAACAGAGAGGAAGGAGGGGACGACGTCAAGTCATCATGGCCCTTACGCCTAGGGCTAC
ACACGTGCTACAATGGCGCATACAGAGTGTTGCAAGCTAGTGATAGCAAGCCAATCACAAAAAGTGCGTC
TCAGTTCGGATTGAAGTCTGCAACTCGACTTCATGAAGCTGGAATCGCTAGTAATCGCGTATCAGCAATG
ACGCGGTGAATACGTTCCCGGACCTTGTACACACCGCCCGTCAAGCCATGAAAGTCTGGTGGACCTGAAG
GCCGTAACCGCAAGGAGCGGCTCAGGGTAAAACAGGTAATTAGGGCTAAG
>M94278 Myxococcus coralloides 
NAATTGGAGAGTTTGATCCTGGCTCAGAACGAACGCTGGCGGCGTGCCTAACACATGCAAGTCGAGCNCG
AATAGGGGCAACCCTTAGTAGAGCGGCGCACGGGTGCGTAACNCGTGGATAATCTGCCTGGATGCCTGGG
ATAACCAGTCGAAAGACTGGCTAATACCGGATAAGCCCACGGTTTCTTCGGAGACTGAGGGNAAAGGTGG
CCTCTGTATACAAGCTAYCACAACCAGATGAGTCCGCGGCCCATCAGCTAGTTGGCGGGGTAATGGCCCA
CCAAGGCGACGACGGGTAGCTGGTCTGAGAGGACGATCAGCCACACTGGAACTGAGACACGGTCCAGACT
CCTACGGGAGGCAGCAGTGGGGAATTTTGCGCAATGGGCGAAAGCCTGACGCAGCAACGCCGCGTGTGTG
ATGAAGGTCTTTGGATTGTAAAGCACTTTCGACCGGGACGAAACCGTAAAGCCTAATACGCTTTGCCTTG
ACGGTACCGGGAGAAGAAGCACCGGCTAACTCTNTGCCAGCAGCCGCGGTAATACAGAGGGTGCAAGCGT
TGTTCGGAATTATTGGGCGTAAAGCGCGTGTAGGCGGCTTTGCAAGTCGGGTGTGAAAGCCCTCAGCTCA
ACTGAGGAAGTGCGCCCNAAACTGCAGAGCTTGAGTGCCGGAGAGGGTGGCGGAATTCCNNAAGTAGAGG
TGAAATTCGTAGATATGGGGAGGAACACCGGTGGCGAAGGCGGCCACCTGGACGGTAACTGACGCTGAGA
CGCGNAAGCGTGGGTAGCAAACAGGATTAGATACCCTGGTAGTCCACGCCGTAAACGATGAGAACTAGGT
GTCGTGGGAGTTGACCCCCGCGGTGCCGTAGCTAACGCATTAAGTTCTCCGCCTGGGAAGTACGGTCGCA
ANNNNNNNNNNNNNNNNNNNNNNNNNNNNNNNNNNNNNNNNNNNNNNNNNNNNNNNNNNNNNNNNNNNNC
GCGCAGAACCTTACCTGGTCTTGACATCCTCGGAATCCTTCAGAGATGAGGGAGTGCCCGCNAGGGAACC
GAGAGACAGGTGCTGCATGGCTGTCGTCAGCTCGTGTCGTGAGATGTTGGGTTAAGTCCCNCAACGAGCG
CAACCCTCGCCTTTAGTTGCCACGCAAGTGGATCTCTAGAGGGACTGCCGGTGTTAAACCGGAGGAAGGT
GGGGATGACGTCAAGTCCTCATGGCCTTTATGACCAGGGCTACACACGTGCTACAATGGCCGGTACAGAG
CGCTGCAAACCCGCGAGGGGGAGCTAATCGCAGAAAACCGGTCTCAGTTCAGATTGGAGTCTGCAACTCG
ACTCCATGAAGGCGGAATCGCTAGTAATCGCAGATCAGCACGCTGCGGTGAATACGTTCCCGGGCNNTGT
ACACACCGCCCGTCACACCATGGGAGTCGATTGCTCCAGAAGTCATCTCACCAAGAGATGCCCAAGGAGT
GCTCGGTAACTGGGG
>CP002831 Saprospira grandis
GCTCAGGATGAACGCTAGCGGCAGGCTTAATACATGCAAGTCGAACGGTAACAGGTCCTTCGGGATGCTGACGAGTGGCGCACGGGTGAGTAACGCGTACACAATCTGCCTTCATCAGGGGGAAAGTCACTGGAAACGGTGAATAATCCCGCATACAACTCTTAGATGGCATCATCATAGAGTAAAAGCTCCGGCGGATGAAGATGAGTGTGCGTCTGATTAGCTAGATGGTGAGGTAACGGCTCACCATGGCAACGATCAGTAGGGGGCGTGAGAGCGTGATCCCCCACACGGGTACTGAGACACGGACCCGACTCCTACGGGAGGCAGCAGTAAGGAATATTGGGCAATGGACGGAAGTCTGACCCAGCCATGCCGCGTGCGGGAAGACGGCCCTTTGGGTTGTAAACCGCTTTTATCTAGGAAGAATGGCCCTGATTCATCAGGGAAGAGACGGTACTAGATGAATAAGCACCGGCTAACTCCGTGCCAGCAGCCGCGGTAATACGGAGGGTGCAAGCGTTATCCGGAATCACTGGGTTTAAAGGGTACGTAGGCGGTTCAGTAAGTCAGATGTGAAATGTCGGAGCTCAACTTCGAACTTGCATTTGAAACTGTTGAACTTGAATTAGGTGGAAGTGTGCGGAATGTATCATGTAGCGGTGAAATGCATAGATATGATATAGAACACCAATAGCGAAGGCAGCACACTACGCTTTGATTGACGCTGAGGTACGAAAGCGTGGGGAGCGAACAGGATTAGATACCCTGGTAGTCCACGCCCTAAACGATGCTAACTGGATATTTTCACGAGTGAGTGGGAGTGTCTGAGGGAAACCATTAAGTTAGCCACCTGGGGAGTACGTTCGCAAGAATGAAACTCAAAGGAATTGACGGGGGTCCGCACAAGCGGTGGAGCATGTGGTTTAATTCGATGATACGCGAGGAACCTTACCTGGGCTCGAACGCTAGATGAATATTGGGGAAACTTAATAGACCTTCGGGACATCTAGTGAGGTGCTGCATGGCTGTCGTCAGCTCGTGCCGTGAGGTGTTGGGTTAAGTCCCGCAACGAGCGCAACCCCTATCTTTAGTTGCCAGCGATTCGGTCGGGGACTCTAGAGAGACTGCCTCCGTAAGGAGAGAGGAAGGAAGGGACGACGTCAAGTCATCATGGCCTTTATGCCCAGGGCTACACACGTGCTACAATGGCGCCTACAGAGGGCAGCGAACCTGCGAAGGTAAGCGAATCTCAGAAAGGGCGTCCCAGTTCGGATTGGAGTCTGCAACTCGACTCCATGAAGTTGGAATCGCTAGTAATCGCGCATCAGCCATGGCGCGGTGAATACGTTCCCGGACCTTGTACACACCGCCCGTCAAGCCATGGGAGTCAGGGGTGCCTGAAGATGGTGACCTTACGAGGAGCTATCTAGGGTAAACCTGGTGACTAGGGCTAAGTCGTAACAAGGTAGCCGTACCG
>CP000685 Flavobacterium johnsoniae
GTCGAGGGGTAGAAGTCTTCGGGCTTTGAGACCGGCGCACGGGTGCGTAACGCGTATGCAATCTGCCTTTCACAGAGGGATAGCCCAGAGAAATTTGGATTAATACCTCATAGTATTATAGAGCGGCATCACTTTATAATTAAAGTCACAACGGTGAAAGATGAGCATGCGTCCCATTAGCTAGTTGGTAAGGTAACGGCTTACCAAGGCCACGATGGGTAGGGGTCCTGAGAGGGAGATCCCCCACACTGGTACTGAGACACGGACCAGACTCCTACGGGAGGCAGCAGTGAGGAATATTGGTCAATGGACGCAAGTCTGAACCAGCCATGCCGCGTGCAGGATGACGGTCCTATGGATTGTAAACTGCTTTTGTACGAGAAGAAACACTCCTATGTATAGGAGCTTGACGGTATCGTAAGAATAAGGATCGGCTAACTCCGTGCCAGCAGCCGCGGTAATACGGAGGATCCAAGCGTTATCCGGAATCATTGGGTTTAAAGGGTCCGTAGGCGGTTTAGTAAGTCAGTGGTGAAAGCCCATCGCTCAACGGTGGAACGGCCATTGATACTGCTGAACTTGAATTACTGGGAAGTAACTAGAATATGTAGTGTAGCGGTGAAATGCTTAGATATTACATGGAATACCAATTGCGAAGGCAGGTTACTACCAGTTTATTGACGCTGATGGACGAAAGCGTGGGGAGCGAACAGGATTAGATACCCTGGTAGTCCACGCCGTAAACGATGGATACTAGCTGTTGGGCGCAAGTTCAGTGGCTAAGCGAAAGTGATAAGTATCCCACCTGGGGAGTACGAACGCAAGTTTGAAACTCAAAGGAATTGACGGGGGCCCGCACAAGCGGTGGAGCATGTGGTTTAATTCGATGATACGCGAGGAACCTTACCAAGGCTTAAATGCAGACTGACCGATTTGGAAACAGATCTTTCGCAAGACAGTTTACAAGGTGCTGCATGGTTGTCGTCAGCTCGTGCCGTGAGGTGTCAGGTTAAGTCCTATAACGAGCGCAACCCCTGTTGTTAGTTGCCAGCGAGTGATGTCGGGAACTCTAACAAGACTGCCAGTGCAAACTGTGAGGAAGGTGGGGATGACGTCAAATCATCACGGCCCTTACGCCTTGGGCTACACACGTGCTACAATGGCCGGTACAGAGAGCAGCCACTGGGTGACCAGGAGCGAATCTATAAAGCCGGTCACAGTTCGGATCGGAGTCTGCAACTCGACTCCGTGAAGCTGGAATCGCTAGTAATCGGATATCAGCCATGATCCGGTGAATACGTTCCCGGGCCTTGTACACACCGCCCGTCAAGCCATGGAAGCTGGGGGTGCCTGAAGTCGGTGACCGCAAGGAGCTGCCTA
>GQ996384 Olleya sp. 
TATAGTTTGATCCTGGCTCAGGATGAACGCTAGCGGCAGGCTTAACACATGCAAGTCGAGGGGTAACATT
TTAGCTTGCTAAAGATGACGACCGGCGAACGGGTGCGTAACGCGTATAGAATCTGCCTCTTACTAAGGGA
TAGCCCAGAGAAATTTGGATTAATATCTTATAGTATGTTGACTTGGCATCAAGACAGCATTAAAGGTTAC
GGTGAGAGATGACTATGCGTCCTATTAGCTAGATGGTGTGGTAACGGCACACCATGGCGACGATAGGTAG
GGGCCCTGAGAGGGGGATCCCCCACACTGGTACTGAGACACGGACCAGACTCCTACGGGAGGCAGCAGTG
AGGAATATTGGACAATGGAGGCAACTCTGATCCAGCCATGCCGCGTGCAGGAAGACTGCCCTATGGGTTG
TAAACTGCTTTTATACAGGAAGAAACACTGCTACGTGTAGCAGCTTGACGGTACTGTAAGAATAAGGATC
GGCTAACTCCGTGCCAGCAGCCGCGGTAATACGGAGGATCCAAGCGTTATCCGGAATCATTGGGTTTAAA
GGGTCCGTAGGTGGATAATTAAGTCAGAGGTGAAATCCTGCAGCTCAACTGTAGAATTGCCTTTGATACT
GGTTATCTTGAGTTATTATGAAGTAGTTAGAATATGTAGTGTAGCGGTGAAATGCATAGATATTACATAG
AATACCAATTGCGAAGGCAGATTACTAATAATATACTGACACTGATGGACGAAAGCGTGGGGAGCGAACA
GGATTAGATACCCTGGTAGTCCACGCCGTAAACGATGGTCACTAGCTGTTCGAACTTCGGTTTGAGTGGC
TAAGCGAAAGTGATAAGTGACCCACCTGGGGAGTACGTTCGCAAGAATGAAACTCAAAGGAATTGACGGG
GGCCCGCACAAGCGGTGGAGCATGTGGTTTAATTCGATGATACGCGAGGAACCTTACCAGGGCTTAAATG
TAAATTGACAGGTTTAGAGATAGACTTTTCTTCGGACAATTTACAAGGTGCTGCATGGTTGTCGTCAGCT
CGTGCCGTGAGGTGTCAGGTTAAGTCCTATAACGAGCGCAACCCCTGTTGTTAGTTGCCAGCGATTTAAG
TCGGGAACTCTAACAAGACTGCCAGTGCAAACTGTGAGGAAGGTGGGGATGACGTCAAATCATCACGGCC
CTTACGTCCTGGGCTACACACGTGCTACAATGGTAGGGACAGAGAGCAGCCACTTCGCGAGAAGGAGCGA
ATCTATAAACCCTATCACAGTTCGGATCGGAGTCTGCAACTCGACTCCGTGAAGCTGGAATCGCTAGTAA
TCGCATATCAGCCATGATGCGGTGAATACGTTCCCGGGCCTTGTACACACCGCCCGTCAAGCCATGGAAG
CTGGGAGTGCCTGAAGTCCGTCGCCGTAAGGAGCGGCCTAGGGTAAAATCGGTAACTAGGGCTAAGTCGT
AACAAGGTAACCA
>CP030035 Bacteriovorax stolpii
AACGTGAAAGTCCTTCGGGATGAGTAAAGTGGCGCACGGGTGAGTAACACGTAGGTGACCTGCCTTTTAGAGGGGAATAACCAGAAGAAATTTTGGCTAATGCCGCATACGAAGCACGGTTTTAAGACTGTGCTTGAAAGAATGCCTCTGCATATGCATTCGCTATTAGATGGGCCTGCGGGACATTAGCTAGTTGGTGGGGTAAAGGCCTACCAAGGCGACGATGTCTATCCGGTCTGAGAGGATGATCGGACACACTGGAACTGAGACACGGTCCAGACTCCTACGGGAGGCAGCAGTGGGGAATATTGCGCAATGGGGGAAACCCTGACGCAGCAACGCCGCGTGAGTGAGGAAGGACTTCGGTCTGTAAAGCTCTGTTAATGTGGAAAAATGGCAGTTGGTCTAATAGGCCGATTGTTTGATGGTACACATAGAGGAAGCACCGGCTAACTTCGTGCCAGCAGCCGCGGTAATACGAAGGGTGCAAGCGTTGTTCGGATTTATTGGGCGTAAAGCGCGCGTAGGCGGACCTGCAAGTCAGATGTGAAATCTCGGGGCTCAACCTCGAAACTGCGTCTGAAACTACAGGTCTAGAATCTCGGAGGGGGAAGGGGAATATCGCATGTAGGGGTAAAATCCGTAGATATGCGATGGAACACCAGAGGCGAAGGCGCCTTCCTGGACGAGTATTGACGCTGAGGCGCGAAAGCGTGGGGATCAAACAGGATTAGATACCCTGGTAGTCCACGCTGTAAACGATGAACACTAGATATTGGAGGATTTGACCCCTTCAGTGTCGTAGCTAACGCGTTAAGTGTTCCGCCTGGGAAGTACGGTCGCAAGACTAAAACTCAAAGGAATTGACGGGGGCCCGCACAAGCGGTGGATTATGTGGTTTAATTCGAAGCAACGCGCAGAACCTTACCTAGGCTTGAAATCCTACGAATCCCTTTTAAACGAGGGAGTGCTCTTCGGAGAATGTAGTGACAGGCGCTGCATGGCTGTCGTCAGCTCGTGTCGTGAGATGTTGGGTTAAGTCTCGCAACGAGCGCAACCCCCATTTTTAGTTGCCAGCATTAAGTTGGGCACTCTAGAAAGACTGCCTGGGCTAACCAGGAGGAAGGTGGGGATGACGTCAAGTCCTCATGGCCCTTATGTCTAGGGCTACACACGTAATACAATGGTCGGTACAAAGGGATGCGAACTCGCGAGGGGGAGCCAATCTCAAAAAACCGATCTCAGTCCGGATTGGAGTCTGCAACTCGACTCCATGAAGTTGGAATCGCTAGTAATCGCGGATCAGCACGCCGCGGTGAATACGTTCCCG
>BX842601 Bdellovibrio bacteriovorus
CGTGCCTAATACATGCAAGTCGAACGGGGAAAGCTTTCGGGTGAGTACTAGTGGCGCACGGGTGAGGAACGCGTGGATAATCTGCCTTAGAGTGGGGGATAACTAGTCGAAAGATTAGCTAATACCGCATAAGACCACAGGAGCTGCGGCTCTAGGGGTCAAAGGTTTTTCGCTCTAAGATGAGTCCGCGTAAGATTAGCTAGTTGGTGAGGTAACGGCTCACCAAGGCGACGATCTTTAACTGGTCTGAGAGGATGATCAGTCACACTGGAACTGAGACACGGTCCAGACTCCTACGGGAGGCAGCAGTAGGGAATATTGCACAATGGAGGAAACTCTGATGCAGCGACGCCGCGTGAGTGATGAAGGCCTTCGGGTCGTAAAGCTCTGTCGCAGGGGAATAACACAATGAATGTACCCTGTAAGAAAGGATCGGCTAACTTCGTGCCAGCAGCCGCGGTAAGACGAGGGATCCTAGCGTTGTTCGGAATTATTGGGCGTAAAGCGGATGTAGGTGGCTTTGTAAGTCAGATGTGAAAGCCCAGGGCTCAACCCTGGAAGTGCATTTGATACTGCGAAGCTTGAGTGTCGGAGAGGTTACTAGAATTGTTGGTGTAGTGGTGAAATACGTAGATATCAACAGGAATACCGGAGGCGAAGGCGGGTAACTGGCCGAACACTGACACTGAGATCCGAAAGCGTGGGGATCAAACAGGATTAGATACCCTGGTAGTCCACGCCGTAAACGATGGATACTTGTTGTTGGAGGTATTGACCCCTTCAGTGACGAAGCTAACGCGTTAAGTATCCCGCCTGGGGAGTACGGTCGCAAGATTAAAACTCAAAGAAATTGACGGGGGCCCGCACAAGCGGTGGAGCATGTGGTTTAATTCGATGCAACGCGAAGAACCTTACCTAGGCTTGACATGTACTGGAAGACTGGCAGAAATGTCGTCGCCCGCAAGGGTCGGTACACAGGTGCTGCATGGCTGTCGTCAGCTCGTGTCGTGAGATGTTGGGTTAAGTCCCGCAACGAGCGCAACCCCTGCATTTAGTTGCCAGCATTCAGTTGGGCACTCTAGATGGACTGCCGGTGTTAAACCGGAGGAAGGTGGGGATGACGTCAAGTCCTCATGGCCCTTATGCCTAGGGCTACACACGTGCTACAATGGTAGTCACAGAGCGAAGCTAAGCCGCGAGGTAGAGCAAATCGCTTAAAAGCTATCTAAGTTCAGATTGATCTCTGCAACTCGAGATCATGAAGTTGGAATCGCTAGTAATCGCGGATCAGAATGCCGCGGTGAATACGTTCCCGGGCCTTGTACACACCGCCC
>PRJNA9637 Bdellovibrio bacteriovorus
CGTGCCTAATACATGCAAGTCGAACGGGGAAAGCTTTCGGGTGAGTACTAGTGGCGCACGGGTGAGGAACGCGTGGATAATCTGCCTTAGAGTGGGGGATAACTAGTCGAAAGATTAGCTAATACCGCATAAGACCACAGGAGCTGCGGCTCTAGGGGTCAAAGGTTTTTCGCTCTAAGATGAGTCCGCGTAAGATTAGCTAGTTGGTGAGGTAACGGCTCACCAAGGCGACGATCTTTAACTGGTCTGAGAGGATGATCAGTCACACTGGAACTGAGACACGGTCCAGACTCCTACGGGAGGCAGCAGTAGGGAATATTGCACAATGGAGGAAACTCTGATGCAGCGACGCCGCGTGAGTGATGAAGGCCTTCGGGTCGTAAAGCTCTGTCGCAGGGGAATAACACAATGAATGTACCCTGTAAGAAAGGATCGGCTAACTTCGTGCCAGCAGCCGCGGTAAGACGAGGGATCCTAGCGTTGTTCGGAATTATTGGGCGTAAAGCGGATGTAGGTGGCTTTGTAAGTCAGATGTGAAAGCCCAGGGCTCAACCCTGGAAGTGCATTTGATACTGCGAAGCTTGAGTGTCGGAGAGGTTACTAGAATTGTTGGTGTAGTGGTGAAATACGTAGATATCAACAGGAATACCGGAGGCGAAGGCGGGTAACTGGCCGAACACTGACACTGAGATCCGAAAGCGTGGGGATCAAACAGGATTAGATACCCTGGTAGTCCACGCCGTAAACGATGGATACTTGTTGTTGGAGGTATTGACCCCTTCAGTGACGAAGCTAACGCGTTAAGTATCCCGCCTGGGGAGTACGGTCGCAAGATTAAAACTCAAAGAAATTGACGGGGGCCCGCACAAGCGGTGGAGCATGTGGTTTAATTCGATGCAACGCGAAGAACCTTACCTAGGCTTGACATGTACTGGAAGACTGGCAGAAATGTCGTCGCCCGCAAGGGTCGGTACACAGGTGCTGCATGGCTGTCGTCAGCTCGTGTCGTGAGATGTTGGGTTAAGTCCCGCAACGAGCGCAACCCCTGCATTTAGTTGCCAGCATTCAGTTGGGCACTCTAGATGGACTGCCGGTGTTAAACCGGAGGAAGGTGGGGATGACGTCAAGTCCTCATGGCCCTTATGCCTAGGGCTACACACGTGCTACAATGGTAGTCACAGAGCGAAGCTAAGCCGCGAGGTAGAGCAAATCGCTTAAAAGCTATCTAAGTTCAGATTGATCTCTGCAACTCGAGATCATGAAGTTGGAATCGCTAGTAATCGCGGATCAGAATGCCGCGGTGAATACGTTCCCGGGCCTTGTACACACCGCCC
>PRJNA70801 Bdellovibrio bacteriovorus
CGTGCCTAATACATGCAAGTCGAACGGGGTAGCAATACCTAGTGGCGCACGGGTGAGGAACGCGTGGATAATCTGCCTTAGAGTGGGGGATAACTAGTCGAAAGATTAGCTAATACCGCATAAGACCACAGGAGCTGCGGCTCTAGGGGTCAAAGGTTTTTCGCTCTAAGATGAGTCCGCGTAAGATTAGCTAGTTGGTGAGGTAACGGCTCACCAAGGCGACGATCTTTAACTGGTCTGAGAGGATGATCAGTCACACTGGAACTGAGACACGGTCCAGACTCCTACGGGAGGCAGCAGTAGGGAATATTGCACAATGGAGGAAACTCTGATGCAGCGACGCCGCGTGAGTGATGAAGGCCTTCGGGTCGTAAAGCTCTGTCGCAGGGGAATAACACAATGAATGTACCCTGTAAGAAAGGATCGGCTAACTTCGTGCCAGCAGCCGCGGTAAGACGAGGGATCCTAGCGTTGTTCGGAATTATTGGGCGTAAAGCGGATGTAGGTGGCTTTGTAAGTCAGATGTGAAAGCCCAGGGCTCAACCCTGGAAGTGCATTTGATACTGCGAAGCTTGAGTGTCGGAGAGGTTACTAGAATTGTTGGTGTAGTGGTGAAATACGTAGATATCAACAGGAATACCGGAGGCGAAGGCGGGTAACTGGCCGAACACTGACACTGAGATCCGAAAGCGTGGGGATCAAACAGGATTAGATACCCTGGTAGTCCACGCCGTAAACGATGGATACTTGTTGTTGGAGGTATTGACCCCTTCAGTGACGAAGCTAACGCGTTAAGTATCCCGCCTGGGGAGTACGGTCGCAAGATTAAAACTCAAAGAAATTGACGGGGGCCCGCACAAGCGGTGGAGCATGTGGTTTAATTCGATGCAACGCGAAGAACCTTACCTAGGCTTGACATGTACTGGAAGACTGGCAGAAATGTCGTCGCCCGCAAGGGTCGGTACACAGGTGCTGCATGGCTGTCGTCAGCTCGTGTCGTGAGATGTTGGGTTAAGTCCCGCAACGAGCGCAACCCCTGCATTTAGTTGCCAGCATTCAGTTGGGCACTCTAGATGGACTGCCGGTGTTAAACCGGAGGAAGGTGGGGATGACGTCAAGTCCTCATGGCCCTTATGCCTAGGGCTACACACGTGCTACAATGGTAGTCACAGAGCGAAGCTAAGCCGCGAGGTAGAGCAAATCGCTTAAAAGCTATCTAAGTTCAGATTGATCTCTGCAACTCGAGATCATGAAGTTGGAATCGCTAGTAATCGCGGATCAGAATGCCGCGGTGAATACGTTCCCGGGCCTTGTACACACCGCCC
>CP003537 Bdellovibrio exovorus
AACGCTGGCGGCGTGCCTAATACATGCAAGTCGAACGGGGAAAGCTTTCGGGTGAGTACTAGTGGCGCACGGGTGAGGAATACATGGGTAATCTGCCCTCGAGTTGGGGATAACTAGTCGAAAGATTAGCTAATACCGAATAAGACCACAGGATCTGCGGATCTAGGGGTTAAAGGTTTTTCGCTTGAGGATGAGCCCATGTGGGATTAGCTAGTTGGTGGGGTAATGGCCTACCAAGGCGACGATCCCTAACTGGTCTTAGAGGATGATCAGTCACACTGGAACTGAGACACGGTCCAGACTCCTACGGGAGGCAGCAGTAGGGAATATTGCACAATGGGGGAAACCCTGATGCAGCGACGCCGCGTGAGTGATGAAGGCCTTCGGGTCGTAAAGCTCTGTCGTATGGGACTAACACAATGAAGGTACCATGCAAGAAAGGATCGGCTAACTTCGTGCCAGCAGCCGCGGTAAGACGAGGGATCCTAGCGTTGTTCGGAATTATTGGGCGTAAAGCGGGTGTAGGCGGGCTTATAAGTCAGGTGTGAAATCCCAGGGCTCAACCCTGGAAGTGCACTTGATACTGTAAGTCTTGAGTGTGGTAGAGGCTATTAGAATTCTTGGTGTAGTGGTGAAATACGTAGATATCAAGAGGAATACCGGAGGCGAAGGCGGATAGCTGGGCCAACACTGACGCTGAGACCCGAAAGCGTGGGGATCAAACAGGATTAGATACCCTGGTAGTCCACGCCGTAAACGATGGATACTTGTTGTTAGTGGTATTGACCCCACTAGTGACGTAGCTAACGCGTTAAGTATCCCGCCTGGGGAGTACGGTCGCAAGATTAAAACTCAAAGAAATTGACGGGGGCCCGCACAAGCGGTGGAGCATGTGGTTTAATTCGATGCAACGCGAAGAACCTTACCTAGGCTTGACATGGACTGGAAGAGTGGCAGAAATGTCCTCGCTCGCAAGAGTCGGTTCACAGGTGCTGCATGGCTGTCGTCAGCTCGTGTCGTGAGATGTTGGGTTAAGTCCCGCAACGAGCGCAACCCTTACCTTTAGTTGCCAGCATTTAGTTGGGCACTCTAAAGGGACTGCCTGCGTTAAGCAGGAGGAAGGTGGGGATGACGTCAAGTCCTCATGGCCCTTATGCCTAGGGCTACACACGTGCTACAATGGTGGTCACAGAGGGAAGCCAAACCGCGAGGTGGAGCTAATCCCTTAAAAGCCATCTAAGTTCAGATTGGTCTCTGCAACTCGAGACCATGAAGTTGGAATCGCTAGTAATCGCGGATCAGAATGCCGCGGTGAATACGTTCCCGGGCCTTGTACACACCGCCCGTCACACCATGAAAGTTGGTCGTACCAGAAGTCGCTGTGCTAACCGCAAGGAGGTAGGCGCCCAAGGTATGGTCGATGATTGGGGTG
>PRJNA163339 Bdellovibrio exovorus
AACGCTGGCGGCGTGCCTAATACATGCAAGTCGAACGGGGAAAGCTTTCGGGTGAGTACTAGTGGCGCACGGGTGAGGAATACATGGGTAATCTGCCCTCGAGTTGGGGATAACTAGTCGAAAGATTAGCTAATACCGAATAAGACCACAGGATCTGCGGATCTAGGGGTTAAAGGTTTTTCGCTTGAGGATGAGCCCATGTGGGATTAGCTAGTTGGTGGGGTAATGGCCTACCAAGGCGACGATCCCTAACTGGTCTTAGAGGATGATCAGTCACACTGGAACTGAGACACGGTCCAGACTCCTACGGGAGGCAGCAGTAGGGAATATTGCACAATGGGGGAAACCCTGATGCAGCGACGCCGCGTGAGTGATGAAGGCCTTCGGGTCGTAAAGCTCTGTCGTATGGGACTAACACAATGAAGGTACCATGCAAGAAAGGATCGGCTAACTTCGTGCCAGCAGCCGCGGTAAGACGAGGGATCCTAGCGTTGTTCGGAATTATTGGGCGTAAAGCGGGTGTAGGCGGGCTTATAAGTCAGGTGTGAAATCCCAGGGCTCAACCCTGGAAGTGCACTTGATACTGTAAGTCTTGAGTGTGGTAGAGGCTATTAGAATTCTTGGTGTAGTGGTGAAATACGTAGATATCAAGAGGAATACCGGAGGCGAAGGCGGATAGCTGGGCCAACACTGACGCTGAGACCCGAAAGCGTGGGGATCAAACAGGATTAGATACCCTGGTAGTCCACGCCGTAAACGATGGATACTTGTTGTTAGTGGTATTGACCCCACTAGTGACGTAGCTAACGCGTTAAGTATCCCGCCTGGGGAGTACGGTCGCAAGATTAAAACTCAAAGAAATTGACGGGGGCCCGCACAAGCGGTGGAGCATGTGGTTTAATTCGATGCAACGCGAAGAACCTTACCTAGGCTTGACATGGACTGGAAGAGTGGCAGAAATGTCCTCGCTCGCAAGAGTCGGTTCACAGGTGCTGCATGGCTGTCGTCAGCTCGTGTCGTGAGATGTTGGGTTAAGTCCCGCAACGAGCGCAACCCTTACCTTTAGTTGCCAGCATTTAGTTGGGCACTCTAAAGGGACTGCCTGCGTTAAGCAGGAGGAAGGTGGGGATGACGTCAAGTCCTCATGGCCCTTATGCCTAGGGCTACACACGTGCTACAATGGTGGTCACAGAGGGAAGCCAAACCGCGAGGTGGAGCTAATCCCTTAAAAGCCATCTAAGTTCAGATTGGTCTCTGCAACTCGAGACCATGAAGTTGGAATCGCTAGTAATCGCGGATCAGAATGCCGCGGTGAATACGTTCCCGGGCCTTGTACACACCGCCCGTCACACCATGAAAGTTGGTCGTACCAGAAGTCGCTGTGCTAACCGCAAGGAGGTAGGCGCCCAAGGTATGGTCGATGATTGGGGTG
>CP017414 Halobacteriovorax marinus
AACGAACGCTGTCGGCATGCCTAACACATGCAAGTCGTACGAGAAAGCACCTTCGGGTGTGAGTAGAGTGGCGCACGGGTGAGTAACGCGTAGGTGATCTACCATTTGGCGGGGGATAACCAGGAGAAATTCTGGCTAATACCGCATACGTACTGCAATTTTGAAAGTAGCAGTAGAAAGAATGCCTCTCCTTGGAAGCATTTACCAAATGATGAGCCTGCGTAGCATTAGTTTGATGGTGGGGTAATGGCCTACCATGACTACGATGCTTAGCTGGTCTGAGAGGATGATCAGTCACACTGGAACTGAGACACGGTCCAGACTCCTACGGGAGGCAGCAGTGGGGAATATTGCGCAATGGGGGAAACCCTGACGCAGCAATGCCGAGTGAGTGAGGAAGGCCTTCGGGTTGTAAAGCTCTGTCAGAAGGGAATAATGGTGTAGGGTCCAATAGGCCTTACATTTGAAGGTACCTTCAAAGGAAGCACCGGCTAACTTCGTGCCAGCAGCCGCGGTAATACGAAGGGTGCAAGCGTTGTTCGGATTTATTGGGCGTAAAGCGCGCGCAGGCGGATTGTTAAGTCAGATGTGAAATCTCGGGGCTCAACCTCGAAACTGCGTCTGAAACTGATAATCTAGAATCTCGGAGGGGGAAGGGGAATTTCGCATGTAGGGGTAAAATCCGTAGAGATGCGAAGGAACACCAGAGGCGAAGGCGCCTTCCTGGACGAGTATTGACGCTGAGGCGCGAAAGCGTGGGTAGCAAACAGGATTAGATACCCTGGTAGTCCACGCCGTAAACGATGTGCACTAGATATTGGAGGTTTGACCCCTTCAGTGTCGTAGCTAACGCATTAAGTGCACCGCCTGGGGAGTACGGTCGCAAGACTAAAACTCAAAGGAATTGACGGGGGCCCGCACAAGCGGTGGATTATGTGGTTTAATTCGAAGCAACGCGCAGAACCTTACCTAGGCTTGAAATCCTGAGAATCTAATGGAAACATTGGAGTGCTCTTCGGAGAATTCAGTGACAGGCGCTGCATGGCTGTCGTCAGCTCGTGTCGTGAGATGTTGGGTTAAGTCTCGCAACGAGCGCAACCCCTATCCTTAGTTGCCAGCATTAAGTTGGGCACTCTAGGGAGACTGCCCGGGCTAACCGGGAGGAAGGTGGGGATGACGTCAAGTCCTCATGGCCCTTATGTCTAGGGCTACACACGTAATACAATGGTACATACAAAGGGAAGCGACCTGGCAACAGTGAGCAAATCTCAAAAAGTGTATCTCAGTCCGGATTGGAGTCTGCAACTCGACTCCATGAAGTTGGAATCGCTAGTAATCGGAGATCAGCACGCTCCGGTGAATACGTTCCCGGGCCTTGTACACACCGCCCGTCACACCACGGGAGTTGGTCTTACCTGAAGTCGTGGCCCTAACTGCTTGCAGAGGGGAGCGCCTACGGTCGGA
>FQ312005 Halobacteriovorax marinus
AACGAACGCTGTCGGCATGCCTAACACATGCAAGTCGTACGAGAAAGCACCTTCGGGTGTGAGTAGAGTGGCGCACGGGTGAGTAACGCGTAGGTGATCTACCATTTGGCGGGGGATAACCAGGAGAAATTCTGGCTAATACCGCATACGTACTGCAATTTTGAAAGTAGCAGTAGAAAGAATGCCTCTCCTTGGAAGCATTTACCAAATGATGAGCCTGCGTAGCATTAGTTTGATGGTGGGGTAATGGCCTACCATGACTACGATGCTTAGCTGGTCTGAGAGGATGATCAGTCACACTGGAACTGAGACACGGTCCAGACTCCTACGGGAGGCAGCAGTGGGGAATATTGCGCAATGGGGGAAACCCTGACGCAGCAATGCCGAGTGAGTGAGGAAGGCCTTCGGGTTGTAAAGCTCTGTCAGAAGGGAATAATGGTGTAGGGTCCAATAGGCCTTACATTTGAAGGTACCTTCAAAGGAAGCACCGGCTAACTTCGTGCCAGCAGCCGCGGTAATACGAAGGGTGCAAGCGTTGTTCGGATTTATTGGGCGTAAAGCGCGCGCAGGCGGATTGTTAAGTCAGATGTGAAATCTCGGGGCTCAACCTCGAAACTGCGTCTGAAACTGATAATCTAGAATCTCGGAGGGGGAAGGGGAATTTCGCATGTAGGGGTAAAATCCGTAGAGATGCGAAGGAACACCAGAGGCGAAGGCGCCTTCCTGGACGAGTATTGACGCTGAGGCGCGAAAGCGTGGGTAGCAAACAGGATTAGATACCCTGGTAGTCCACGCCGTAAACGATGTGCACTAGATATTGGAGGTTTGACCCCTTCAGTGTCGTAGCTAACGCATTAAGTGCACCGCCTGGGGAGTACGGTCGCAAGACTAAAACTCAAAGGAATTGACGGGGGCCCGCACAAGCGGTGGATTATGTGGTTTAATTCGAAGCAACGCGCAGAACCTTACCTAGGCTTGAAATCCTGAGAATCTAATGGAAACATTGGAGTGCTCTTCGGAGAATTCAGTGACAGGCGCTGCATGGCTGTCGTCAGCTCGTGTCGTGAGATGTTGGGTTAAGTCTCGCAACGAGCGCAACCCCTATCCTTAGTTGCCAGCATTAAGTTGGGCACTCTAGGGAGACTGCCCGGGCTAACCGGGAGGAAGGTGGGGATGACGTCAAGTCCTCATGGCCCTTATGTCTAGGGCTACACACGTAATACAATGGTACATACAAAGGGAAGCGACCTGGCAACAGTGAGCAAATCTCAAAAAGTGTATCTCAGTCCGGATTGGAGTCTGCAACTCGACTCCATGAAGTTGGAATCGCTAGTAATCGGAGATCAGCACGCTCCGGTGAATACGTTCCCGGGCCTTGTACACACCGCCCGTCACACCACGGGAGTTGGTCTTACCTGAAGTCGTGGCCCTAACTGCTTGCAGAGGGGAGCGCCTACGGTCGGA
>CP003538 Micavibrio sp.
CGAACGCTGGCGGCAGGCCTAATACATGCAAGTCGAACGCCCCGCAAGGGGAGTGGCGCACGGGTGAGTAACGCGTGGGAATGTGCCCTTAGGTGCGGAACAACGTTTGGAAACGAACGCTAATACCGCATAATATCTCCGGATCAAAGATTTATCGCCTAGGGATCAGCCCGCGTTGGATTAGCTAGTTGGTGGGGTAACGGCCTACCAAGGCGACGATCCATAGCTGGTCTGAGAGGATGATCAGCCACACTGGGACTGAGACACGGCCCAGACTCCTACGGGAGGCAGCAGTAAGGAATATTGGACAATGGAGGAAACTCTGATCCAGCCATGCCGCGTGAGTGATGAAGGCCTTCGGGTTGTAAAGCTCTTTTAGGTGTGAAAATGATGATGGTAGCACCAGAAAAAGCTCCGGCTAACTTCGTGCCAGCAGCCGCGGTAATACGAAGGGAGCGAGCGTTGTTCGGAATCACTGGGCGTAAAGCGTGCGTAGGCGGTTTTGTAAGACAGAAGTGAAATCCTGGAGCTTAACTCCAGAATTGCTTTTGTGACTGCAAAGCTTGAATCCAGGAGAGGTTGGGGGAATTCCGAGTGTAGAGGTGAAATTCGCAGATATTCGGAGGAACACCAGTGGCGTAGGCGCCCAACTGGACTGGTATTGACGCTGAGGCACGAAAGCGTGGGGATCAAACAGGATTAGATACCCTGGTAGTCCACGCCGTAAACGATGTGTGCTAGCTGTCGGGAGTCTTAGGCTTTCGGCGGCGCAGCTAACGCATTAAGCACACCGCCTGGGAAGTACGGCCGCAAGGTTAAAACTCAAAGGAATTGACGGGGACCCGCACAAGCGGTGGAGCATGTTGTTTAATTCGAAGCAACGCGAAGAACCTTACCTACTCTTGTATCCTCCTTTTGACTTTCAGAGATGATTGTCTTCGGTTCGGCCGGGGGAGTGACAGGTGCTGCATGGCTGTCGTCAGCTCGTGTCGTGAGATGTTGGGTTAAGTCCCGCAACGAGCGCAACCCTCATCGTATGTTGCCATCAGGTAATGCTGGGCACTCGTGCGAGACCGCCGGTGATAAGCCGGAGGAAGGTGGGGACGACGTCAAGTCATCATGGCCCTTACGAGTAGGGCTACAAACGTGCTACAATGGTGGTGACAGTGAGCAGCCACTCCGCAAGGAGGAGCTAATCTCTAAAAGCCATCTCAGTTCAGATTGTCCTCTGCAACTCGAGGGCATGAAGTTGGAATCGCTAGTAATCGTGGATCAGCATGCCACGGTGAATACGTTCCCGGGTCTTGTACACACCGCCCGTCACGTCATGGGAGTTGGTTCTACCTGAAGGCGGTACGCTAACCTATGGAGGCAGCCGACCACGGTAGGGTCAGTGACTG
>CP000875 Herpetosiphon aurantiacus
CGAGTTTGATCCTGGCTCAGGACGAACGCTGGCGGCGTGCCTAATGCATGCAAGTCGAACGCATTCTTCGGAATGAGTGGCGCACGGCTGAGGAACACGTGACTAACCTACCCCGGTGTGGGGGATAACGGGTCGAAAGACTCGCTAATCCCGCATACGATCCGCCTCGGCGGAGGAAAGCCGTAAGGCGCACTGGGCGGGGGTCGCGTCCCATTAGATAGTTGGTGTGGTAATGGCGCACCAAGTCGATGATGGGTCTCTGGTCTGAGAGGACGACCAGACAGATTGGGACTGAGACACGGCCCAAACTCCTACGGGGGGCAGCAGCAAGGAATTTTCGGCAATGGGCGCAAGCCTGACCGAGCAACGCCGCGTGGAGGATGACGGCTCTTGGGTTGTAAACTCCTTTTGGGGGGGACGATAATGACGGTACCCTCCGAATCAGGCCCGGCTAACTACGTGCCAGCAGCCGCGGTAATACGTAGGGGCCAAGCGTTGTCCGGAATTACTGGGCGTAAAGCGTGGGTAGGTGGTCGATGATGTGCCGCGTGAAAGCGCCGGAGTAATGCCGGCGAGGTCGCGGTAGACACGTTGACTAGAGGCTCGCAGAGGAACGTGGAATTCCCGGTGTAGTGGTGAAATGCGTAGATATCGGGAGGAACACCAGTGGCGCAAGCGGCGTTCTGGGCGAGACCTGACACTGAGCCACGACGGCGTGGGGAGCAAACAGGATTAGATACCCTGGTAGTCCACGCAGTAAACGATGCATACCAGGTGTGGGATGGCGTTCGCGTCGTTCCGTGCCGCAGCTTACGCGATGAGTATGCCGCCTGGGGACTACGAGCGCAAGCTTAAAACTCAAAGGAATTGACGGGGGCCCGCACAAGCAGCGGAGCGTGTGGTTTAATTCGACGCAACGCGAAGAACCTTACCTAGTCTTGACATAGCACTGCAAGCTTCGGAAATGAAGTCGCCTTCGAGGGTGTGCTACAGGTGCTGCATGGCTGTCGTCAGCTCGTGTCGTGAGATGTTGGGTTAAGTCCCGCAACGAGCGCAACCCCTGTGAGGTGTTACAAGTGTCACCTCAGACTGCCGTTGTCAACAACGGAGGAAGGCGGGGATGACGTCAAGTCCGCATGGCCCTTACGACTAGGGCGACACACACGCTACAATGGCTGGGAGAATGCGCCGCGACCTGGCAACAGGCAGCGAATCGAGAACACCAGTCACAGTTCAGATTGGGGGCTGCAACTCGCCCCCATGAAGGCGGAGTTGCTAGTAATCGCCGGTCAGCCATACGGCGGTGAATCAGTACCCGGGCCTTGTACACACCGCCCGTCACGTCATGGAAGTGGGAAACACCTGAAGTCCGTGGGCTAACCGCAAGGAGGCAGCGGCCGAGGGTGGGGCTCGTAACTGGGACGAAGTCGTAACAAGGTAGCCGTACCGGAAGGT
>CP042467 Microvenator marinus
AGAGTTTGATCCTGGCTCAGAACGAACGCTGGCGGCGTGCTTAACACATGCAAGTCGAACGAGAACAGAACCTTCGGGTTCTAAGTAGAGTGGCGAACGGGTGAGTAACACGTGAGTAACGTGCCTTCTAGTGGGGGATAACAGTTCGAAAGGACTGCTAATACCGCATGAGACCACAGTGGCTGCGGCCGCCGGGGTCAAAGCCTTCGGGCGCTAGAAGATCGGCTCGCGGCCCATTAGGTAGTTGGCGGGGTAATGGCCCACCAAGCCTGAGATGGGTAGCTGGTCTGAGAGGATGATCAGCCACACTGGGACTGAGATACGGCCCAGACTCCTACGGGAGGCAGCAGTGGGGAATATTGCGCAATGGGCGAAAGCCTGACGCAGCAACGCCGCGTGTGTGATGAAGGCTCTCGGGTCGTAAAGCACTGTCAGAAGGGAAGAAACAAATGACGGTACCTTCAAAGGAAGCACCGGCTAACTCCGTGCCAGCAGCCGCGGTAATACGGAGGGTGCAAGCGTTGTTCGGAATCATTGGGCGTAAAGCGCGCGCAGGCGGCTTGCCAAGTCTGATGTGAAATCCCGGGGCTCAACCTCGGAACTGCATTGGAAACTGGTAGGCTTGAGTATGTGAGGGGTTAGTGGAATTCCTGGTGTAGGGGTGAAATCCGTAGAGATCAGGAGGAACACCGGTGGCGAAGGCGACTGACTGGAACATAACTGACGCTGAGGCGCGAAAGCGTGGGTAGCAAACAGGATTAGATACCCTGGTAGTCCACGCTGTAAACGATGTTCACTAGCTGCTGTGCCCATAGTTTGGCGCAGTGGCGAAGCTAACGCATTAAGTGAACCGCCTGGGGAGTACGGTCGCAAGATTAAAACTCAAAGGAATTGACGGGGGCCCGCACAAGCGGTGGAGCATGTGGTTTAATTCGAAGCAACGCGAAGAACCTTACCCAGGCTTGACATGTATGGAACTCAGGGTAATGCCTGAGGTGCCCTTCGGGGAGCCATAACACAGGTGCTGCATGGCTGTCGTCAGCTCGTGTCGTGAGATGTTCGGTTAAGTCCGGCAACGAGCGCAACCCTTGTCCTTAGTTGCGACCACGTAATGGTGAGCCACTCTAAGGAGACTGCCGACGTAAGTCGGAGGAAGGTGGGGATGACGTCAAGTCCTCATGGCCCTTATGTCTGGGGCTACACACGTGCTACAATGGGTGGTACAAAGGGCAGCAAGCTAGTGATAGTGAGCGAATCCCAAAAAGCCACCCTCAGTTCGGATCGCAGTCTGCAACTCGACTGCGTGAAGTCGGAATCGCTAGTAATCGCGGATCAGCATGCCGCGGTGAATACGTTCCCGGGCCTTGTACACACCGCCCGTCACACCATGGGAGTCGTTTGCTCCAGAAGTCGGTGACCCAACCGTAAGGAGGGAGCCGCCGAAGGAGTGAATGGTGACTGGGGTGAAGTCGTAACAAGGTAGCCGTAGGGGAACCTGCGGCTGGATCACCT
>CP003389 Corallococcus coralloides
AACGAACGCTGGCGGCGTGCCTAACACATGCAAGTCGAGCGCGAATAGGGGCAACCCTTAGTAGAGCGGCGCACGGGTGCGTAACACGTGGATAATCTGCCTGGATGCCTGGGATAACCAGTCGAAAGACTGGCTAATACCGGATAAGCCCACGGTTTCTTCGGAGACTGAGGGAAAAGGTGGCCTCTGTATACAAGCTATCACAACCAGATGAGTCCGCGGCCCATCAGCTAGTTGGCGGGGTAATGGCCCACCAAGGCGACGACGGGTAGCTGGTCTGAGAGGACGATCAGCCACACTGGAACTGAGACACGGTCCAGACTCCTACGGGAGGCAGCAGTGGGGAATTTTGCGCAATGGGCGAAAGCCTGACGCAGCAACGCCGCGTGTGTGATGAAGGTCTTTGGATTGTAAAGCACTTTCGACCGGGACGAAACCGTAAAGCCTAATACGCTTTGCCTTGACGGTACCGGGAGAAGAAGCACCGGCTAACTCTGTGCCAGCAGCCGCGGTAATACAGAGGGTGCAAGCGTTGTTCGGAATTATTGGGCGTAAAGCGCGTGTAGGCGCTTGCAAGTCGGGTGTGAAAGCCCTCAGCTCAACTGAGGAAGTGCGCCCGAAACTGCAGAGCTTGAGTGCCGGAGAGGGTGGCGGAATTCCCCAAGTAGAGGTGAAATTCGTAGATATGGGGAGGAACACCGGTGGCGAAGGCGGCCACCTGGACGGTAACTGACGCTGAGACGCGAAAGCGTGGGTAGCAAACAGGATTAGATACCCTGGTAGTCCACGCCGTAAACGATGAGAACTAGGTGTCGTGGGAGTTGACCCCCGCGGTGCCGTAGCTAACGCATTAAGTTCTCCGCCTGGGAAGTACGGTCGCAAGACTAAAACTCAAAGGAATTGACGGGGGCCCGCACAAGCGGTGGAGCATGTGGTTTAATTCGACGCAACGCGCAGAACCTTACCTGGTCTTGACATCCTCGGAATCCTTCAGAGATGAGGGAGTGCCCGCAAGGGAACCGAGAGACAGGTGCTGCATGGCTGTCGTCAGCTCGTGTCGTGAGATGTTGGGTTAAGTCCCGCAACGAGCGCAACCCTCGCCTTTAGTTGCCACGCAAGTGGATCTCTAGAGGGACTGCCGGTGTTAAACCGGAGGAAGGTGGGGATGACGTCAAGTCCTCATGGCCTTTATGACCAGGGCTACACACGTGCTACAATGGCCGGTACAGAGCGCTGCAAACCCGCGAGGGGGAGCTAATCGCAGAAAACCGGTCTCAGTTCAGATTGGAGTCTGCAACTCGACTCCATGAAGGCGGAATCGCTAGTAATCGCAGATCAGCACGCTGCGGTGAATACGTTCCCGGGCCTTGTACACACCGCCCGTCACACCATGGGAGTCGATTGCTCCAGAAGTCATCTCACCAAGAGATGCCCAAGGAGTGCTCGGTAACTGGGGTGAAG
>CP000113 Myxococcus xanthus 
ACGAACGCTGGCGGCGTGCCTAACACATGCAAGTCGAGCGCGAATAGGGGCAACCCTTAGTAGAGCGGCGCACGGGTGCGTAACACGTGGATAATCTGCCTGAGTGCTCGGGATAACCAGTCGAAAGATTGGCTAATACCGGATAAGCCCACGGTTTCTTCGGAGACTGAGGGAAAAGGTGGCCTCTGTATACAAGCTATCACATTCAGATGAGTCCGCGGCCCATCAGCTAGTTGGCGGGGTAATGGCCCACCAAGGCAACGACGGGTAGCTGGTCTGAGAGGACGATCAGCCACACTGGAACTGAGACACGGTCCAGACTCCTACGGGAGGCAGCAGTGGGGAATTTTGCGCAATGGGCGAAAGCCTGACGCAGCAACGCCGCGTGTGTGATGAAGGTCTTTGGATTGTAAAGCACTTTCGACCGGGAAGAAAACCCGTTGGCTAACATCCAACGGCTTGACGGTACCGGGAGAAGAAGCACCGGCTAACTCTGTGCCAGCAGCCGCGGTAATACAGAGGGTGCAAGCGTTGTTCGGAATTATTGGGCGTAAAGCGCGTGTAGGCGGCGTGACAAGTCGGGTGTGAAAGCCCTCAGCTCAACTGAGGAAGTGCGCCCGAAACTGTTGTGCTTGAGTGCCGGAGAGGGTGGCGGAATTCCCCAAGTAGAGGTGAAATTCGTAGATATGGGGAGGAACACCGGTGGCGAAGGCGGCCACCTGGACGGTAACTGACGCTGAGACGCGAAAGCGTGGGGAGCAAACAGGATTAGATACCCTGGTAGTCCACGCCGTAAACGATGAGAACTAGGTGTCGTGGGAGTTGACCCCCGCGGTGCCGAAGCTAACGCATTAAGTTCTCCGCCTGGGAAGTACGGTCGCAAGACTAAAACTCAAAGGAATTGACGGGGGCCCGCACAAGCGGTGGAGCATGTGGTTTAATTCGACGCAACGCGCAGAACCTTACCTGGTCTTGACATCCTCAGAATCCTTCAGAGATGAGGGAGTGCCCGCAAGGGAACTGAGAGACAGGTGCTGCATGGCTGTCGTCAGCTCGTGTCGTGAGATGTTGGGTTAAGTCCCGCAACGAGCGCAACCCTCGCCTTTAGTTGCCACGCAAGTGGATCTCTAGAGGGACTGCCGGTGTTAAACCGGAGGAAGGTGGGGATGACGTCAAGTCCTCATGGCCTTTATGACCAGGGCTACACACGTGCTACAATGGCCGGTACAGAGCGTTGCCAACCCGCGAGGGGGAGCTAATCGCATAAAACCGGTCTCAGTTCAGATTGGAGTCTGCAACTCGACTCCATGAAGGAGGAATCGCTAGTAATCGCAGATCAGCACGCTGCGGTGAATACGTTCCCGGGCCTTGTACACACCGCCCGTCACACCATGGGAGTCGATTGCTCCAGAAATCATCTCACCAAGAGGTGCTCAAGGAGTGGTTGCGGTAACTGGGG
>CP070500 Myxococcus xanthus
AACGAACGCTGGCGGCGTGCCTAACACATGCAAGTCGAGCGCGAATAGGGGCAACCCTTAGTAGAGCGGCGCACGGGTGCGTAACACGTGGATAATCTGCCTGAGTGCTCGGGATAACCAGTCGAAAGATTGGCTAATACCGGATAAGCCCACGGTTTCTTCGGAGACTGAGGGAAAAGGTGGCCTCTGTATACAAGCTATCACATTCAGATGAGTCCGCGGCCCATCAGCTAGTTGGCGGGGTAATGGCCCACCAAGGCAACGACGGGTAGCTGGTCTGAGAGGACGATCAGCCACACTGGAACTGAGACACGGTCCAGACTCCTACGGGAGGCAGCAGTGGGGAATTTTGCGCAATGGGCGAAAGCCTGACGCAGCAACGCCGCGTGTGTGATGAAGGTCTTTGGATTGTAAAGCACTTTCGACCGGGAAGAAAACCCGTTGGCTAACATCCAACGGCTTGACGGTACCGGGAGAAGAAGCACCGGCTAACTCTGTGCCAGCAGCCGCGGTAATACAGAGGGTGCAAGCGTTGTTCGGAATTATTGGGCGTAAAGCGCGTGTAGGCGGCGTGACAAGTCGGGTGTGAAAGCCCTCAGCTCAACTGAGGAAGTGCGCCCGAAACTGTTGTGCTTGAGTGCCGGAGAGGGTGGCGGAATTCCCCAAGTAGAGGTGAAATTCGTAGATATGGGGAGGAACACCGGTGGCGAAGGCGGCCACCTGGACGGTAACTGACGCTGAGACGCGAAAGCGTGGGGAGCAAACAGGATTAGATACCCTGGTAGTCCACGCCGTAAACGATGAGAACTAGGTGTCGTGGGAGTTGACCCCCGCGGTGCCGAAGCTAACGCATTAAGTTCTCCGCCTGGGAAGTACGGTCGCAAGACTAAAACTCAAAGGAATTGACGGGGGCCCGCACAAGCGGTGGAGCATGTGGTTTAATTCGACGCAACGCGCAGAACCTTACCTGGTCTTGACATCCTCAGAATCCTTCAGAGATGAGGGAGTGCCCGCAAGGGAACTGAGAGACAGGTGCTGCATGGCTGTCGTCAGCTCGTGTCGTGAGATGTTGGGTTAAGTCCCGCAACGAGCGCAACCCTCGCCTTTAGTTGCCACGCAAGTGGATCTCTAGAGGGACTGCCGGTGTTAAACCGGAGGAAGGTGGGGATGACGTCAAGTCCTCATGGCCTTTATGACCAGGGCTACACACGTGCTACAATGGCCGGTACAGAGCGTTGCCAACCCGCGAGGGGGAGCTAATCGCATAAAACCGGTCTCAGTTCAGATTGGAGTCTGCAACTCGACTCCATGAAGGAGGAATCGCTAGTAATCGCAGATCAGCACGCTGCGGTGAATACGTTCCCGGGCCTTGTACACACCGCCCGTCACACCATGGGAGTCGATTGCTCCAGAAATCATCTCACCAAGAGGTGCTCAAGGAGTGGTCGGTAAC
>CP002271 Stigmatella aurantiaca
TTTGATCCTGGCTCAGAACGAACGCTGGCGGCGTGCCTAACACATGCAAGTCGAGCGCGAATGGAGCAATCCTAGTAGAGCGGCGCACGGGTGCGTAACACGTGGGTAATCTGCCTGGAAGCTTGGGATAACCAGTCGAAAGATTGGCTAATACCAAATAAGCCCACAGGGACTTCGGTCCTCGAGGGAAAAGGTGGCCTCTGTATACAAGCTATCACTTCCAGATGAGCCCGCGGCCCATCAGCTAGTTGGCGGGGTAACGGCCCACCAAGGCGACGACGGGTAGCTGGTCTGAGAGGACGATCAGCCACACTGGAACTGAGACACGGTCCAGACTCCTACGGGAGGCAGCAGTGGGGAATTTTGCGCAATGGGCGAAAGCCTGACGCAGCAACGCCGCGTGTGTGATGAAGGTCTTCGGATTGTAAAGCACTTTCGACCGGGACGAAAACCCCCCGCCTAATACGCTGGGGCTTGACGGTACCGGGAGAAGAAGCACCGGCTAACTCTGTGCCAGCAGCCGCGGTAATACAGAGGGTGCAAGCGTTGTTCGGAATTATTGGGCGTAAAGCGCGTGTAGGCGGCTTTGCAAGTCGGGTGTGAAAGCCCTCAGCTCAACTGAGGAAGTGCGCCCGAAACTGCAGAGCTTGAGTGCCGGAGAGGGTAGCGGAATTCCCCAAGTAGAGGTGAAATTCGTAGACATGGGGAGGAACACCGGTGGCGAAGGCGGCTACCTGGACGGTGACTGACGCTGAGACGCGAAAGCGTGGGTAGCAAACAGGATTAGATACCCTGGTAGTCCACGCCGTAAACGATGAGAACTAGGTGTCGTGGGAGTTGACCCCCGCGGTGCCGTAGCTAACGCATTAAGTTCTCCGCCTGGGAAGTACGGTCGCAAGACTAAAACTCAAAGGAATTGACGGGGGCCCGCACAAGCGGTGGAGCATGTGGTTTAATTCGACGCAACGCGCAGAACCTTACCTGGTCTTGACATCCTCGGAATCCTTCAGAGATGAGGGAGTGCCCGCAAGGGAACCGAGAGACAGGTGCTGCATGGCTGTCGTCAGCTCGTGTCGTGAGATGTTGGGTTAAGTCCCGCAACGAGCGCAACCCTCGCCTTTAGTTGCTCCGCAAGGAGATCTCTAGAGGGACTGCCGGTGTTAAACCGGAGGAAGGTGGGGATGACGTCAAGTCCTCATGGCCTTTATGACCAGGGCTACACACGTGCTACAATGGCCGGTACAGAGCGTTGCCAACCCGCGAGGGGGAGCTAATCGCATAAAACCGGTCTCAGTTCAGATTGGAGTCTGCAACTCGACTCCATGAAGGCGGAATCGCTAGTAATCGCAGATCAGCACGCTGCGGTGAATACGTTCCCGGGCCTTGTACACACCGCCCGTCACACCATGGGAGTCAATTGCTCCAGAAGTCGCTGTGCCAACCGCAAGGAGGCAGGCGCCCAAGGAGTGATTGGTAACTGGGGTGAAGTCGTAACAAGGTAGCCGTAGGGGAACCTGCGGCTGGATCACCTC
>CP012159 Chondromyces crocatus
AGTCGAGCGAGAAAGGGCTTCGGCCCCGGTAAAGCGGCGCACGGGTGAGTAACACGTAGGTAATCTACCTCCCAGTGGTGGATAACGTTCCGAAAGGAACGCTAATACAGCATAAGACCACGGCTTCGCAAGGAGCAGAGGTCAAAGCGGGCCAATACATGTAAGCTCGCGCTGGGAGATGAGCCTGCGGCCCATCAGCTAGTTGGTAGGGTAATGGCCTACCAAGGCGAAGACGGGTAGCTGGTCTGAGAGGATGATCAGCCACACTGGAACTGAGACACGGTCCAGACTCCTACGGGAGGCAGCAGTGGGGAATCTTGCGCAATGGGCGAAAGCCTGACGCAGCGACGCCGCGTGAGTGATGAAGGCCTTCGGGTTGTAAAGCTCTGTGGAGGGGGACGAATAAGTTTCGGTCAATACCCGGAGCGATGACGGTACCCCTTTAGCAAGCACCGGCTAACTCTGTGCCAGCAGCCGCGGTAAGACAGAGGGTGCAAACGTTGTTCGGAATTACTGGGCGTAAAGCGCGTGTAGGCGGCTGCGCAAGTCGGATGTGAAAGCCCTGGGCTCAACCCAGGAAGTGCATTCGAAACTGCGCGGCTTGAGTCCCGGAGAGGAAGGCGGAATTCTCGGTGTAGAGGTGAAATTCGTAGATATCGAGAGGAACACCGGTGGCGAAGGCGGCCTTCTGGACGGCGACTGACGCTGAGACGCGAAAGCGTGGGGAGCAAACAGGATTAGATACCCTGGTAGTCCACGCCGTAAACGATGGGTGCTAGGTGCTGCGGGCTTTGACCCCTGCGGTGCCGTAGCTAACGCATTAAGCACCCCGCCTGGGGAGTACGGCCGCAAGGCTAAAACTCAAAGGAATTGACGGGGGCCCGCACAAGCGGTGGAGCATGTGGTTCAATTCGACGCAACGCGCAGAACCTTACCTGGGCTAGAAAACGTAAGAACCTGGTCGAAAGGTCGGGGTGCCCTTCGGGGAACTTGCGGTTAGGTGCTGCATGGCTGTCGTCAGCTCGTGTCGTGAGATGTTGGGTTAAGTCCCGCAACGAGCGCAACCCCTGTCGTTAGTTGCCAGCGGTTCGGCCGGGCACTCTAGCGAGACTGCCGATATTAAAATCGGAGGAAGGTGGGGATGACGTCAAGTCCTCATGGCCCTTATGTCCAGGGCTACACACGTGCTACAATGGTCGGTACAAACGGTTGCTAAATCGCGAGGTGGAGCCAATCCGAAAAAACCGACCTCAGTACGGATAAGAGTCTGCAACTCGACTCTTTGAAGTTGGAATCGCTAGTAATCGCTGATCAGCAGGCAGCGGTGAATACGTTCCCGGGCCTTGTACACACCGCCCGTCACACCATGGGAGTCGATTGCTCCAGAAGTGGCTGAGCCAACCCGCAAGGGAGGCAGGCCCCCAAGGAGTGGTCGGTAACTGGGGTGAAGTCGTAACAAGGTAGCCGTAGGGGAACCTGCGGCTGGATCACCTCCTT
>AM746676 Sorangium cellulosum
AGTTTGATCCTGGCTCAGAACGAACGTTAGCGGCGCGCTTAACACATGCAAGTCGAGCGAGAAAGGGCTTCGGCCCCGGTAAAGCGGCGCACGGGTGAGTAACACGTAGGTAATCTGCCCCCAGGTGGTGGATAACGTTCCGAAAGGAGCGCTAATACAGCATGAGACCACGCCTTCGAAAGGAGGTGAGGTCAAAGCCGGCCTCTTCATGAAAGCTGGCGCCAGGGGATGAGCCTGCGGCCCATCAGCTAGTTGGTAGGGTAATGGCCTACCAAGGCGAAGACGGGTAGCTGGTCTGAGAGGATGATCAGCCACACTGGAACTGAGACACGGTCCAGACTCCTACGGGAGGCAGCAGTGGGGAATCTTGCGCAATGGGCGAAAGCCTGACGCAGCGACGCCGCGTGAGTGATGAAGGCCTTCGGGTTGTAAAGCTCTGTGGAGGGGGACGAATAAGGGTTGGCTAACATCCAGCTCGATGACGGTACCCCTTTAGCAAGCACCGGCTAACTCTGTGCCAGCAGCCGCGGTAAGACAGAGGGTGCAAACGTTGTTCGGAATTACTGGGCGTAAAGCGCGTGTAGGCGGTTCGTAAAGTCAGGTGTGAAAGCCCTGGGCTTAACCCAGGAAGTGCACTTGAAACTCACGAACTTGAGTCCCGGAGAGGAAGGCGGAATTCTCGGTGTAGAGGTGAAATTCGTAGATATCGAGAGGAACATCGGTGGCGAAGGCGGCCTTCTGGACGGTGACTGACGCTGAGACGCGAAAGCGTGGGGAGCAAACAGGATTAGATACCCTGGTAGTCCACGCCGTAAACGATGGGTGCTAGGTGTCGCGGGCTTTGACTCCTGCGGTGCCGTAGCTAACGCATTAAGCACCCCGCCTGGGGAGTACGGCCGCAAGGCTAAAACTCAAAGGAATTGACGGGGGCCCGCACAAGCGGTGGAGCATGTGGTTCAATTCGACGCAACGCGCAGAACCTTACCTGGGCTAGAAAATGCAGGAACCTGGTTGAAAGATCGGGGTGCTCTTCGGAGAACCTGTAGTTAGGTGCTGCATGGCTGTCGTCAGCTCGTGTCGTGAGATGTTGGGTTAAGTCCCGCAACGAGCGCAACCCCTATCGTTAGTTGCCAGCGGTTCGGCCGGGCACTCTAGCGAGACTGCCGATATTTAAATCGGAGGAAGGTGGGGATGACGTCAAGTCCTCATGGCCCTTATGTCCAGGGCTACACACGTGCTACAATGGGCGGTACAGACGGTCGCGAACCCGCGAGGGGAAGCCAATCCGAAAAAACCGTCCTCAGTACGGATAAGAGTCTGCAACTCGACTCTTTGAAGTTGGAATCGCTAGTAATCCCTGATCAGCAGGCAGGGGTGAATACGTTCCCGGGCCTTGTACACACCGCCCGTCACACCATGGGAGTCGATTGCTCCAGAAGTGGCTGCGCCAACCCGCAAGGGAGGCAGGCCCCCAAGGAGTGGTTGGTAACTGGGGTGAAGTCGTAACAAGGTAGCCGTAGGGGAACCTGCGGCTGGATCACCTCCTTTC
>PRJNA242 Streptomyces coelicoflavus
GGACGAACGCTGGCGGCGTGCTTAACACATGCAAGTCGAACGATGAACCACTTCGGTGGGGATTAGTGGCGAACGGGTGAGTAACACGTGGGCAATCTGCCCTTCACTCTGGGACAAGCCCTGGAAACGGGGTCTAATACCGGATACTGACCCTCGCAGGCATCTGCGAGGTTCGAAAGCTCCGGCGGTGAAGGATGAGCCCGCGGCCTATCAGCTTGTTGGTGAGGTAATGGCTCACCAAGGCGACGACGGGTAGCCGGCCTGAGAGGGCGACCGGCCACACTGGGACTGAGACACGGCCCAGACTCCTACGGGAGGCAGCAGTGGGGAATATTGCACAATGGGCGAAAGCCTGATGCAGCGACGCCGCGTGAGGGATGACGGCCTTCGGGTTGTAAACCTCTTTCAGCAGGGAAGAAGCGAAAGTGACGGTACCTGCAGAAGAAGCGCCGGCTAACTACGTGCCAGCAGCCGCGGTAATACGTAGGGCGCAAGCGTTGTCCGGAATTATTGGGCGTAAAGAGCTCGTAGGCGGCTTGTCACGTCGGTTGTGAAAGCCCGGGGCTTAACCCCGGGTCTGCAGTCGATACGGGCAGGCTAGAGTTCGGTAGGGGAGATCGGAATTCCTGGTGTAGCGGTGAAATGCGCAGATATCAGGAGGAACACCGGTGGCGAAGGCGGATCTCTGGGCCGATACTGACGCTGAGGAGCGAAAGCGTGGGGAGCGAACAGGATTAGATACCCTGGTAGTCCACGCCGTAAACGGTGGGCACTAGGTGTGGGCAACATTCCACGTTGTCCGTGCCGCAGCTAACGCATTAAGTGCCCCGCCTGGGGAGTACGGCCGCAAGGCTAAAACTCAAAGGAATTGACGGGGGCCCGCACAAGCGGCGGAGCATGTGGCTTAATTCGACGCAACGCGAAGAACCTTACCAAGGCTTGACATACACCGGAAAGCATCAGAGATGGTGCCCCCCTTGTGGTCGGTGTACAGGTGGTGCATGGCTGTCGTCAGCTCGTGTCGTGAGATGTTGGGTTAAGTCCCGCAACGAGCGCAACCCTTGTCCCGTGTTGCCAGCAAGCCCTTCGGGGTGTTGGGGACTCACGGGAGACCGCCGGGGTCAACTCGGAGGAAGGTGGGGACGACGTCAAGTCATCATGCCCCTTATGTCTTGGGCTGCACACGTGCTACAATGGCCGGTACAATGAGCTGCGATACCGCAAGGTGGAGCGAATCTCAAAAAGCCGGTCTCAGTTCGGATTGGGGTCTGCAACTCGACCCCATGAAGTCGGAGTCGCTAGTAATCGCAGATCAGCATTGCTGCGGTGAATACGTTCCCGGGCCTTGTACACACCGCCCGTCACGTCACGAAAGTCGGTAACACCCGAAG
>CP002382 Micavibrio aeruginosavorus
AGAGTTTGATCCTGGCTCAGAACGAACGCTGGCGGCAGGCCTAATACATGCAAGTCGAACGCCCCGCAAGGGGAGTGGCGCACGGGTGAGTAACGCGTGGGAATGTGCCCTTAGGTGCGGAACAACGTTTGGAAACGAACGCTAATACCGCATAATATCTCCGGATCAAAGATTTATCGCCTAGGGATCAGCCCGCGTTGGATTAGCTAGTTGGTGGGGTAACGGCCTACCAAGGCGACGATCCATAGCTGGTCTGAGAGGATGATCAGCCACACTGGGACTGAGACACGGCCCAGACTCCTACGGGAGGCAGCAGTAAGGAATATTGGACAATGGGGGAAACCCTGATCCAGCCATGCCGCGTGAGTGATGAAGGCCTTCGGGTTGTAAAGCTCTTTTAGGTGTGAAAATGATGATGGTAGCACCAGAAAAAGCTCCGGCTAACTTCGTGCCAGCAGCCGCGGTAATACGAAGGGAGCGAGCGTTGTTCGGAATCACTGGGCGTAAAGCGTGCGTAGGCGGTTTTGTAAGACAGAAGTGAAATCCTGGAGCTTAACTCCAGAATTGCTTTTGTGACTGCAAAGCTTGAATCCAGGAGAGGTTGGGGGAATTCCGAGTGTAGAGGTGAAATTCGCAGATATTCGGAGGAACACCAGTGGCGTAGGCGCCCAACTGGACTGGTATTGACGCTGAGGCACGAAAGCGTGGGGATCAAACAGGATTAGATACCCTGGTAGTCCACGCCGTAAACGATGTGTGCTAGCTGTCGGGAGTCTTAGGCTTTCGGCGGCGCAGCTAACGCACTAAGCACACCGCCTGGGAAGTACGGCCGCAAGGTTAAAACTCAAAGGAATTGACGGGGACCCGCACAAGCGGTGGAGCATGTTGTTTAATTCGAAGCAACGCGAAGAACCTTACCTACTCTTGTATCCTCCTTTTGACTTTCAGAGATGATTGTCTTCGGTTCGGCCGGGGGAGTGACAGGTGCTGCATGGCTGTCGTCAGCTCGTGTCGTGAGATGTTGGGTTAAGTCCCGCAACGAGCGCAACCCTCATCGTATGTTGCCATCAGGTAATGCTGGGCACTCGTGCGAGACCGCCGGTGATAAGCCGGAGGAAGGTGGGGACGACGTCAAGTCATCATGGCCCTTACGAGTAGGGCTACAAACGTGCTACAATGGTGGTGACAGTGAGCAGCCACTCCGCAAGGAGGCGCTAATCTCTAAAAGCCATCTCAGTTCAGATTGTCCTCTGCAACTCGAGGGCATGAAGTTGGAATCGCTAGTAATCGTGGATCAGCATGCCACGGTGAATACGTTCCCGGGTCTTGTACACACCGCCCGTCACGTCATGGGAGTTGGTTCTACCTGAAGGCGGTACGCTAACCTATGGAGGCAGCCGACCACGGTAGGGTCAGTGACTGGGACGAAGTCGTAACAAGGTA
>NR_117301 Fibrisoma limi
TAGAGGTTTGATCATGGCTCAGGATGAACGCTAGCGGCAGGCCTAATACATGCAAGTCGAGCGGGCAGCA
ATGCCAGCGGCAAACGGGTGCGTAACGCGTAAACAACCTGCCCCGGATTGGGGGATAGCCCGGCGAAAGC
TGGGGTAAACCCGCATGGTGCTAATGGGTGGCATCACTGATTAGCTAAATATTTATAGATCCGGGAGGGG
TTTGCGTCTGATTAGCTGGATGGTGGGGTAACGGCCTACCATGGCCATGATCAGTAGGGGTTCTGAGAGG
ATTGGCCCCCACACGGGTACTGAGAGACGGACCCGACTCCTACGGGAGGCAGCAGTAGGGAATATTGGGC
AATGGAGGCAACTCTGACCCAGCCATGCCGCGTGCAGGACGAAGGCGCTCAGCGTTGTAAACTGCTTTTG
CCCGTGAAGAAACGCAGCCCTGCGGGGTTGTTTGCCGGTAACGGGTGAATAAGCACCGGCTAACTCCGTG
CCAGCAGCCGCGGTAATACGGAGGGTGCAAGCGTTGTCCGGATTTATTGGGTTTAAAGGGTGCGTAGGTG
GTCCTGTAAGTCTGGTTTGAAAGCTGGGTGCTCAACACTCAGATGTGGCTGGATACTGTGGGACTTGAAT
GAACTGGAGGTCACTGGAACGGGTCATGTAGCGGTGAAATGCATAGATATGACCCAGAACCCCGATTGCG
TAGGCAGGTGACTACGGTTTGATTGACACTGAGGCACGAGAGCATGGGGAGCGAACAGGATTAGATACCC
TGGTAGTCCATGCCGTAAACGATGATGACTGGCTGTTGGGTCTTTGGACTCAGTGGCTGAGCGAAAGCGT
TAAGTCATCCACCTGGGGAGTACGCCGGCAACGGTGAAACTCAAAGGAATTGACGGGGGTCCGCACAAGC
GGTGGAGCATGTGGTTTAATTCGATGATACGCGAGGAACCTTACCTGGGCTAGAATGCGCGTGAAGTGGG
TGGAAACATCCGCGCCCCGCAAGGGGCACAAAGCAAGGTGCTGCATGGCTGTCGTCAGCTCGTGCCGTGA
GGTGTTGGGTTAAGTCCCGCAACGAGCGCAACCCTTATCGTATGTTGCCAGCACGTAATGGTGGGGACTC
ATGCGAGACTGCCTGCGCAAGCAGAGAGGAAGGGGGGGACGACGTCAAGTCATCATGGCCCTTACGTCCA
GGGCGACACACGTGCTACAATGGTCGGTACAGCGGGTCACGATGGGGCAACCCTGAGTCAATCTTGCAAA
GCCGGTCACAGTTCGGATTGGGGTCTGCAACCCGACCCCATGAAGCTGGAATCGCTAGTAATCGCGCATC
AGCCATGGCGCGGTGAATACGTTCCCGGACCTTGTACACACCGCCCGTCAAGCCATGGAGTTGGGGGACC
TGAAGTTCGGGTACACCGACAGGTAAACCG
>KF196834 Lysobacter capsici 
TGGGCATTGCGCAGCTACCATGCAGTCGAACGGCAGCACAGAGGAGCTTGCTCCTTGGGTGGCGAGTGGC
GGACGGGTGAGGAATACGTCGGAATCTGCCTATTTGTGGGGGATAACGTAGGGAAACTTACGCTAATACC
GCATACGACCTACGGGTGAAAGCGGAGGACCTTCGGGCTTCGCGCAGATAGATGAGCCGACGTCGGATTA
GCTAGTTGGCGGGGTAAAGGCCCACCAAGGCGACGATCCGTAGCTGGTCTGAGAGGATGATCAGCCACAC
TGGAACTGAGACACGGTCCAGACTCCTACGGGAGGCAGCAGTGGGGAATATTGGACAATGGGCGCAAGCC
TGATCCAGCCATGCCGCGTGTGTGAAGAAGGCCTTCGGGTTGTAAAGCACTTTTGTCCGGAAAGAAAAGC
CTTGGGTTAATACCCTGAGGTCATGACGGTACCGGAAGAATAAGCACCGGCTAACTTCGTGCCAGCAGCC
GCGGTAATACGAAGGGTGCAAGCGTTACTCGGAATTACTGGGCGTAAAGCGTGCGTAGGTGGTTTGTTAA
GTCTGATGTGAAAGCCCTGGGCTCAACCTGGGAATGGCATTGGAAACTGGCTGACTAGAGTGCGGTAGAG
GGTAGTGGAATTCCCGGTGTAGCAGTGAAATGCGTAGATATCGGGAGGAACATCTGTGGCGAAGGCGACT
ACCTGGACCAGCACTGACACTGAGGCACGAAAGCGTGGGGAGCAAACAGGATTAGATACCCTGGTAGTCC
ACGCCCTAAACGATGCGAACTGGATGTTGGGAGCAACTTGGCTCTCAGTATCGAAGCTAACGCGTTAAGT
TCGCCGCCTGGGAAGTACGGTCGCAAGACTGAAACTCAAAGGAATTGACGGGGGCCCGCACAAGCGGTGG
AGTATGTGGTTTAATTTGATGCAACGCGAAGAACCTTACCTGGCCTTGACATCCACGGAACTTTCTAGAG
ATAGATTGGTGCCTTCGGGAACCGTGAGACAGGTGCTGCATGGCTGTCGTCAGCTCGTGTCGTGAGATGT
TGGGTTAAGTCCCGCAACGAGCGCAACCCTTGTCCTTAGTTGCCAGCACGTAATGGTGGGAACTCTAAGG
AGACCCCCGGTGACAAACCGGAGGAAGGTGGGGATGACGTCAAGTCATCATGGCCCTTACGGCCAGGGCT
ACACACGTACTACAATGGTAGGGACAGAGGGCTGCAAACCCGCGAGGGCAAGCCAATCCCAGAAACCCTA
TCTCAGTCCGGATCGGAGTCTGCAACTCGACTCCGTGAAGTCGGAATCGCTAGTAATCGCAGATCAGCAT
TGCTGCGGTGAATACGTTCCCGGGCCTTGTACACACCGCCCGTCACACCATGGGAGTTTGTTGCACCAGA
AGCAGGTAGCTTAACCTTCGCGAGGGCGCTGCCACGGTGCCGAGCGGTCCGG
>CP075895 Chitinophagaceae bacterium 
AGAGTTTGATCCTGGCTCAGGATGAACGCTAGCGGCAGGCTTAACACATGCAAGTCGAGGGGCAGCACGGGTAGCAATACCTGGTGGCGACCGGCAAACGGGTGCGGAACACGTACACAATCTACCTTTGTCTGGGGTATAGCCCGGAGAAATCCGGATTAATCCCCCATAAGATATTAATAAGGCATCTTATAGATATTAAAACTCCGGTGGACAAGGATGAGTGTGCGTCCCATTAGCTAGTTGGTAGGGTAACGGCCTACCAAGGCGACGATGGGTAGCTGGTGTGAGAGCACGACCAGCCACACGGGCACTGAGACACGGGCCCGACTCCTACGGGAGGCAGCAGTGAGGAATATTGGTCAATGGACGCAAGTCTGAACCAGCCATGCCGCGTGAAGGATGACGGCCTTCTGGGTTGTAAACTTCTTTTATCGGGGAAGAAAATTACGGTTTCTACTGTAACCGACGGTACCCGATGAATAAGCACCGGCTAACTCCGTGCCAGCAGCCGCGGTAATACGGAGGGTGCAAGCGTTATCCGGATTCACTGGGTTTAAAGGGTGTGTAGGCGGGCTGTTAAGTCAGTGGTGAAATCTCCGGGCTCAACCCGGAAACTGCCATTGATACTATCAGTCTTGAATATCGTTGAGGTTGGCGGAATATATCATGTAGCGGTGAAATGCTTAGATATGATATAGAACACCGATTGCGAAGGCAGCTAACTAAGCGATGATTGACGCTGAGGCACGAAAGCGTGGGGATCAAACAGGATTAGATACCCTGGTAGTCCACGCCCTAAACGATGATTACTCGACATACGCGATACACAGTGTGTGTCTGAGCGAAAGCATTAAGTAATCCACCTGGGAAGTACGTCCGCAAGGATGAAACTCAAAGGAATTGACGGGGGTCCGCACAAGCGGTGGAGCATGTGGTTTAATTCGATGATACGCGAGGAACCTTACCTGGGCTAGAATGCTACCTGCCGATACCTGAAAGGGTATTTTATAGCAATATACGGGTAGTAAGGTGCTGCATGGCTGTCGTCAGCTCGTGCCGTGAGGTGTTGGGTTAAGTCCCGCAACGAGCGCAACCCCTATCTTCAGTTGCCAACGGGTAATGCCGGGAACTCTGAAGAAACTGCCGTCGTAAGACGCGAGGAAGGAGGGGATGATGTCAAGTCATCATGGCCTTTATGCCCAGGGCTACACACGTGCTACAATGGGGAGGACAAAGGGCTGCTACCTAGCGATAGGATGCTAATCTCAAAAACCTCTTCTCAGTTCAGATTGTAGTCTGCAACTCGACTACATGAAGCTGGAATCGCTAGTAATCGCGCATCAGCAATGGCGCGGTGAATACGTTCCCGGACCTTGTACACACCGCCCGTCAAGCCATGGAAGCTGGGTGTACCTAAAGTCGGTAACCGCAAGGAGCCGCCTAGGGTAAAACTAGTAACTGGGGCTAAGTCGTAACAAGGTA
>NR_024943 Peredibacter starrii 
AACGAACGCTGGCGGCGTGCCTAATACATGCAAGTCGAACGTGAAAAGGGGCAACCCTTAGTAAAGTGGC
GCACGGGTGAGTAACACGTAGGTAATCTGCCTTTCAGTGGGGAATAACTTAGGGAAACCTGAGCTAATGC
CGCATACGTTAGTAATAAGAAAGTGGGCGCCGCAAGGGCTCATGCTGAAAGAAGGGCCTGCGGCCTATTA
GCTAGTTGGTGGGGTAATGGCCTACCAAGGCAACGATAGGTATCCGGTCTGAGAGGATGATCGGACACAC
TGGAACTGAGACACGGTCCAGACTCCTACGGGAGGCAGCAGTAGGGAATATTGCGCAATGGGGGAAACCC
TGACGCAGCAACGCCGCGTGAGTGAGGAAGGTCTTCGGATTGTAAAACTCTTTTTTTAGGGAAAAATGAT
TACAGAGCTAATACCCTGTAAAGTGATGGTACCTAAAGAATAAGCACCGGCTAACTTCGTGCCAGCAGCC
GCGGTAATACGAAGGGTGCAAGCGTTGTTCGGAATCATTGGGCGTAAAGCGCGCGCAGGCGGATCAGCAA
GTCAGATGTGAAATCTCGAAGCTCAACTTCGAAACTGCGTCTGAAACTGCTAGTCTAGAATGTCGGAGGG
GGCAGGGGAATTTCACGTGTAGGGGTAAAATCCGTAGAGATGTGAAGGAACACCGGAGGCGAAGGCGCCT
GCCTGGACGACTATTGACGCTGAGGCGCGAAAGCGTGGGGAGCAAACAGGATTAGATACCCTGGTAGTCC
ACGCCGTAAACGATGAATACTAGTTATTGGGGGTATTGACTCCTTCAGTGACGCAGCTAACGCATTAAGT
ATTCCGCCTGGGGAGTACGGTCGCAAGACTAAAACTCAAACAAATTGACGGGGGCCCGCACAAGCGGTGG
ATTATGTGGTTTAATTCGAAGCAACGCGCAGAACCTTACCTAGGCTTGAACTCCTACGAACCCGTTGTAA
TGGACGGGGTGCCCGCAAGGGAATGTAGTGAGAGGTGCTGCATGGCTGTCGTCAGCTCGTGTTGTGAAAT
GTTGGGTTAAGTCTCGCAACGAGCGCAACCCCTATCGTCTGTTGCCAGCATTAAGTTGGGCACTCTGACG
AGACTGCCTGGGTTAACCAGGAGGAAGGTGGGGATGACGTCAAGTCCTCATGGCCCTTATGTCTAGGGCT
ACACACGTAATACAATGGCGCGTACAGAGGGAAGCGAACTCGCAAGGGGGAGCAAATCTCAAAAAGCGCG
CCTCAGTTCGGATTGGAGTCTGCAACTCGACTCCATGAAGTTGGAATCGCTAGTAATCGGAGATCAGCAC
GCTCCGGTGAATACGTTCCCGGGCCTTGTACACACCGCCCGTCACACCATGGGAGTTGTTTTCATTTTAA
GACGTGACTCTAACCGCAAGGGGGAGAGCGTCTACAGTGGGAGCGATGACTGGGGTG
>DQ768123 Pyxidicoccus fallax 
AACGAACGCTGGCGGCGTGCCTAACACATGCAAGTCGAGCGCGAATAGGGGCAACCCTTAGTAGAGCGGC
GCACGGGTGCGTAACACGTGGATAATCTGCCTGGATGCCCGGGATAACCAGTCGAAAGATTGGCTAATAC
CGGATAAGCCCACGGCCTCTTCGGAGACTGAGGGAAAAGGTGGCCTCTGTATACAAGCTATCACAACCAG
ATGAGTCCGCGGCCCATCAGCTAGTTGGCGGGGTAATGGCCCACCAAGGCAACGACGGGTAGCTGGTCTG
AGAGGACGATCAGCCACACTGGAACTGAGACACGGTCCAGACTCCTACGGGAGGCAGCAGTGGGGAATTT
TGCGCAATGGGCGAAAGCCTGACGCAGCAACGCCGCGTGTGTGATGAAGGTCTTCGGATTGTAAAGCACT
TTCGACCGGGACGAAAACCCGTAGCCCAACACGCTACGGCTTGACGGTACCGGGAGAAGAAGCACCGGCT
AACTCTGTGCCAGCAGCCGCGGTAATACAGAGGGTGCAAGCGTTGTTCGGAATTATTGGGCGTAAAGCGC
GTGTAGGCGGCGTGACAAGTCGGGTGTGAAAGCCCTCAGCTCAACTGAGGAAGTGCGCCCGAAACTGTCG
TGCTTGAGTGCCGGAGAGGGTGGCGGAATTCCCGAAGTAGAGGTGAAATTCGTAGATATCGGGAGGAACA
CCGGTGGCGAAGGCGGCCACCTGGACGGTAACTGACGCTGAGACGCGAAAGCGTGGGGAGCAAACAGGAT
TAGATACCCTGGTAGTCCACGCCGTAAACGATGAGAACTAGGTGTCGTGGGAGTTGACCCCCGCGGTGCC
GAAGCTAACGCATTAAGTTCTCCGCCTGGGAAGTACGGTCGCAAGACTAAAACTCAAAGGAATTGACGGG
GGCCCGCACAAGCGGTGGAGCATGTGGTTTAATTCGACGCAACGCGCAGAACCTTACCTGGTCTTGACAT
CCTTGGAATCCCTCAGAGATGAGGGAGTGCCCGCAAGGGAACCAAGAGACAGGTGCTGCATGGCTGTCGT
CAGCTCGTGTCGTGAGATGTTGGGTTAAGTCCCGCAACGAGCGCAACCCTCGCCTTTAGTTGCCACGCAA
GTGGATCTCTAGAGGGACTGCCGGTGTTAAACCGGAGGAAGGTGGGGATGACGTCAAGTCCTCATGGCCT
TTATGACCAGGGCTACACACGTGCTACAATGGCCGGTACAGAGCGTTGCCAACCCGCGAGGGGGAGCTAA
TCGCATAAAACCGGTCTCAGTTCAGATTGGAGTCTGCAACTCGACTCCATGAAGGCGGAATCGCTAGTAA
TCGCAGATCAGCACGCTGCGGTGAATACGTTCCCGGGCCTTGTACACACCGCCCGTCACACCATGGGAGT
CGATTGCTCCAGAAGTCATCTCACCAAGAGATGCCCAAGGAGTGGTCGGTAACTGGGGTGAAGTCGTAAC
AAGGTAGCCGTAGGGGAACCTGC
>GU249618 Pyxidicoccus fallax 
TCAGAACGAACGCTGGCGGCGTGCCTACACATGCAAGTCGAGCGCGAATAGGGGCAACCCTTAGTAGAGG
CGGCGCACGGGTGCGTAACACGTGGATAATCTGCCTGGATGCCCGGGATAACCAGTCGAAAGATTGGCTA
ATACCGGATAAGCCCACGGTCTCTTCGGAGACTGAGGGAAAAGGTGGCCTCTGTATACAAGCTATCACAA
CCAGATGAGTCCGCGGCCCATCAGCTAGTTGGCGGGGTAATGGCCCACCAAGGCAACGACGGGTAGCTGG
TCTGAGAGGACGATCAGCCACACTGGAACTGAGACACGGTCCAGACTCCTACGGGAGGCAGCAGTGGGGA
ATTTTGCGCAATGGGCGAAAGCCTGACGCAGCAACGCCGCGTGTGTGATGAAGGTCTTCGGATTGTAAAG
CACTTTCGACCGGGACGAAAACCCGTAGCCCAACACGCTACGGCTTGACGGTGCCGGGAGAAGAAGCACC
GGCTAACTCTGTGCCAGCAGCCGCGGTAATACAGAGGGTGCAAGCGTTGTTCGGAATTATTGGGCGTAAA
GCGCGTGTAGGCGGCGTGACAAGTCGGGTGTGAAAGCCCTCAGCTCAACTGAGGAAGTGCGCCCGAAACT
GTCGTGCTTGAGTGCCGGAGAGGGTGGCGGAATTCCCGAAGTATAGGTGAAATTCGTAGATATCGGGAGG
AACACCGGTGGCGAAGGCGGCCACCTGGACGGTAACTGACGCTGAGACGCGAAAGCGTGGGGAGCAAACA
GGATTAGATACCCTGGTAGTCCACGCCGTAAACGATGAGAACTAGGTGTCGTGGGAGTTGACCCCCGCGG
TGCCGAAGCTAACGCATTAAGTTCTCCGCCTGGGAAGTACGGTGGCAAGACTAAAACTCAAAGGAATTGA
CGGGGGCCCGCACAAGCGGTGGAGCATGTGGTTTAATTCGACGCAACGCGCAGAACCTTACCTGGTCTTG
ACATCCTTGGAATCCCTCAGAGATGAGGGAGTGCCCGCAAGGGAACCAAGAGACAGGTGCTGCATGGCTG
TCGTCAGCTCGTGTCGTGAGATGTTGGGTTAAGTCCCGCAACGAGCGCAACCCTCGCCTTTAGTTGCCAC
GCAAGTGGATCTCTAGAGGGACTGCCGGTGTTAAACCGGAGGAAGGTGGGGATGACGTCAAGTCCTCATG
GCCTTTATGACCAGGGCTACACACGTGCTACAATGGCCGGTACAGAGCGTTGCCAACCCGCGAGGGGGAG
CTAATCGCATAAAACCGGTCTCAGTTCAGATTGGAGTCTGCAACTCGACTCCATGAAGGCGGAATCGCTA
GTAATCGCAGATCAGCACGCTGCGGTGAATACGTTCCCGGGCCTTGTACACACCGCCCGTCACACCATGG
GAGTCGATTGCTCCAGAAGTCATCTCACCAAGAGATGCCCAAGGAGTGGTCGGTAACTGGGGTGAAGTCG
AACAAGAGCCAG
>NR_040804 Stenotrophomonas maltophilia 
GCTCAGAGTGNACGCTGGCGGTAGGCCTAANACATGCAAGTCGAACGGCAGCACAGGAGAGCTTGCTCTC
TGGGTGGCGAGTGGCGGACGGGTGAGGAATACATCGGAATCTACTCTGTCGTGGGGGATAACGTAGGGAA
ACTTACGCTAATACCGCATACGACCTACGGGTGAAAGCAGGGGATCTTCGGACCTTGCGCGATTGAATGA
GCCGATGTCGGATTAGCTAGTTGGCGGGGTAAAGGCCCACCAAGGCGACGATCCGTAGCTGGTCTGAGAG
GATGATCAGCCACACTGGAACTGAGACACGGTCCAGACTCCTACGGGAGGCAGCAGTGGGGAATATTGGA
CAATGGGCGCAAGCCTGATCCAGCCATACCGCGTGGGTGAAGAAGGCCTTCGGGTTGTAAAGCCCTTTTG
TTGGGAAAGAAATCCAGCTGGCTAATACCCGGTTGGGATGACGGTACCCAAAGAATAAGCACCGGCTAAC
TTCGTGCCAGCAGCCGCGGTAATACGAAGGGTGCAAGCGTTACTCGGAATTACTGGGCGTAAAGCGTGCG
TAGGTGGTTATTTAAGTCCGTTGTGAAAGCCCTGGGCTCAACCTGGGAACTGCAGTGGATACTGGATGAC
TAGAATGTGGTAGAGGGTAGCGGAATTCCTGGTGTAGCAGTGAAATGCGTAGAGATCAGGAGGAACATCC
ATGGCGAAGGCAGCTACCTGGACCAACATTGACACTGAGGCACGAAAGCGTGGGGAGCAAACAGGATTAG
ATACCCTGGTAGTCCACGCCCTAAACGATGCGAACTGGATGTTGGGTGCAATTTGGCACGCAGTATCGAA
NNTAACGCGTTAAGTTCGCCGCCTGGGGAGTACGGTCGCAAGACTGAAACTCAAAGGAATTGACGGGGGC
CCGCACAAGCGGTGGAGTATGTGGTTTAATTCGATGCAACGCGAAGAACCTTACCTGGCCTTGACATGTC
GAGAACTTTCCAGAGATGGATTGGTGCCTTCGGGAACTCGAACACAGGTGCTGCATGGCTGTCGTCAGCT
CGTGTCGTGAGATGTTGGGTTAAGTCCCGCAACGAGCGCAACCCTTGTCCTTAGTTGCCAGCACGTAATG
GTGGGAACTCTAAGGAGACCGCCGGTGACAAACCGGAGGAAGGTGGGGATGACGTCAAGTCATCATGGCC
CTTACGGCCAGGGCTACACACGTACTACAATGGTAGGGACAGAGGGCTGCAAGCCGGCGACGGTAAGCCA
ATCCCAGAAACCCTATCTCAGTCCGGATTGGAGTCTGCAACTCGACTCCATGAAGTCGGAATCGCTAGTA
ATCGCAGATCAGCATTGCTGCGGTGAATACGTTCCCGGGCCTTGTACACACCGCCCGTCACACCATGGGA
GTTTGTTGCACCAGAAGCAGGTAGCTTAACCTTCGGGAGGGCGCTTGCCACGGTGTNNNNGATGACTGGG
GTGAAGTCGTAACAAGGTAGCCGTATCGGAAGGTGCGGCTGGATCAC
>D26171 Acidobacterium capsulatum
AATCAACGCTGGCGGCGTGCCTAACACATGCAAGTCGAACAAGAAAGGGACTTCGGTCCTGAGTACAGTG
GCGCACGGGTGAGTAACACGTGACTAACCTACCCTCGAGTGGGGAATAACTTCGGGAAACCGAGGCTAAT
ACCGCATAATACCCACGGGTCAAAGGAGCAATTCGCTTGAGGAGGGGGTCGCGGCCGATTAGCTAGTTGG
CGGGGTAATGGCCCACCAAGGCAGTGATCGGTATCCGGCCTGAGAGGGCGCACGGACACACTGGAACTGA
AACACGGTCCAGACTCCTACGGGAGGCAGCAGTGGGGAATTTTGCGCAATGGGGGAAACCGTGACGCAGC
AACGCCGCGTGGAGGATGAAGTCTCTTGGGACGTAAACTCCTTTCGATCGGAACGATTATGACGGTACCG
GAAGAAGAAGCCCCGGCTAACTTCGTGCCAGCAGCCGCGGTAATACGAGGGGGGCGAACGTTGGTCGGAA
TTATTGGGCGTAAAGGGTGCGTAGGCGGGTCGGTAAGTTTGATGTGAAATCTTCGGGCTCAACTCGAAGT
CTGCATCGAAAACTGCCGGGCTTGAGTGTGGGAGAGGTGAGTGGAATTTCCGGTGTAGCGGTGAAATGCG
TAGATATCGGAAGGAACACCTGTGGCGAAAGCGGCTCACTGGACCACAACTGACGCTGATGCACGAAAGC
TAGGGGAGCAAACAGGATTAGATACCCTGGTAGTCCTAGCCCTAAACGATGATCGCTTGGTGTGGCGGGT
ACCCAATCCCGTCGTGCCGTAGCTAACGCGTTAAGCGATCCGCCTGGGGAGTACGGTCGCAAGGCTGAAA
CTCAAAGGAATTGACGGGGGCCCGCACAAGCGGTGGAGCATGTGGTTTAATTCGACGCAACGCGAAGAAC
CTTACCTGGGCTCGAAATGTAGTGGACCGGGGTAGAAATATCCCTTCCCCGCAAGGGGCTGCTATATAGG
TGCTGCATGGCTGTCGTCAGCTCGTGTCGTGAGATGTTGGGTTAAGTCCCGCAACGAGCGCAACCCTTAT
TGCCAGTTGCTACCATTTAGTTGAGCACTCTGGTGAGACCGCCTCGGATAACGGGGAGGAAGGTGGGGAT
GACGTCAAGTCCTCATGGCCTTTATGTCCAGGGCTACACACGTGCTACAATGGCCGGTACAAACCGCCGC
AAACCCGCGAGGGGGAGCTAATCGGAAAAAGCCGGCCTCAGTTCGGATTGTAGTCTGCAACTCGACTACA
TGAAGCTTGGAATCGCTAGTAATCGCGGATCAGCATGCCGCGGTGAATACGTTCCCGGGCCTTGTACACA
CCGCCCGTCACATCACGAAAGTGGGTCGTACTAGAAGCGGGTGAGCCAACCGTAAGGAGGCAGCTTCCAA
GGTGTGATTCATGATTGGGGTG
>X53224 Actinomyces bovis 
GGGTGAGTAACACGTGAGTAACCTGCCCCNNACTTCTGGATAACCGCTTGAAAGGGTNGCTAATACGGGA
TATTTTGGCCTGCTCGCATGGGTGGGTTTGGAAAGGTTCTTTTTCTGGTTGGGGATGGGCTCGCGGCCTA
TCAGCTTGTTGGTGGGGTGATGGCCTACCAAGGCTTTGACGGGTAGCCGGCCTGAGAGGGTGGACGGCCA
CACTGGGACTGAGACACGGCCCAGACTCCTACGGGAGGCAGCAGTGNGGAATATTGCACAATGGGCGCAA
GCCTGATGCAGCGACGCCGCGTGAGGGATGTAGGCCTTCGGGTTGTGAACCTCTTTCGCCAGTGAAGCAG
GCCGCCTCTTTGTGGGGTGGTTGACGGTAGCTGGATAAGAAGCGCCGGCTAACTACGTGCCAGCAGCCGC
GGTAATACGTAGGGCGCNAGCGTTGTCCGGAATTATTGGGCGTAAAGAGCTNGTAGGCGGCTNTCGCGTC
TNTCGTNAAATCCTCTNGCTNAACTGGAGGCTTNCGGTGGGTACGGGCCGGCTNGAGTGCGGTAGGGGAG
ACTGGAATTCCTGGTGTAGCGGTGGAATGCGCAGATATCAGGAGGAACACCGGTGGCGAAGGCGGGTCTC
TGGGCCGGTACTGACGCTGAGGAGCGAAAGCGTGGGGAGCGAACAGGATTAGATACCCTGGTAGTCCACG
CCGTAAACGTTGGGCACTAGGTGGGGGCTCTTTCCGGGGTTTCCGCGCCGTAGCTAACGCATTAAGTGCC
CCGCCTGGGGAGTACGGCCGCAAGGCTAAAACTCAAAGGAATTGACGGGGNCCCGCACAAGCGGCGGAGC
ATGCGGATTAATTCGATGNAACGCGAAGAACCTTACCAAGGCTTGACATGTGGGTGTTGATCACGGAGAC
GTGGTTTCTCTTCGGAGCGCCTTCACAGGTGGTGCATGGTTGTCGTCAGCTCGTGTCGTGAGATGTTGGG
TTNAGTCCCGCAACGAGCGCAACCCTNGTCNCGTGTTGCCAGCACGTNGTGGTGGGGACTCGCGGGAGAC
TGCCGGGGTNNACTCGGAGGAAGGTGGGGATGACGTCAAATCATCATGCCCCTTATGTCTTGGGCTTCAC
GCATGCTACAATGGCTGGTACAGAGGGTTGCGATGTCGTNAGGCGGAGCGAATCCCTTAAAGCCAGTCTC
AGTTCGGATCGGTGTCTGCAACTCGACACCGTGAAGTNGGAGTCGCTAGTAATCGCAGATCAGCNACGCT
GCGGTGAATACGTTCTCGGGCCTTGTACACACCGCCCCTCACGNNATNAAAGCTGGCAACACCCGAAGCC
CGTGGCCTTATGGGGAGCGGTCGAAGGTNGGGCTNGT
>M83548 Aquifex pyrophilus 
TTCCCTGAAGAGTTTGATCCTGGCTCAGCGCGAACGCTGGCGGCGTGCCTAACACATGCAAGTCGTGCGC
AGGCTCGCTCCCTCTGGGAGCGGGTGCTGAGCGGCAAACGGGTGAGTAACACGTGGGTAACCTACCCCCA
GGAGGGGGATAACCCCGGGAAACCGGGGCTAATACCCCATAAAGCCGCCCGCCACTAAGGCGAGGCGGCC
AAAGGGGGCCTCTGGGCTCTGCCCAAGCTCCCGCCTGGGGATGGGCCCGCGGCCCATCAGGTAGTTGGTG
GGGTAACGGCCCACCAAGCCTATGACGGGTAGCCGGCCTGAGAGGGTGGCCGGCCACAGCGGGACTGAGA
CACGGCCCGCACCCCTACGGGGGGCAGCAGTGGGGAATCGTGGGCAATGGGCGAAAGCCTGACCCCGCGA
CGCCGCGTGGGGGAAGAAGCCCTGCGGGGTGTAAACCCCTGTCGGGGGGGACGAAGGGACTGTGGGTTAA
TAGCCCACAGTCTTGACGGTACCCCCAGAGGAAGGGACGGCTAACTACGTGCCAGCAGCCGCGGTAATAC
GTAGGTCCCGAGCGTTGCGCGAAGTCACTGGGCGTAAAGCGTCCGCAGCCGGTCGGGTAAGCGGGATGTC
AAAGCCCACGGCTCAACCGTGGAATGGCATCCCGAACTGCCCGACTTGAGGCACGCCCGGGCAGGCGGAA
TTCCCGGGGTAGCGGTGAAATGCGTAGATCTCGGGAGGAACACCGAAGGGGAAGCCAGCCTGCTGGGGCT
GTCCTGACGGTCAGGGACGAAAGCCGGGGGAGCGAACCGGATTAGATACCCGGGTAGTCCCGGCCGTAAA
CCATGGGCGCTAGGGCTTGTCCCTTTGGGGCAGGCTCGCAGCTAACGCGTTAAGCGCCCCGCCTGGGGAG
TACGGGCGCAAGCCTGAAACTCAAAGGAATTGGCGGGGGCCCGCACAACCGGTGGAGCGTCTGGTTCAAT
TCGATGCTAACCGAAGAACCTTACCCGGGCTTGACATGCCGGGGAGACTCCGCGAAAGCGGAGTTGTGGA
AGTCTCTGACTTCCCCCCGGCACAGGTGGTGCATGGCCGTCGTCAGCTCGTGTCGTGAGATGTTGGGTTA
AGTCCCGCAACGAGCGCAACCCCTGCCCCTAGTTGCTACCCCGAGAGGGGAGCACTCTAGGGGGACCGCC
GGCGATAAGCCGGAGGAAGGGGGGGATGACGTCAGGTCAGTATGCCCTTTATGCCCGGGGCCACACAGGC
GCTACAGTGGCCGGGACAATGGGAAGCGACCCCGCAAGGGGGAGCTAATCCCAGAAACCCGGTCATGGTG
CGGATTGGGGGCTGAAACTCGCCCCCATGAAGCCGGAATCGGTAGTAACGGGGTATCAGCGATGTCCCCG
TGAATACGTTCTCGGGCCTTGCACACACCGCCCGTCACGCCACGGAAGTCGGTCCGGCCGGAAGTCCCCG
AGCTAACCGGCCCTTTTTGGGCCGGGGGCAGGGGCCGATGGCCGGGCCGGCGACTGGGGCGAAGTCGTAA
CAAGGTAGCCGTAGGGGAACCTGC
>AB529679 Armatimonas rosea 
GACGAACGCTGCGGCGTGCCTAAGAAATGCAAGTCGAACGGACAGTGGCTTCGGTTACTGTTAGTGGCGA
ACGGTCGCGTAACACGTAAGAAACCTGCCTCGAAGCGGGGGACAACAGTCCGAAAGGACTGCTAATACCG
CATGTGGCCAGTCGGGGGCATCCCCGATTGTCTAAAGATTTATCACTTCGAGATGGTCTTGCGGCCTATC
AGCTAGTTGGTGGGGTAACGGCCTACCAAGGCGACGACGGGTAGCTGGTCTGAGAGGACGATCAGCCGGA
TTGGGACTGAGATACGGCCCAGACTCCTACGGGGGGCAGCAATTAGGAATCTTGCACAATGGGCGAAAGC
CTGATGCAGCGACGCCGCGTGAAGGATGAAGGTTCTCGGATCGTAAACTTCTTTTAAGTGGGAAGAAATT
TGACGGTACCACTTGAATAAGCCCCGGCTAACTACGTGCCAGCAGCCGCGGTAATACGTAGGGGGCGAGC
GTTGTCCGAAGTTACTGGGCGTAAAGCGCGCGTAGGCGGTTTCTTAAGTCTGGGGTGAAAGGTTCAACGC
TCAACGTGAACAGTGCCTTGGATACTGGGAGACTTGAGTTAGGGAGAGGGTAGTAGAATTCCTGGTGTAG
CGGTGAAATGCGTAGATATCAGGAGGAATACCAATGGCGAAGGCAGCTACCTGGCCTATAACTGACGCTG
AGGTGCGAAAGCGTGGGGAGCAAACGGGATTAGATACCCCGGTAGTCCACGCCCTAAACGATGAGTGCTA
GATGTAAGAGGTATCGACCCCTCTTGTGTCGTCGCTAACGCATTAAGCACTCCGCCTGGGGAGTACGGCC
GCAAGGTTGAAACTCAAAGGAATTGACGGGGGCCCGCACAAGCGGTGGAGCATGTGGATTAATTCGTCAC
TAACCGAAGAACCTTACCCAGGTTTGACATCCTAGGAACCCTGATGAAAGTTGGGGGTGCTCGCAAGAGA
GCCTAGAGACAGGTGTTGCATGGCTGTCGTCAGCTCGTGTCGTGAGATGTTGGGTTAAGTCCCGCAACGA
GCGCAACCCTCACCGTATGTTGGCAGCGTAAAGTCGGCAACTCTTACGGAACTGCCCGTGCAAGCGGGAG
GAAGGTGGGGATGACGTCAAGTCGGCATGGCCCTTACGCCTGGGGCTTCACACATGCTACAATGGGTGGC
AACAAAGGGCTGCTAAACCGTGAGGTCAAGCAAATCCCAAAAATCCATCCTCAGTTCGGATTGTAGGCTG
CAACTCGCCTACATGAAGCCGGAATCGCTAGTAACCGCAGGTCAGCTAAACTGCGGTGAATACGTTCCCG
GGCCTTGTACACACCGCCCGTCAAGTCACCTGAATTGTCTGCACCCGAAGCCGGTGGCCAAACTCGCAAG
AGATGGAGCCGTCTAAGGTGTGGGGAGTAAGGGGGACT
>NR_179389 Atribacter laminatus 
ACGGAGGGTTTGATCCTGGCTCAGGACGAACGCTGGCGGCGTGCCTAACACATGCAAGTCGAACGCGAGT
GTCTTTTTTCGTAAGAAAGGTGACACTTGAGTGGCGAACGGGTGAGTAACACGTGAGTAACTCACCTTCC
GGTGGGGGATAACTGTCCGAAAGGGTGGCTAATACCCCATATGCTCCCTGACCGCCGGGTCAGTGAGAAA
AGTGGGCTTCGTAAGAAGCTCACACCAGAAGAGAGGCTCGCGCCCCATCAGCTGGTTGGCGAGGTAATGG
CTCACCAAGGCAATGACGGGTAGCTGGTCTGAGAGGATGGTCAGCCACACTGGGACTGAGACACGGCCCA
GACTCCTACGGGAGGCAGCAGTGAGGAATTTTGGGCAATGGGCGAAAGCCTGACCCAGCGACGCCGCGTG
GAGGATGAAGGCCTTCGGGTCGTAAACTCCTGTTCTGGGGGAAGAAAACGGGGTGCGTGAATAATTCATC
CCGCTGACGGTACCCCAGGAGAAAGCTCCGGCTAATTACGTGCCAGCAGCCGCGGTAATACGTAAGGAGC
AAGCGTTGTCCGGATTTACTGGGCGTAAAGAGCTCGTAGGCGGCCGATCAGGTCTCGCGTAAAATCCCCC
GGCTCAACCGGGGAGGGTCGCGGGAAACCGGCCGGCTTGAGGACAGAAAAGGAAAGTGGAATTCCCGGTG
TAGCGGTGAAATGCGTAGATATCGGGAGGAACACCAGTGGTGAAGACGGCTTTCTGGTCTGTTGCTGACG
CTGAGGAGCGAAAGCCAGGGGAGCGAACCGGATTAGATACCCGGGTAGTCCTGGCCGTAAACGATGGATA
CTAGGTGTGGGAGGTTCGACCCCTTCCGTGCCGCAGCTAACGCATTAAGTATCCCGCCTGGGGAGTACGG
CCGCAAGGTTGAAACTCAAAGGAATTGACGGGGGCCCGCACAAGCGGTGGAGCATGTGGTTTAATTCGAT
GCAACGCGAAGAACCTTACCAGGGTTTGACATGCTGGTGGTAGAAGCCTGAAAGGGTGACGACCTTCGGT
TTTCCGAGGGAGCCAGCACAGGTGCTGCATGGTTGTCGTCAGCTCGTGTCGTGAGATGTTGGGTTAAGTC
CCGCAACGAGCGCAACCCTTACCCTTAGTTGCGACCAGGTTATGCTTGAGCACTCTAAGGGGACTGCCGG
TGACAAACCGGAGGAAGGTGGGGATGACGTCAAATCCGCATGGCCCTTATGTCCTGGGCGACACACGTGC
TACAATGGCCAGTACAGAGGGTTGCGAACCCGCGAGGGGGAGCCAATCCCAAAAAGCTGGCCCCAGTTGG
GATTGCAGGCTGCAACTCGCCTGCATGAACGCGGAATCGCTAGTAATCGCGTATCAGCTACGGCGCGGTG
AATGCGTTCCCGGGCCTTGTACACACCGCCCGTCACACCACGAAAGTCGATTTTACCTGAAGTCACTGAG
CTAACCCGCAAGGGAGGCAGGTGCCGAAGGTAGGGTCGGTGATTGGGGTGAAGTCGTAACAAGGTAGCCG
TAGGGGAACCTGCGGCTGGATCACCTCCTTT
>AB192294 Bacillus subtilis 
AGAGTTTGATCCTGGCTCAGGACGAACGCTGGCGGCGTGCCTAATACATGCAAGTCGAGCGGACAGATGG
GAGCTTGCTCCCTGATGTTAGCGGCGGACGGGTGAGTAACACGTGGGTAACCTGCCTGTAAGACTGGGAT
AACTCCGGGAAACCGGGGCTAATACCGGATGGTTGTCTGAACCGCATGGTTCAGACATAAAAGGTGGCTT
CGGCTACCACTTACAGATGGACCCGCGGCGCATTAGCTAGTTGGTGAGGTGACGGCTCACCAAGGCGACG
ATGCGTAGCCGACCTGAGAGGGTGATCGGCCACACTGGGACTGAGACACGGCCCAGACTCCTACGGGAGG
CAGCAGTAGGGAATCTTCCGCAATGGACGAAAGTCTGACGGAGCAACGCCGCGTGAGTGATGAAGGTTTT
CGGATCGTAAAGCTCTGTTGATAGGGAAGAACAAGTGCCGTTCAAATAGGGCGGCACCTTGACGGTACCT
AACCAGAAAGCCACGGCTAACTACGTGCCAGCAGCCGCGGTAATACGTAGGTGGCAAGCGTTGTCCGGAA
TTATTGGGCGTAAAGGGCTCGCAGGCGGTTTCTTAAGTCTGATGTGAAAGCCCCCGGCTCAACCGGGGAG
GGTCATTGGAAACTGGGGAACTTGAGTGCAGAAGAGGAGAGTGGAATTCCACGTGTAGCGGTGAAATGCG
TAGAGATGTGGAGGAACACCAGTGGCGAAGGCGACTCTCTGGTCTGTAACTGACGCTGAGGAGCGAAAGC
GTGGGGAGCGAACAGGATTAGATACCCTGGTAGTCCACGCCGTAAACGATGAGTGCTAAGTGTTAGGGGG
TTTCCGCCCCTTAGTGCTGCAGCTAACGCATTAAGCACTCCGCCTGGGGAGTACGGTCGCAAGACTGAAA
CTCAAAGGAATTGACGGGGGCCCGCACAAGCGGTGGAGCATGTGGTTTAATTCGAAGCAACGCGAAGAAC
CTTACCAGGTCTTGACATCCTCTGACAATCCTAGAGATAGGACGTCCCCTTCGGGGCAGAGTGACAGGTG
GTGCATGGTTGTCGTCAGCTCGTGTCGTGAGATGTTGGGTTAAGTCCCGCAACGAGCGCAACCCTTGATC
TTAGTTGCCAGCATTCAGTTGGGCACTCTAAGGTGACTGCCGGTGACAAACCGGAGGAAGGTGGGGATGA
CGTCAAATCATCATGCCCCTTATGACCTGGGCTACACACGTGCTACAATGGACAGAACAAAGGGCAGCGA
AACCGCGAGGTTAAGCCAATCCCACAAATCTGTTCTCAGTTCGGATCGCAGTCTGCAACTCGACTGCGTG
AAGCTGGAATCGCTAGTAATCGCGGATCAGCATGCCGCGGTGAATACGTTCCCGGGCCTTGTACACACCG
CCCGTCACACCACGAGAGTTTGTAACACCCGAAGTCGGTGAGGTAACCTTTTAGGAGCCAGCCGCCGAAG
GTGGGACAGATGATTGGGGTGAAGTCGTAACAAGGTAGCCGTATCGGAAGGTGCGGCTGGATCACCTCCT
T
>NR_042991 Balneola vulgaris 
TCAGGACGAACGCTGCGGCGGGCTTAACACATGCAAGTCGAAGGAGAAGGTGACTGCTTGCAGTCACTGG
AGACTGGCGGACGGGTGAGTAACGCGTAGCTAACCTGCCTTTAGCTGGGGGATACATTCCGAAAGGGATG
CTAATACCGCATAATGCAGCGGGCCGCATGGCCACAGTTGTTAAAGGTTTCGACCGGCTAGAGATGGGGC
TGCGTACTATTAGTTAGTTGGTGAGGTAACGGCTCACCAAGGCGATGATAGTTAGGGGGTCTGAGAGGAT
GATCCCCCACACTGGGACTGAGACACGGCCCAGACTCCTACGGGAGGCAGCAGTGAGGAATCTTGCGCAA
TGGGCGAAAGCCTGACGCAGCCACGCCGCGTGCCGGATGAAGGCCCTATGGGTTGTAAACGGCTTTTGAG
GAGGAAGAACGACTGGATTTCGATCTGGTGTGACGGTACTCCTTGAATAAGCACCGGCTAACTCCGTGCC
AGCAGCCGCGGTAATACGGAGGGTGCAAGCGTTGTCCGGAATCATTGGGTGTAAAGGGTGCGTAGGCGGG
CTATTAAGTCTGGGGTGAAATCTTGCCGCTTAACGGTAAAATGGCCCTGGATACTGGTAGTCTTGAGTGT
AGAAGAGGTAAGTGGAATTCGTAGTGTAGCGGTGAAATGCATAGATATTACGAAGAACATCAGTGGCGAA
GGCGGCTTACTGGTCTACAACTGACGCTGAGGCACGAAAGCGTGGGGAGCGAACAGGATTAGATACCCTG
GTAGTCCACGCTGTAAACGATGCATACTAGGTGTTGGCCTTTCGGGGCCAGTGCTGCAGTTAACGCATTA
AGTATGCCACCTGGGGAGTACGTCGGCAACGATGAAACTCAAAGGAATTGACGGGGGCCCGCACAAGCGG
TGGAGCATGTGGCTTAATTCGATGCAACGCGAGGAACCTTACCTGGGCTAAATCCACAACGCTACCTCTG
GAAACAGAGGGTTTCTTCGGAACGTTATGGAAGGTGCTGCATGGCTGTCGTCAGCTCGTGCCGTGAGGTG
TTGGGTTAAGTCCCGCAACGAGCGCAACCCCTGTAGTTAGTTACCAGCACGTAATGGTGGGGACTCTAGC
TAGACTGCCTACGCAAGTAGTGAGGAAGGTGGGGACGACGTCAAGTCATCATGGCCCTTACGTCCAGGGC
TGCACACGTGCTACAATGGATGGTACAGAAGGTCGCCACTCAGCGATGAGGAGCAAATCTTTAAAACCAT
TCTCAGTTCGGATCGGAGTCTGCAACTCGACTCCGTGAAGTTGGAATCGCTAGTAATCGCGTATCAGCAA
CGACGCGGTGAATACGTTCCCGGGCCTTGTACACACCGCCCGTCAAGCGATGGAAGTCAGGAGTACCTAA
TGTCGGTGAGCCAACCCTTTGGGGGGCAGCTGCCTAGGGTAAGCCTGGTAACTGGCGCTAAGTCGTA
>AB540021 Oligoflexus tunisiensis
AGTGAACGCTGGCGGCGTGCCTAATACATGCAAGTCGAACGTGAAAGTCCTTCGGGATGAGTAAAGTGGC
GCACGGGTGAGTAATACATGGGAACATGCCCTTGAATGGGGAATAACTGTTGGAAACGACAGCTAATACC
GCATAATCTCGCGAGAGTAAAGGTGGCGCCGCAAGGGCTACCGTTCAAGGATTGGCCCATGTCCCATTAG
CTAGTTGGCGGGGTAATGGCCCACCAAGGCAACGATGGGTAACTGGTCTGAGAGGATGATCAGTCACACT
GGAACTGAGACACGGTCCAGACTCCTACGGGAGGCAGCAGTAGGGAATATTGCACAATGGGGGAAACCCT
GATGCAGCAACGCCGCGTGAGTGAAGAAGGCCCTTGGGTCGTAAAGCTCTTTAGCGAGGGAAGAAGGTTG
GCAGGGTGAACAATCCGGTCAGCTGACGGTACCTCGAGAATAAGCACCGGCTAATTTCGTGCCAGCAGCC
GCGGTAATACGAAAGGTGCAAGCGTTACTCGGAATCACTGGGCGTAAAGCGCACGTAGGCGGACTCGCAG
GTCAATTGTGAAATACCTGGGCTCAACCCGGGAACTGCAGTTGAAACCGCTTGTCTTGAATACCTGAGAG
GGTGGGGGAATACCTGGTGGAGAAGTGAAATTCGTAGAGATCAGGTGGAACACCGGAGGCGAAGGCGCCT
GCCTGGCAGTGTATTGACGCTGAGGTGCGAAAGTGCGGGGAGCAAACAGGATTAGATACCCTGGTAGTCC
GCACCGTAAACGATGGATACTAGGCGTTCGGAGAGTTAACCCTCTGAGTGCCAAAGTTCACACATTAAGT
ATCCCGCCTGGGAAGTACGGTCGCAAGACTAAAACTCAAAGGAATTGACGGGGGCCCGCACAAGCGGTGG
AGTATGTGGTTTAATTCGAAGCAACGCGCAGAACCTTACCTGGCCTTGACATCGCGAGACCGGTACAGAG
ATGTACCTTTCCCTTCGGGGACTCGTGGACAGGTGCTGCATGGCTGTCGTCAGCTCGTGTTGTGAAATGT
TCGGTTAAGTCCGGCAACGAGCGCAACCCCTGTTCTCAGTTACCAGCATTAAGTTGGGGACTCTGGGAAG
ACCGCCGGTGTTAAACCGGAGGAAGGCGGGGATGACGTCAAGTCCTCATGGCCCTTACGGCCAGGGCTAC
ACACGTACTACAATGGTAGAAACAGACGGCTGCAAGACCGCAAGGTGGAGCTAATCCGTAAAACACTATC
TCAGTCCGGATTGAAGTCTGCAACTCGACTTCATGAAGTTGGAATCGCTAGTAATCGCAGATCAGCACGC
TGCGGTGAATACGTTCCCGGGCCTTGTACACACCGCCCGTCACACCACGAAAGTGGTCTTAACCAGAAGT
GAGTGAGCCAACCGCAAGGAAGCAGCTCACCAAGGTTGAGGCCGTGATTGGGGTGAAG
>NR_041680 Caldisericum exile 
GATGAACGCTGGCGGCGTGCCTTACACATGCAAGTCGAGCGGAGAAGATTTCCTGTGGCAACACAGGAGT
CTTCTTAGCGGCAAACGGGTGAGTAATGGATGAGTAACCTGCCCTGTAGACGGGGATAGCCATCCGAAAG
GATGGGTAATACCCGATAATGTTGGAGGACTTCGGTTCTCCAAAGAAAGGTGGCGCAAGCTACCGCTTCA
GGATGGGCTCATCTCCTATCAGCTAGTTGGTGAGGTAATGGCTCACCAAGGCTATGACGGGTAGCTGGCC
TGAGAGGGTGGTCAGCCACATTGGGACTGAGACACGGCCCAGACTCCTACGGGAGGCAGCAGTGGGGAAT
CTTGGTCAATGGGCGAAAGCCTGAACCAGCGACGCCGCGTGGAGGACGAAGGCCGAAAGGTCGTAAACTC
CTTTTGCAAGGGAAAAAGGGAGGGGTTCGAATAGGGCCCTATCCTTGATGGTACCTTGCGAATAAGCCCC
AGCCAACTACGTGCCAGCAGCTGCGGTAAAACGTAGGGGGCGAGCGTTATCCGGAATCACTGGGTGTAAA
GGGTACGCAGGCGGACTTGTAAGTTGGATGTAAAAACTCAGGGCTCAACCTTGAGCTTGCATTCAATACT
ACAAGTCTAGAGAGCAGGAGAGGGGAGTGGAATTCCCGGTGTAGGGGTAAAATCCGTAGATATCGGGAGG
AACACCAGTGGCGAAGGCGGCTCCCTGGCCTGTCTCTGACGCTCAGGTACGAAAGCGTGGGGAGCAAACA
GGATTAGATACCCTGGTAGTCCACGCCCTAAACGATGGGTGCTTGGTGTTGGGGGGTAATTCCCTCAGTG
CCGTAGCTAACGCGTTAAGCACCCCACCTGGGGAGTACGGCCGCAAGGTTGAAACTCAAAGGAATTGACG
GGGACCCGCACAAGCAGCGAGGCATGTGGTTTAATTCGATGCTACACGAAGAACCTTACCTGGGCTTGAC
ATGCATGTGAAAGCCTGAAGAAACTCGGGCCCCCATAGGGGTTACACCCTATGGCACATGCACAGGTGCT
GCATGGTTGTCGTCAGCTCGTGTCGTGAGATGTACGGTTAAGTCCGTGAACGAGCGCAACCCCTGCCCTT
AGTTGCTAATAGGCTTCGGCCTATGCACTCTAAGGGGACTGCCAGCGATAAGCTGGAGGAAGGTGGGGAT
GACGTCAAATCCTCATGGCCCTTATGCCCAGGGCTACACACATGCGACAATGGTCGGGACAATGCGTTGC
AAACCAGTAATGGGGAGCTAATCGCAAAAAACCGACCCCAGTACGGATTGAGGGTTGCAACTCACCCTCA
TGAAGCTGGAGTTGCTAGTAACCGCCGGTCAGCTATACGGCGATGAATACGTTCCCGGGTCTTGTACACA
CCGCCCGTCACACCACCCGAGTTGCGTGCACCCGAAGTGGCTCGGTGAGTCACGAAGGTGTGCGTGATGA
GGAGGGTGAAG
>NR_028969 Caldithrix abyssi 
GGCTCAGGACGAACGCTGGCGGCGTGCCTAACACATGCAAGTCAAGGGGAAAGGCGGACTTCGGTTTGCC
GAGTATACTGGCGGACGGGTGAGTAACGCGTAGGCAACCTGCCCTTATGTCTGGGATAACCTCGAGAAAT
CGGGGCTAATACCGGATAAGGTCAATTGGCCGCATGGTTAATTGATTAAAGGTGCCGCAAGGTACTGCAT
AAGGATGGGCCTGCGTTCCATTAGCTAGATGGTAGGGTAACGGCCTACCATGGCGACGATGGATAGCTGA
TCTGAGAGGATGATCAGCCACACTGGGATTGAGATACGGCCCAGACTCCTACGGGAGGCAGCAGTGAGGA
ATATTGCGCAATGGGGGCAACCCTGACGCAGCAACGCCGCGTGGGGGAAGAAGCTCTATGGAGTGTAAAC
CCCTGTAGGTAGGGAAGAAAGTCATGGCTTCGCAAGGGGTCATGTTTGACGGTACCTACAAAGTAAGCTC
CGGCTAACTCCGTGCCAGCAGCCGCGGTAATACGGGGGGAGCAAGCGTTGTCCGGAATCACTGGGCGTAA
AGGGCGTGTAGGCGGTCTGGTAAGTCAGATGTGAAATCCCACGGCTTAACCGTGGAATTGCATTTGAAAC
TGCCGGACTTGAGTGCGAGAGAGGGTAGTGGAATTCCCGGTGTAGCGGTGAAATGCGTAGATATCGGGAA
GAACACCAGTAGCGAAGGCGGCTACCTGGCTCGTAACTGACGCTAAGGCGCGAAAGCGTGGGGAGCAAAC
AGGATTAGATACCCTGGTAGTCCACGCCGTAAACGATGGGCACTAGGTGTTGGGGCCGACTTGTCGGCCT
CAGTGCCGCAGCCAACGCATTAAGTGCCCCGCCTGGGGAGTACGCTCGCAAGGGTGAAACTCAAAGGAAT
TGACGGGGGCCCGCACAAGCGGTGGAGCATGTGGTTTAATTCGATGCAACGCGAAGAACCTTACCGGGGT
TTGACATGCCGATGACGTCACGGGAGACCGTGATTCCCTTCGGGGCGTCGGCACAGGTGCTGCATGGCTG
TCGTCAGCTCGTGTCGTGAGATGTTGGGTTAAGTCCCGCAACGAGCGCAACCCCTGCCTCTAGTTACCAT
CGGTTCAAGCCGGGGACTCTAGAGGGACTGCCGGCGATAAGCTGGAGGAAGGTGGGGATGACGTCAAGTC
CTCATGGCCCTTACACCCCGGGCTACACACGTGCTACAATGGCCGGTACAGCGAGTTGCGAAACCGCGAG
GTGGAGCCAATCTCTAAAAACCGGTCTCAGTTCGGATTGCAGTCTGCAACTCGACTGCATGAAGTCGGAA
TCGCTAGTAATCGCGGATCAGCATGCCGCGGTGAATACGTTCCCGGGCCTTGTACACACCGCCCGTCACG
CCATGGAAGTCGGCAGTACCCGAAGCCCCCGCATTAGCGGGGTCGAAGGTAAGGCCGATGACTGGGGCGA
AGTCGTAACAAGGTAGCCGTACCGGAAGGTGCGG
>D89067 Chlamydia trachomatis 
CTGAGAATTTGATCTTGGTTCAGATTGAACGCTGGCGGCGTGGATGAGGCATGCAAGTCGAACGGAGCAA
TTGTTTCGACGATTGTTTAGTGGCGGAAGGGTTAGTAATGCATAGATAATTTGTCCTTAACTTGGGAATA
ACGGTTGGAAACGGCCGCTAATACCGAATGTGGCGATATTTGGGCATCCGAGTAACGTTAAAGAAGGGGA
TCTTAGGACCTTTCGGTTAAGGGAGAGTCTATGTGATATCAGCTAGTTGGTGGGGTAAAGGCCTACCAAG
GCTATGACGTCTAGGCGGATTGAGAGATTGGCCGCCAACACTGGGACTGAGACACTGCCCAGACTCCTAC
GGGAGGCTGCAGTCGAGAATCTTTCGCAATGGACGGAAGTCTGACGAAGCGACGCCGCGTGTGTGATGAA
GGCTCTAGGGTTGTAAAGCACTTTCGCTTGGGAATAAGAGAAGACGGTTAATACCCGCTGGATTTGAGCG
TACCAGGTAAAGAAGCACCGGCTAACTCCGTGCCAGCAGCTGCGGTAATACGGAGGGTGCTAGCGTTAAT
CGGATTTATTGGGCGTAAAGGGCGTGTAGGCGGAAAGGTAAGTTAGTTGTCAAAGATCGGGGCTCAACCC
CGAGTCGGCATCTAATACTATTTTTCTAGAGGATAGATGGAGAAAAGGGAATTTCACGTGTAGCGGTGAA
ATGCGTAGATATGTGGAAGAACACCAGTGGCGAAGGCGCTTTTCTAATTTATACCTGACGCTAAGGCGCG
AAAGCAAGGGGAGCAAACAGGATTAGATACCCTGGTAGTCCTTGCCGTAAACGATGCATACTTGATGTGG
ATGGTCTCAACCCCATCCGTGTCGGAGCTAACGCGTTAAGTATGCCGCCTGAGGAGTACACTCGCAAGGG
TGAAACTCAAAAGAATTGACGGGGGCCCGCACAAGCAGTGGAGCATGTGGTTTAATTCGATGCAACGCGA
AGGACCTTACCTGGGTTTGACATGTATATGACCGCGGCAGAAATGTCGTTTTCCGCAAGGACATATACAC
AGGTGCTGCATGGCTGTCGTCAGCTCGTGCCGTGAGGTGTTGGGTTAAGTCCCGCAACGAGCGCAACCCT
TATCGTTAGTTGCCAGCACTTAGGGTGGGAACTCTAACGAGACTGCCTGGGTTAACCAGGAGGAAGGCGA
GGATGACGTCAAGTCAGCATGGCCCTTATGCCCAGGGCGACACACGTGCTACAATGGCCAGTACAGAAGG
TGGCAAGATCGCGAGATGGAGCAAATCCTCAAAGCTGGCCCCAGTTCGGATTGTAGTCTGCAACTCGACT
ACATGAAGTCGGAATTGCTAGTAATGGCGTGTCAGCCATAACGCCGTGAATACGTTCCCGGGCCTTGTAC
ACACCGCCCGTCACATCATGGGAGTTGGTTTTACCTTAAGTCGTTGACTCAACCCGCAAGGAGAGAGGCG
CCCAAGGTGAGGCTGATGACTAGGATGAAGTCGTAACAAGGTAGCCCTACCGGAAGGTGGGGCTGGATCA
CCTCCTTT
>AJ290824 Chlorobium limicola 
GTAACGTATAGGTAATCTGCCCTTTGGACTGGGATAACCTCGAGAATCGAGGACAATACCAGATGWTGCA
GCGGGACCGCATGGTCATGTTGTTAAAGATTTATCGCCAAAGGATGAGCCTATATTCCATCAGGTAGTTG
GTAGGGTAACGGCCTACCAAGCCTACGACGGATAGCTGGTCTGAGAGGATGATCAGCCACATTGGAACTG
AGACACGGTCCAGACTCCTACGGGAGGCAGCAGTGAGGAATATTGCGCAATGGGCGAAAGCCTGACGCAG
CAACGCCGCGTGGATGATGAAGTTCTTCGGAATGTAAAATCCTTTTGCAGAGGAAGAAAATGCTGGTTTA
CCGGCACTGACGGTACTCTGCGAATAAGCCACGGCTAACTCTGTGCCAGCAGCCGCGGTGATACAGGGGT
GGCAAGCGTTGTCCGGATTTACTGGGTGTAAAGGGTGCGCAGGCGGACTTATAAGTCGGGGGTTAAATCC
ATGTGCTTAACACATGCAAGGCTTCCGATACTGTAGGTCTAGAGTCTCGAAGAGGAAGATGGAATTTCCG
GTGTAACGGTGGAATGTGTAGATATCGGAAAGAACACCAGTGGCGAAGGCAGTCTTCTGGTCGAGAACTG
ACGCTCAGGCACGAAAGCGTGGGGAGCAAACAGGATTAGATACCCTGGTAGTCCACGCCGTAAACGATGA
ATACTAGATGTTGGTCATATTGATCAGTGTCGCAGCTAACGCGTTAAGTATTCCACCTGGGAAGTACGCT
CGCAAGAGTGAAACTCAAAGGAATTGACGGGGGCCCGCACAAGCGGTGGATCATGTGGTTTAATTCGATG
CAACGCGAAGAACCTTACCTGGGCTTGATATTGCAGCTAAACTCATTGAAAGATGAGGTCCTTCGGGAAG
CTGTAACAGGTGCTGCATGGCTGTCGTCAGCTCGTGTCGTGAGATGTTGGGTTAAGTCCCGCAACGAGCG
CAACCCCTACAATTAGTTACTAACAGGTTAAGCTGAGGACTCTAATTGAACTGCCTACGCAAGTAGTGAG
GAAGGAGGGGATGACGTCAAGTCCTCATGGCCCTTACGCCCAGGGCCACACACGTGATACAATGGTAGCT
ACAGAGGGCAAAGCCGCGAGGCAGAGGAAATCCCAAAAAAGCTATCTCAGTCCGGATCGGAGTCTGCAAC
TCGACTCCGTGAAGTTGGAATCCGCTAAGNAATNNNCAGATCAGCACGCCTGC
>NR_043411 Chloroflexus aurantiacus
GACGAACGCTGGCGGCGTGCCTAATGCATGCAAGTCGAACRCAACAGGCGTGCCTGGCTGCGTGGCGAAC
GGCTGAGGAACACGTGGGTGACCTGCCCCGGAGTGGGGGATACCCCGTCGAAAGACGGGACAATCCCNCA
TACGCTCGACGGAGGAAAGCCGCAGGCGCTCNGGGGAGGTGCGGCCCATCAGGTAGTTGGTGTGGTAACG
GCGCACCAAGCCAATGACGGGTACCCGGTCTGAGAGGACGACCGGGCAGACTGGGACTGAGACACGGCCC
AGACTGCTACGGGAGGCAGCAGCAAGGRAATTTNCCCAATGGGCGCAAGCCTGAGGGAGCAACGCCGCGT
GGAGGACGACGGCCCTAGGTTGTAAACKCCTTTCAGGTGGGACGATGCTGACGGTACCACCAGAAGCAGC
CCCGGCTAACTCTGTGCCAGCAGCCGCGGTAAGACAGAGGGGGCAAGCGTTGTCCGGAGTTACTGGGCGT
AAAGGGCGCGCAGGCGGTGGGCTGCGTCGGCGCTGAAAGCGCCTCGCTTAACGGGGCGAGGCGCGCCGAT
ACGAGTCCACTCGAGGCAAGCAGAGGGTGGCGGAATTTCGGGTGGAGCGGTGAAATGCGTAGAGATTCGG
AGGAACGCCGGTGGGGAAGCCGGCCACCTGGGCTTTACCTGACGCTGCGGCGCGACAGCGTGGGGAGCAA
ACCGGATTAGATACCCGGGTAGTCCACGCCGTAAACGATGCCGGCTCGGCGTCTGGCGCACGTTGGTGTG
CTGGGTGCCTTANCTNACGCGGTAAGCCGGCCGCCTGGGGACTACGAGCGCAAGCTTAAAACTCAAAGGA
ATTGACGGGGGCCCGCACAAGCAGCGGAGCGTGTGGTTTAATTCGACGCAACACGAAGAACCTTACCCGG
ACTTNACATGGTGCTGCATCCCCTGGAAACAGGGGCGCCTGNCGAGGCGCACCACAGGTGCTGCATGGCT
GTCGTCAGCCCGTGTCGTGAGATGTTGGGTTNAGTCCCGCAACGAGCGCAACCCGTGTCGGTAGTTACAG
GTGTCTACCGAGACTGCCCGTGACCGGCGGAGGAAGGCGCGGATGACGTCAAGTCAGCATGGCCCTTACG
TCCGGGGCGACACACANGCTANAATGGCCACGACAATGCGTTGCCAAGCCGCAAGGTGGAGCTAATCTCC
TAAACGTGGTCTNAGTGCAGATCGGGGGCTGCAACTNGCCCCCGTGAAGGCGGAGTTGCTAGTAACCGCG
TATCAGCCATGGCGCGGTGAATACGTTCCCGGGCCTTGTACACACCGCCCGTCACGTCATGGGAGTGGCC
AATGCTTGAAGTCCGTGTGCTAACCCCAGTCGGGGAGGCAGCGGCCGTGGGCAGGGGCCGCGACTGGGGA
C
>NR_029283 Chrysiogenes arsenatis 
TGAGTTTGATCCTGGCTCAGGACGAACGCTGGCGGCGTGCCTAACACATGCAAGTCAAGGGTCATTTCGG
TGACACTGGCGCACGGGTGAGTAACACGTGGATAATCTACCTTTAAGCCTGGGACAACAGTTGGAAACGA
CTGCTAATACCGGATACGCACTCCGGTGGAAAGATGGTTTCGCCCATTGCTTATAGATGAGTCCGCGCAT
GATTAGCTAGTTGGCGGGGTAAGGGCCCACCAAGGCGAAGATCATTAGCCGACCTGAGAGGGTGATCGGC
CACACTGGGACTGAGACACGGCCCAGACTCCTACGGGAGACAGCAGTGGGGAATATTGCGCAATGGACGT
AAGTCTGACGCAGCAACGCCGCGTGGATGATGAAGGTCTTCGGATCGTAAAGTCCTTTAGATGGTGAAGA
ACCGATGTGAGAGGAAATGCTCATATCCTGACGGTAGCCATAGAATAAGCTCCGGCTAAATCCGTGCCAG
CAGCCGCGGTAATACGGGTGGAGCGAGCGTTGTCCGGAATTATTGGGCGTAAAGGGTGCGTAGGCGGTTT
TTTAAGTCTGCATTGTAAGTTCAGTGCTTAACGCTGAAATTGGTGCGGAAACTGGAAGACTAGAGTACTG
TAGGGGAAAGCGGAATGTCCGGTGTAGCAGTGAAATGCGTAGAGATCGGATGGAACACCGAAAGCGAAGG
CAGCTTTCTGGGCAGTAACTGACGCTGAGGCACGAAAGCGTGGGGAGCAAACAGGATTAGATACCCTGGT
AGTCCACGCCGTAAACGATGGATGCTAGATGTTGGCGAGGTTACCTTGTCAGTGTCGGAGCTAACGCAAT
AAGCATCCCGCCTGGGGAGTACGGTCGCAAGGCTGAAACTCAAAGGAATTGACGGGGGCCCGCACAAGCG
GTGGAGCATGTGGTTTAATTCGAAGCAACGCGAAGAACCTTACCTGGTCTTGACATCCCTTTGCTCGGTA
TAGAGATATATCTTTCCCTTCGGGGACAAGGGTGACAGGTGCTGCACGGCTGTCGTCAGCTCGTGTCGTG
AGATGTTGGGTTAAGTCCCGCAACGAGCGCAACCCCTGCTATTAGTTGCCATCATTAAGTTGGGCACTCT
AATGGGACAGCCGGAGTAATCCGGAGGAAGGTGGGGATGACGTCAAGTCATCATGGCCCTTATGACCAGG
GCTACACACGTGCTACAATGGCATGGACAAAGAGAAGCAAAGCCGCGAGGTGGAGCAAACCTCAAAAACC
ATGTCTTAGTTCGGATTGCAGTCTGCAACTCGACTGCATGAAGTCGGAATCGCTAGTAATCGCAGGTCAG
CACACTGCGGTGATTACGTTCCCGGGCCTTGTACACACCGCCCGTCACACCACGAAAGTCGGTTGTGCCA
GAAGCGGATGACCGAATCGCAAGATAGGAATCTTCCAAGGCAGGACTGGTGATTGGGGTGAAGTCGTAAC
AAGGTAGCCGTATCGGAAGGTGCGGCTGGATCACCTCCTTT
>NR_029236 Coprothermobacter proteolyticus 
TTTGATCCTGGCTCAGGACGAACGCTGGCGGCGTGCCTAATGCATGCAAGTCGAGCGGGCTACAATCTTC
GGATTGTAGCTTAGCGGCGAACGGGTGAGTAACACGTAGGTAATCTACCCTTGAGAGGAGGACAACCTCA
GGAAACTGAGGCTAAACCTTCATACGTTCACTGGTAGGGATACTGGTGAAGAAAGAGTTACCGTTGAGGT
AGCTGCTGAAGGATGAGCCTGCGGCCCATCAGGTAGTTGGTGAGGTAACGGCTCACCAAGCCGAAGACGG
GTAACCGGTCTGAGAGGATGTCCGGTCACACTGGGACTGAGACACGGCCCAGACTCCTACGGGAGGCAGC
AGCAGGGAATCTTGGTCAATGGGCGAAAGCCTGACCCAGCGACGCCGCGTGGAGGAAGAAGTCCTTCGGG
GCGTAAACTCCTGGACTGGGGGACGAGTAAGGACGGTACCCCAGTAGAAAGGGACGGCTAACTACGTGCC
AGCAGCCGCGGTAAAACGTAGGTCCCGAGCGTTGTTCGGATTCACTGGGTGTAAAGGGCGCGTAGGTGGT
TGTCTGTGTCTCATGTGAAAACTCAGGGCTCAACTCTGAGATTGCGTGGGAAACTAGGCAGCTAGAGGAC
GGTAGAGGGGAGTGGAATTCCCGGTGTAGCGGTAAAATGCGTAGATATCGGGAGGAACACCGGTGGCGAA
GGCGGCTCTCTGGGCCGATCCTGACGCTGAGGCGCGAAAGCTAGGGGAGCGAACCGGATTAGATACCCGG
GTAGTCCTAGCCGTAAACGATCCCTGCTAGGTGTTGGGGGGTAAAGACCCTTCAGTGCCGAAGCCAACGC
GATAAGCATCCCACCTGGGGAGTACGGCCGCAAGGTTGAAACTCAAAGGAATTGGCGGGGGTCCGCACAA
GCGGCGGAGCATGTGGTTTAATTCGATGCAACGCGAAGAACCTTACCAGGGTTTGACATGCAGGTGGTAG
GAACCTGAAAGGGGGACGACCCAACCGTAAGGGAGGGAGCCAGCACAGGTGTTGCATGGCTGTCGTCAGC
TCGTGCCGTGAGGTGTCGGCTTAAGTGCCGTAACGAGCGCAACCCTCATCCCTAATTGCTCCTGACAGGT
AAAAGGGTCAGAGCACAATAGGGAGACCGCTGGCGAAGAGCCAGAGGAAGGGGAGGATGACGTCAAGTCA
GCATGGCCTTTATGCCCTGGGCTACACACATGCTACAATGCAGGGTACAACGGGAAGCGAAGCCGCGAGG
TGGAGCAAATCCCCAAAAGCCCTGCTCAGTTCGGATCGCACGCTGAAATTCGCGTGCGTGAAGTCGGAGT
CGCTAGTAACCGTGGATCAGCAAGCCGCGGTGAATACGTTCTCGGGCCTTGCACACACCGCCCGTCAAGC
CACCCGAGTCGGGTTCACCAGAAGGCGGTAACCGAAGAGGGCCGGACGACGGTGTGCCTGGTAAGGAGGG
CTAAGTCGTAACAAGGTAGCTGTACCGGAAGGTGCGGCTGGATCACCTCCTCCTT
>NR_026043 Deferribacter thermophilus 
AGAGTTTGATCCTGGCTCAGGACGAACGCTGGCGGCGTGCCTAACACATGCAAGTCAGGGGGAAAGCTGG
CTTCGGCCAGTGAGTACACCGGCGGACGGGTGAGTAACGCGTGAGCAACCTACCCCGCAGACCGGGATAA
CCCATCGAAAGGTGGGCTAATACTGGATGAGCGCACGTGCTGCATGGCATGTGTGAAAAGGCAGGCATTA
AGCTTGCGCTGCGGGATGGGCTCGCGTCCCATTAGCTAGTTGGTGAGGTAACGGCTCACCAAGGCTACGA
TGGGTAGCCGGCCTGAGAGGGTGGTCGGCCACATTGGGACTGAGACACGGCCCAGACTCCTACGGGAGGC
AGCAGTGGGGAATCTTGCGCAATGCCGGAAACGGTGACGCAGCGACGCCGCGTGGGCGAGGAAGGCCTTC
GGGTCGTAAAGCCCTTTCAGTGGGGAAGAAAGGTCCAGGCAGTAACTGGTTTGGATTTGACGGTACCCAC
AGAAGAAGCCCCGGCTAACTCCGTGCCAGCAGCCGCGGTAATACGGAGGGGGCGAGCGTTGTTCGGAGTC
ACTGGGCGTAAAGCGCACGTAGGGCGTGCGGTAAGTCTGGGGTCAAAGCCTACGGCTCAACCGTAGTAAG
GCCTCAGATACTATCGTGCTAGAGTGCCGGAGAGGGTAGCGGAATTCCCTGTGTAGCGGTGAAATGCGTA
GATATAGGGAGGAACACCGGTTGCGAAGGCGGCTACCTGGCCGGTAACTGACGCTGAGGTGCGAGAGCGT
GGGGACCAAACAGGATTAGATACCCTGGTAGTCCACGCTGTAAACGATGGGCGCTAGGTGTTGGTGGTTA
GTAGCCATCAGTGCCGAAGCTAACGCGTTAAGCGCCCCGCCTGGGGAGTACGGCCGCAAGGCTGAAACTC
AAAGGAATTGACGGGGGCCCGCACAAGCGGTGGAGCACGTGGTTTAATTCGATGCTAACCGAAGAACCTT
ACCTGGGCTTGACATCCCGGAACCTGCCAGAGATGGTGGGGTGCCTGGTTTTACCGGGAGCCGGGAGACA
GGTGCTGCATGGCTGTCGTCAGCTCGTGCCGTGAGGTGTTGGGTTAAGTCCCGCAACGAGCGCAACCCCT
ACCCTTAGTTGCCATCGGTTAGGCGGGGCACTCTAAGGGGACTGCCCCGGATAACGGGGAGGAAGGTGGG
GATGACGTCAAGTCATCATGGCCCTTATGCCCAGGCCTACACACGTGCTACAATGGCGCGTACAGAGGGC
AGCGAACCCGCGAGGCTGAGCGAATCTCAGAAAGCGCGCCTCAGTTCGGATCGCAGTCTGCAACTCGACT
GCGTGAAGCCGGAATCGCTAGTAATCGCAGGTCAGCAAAACTGCGGTGAATACGTTCCCGGGCCTTGTAC
ACACCGCCCGTCACACCACGGGAGTTGGTCATACCTGAAGCCGGTGGCCCAACCAGTTTTACTGGGGGGA
GCCGTCTATGGTATGGCTGGCGACTGGGGTGAAGTCGTAACAAGGTAGCCGTACCGGAAGGTGTGGCTGG
ATCACCTCCTT
>NR_026401 Deinococcus radiodurans 
AGGGTGAACGCTGGCGGCGTGCTTAAGACATGCAAGTCGAACGCGGTCTTCGGACCGAGTGGCGCACGGG
TGAGTAACACGTAACTGACCTACCCAGAAGTCACGAATAACTGGCCGAAAGGTCCGCTAATACGTGATGT
GGTGATGCACCGTGGTGCATCACTAAAGATTTATCGCTTCTGGATGGGGTTGCGTTCCATCAGCTGGTTG
GTGGGGTAAAGGCCTACCAAGGCGACGACGGATAGCCGGCCTGAGAGGGTGGCCGGCCACAGGGGCACTG
AGACACGGGTCCCACTCCTACGGGAGGCAGCAGTTAGGAATCTTCCACAATGGGCGCAAGCCTGATGGAG
CGACGCCGCGTGAGGGATGAAGGTTTTCGGATCGTAAACCTCTGAATCTGGGACGAAAGAGCCTTAGGGC
AGATGACGGTACCAGAGTAATAGCACCGGCTAACTCCGTGCCAGCAGCCGCGGTAATACGGAGGGTGCAA
GCGTTACCCGGAATCACTGGGCGTAAAGGGCGTGTACGCGGAAATTTAAGTCTGGTTTTAAAGACCGGGG
CTCAACCTCGGGGATGGACTGGATACTGGATTTCTTGACCTCTGGAGAGGTAACTGGAATTCCTGGTGTA
GCGGTGGAATGCGTAGATACCAGGAGGAACACCAATGGCGAAGGCAAGTTACTGGACAGAAGGTGACGCT
GAGGCGCGAAAGTGTGGGGAGCAAACCGGATTAGATACCCGGGTAGTCCACACCCTAAACGATGTACGTT
GGCTAAGCGCAGGATGCTGTGCTTGGCGAAGCTAACGCGATAAACGTACCGCCTGGGAAGTACGGCCGCA
AGGTTGAAACTCAAAGGAATTGACGGGGGCCCGCACAAGCGGTGGAGCATGTGGTTTAATTCGAAGCAAC
GCGAAGAACCTTACCAGGTCTTGACATGCTAGGAACTTTGCAGAGATGCAGAGGTGCCCTTCGGGGAACC
TAGACACAGGTGCTGCATGGCTGTCGTCAGCTCGTGTCGTGAGATGTTGGGTTAAGTCCCGCAACGAGCG
CAACCCTTGCCTTTAGTTGTCAGCATTCAGTTGGACACTCTAGAGGGACTGCCTATGAAAGTAGGAGGAA
GGCGGGGATGACGTCTAGTCAGCATGGTCCTTACGTCCTGGGCGACACACGTGCTACAATGGGTAGGACA
ACGCGCAGCAAACCCGCGAGGGTAAGCGAATCGCTAAAACCTATCCCCAGTTCAGATCGGAGTCTGCAAC
TCGACTCCGTGAAGTTGGAATCGCTAGTAATCGCGGGTCAGCATACCGCGGTGAATACGTTCCCGGGCCT
TGTACACACCGCCCGTCACACCATGGGAGTAGATTGCAGTTGAAACCGCCGGGAGCTTTGCGGCAGGCGT
CTAGACTGTGGTTTATGACTGGGGTGAAGTCGTAACAAGGTAACTGTACCGGAAGGTGCGGCTGGA
>L39875 Dictyoglomus thermophilum 
CAAGAGTTTGATCATGGCTCAGGACGAACGCTGGCGGCGTGCCTAAGGCATGCAAGTCGAGCGGTAGCTC
CTATTGGTTTATGCCGATAGGAGTGAGAGCGGCGCACGGGTGAGTAACACGTAGGTAACCTACCCCAGAG
AGGGGGATAACACCTCGAAAGGGGTGCTAAACCCCCATATACTTACCGAGCGATATGCTCAGGTAAGGAA
AGAGTATAGAGGGGTAACCCTCTATGCTGCTCTGGGATGGGCCTGCGGCCTATCAGCTAGTTGGTGGGGT
AATGGCCCACCAAGGCTAAGACGGGTAGCCGGCCTGAGAGGGTGGTCGGCCACACTGGGACTGAGACACG
GCCCAGACTCCTACGGGAGGCAGCAGCCGGGAATCTTCCGCAATGGGGGAAACCCTGACGGAGCGACGCC
GCGTGAGGGAAGAAGCCCTTCGGGGTGTAAACCTCTTTTCTCGGGGAAGAATACTGACGGTACCCGAGGA
AAAAGCCCCGGCTAACTACGTGCCAGCAGCCGCGGTAAGACGTAGGGGGCGAGCGTTGTCCGGATTTACT
GGGCGTAAAGGGCGTGTAGGCGGCTTAGCAAGTCAGATGTGGAAGCCCTGAGCTCAACTCAGGGAGGTCA
TCTGATACTGCTAAGCTAGAGGGCAGGAGAGGAGAGCGGAACTTCCGGTGTAGCGGTGAAATGCGTAGAT
ATCGGAAGGAACGCCGGTGGCGAAGGCGGCTCTCTGGACTGACCCTGACGCTGAGGCGCGAAAGCTAGGG
GAGCGAACGGGATTAGATACCCCGGTAGTCCTAGCCGTAAACGATGGGCACTAGGTGTGGGGAGTTAGAC
TCTCCGTGCTGCAGCTAACGCGATAAGTGCCCCGCCTGGGGAGTACGGCCGCAAGGCTAAAACTCAAAGG
AATTGACGGGGGCCCGCACAAGCGGTGGAGCGCGTGGTTTAATTCGATGCTAAGCGAAGAACCTTACCAG
GGCTTGACATGCAGGCTGTAAGCTCACTCGAAAGGGTGAGTGCCAAATAGGGGGGTTTCCCCTATTTGGA
GCCTGCACAGGTGGTGCATGGCTGTCGTCAGCTCGTGTCGTGAGATGTTGGGTTAAGTCCCGCAACGAGC
GCAACCCCTGCCCTTAGTTGCCAGCGGGTAAAGCCGGGCACTCTAAGGGGACTGCCGGCGAAGAGCCGGA
GGAAGGTGGGGATGACGTCAAGTCAGTATGCCCCTTATGCCCTGGGCTACACACGCGCTACAATGGGTGG
TACAGAGGGGAGCGAAGCCGCGAGGCGGAGCGAATCCCTAAAGCCACCCCCAGTTCAGATCGCAGGCTGC
AACTCGCCTGCGTGAAGGCGGAATCGCTAGTAACCGCAGATCAGCCACGCTGCGGTGAATACGTTCTCGG
GCCTTGTACACACCGCCCGTCACACCACGAGAGTCCACAACACCCGAAGTCAGGCGAAGAGCCTGCCGAA
GGTGGGGCGGATGATTGGGGTGAAGTCGTAACAAGGTA
>NR_115046 Elusimicrobium minutum
TAACACATGCAAGTCGAACGGGAATTTTTTGTGTAGCAATACATGAAAAATTCTAGTGGCAGACGGGTGA
GTAATACATAAGGAATCTACCTTGAAGTGGGGAACAACTAGTCGAAAGATTAGCTAATACTCCATAATAT
CACTTAGTGGCATCACTTAGTGATTAAAGATTTATCGCTTCAAGACGATCTTATGGTCTATCAGCTAGTT
GGTAGGGTAATGGCCTACCAAGGCGACGACGGATAGCCGGCCTGAAAGGGCGACCGGCCACAGGGGCACT
GAGACACGGGCCCCACTCCTACGGGAGGCAGCAGTGGGGAATTTTGGACAATGGACGCAAGTCTGATCCA
GCAACGATGCGTGGAGGATGAAGGTTTTCGGATTGTAAACTCCTTTTGCAGGGGAAGAAAAAAATGACGG
TACTCTGCGAATAAGCCACGGCTAACTACGTGCCAGCAGCCGCGGTAAGACGTAGGTGGCAAGCGTTACT
CGGAATTACTAGGCGTAAAGCGCGCGTAGGCGGATTGTTAAGTCTGTTGTGTAATCTCTGGGCCCAACCC
AGAAACTGCAATTGAAACTGGCGATCTTGAGTGAGGCAGAGGAAATCGGAATTCCAAGTGTAGCAGTGAA
ATGCGTAGATATTTGGAGGAACACCGGTGGCGAAGGCGGATTTCTGGGCCTTTACTGACGCTGAAGTGCG
AAAGCTAGGGGAGCAAACGGGATTAGATACCCCGGTAGTCCTAGCCGTAAACGATGATAACTAGGTGTGG
GAGGTATCGACCCCTTCCGTGCCGACGCTAACGCATTAAGTTATCCGCCTGGGGAGTACGGCCGCAAGGT
TAAAACTCAAAGGAATTGACGGGGACCCGCACAAGAGGTGGATTATGTGGTTTAATTCGACGCTACGCGA
AAAACCTTACCTGGGCTCGAACGACTGGTAGTAACATTTATGAAAGTAGATGTGATTCGCAAGAAAGCCA
GCCGAGGTGCTGCATGGTTGTCGTCAGCTCGTGTCGTGAGATGTTGGGTTAAGTCCCGCAACGAGCGCAA
CCCCTATTCTGTGTTGCCTAGCAATAGGATCTCTCAGAAGACTGCCGCGGATAACGTGGAGGAAGGTGGG
GATGACGTCAAATCATCATGGCCTTTATGTCCAGGGCTACACACGTAATACAATGGCATAGACAGAGGGC
AGCAATATCGCGAGATGGAGCCAATCCCTAAACTATGCCCCAGTTCAGATTGCAGGCTGCAATTCGCCTG
CATGAAGCCGGAATCTCTAGTAATCGCAGATCAGCACGCTGCGGTGAATACGTTCCCGGGTCTTGTACAC
ACCGCCCGTCACACCACGAAAGTTAATTGCAACAGAAGTGCTCAGGTCGTCTGGGCCCTAAGTTG
>NR_042149 Fibrobacter succinogenes 
ACGAACGCTGGTGGCGTGTCTTATACATGCAAGTCGAGCGAGGCAGCAATGCCGAGCGGCGAACGGGTGA
GTAACGCGTAAGCAATCTGCCCCATATCAGGAAATACCCGTGCCAACGCGCGGTTAATGTCCAGGAGAGT
GGCCCTCCGCATGGAGGGTTGACTAGAGATTTATCGGTATGGGATGAGCTTGCGTCCGATTAGCTAGTTG
GCGGGGCAACGGCCCACCAAGGCGACGATCGGTAGCCGGCCTGAGAGGGTGATCGGCCACATTGGGACTG
AGATACGGCCCAGACTCCTACGGGAGGCAGCAGTAGGGAATATTGCACAATGGGGGAAACCCTGATGCAG
CAACGCCACGTGTGGGAAGAAGCATTTCGGTGTGTAAACCACTGTCATGAGGGAATAAGGCCCGCCTTCG
GGCGGGATTGAATGTACCTTGAGAGGAAGCACCGGCAAACTTCGTGCCAGCAGCCGCGGTAATACGAGGG
GTGCAAGCGTTGTTCGGAATTACTGGGCGTAAAGGGAGCGTAGGCGGAGATTCAAGCGGATTGTACAATC
CCGGGGCCCAACCCCGGCTCTGCAGTCCGAACTGGATCTCTTGGATAGTTCAGGGGCAGGCGGAATTCCT
GGTGTAGCGGTGGAATGCGTAGAGATCAGGAAGAACACCGATGGCGAAGGCAGCCTGCTGGGGACTTATC
GACGCTGAGGCTCGAAAGTGCGGGTAGCAAACAGGATTAGATACCCTGGTAGTCCGCACCGTAAACAATG
CATACTGGGTGTCCGGGGGTTCCCCCGGGTACCGTAGCCAACGCGTTAAGTATGCCGCCTGGGGAGTACG
TACGCAAGTATGAAACTCAAAGGAATTGACGGGGGCCCGCACAAGCGGTGGAGCATGTGGTTTAATTCGA
AGCAACGCGCAGAACCTTACCAGGGTTTGACATGGGAACGCCGCGGCGAGAGATCGCCGTTTTGCAGCAA
TGCAACGTTCCGCACAGGTGCTGCATGGCTGTCGTCAGCTCGTGTCGTGAGATGTTGGGTTAAGTCCCGC
AACGAGCGCAACCCACGTTTCCAGTTGCCACCCGCAAGGGGGCCCTCTGGAGAGACTGCCGGGGACAACC
CGGAGGAAGGTGTGGATGACGTCAAGTCCTCATGGCCCTTACATCCTGGGCTACACACGTGCTACAATGG
TCGGTACAATGGGTCGCAACGCCGCGAGGCGGAGCCAATCCTCAAAGCCGTCCTCAGTTCGGATCGGAGT
CTGCAACTCGACTCCGTGAAGCTGGAATCGCTAGTAATCGTGGGTCAGCACACCACGGTGAATACGTTCC
CGGGCCTTGTACACACCGCCCGTCAAGCCATGGGAGAAGGGAGTGCTCTAAGTCGTGCAAGCGCCTAAAG
CAAGACCTTT
>NR_074412 Fusobacterium nucleatum 
TAAATAAGATAGCAAAGATGAGCTATTAAAAAGATTGAACGAAGAGTTTGATCCTGGCTCAGGATGAACG
CTGACAGAATGCTTAACACATGCAAGTCTACTTGAATTTGGGTTTTTTAACTTCGATTTGGGTGGCGGAC
GGGTGAGTAACGCGTAAAGAACTTGCCTCACAGCTAGGGACAACATTTGGAAACGAATGCTAATACCTAA
TATTATGATTATAGGGCATCCTAGAATTATGAAAGCTATATGCGCTGTGAGAGAGCTTTGCGTCCCATTA
GCTAGTTGGAGAGGTAACGGCTCACCAAGGCGATGATGGGTAGCCGGCCTGAGAGGGTGAACGGCCACAA
GGGGACTGAGACACGGCCCTTACTCCTACGGGAGGCAGCAGTGGGGAATATTGGACAATGGACCGAGAGT
CTGATCCAGCAATTCTGTGTGCACGATGACGTTTTTCGGAATGTAAAGTGCTTTCAGTTGGGAAGAAAAA
AATGACGGTACCAACAGAAGAAGTGACGGCTAAATACGTGCCAGCAGCCGCGGTAATACGTATGTCACGA
GCGTTATCCGGATTTATTGGGCGTAAAGCGCGTCTAGGTGGTTATGTAAGTCTGATGTGAAAATGCAGGG
CTCAACTCTGTATTGCGTTGGAAACTGTGTAACTAGAGTACTGGAGAGGTAAGCGGAACTACAAGTGTAG
AGGTGAAATTCGTAGATATTTGTAGGAATGCCGATGGGGAAGCCAGCTTACTGGACAGATACTGACGCTG
AAGCGCGAAAGCGTGGGTAGCAAACAGGATTAGATACCCTGGTAGTCCACGCCGTAAACGATGATTACTA
GGTGTTGGGGGTCGAACCTCAGCGCCCAAGCAAACGCGATAAGTAATCCGCCTGGGGAGTACGTACGCAA
GTATGAAACTCAAAGGAATTGACGGGGACCCGCACAAGCGGTGGAGCATGTGGTTTAATTCGACGCAACG
CGAGGAACCTTACCAGCGTTTGACATCTTAGGAATGAGACAGAGATGTTTCAGTGTCCCTTCGGGGAAAC
CTAAAGACAGGTGGTGCATGGCTGTCGTCAGCTCGTGTCGTGAGATGTTGGGTTAAGTCCCGCAACGAGC
GCAACCCCTTTCGTATGTTACCATCATTAAGTTGGGGACTCATGCGATACTGCCTACGATGAGTAGGAGG
AAGGTGGGGATGACGTCAAGTCATCATGCCCCTTATACGCTGGGCTACACACGTGCTACAATGGGTAGAA
CAGAGAGTTGCAAAGCCGTGAGGTGGAGCTAATCTCAGAAAACTATTCTTAGTTCGGATTGTACTCTGCA
ACTCGAGTACATGAAGTTGGAATCGCTAGTAATCGCGAATCAGCAATGTCGCGGTGAATACGTTCTCGGG
TCTTGTACACACCGCCCGTCACACCACGAGAGTTGGTTGCACCTGAAGTAGCAGGCCTAACCGTAAGGAG
GGATGTTCCGAGGGTGTGATTAGCGATTGGGG
>AB072735 Gemmatimonas aurantiaca
GACGAACGCTGGCGGCGTGCTTAACACATGCAAGTCACGGGGGCCCGCAAGGGTAACCGGCGAACGGGTG
CGTAACACGTGAACAATCTGCCTAGATGTGGGGGATAGCCGGCCCAACGGCCGGGTAATACCGCATACGC
TCTTCGGGTGGCATCACTTGAAGAGGAAACCTCCGGGGCATCTAGAGGAGTTCGCGGCCTATCAGCTAGT
TGGTGGGGTAACGGCCTACCAAGGCAATGACGGGTAGCTGGTCTGAGAGGATGGCCAGCCACATTGGGAC
TGAGATACGGCCCAGACTCCTACGGGAGGCAGCAGTGGGGAATATTGCGCAATGGCCGAAAGGCTGACGC
AGCGACGCCGCGTGGGGGATGAAGCATTTCGGTGTGTAAACCCCTGTTGCCCGGGACGAACAAGCGATTT
TGATCGCTCTGACGGTACCGGGTGAGGAAGCACCGGCTAACTCCGTGCCAGCAGCCGCGGTAATACGGAG
GGTGCGAGCGTTGTCCGGAATCACTGGGCGTAAAGGGCGCGTAGGCGGTCTGCTAAGCGTGTGGTGAAAG
CTCGGGGCTCAACCCCGAGTCTGCCATGCGAACTGGTGGACTAGAGCACTGTAGAGGCAGGTGGAATTCC
GGGTGTAGCGGTGGAATGCGTAGAGATCCGGAAGAACACCAGTGGCGAAGGCGGCCTGCTGGGCAGTAGC
TGACGCTGAGGCGCGATAGCGTGGGGAGCAAACAGGATTAGATACCCTGGTAGTCCACGCCGTAAACGAT
GGGGACTAGGTGCTTGGGGGAGCGACCCCTCGAGTGCCGGCGCTAACGCATTAAGTCCCCCGCCTGGGGA
GTACGACCGCAAGGTTGAAACTCAAAGGAATTGACGGGGGCCCGCACAAGCGGTGGAGCATGTGGTTTAA
TTCGACGCAACGCGAAGAACCTTACCCAGGCTTGACATGTACGAGAAAGCCTCTGGAAACAGGGGCCCCT
CTTCGGAGCTCGTGCACAGGTGCTGCATGGCTGTCGTCAGCTCGTGTCGTGAGATGTTGGGTTAAGTCCC
GCAACGAGCGCAACCCTTGCCCTTAGTTACCAGCGAGTAAAGTCGGGGACTCTAGGGGGACTGCCGGTGC
CAAACCGGAGGAAGGTGGGGACGACGTCAAGTCATCATGGTCCTTACGTCTGGGGCTACACACGTGCTAC
AATGGCCGGTACAGAGGGCTGCGAAAGAGCAATCTGGAGCCAATCCCTAAAGCCGGCCTCAGTTCGGATT
GTCGTCTGCAACTCGACGGCATGAAGCTGGAATCGCTAGTAATCGCGGATCAGCGACGCCGCGGTGAATA
CGTTCCCGGGCCTTGTACACACCGCCCGTCACGCCATGGAAGCTGTGAGCGCCCGAAGTCGGTGCAGGAA
CCCGCAAGGGGCCAAGCCGCCTAAGGCGAGCGCAGTGACTGGGGCG
>AB478415 Ignavibacterium album
GACGAACGCTGGCGGCGTGCTTAACACATGCAAGTCTACGAGAAAGGGGTAGCAATATCCCGAGTAAAGT
GGCGCACGGGTGAGTAACACGTAAGTAATCTACCTTTAGGTTCGGAATAACTCCGAGAAATCGGTGCTAA
TACCGGATGATGCAGCGGATCCACATGGATATGTTGTTAAAGTCTATAAGACGCCTGAAGATGAGCTTGC
GGCCGATTAGCTAGTTGGTGGGGTAACGGCCTACCAAGGCGACGATCGGTAGCTGGTCTGAGAGGATGAT
CAGCCACACTGGAACTGAGACACGGTCCAGACTCCTACGGGAGGCAGCAGTGAGGAATATTGGGCAATGC
CCGCAAGGGTGACCCAGCAACGCCGCGTGGAGGATGAAGGTCGTAAGATTGTAAACTCCTGTTAGAGGGG
ACGAATAATCCCGATAGAATCGGGACTTGACTGTACCCTCAGAGAAAGCCCCGGCTAACTACGTGCCAGC
AGCCGCGGTAATACGTAGGGGGCAAGCGTTGTCCGGATTCACTGGGTGTAAAGGGCGCGCAGGCGGGTTA
GCAAGTCAGAGGTGAAATCCTACAGCTTAACTGTAGAACTGCCTTTGAAACTGTTAATCTTGAGTGCGGA
AGAGAGAGACGGAATTCCAGGTGTAGCGGTGAAATGCGTAGATATCTGGAAGAACACCAGTTGCGAAGGC
GGTCTCTTGGTCCGTTACTGACGCTCAGGCGCGAAAGCGTGGGGAGCAAACAGGATTAGATACCCTGGTA
GTCCACGCCCTAAACGATGAATACTAGGTGTTGGTCCCACTGGGATCAGTGCCGCAGCTAACGCATTAAG
TATTCCACCTGGGGAGTACGATCGCAAGGTTGAAACTCAAAGGAATTGACGGGGGCCCGCACAAGCAGTG
GAGCATGTGGTTTAATTCGATGCAACGCGAAGAACCTTACCTAGGCTTGAAAGGCAGATGACAGGGTATG
AAAGTACCCCTCCCTTCGGGGCATCTGTACAGGTGCTGCATGGCTGTCGTCAGCTCGTGCCGTGAGGTGT
TGGGTTAAGTCCCGCAACGAGCGCAACCCCTACCATTAGTTGCCACCAGGTTATGCTGAGCACTCTAATG
GGACTGCCTACGCAAGTAGTGAGGAAGGTGGGGATGACGTCAAGTCCGCATGGCCCTTACGCCTAGGGCT
ACACACGTGCTACAATGGATGCTACAATGGGCAGCAAGACCGCGAGGTTAAGCCAATCCCTTAAAAGCAT
CCCCAGTTCGGATTGGAGTCTGAAACCCGACTCCATGAAGTTGGAATTGCTAGTAATCGCGGATCAGCAC
GCCGCGGTGAATACGTTCCCGGGCCTTGTACACACCGCCCGTCAAGCCATGGAAGCCGGGGGTACCCGAA
GCCAGTATTCTAACCCCGCAAGGGGAGGAAGCTGTCTAAGGTAAAACCGGTGACTGGGGCT
>AY390428 Lentisphaera araneosa 
AGGGTTTGATTCTGGCTCAGAATGAATGCTGGCGGCATGGATTAGGCATGCAAGTTGAACGAGAAATTCA
CTTCGGTGAATGGAAAGTGGCGAAAGGGTGAGTAACGCGTGAATAATCTGCCCCTAAGTTTGGAACAACA
GTTGGAAACGACTGCTAATACCGGATGTGACTATTAAGACGCATGTTTTGATATTTAAAGGTTACGCTTA
GGGATGAGTTCGCGTGCCATTATGCTAGTTGGTAAGGTAACGGCTTACCAAGGCTATGACGGCTAGGTGG
TCTGAGAGGACGATCACCCACACTGGGACTGAGACACTGCCCAGACTCCTGCGGGAGGCTGCAGTCGAGA
ATCTTCCGCAATGCGCGAAAGCGTGACGGAGCAATGCCGCGTGATCGAAGACGGCCTTCGGGTTGTAAAG
ATCTGTCAGGGGGGAAAAACGATGATGGTACCCCCAGAGGAAGCCACGGCTAACTACGTGCCAGCAGCCG
CGGTAATACGTAGGTGGCGAGCATTATTCGGAATTACTGGGCGTAAAGGGTCCGCAGGTGGTTTACTAAG
TCAGATGTGAAATTTCAGTGCTTAACACTGAACCTGCATTTGAAACTGGTAGACTAGAGTATGTGAGAGG
TAAGCGGAATTTGTGGTGTAGCGGTGGAATGCGTAGATATCACAAGGAAGACCAAAGGCGAAGGCAGCTT
ACTGGCACAATACTGACACTCATGGACGAAGGCTAAGGTAGCGAAAAGGATTAGATACCCTTGTAGTCTT
AGCAGTAAACGTTGTACACTCGATGTTGGTCTGGTTAGTCGGATCAGTGTCTAAGCTAACGCGATAAGTG
TACCGCCTGGGAAGTACGGTCGCAAGACTAAAACTCAAAGGAATTGACGGGGGCCCGCACAAGCGGTGGA
GCATGTGGCTTAATTCGAGGCAACGCGAAGAACCTTACCCGGGTTTGACATTGAGCGACGTTCGGTGAAA
GTCGAATTCCCTTCGGGGCGCAAAAACAGGTGCTGCATGGCTGTCGTCAGCTCGTGCTGTGAAGTGTTCG
GTTAAGTCCGGCAACGAGCGCAACCCATATCCTTACTTGCTAACAGGTAATGCTGAGAACCTTAAGGAGA
CTGCCCGTGTTAAGCGGGAGGAAGGTGTGGACGACGTCAAGTCAGTATGGCCCTTACACCCGGGGCTGCA
CACCGTGCTACAATGGCCGGTACAAAGGGCAGCGACATAGTGATATGGAGCGAATCCCCAAAACCGGTCT
CAGTACGGATTGGAGTCTGCAACTCGACTCCATGAAGATGGAATCGCTAGTAAATGGGCATCAGCTACGG
CTCATTGAATACGTTCCCGGGCCTTGTACACACCGCCCGTCACATCATGGGAGCTGAGTTCACCCGAAGT
CGTTGCGCCAACCTGCTTACAGGAGGCAGACGCCGAAGGTGGGCTTAGTGACTGGGATGAAGTCGTAACA
AGGTAGCC
>NR_074703 Mycoplasma mycoides 
TAAAATGAGAGTTTGATCCTGGCTCAGGATAAACGCTGGCGGCATGCCTAATACATGCAAGTCGAACGGA
GGTGCTTGCACCTCAGTGGCGAACGGGTGAGTAACACGTATCTAACCTACCTCATAGCGGGGGATAACTT
TTGGAAACGAAAGATAATACCGCATGTAGATCTTATTATCGCATGAGAAAAGATCAAAAGAACCGTTTGG
TTCACTATGAGATGGGGATGCGGCGTATTAGCTAGTAGGTGAGATAATAGCCCACCTAGGCGATGATACG
TAGCCGAACTGAGAGGTTGATCGGCCACATTGGGACTGAGATACGGCCCAGACTCCTACGGGAGGCAGCA
GTAGGGAATTTTTCACAATGGACGAAAGTCTGATGAAGCAATGCCGCGTGAGTGATGACGGCCTTCGGGT
TGTAAATCTCTGTTGTAAGGGAAGAAAAAATAAAGTAGGAAATGACTTTATCTTGACAGTACCTTACCAG
AAAGCCACGGCTAACTATGTGCCAGCAGCCGCGGTAATACATAGGTGGCAAGCGTTATCCGGATTTATTG
GGCGTATAGGGTGCGTAGGCGGTTTTGCAAGTTTGAGGTTAAAGTCCGGAGCTCAACTCCGGTTCGCCTT
GAAAACTGTATTACTAGAATGCAAGAGAGGTAAGCGGAATTCCATGTGTAGCGGTGAAATGCGTAGATAT
ATGGAAGAACACCTGTGGCGAAAGCGGCTTACTGGCTTGTTATTGACGCTGAGGCACGAAAGCGTGGGGA
GCAAATAGGATTAGATACCCTAGTAGTCCACGCCGTAAACGATGAGTACTAAGTGTTGGGGAAACTCAGC
GCTGCAGCTAACGCATTAAGTACTCCGCCTGAGTAGTATGCTCGCAAGAGTGAAACTCAAAGGAATTGAC
GGGGACCCGCACAAGTGGTGGAGCATGTGGTTTAATTCGAAGCAACACGAAGAACCTTACCAGGGCTTGA
CATCCAGTGCAAAGCTATAGAGATATAGTAGAGGTTAACATTGAGACAGGTGGTGCATGGTTGTCGTCAG
TTCGTGCCGTAAGGTGTTGGGTTAAGTCCCGCAACGAACGCAACCCTTGTCGCTAGTTACTAACATTAAG
TTGAGAACTCTAACGAGACTGCTAGTGTAAGCTAGAGGAAGGTGGGGATGACGTCAAATCATCATGCCCC
TTATGTCCTGGGCTACACACGTGCTACAATGGCTGGTACAAAGAGTTGCAATCCTGTGAAGGGGAGCTAA
TCTCAAAAAAACCAGTCTCAGTTCGGATTGAAGTCTGCAACTCGACTTCATGAAGCCGGAATCACTAGTA
ATCGCGAATCAGCTATGTCGCGGTGAATACGTTCTCGGGTCTTGTACACACCGCCCGTCACACCATGAGA
GTTGGTAATACCAGAAGTAGGTAGCTTAACCATTTGGAGAGCGCTTCCCAAGGTAGGACTAGCGATTGGG
GTGAAGTCGTAACAAGGTATCCGTACGGGAACGTGCGGATGGATCACCTCCTTT
>NR_104821 Nitrospina gracilis 
CCGCCTCAGAACGAACGCTGGCGGCGTGCCTAACACATGCAAGTCGAACGAGAAAGTTCCTTCGGGAATG
AGTAAAGTGGCGCGAGGGTGAGTAACACGTGAATAATCTGCCTTTGAGATTGGGATAACCTGACGAAAGT
TAGGCTAATACCGAATAAGACCACGTCTCATAAGAGATGCGGTAAAAGGAGTCTCAAACTCCACTCAAAG
ATGAGTTCGCGGACCATTAGCTAGTTGGTGAGATAAAAGCTCACCAAGGCTACGATGGTTAGCCGGCCTG
AGAGGGTGATCGGCCACACTGGAACTGAGACACGGTCCAGACTCCTACGGGAGGCAGCAGTGGGGGATTT
TGCGCAATGGGCGAAAGCCTGACGCAGCAACGCCGCGTGAGCGATGAAGGCCTTCGGGTCGTAAAGCTCT
GTCGGGTGGGAAGAACACAATGACGGTACCACCAAAGGAAGCCCCGGCTAACTCCGTGCCAGCAGCCGCG
GTAACACGGAGGGGGCGAGCGTTGTTCGGAATCATTGGGCGTAAAGCGTATGTAGGTGGCCGGATAAGTC
AGACGTGTAAGCCCACGGCTCAACCGTGGAATTGCGTTTGAAACTATTCGGCTTGAGTGCAGGAGAGGAA
AGCGGAATTTCCAGTGTAGCGGTGAAATGCGTTGATATTGGGAAGAACACCAGTGGCGAAGGCGGCTTTC
TGGCCTGCAACTGACACTGAGATACGAAAGCCAGGGGAGCGAACGGGATTAGATACCCCGGTAGTCCTGG
CTGTAAACGATGGGCACTAGGTGTAGGAGGTGTTGATCCCTTCTGTGCCGCAGCTAACGCATTAAGTGCC
CCGCCTGGGGAGTACGGTCGCAAGGCTGAAACTCAAAGGAATTGACGGGGGCCCGCACAAGCGGTGGAGC
ATGTGGTTTAATTCGACGCAACGCGAAGAACCTTACCTGGATTTGACTTGCTTGGGACCGCCTTGGAAAC
AAGGTTTCCCTTCGGGGCCCTTGCACAGGTGCTGCATGGCTGTCGTCAGCTCGTGTCGTGAGATGTTGGG
TTAAGTTCCGCAACGAGCGCAACCCCTACCTTTAGTTGCCAGCGGGTAATGCCGGGAACTCTAAAGGAAC
TGTCGGTGATAAACCGGAGGAAGGTGGGGATGACGTCAAGTCCTCATGGCCTTTATGTCCAGGGCTACAC
ACGTGCTACAATGGCCGGTACAAAGAGTTGCAATACCGCGAGGTGGAGCTAATCTCAAAAAGCCGGTCTC
AGTTCGGATTGGAGTCTGCAACTCGACTCCATGAAGCTGGAATCGCTAGTAATCGTGGATCAGCATGCCA
CGGTGAATACGTTCCCGGGCCTTGTACACACCGCCCGTCACACCATGAAAGCCGACTGTACCAGAAGTCA
CGATGCTAACCTTCGGGGAGCTACTGCCTAAGGTATGGTTGGTGATCGGGGTGAAGTCGC
>HQ686084 Nitrospira marina 
AGAGTTTGATTCTGGCTCAGAACGAACGCTGGCGGCGCGCCTAACACATGCAAGTCGAACGAGAATCCGG
GGCAACCCGGTAGTAAAGTGGCAAACGGGTGAGGAACACATGGGTAACCTGCCCTTGAGAAGGGAATAAC
CCGCCGAAAGGTGAGCTAATACCCTATACGCTATCATTTTTACGAAAAAGATAGGAAAGCCAGGTCGAGG
ATCTGGCACTCAAGGAGGGGCTCATGTCCTATCAGCTTGTTGGTGGGGTAACGGCCTACCAAGGCTACGA
CGGGTAGCTGGTCTGAGAGGATGATCAGCCACACTGGCACTGAGATACGGGCCAGACTCCTACGGGAGGC
AGCAGTGAGGAATATTGCGCAATGGGCGAAAGCCTGACGCAGCGACGCCGCGTGGGGGATGAAGGTTTTC
GGATTGTAAACCCCTTTCATGAGGAAAGATAAAGTGGGTAACCACTCAGACGGTACCTCAAGAAGAAGCC
ACGGCTAACTTCGTGCCAGCAGCCGCGGTAATACGAAGGTGGCAAGCGTTGTTCGGATTTACTGGGCGTA
AAGAGCACGTAGGCGGTTGGGAAAGCCTTTTGGGAAATCTCCCGGCTTAACCGGGAAAGGTCGAGAGGAA
CTATTCAGCTAGAGGACGGGAGAGGAGCGCGGAATTCCCGGTGTAGCGGTGAAATGCGTAGATATCGGGA
AGAAGGCCGGTGGCGAAGACGGCGCTCTGGAACGTACCTGACGCTGAGGTGCGAAAGCGTGGGGAGCAAA
CAGGATTAGATACCCTGGTAGTCCACGCCCTAAACGATGGGTACTAAGTGTCGGCGGTTTACCGTCGGTG
CCGCAGCTAACGCAGTAAGTACCCCGCCTGGGAGTACGGCCGCAAGGTTGAAACTCAAAGGAATTGACGG
GGGCCCGCACAAGCGGTGGAGCATGTGGTTTAATTCGACGCAACGCGAAGAACCTTACCCAGGTTGGACA
TGCTCGTGGTACGAACCTGAAAGGGTGAGGACCTCGAAAGGGGAGCGAGCTCAGGCGCTGCATGGCTGTC
GTCAGCTCGTGCCGTGAGGTGTTGGGTTAAGCCCCGCAACGAGCGTAACCCCTGTCTTCAGTTGCCATCG
GGTCATGCCGAGCACTCTGAAGAGACTGCCCAGGATAACGGGGAGGAAGGTGGGGATGACGTCAAGTCAG
CATGGCCTTTATGCCTGGGGCTACACACGTGCTACAATGACCGGTACAGAGGGTTGCAATCCCGCAAGGG
GGAGCCAATCTCAAAAAACCGGCCTCAGTTCAGATTGGGGTCTGCAACTCGACCCCATGAAGGTGGAATC
GCTAGTAATCGCGGATCAGCACGCCGCGGTGAATACGTTCCCGGGCCTTGTACACACCGCCCGTCACACC
ACGAAAGTCAGCTGTACCAGAAGTCACTGGCGCCAACCCGCAAGGGAGGCAGGTGCCCAGGGTATGGTTG
GTAATTGGGGTGAAGTCGTAACAAGGTAA
>NR_029282 Rhodothermus marinus 
ACTACGGAGAGTTTGATCCTGGCTCAGGGCGAACGCTGGCGGCGGGCCTAACACATGCAAGTCGTACGCG
GGTTCTCCTTTCGGGAGAACTGCCGAGTGGCGAACGGGTGCGTAACGCGTAGGTAACCTGCCCTCGAGTG
GGGGATAACTCCGGGAAACCGGGGCTAATACCGCATATTGTCCCGGGACCGCATGGCTCCGGGATGAAAG
CCCTCTGGGCGCTCGAGGATGGGCCTGCGTCGGATTAGCTAGTTGGTGGGGTAACGGCCCACCAAGGCGA
CGATCCGTAGCTGGTCTGAGAGGACGACCAGCCACACTGGCACTGAGACACGGGCCAGACTCCTACGGGA
GGCAGCAGTGGGGAATCTTGGGCAATGGGCGAAAGCCTGACCCAGCCACGCCGCGTGGAGGATGAAGCTC
TTCGGGGTGTAAACTCCTTTTCTGGGGGAAGAAATCCCGGCTCTGGTCGGGACTGACGGTACCCCAGGAA
TAAGCGCCGGCTAACTCCGTGCCAGCAGCCGCGGTAATACGGAGGGCGCAAGCGTTGCCCGGAATCACTG
GGTGTAAAGGGTGCGTAGGCGGGGCTGTAAGTCAGAGGTGAAAGCCTCCGGCTCAACCGGAGAATTGCCT
CTGATACTGCAGCTCTTGAGTCCCGGAGAGGCCGCTGGAATTCCTGGTGTAGCGGTGAAATGCGTAGATA
TCAGGAGGAACACCGGAGGCGAAGGCGGGCGGCTGGACGGGGACTGACGCTGAGGCACGAAAGCGTGGGG
AGCAAACAGGATTAGATACCCTGGTAGTCCACGCCGTAAACGATGGATGCTCGGCGTTGCCGCCTTCGGG
CGGCAGTGCCTAAGCTAACGCGGTAAGCATCCCACCTGGGGAGTACGGCCGCAAGGTTGAAACTCAAAGG
AATTGACGGGGGCCCGCACAAGCGGTGGAGCATGTGGCTTAATTCGATGCTACGCGAGGAACCTTACCTG
GGCTCGAACACCACCGGACAGCCCCCGAAAGGGGGTCTCCCGCAAGGGCTGGTGGTGAGGTGCTGCATGG
CTGTCGTCAGCTCGTGCCGTGAGGTGTTGGGTTAAGTCCCGCAACGAGCGCAACCCCTACCGCCAGTTAC
CAGCGGGTAATGCCGGGGACTCTGGCGGGACTGCCTGCGCAAGCAGGAGGAAGGTGGGGATGACGTCAAG
TCATCATGGCCCTTACGCCCAGGGCTGCACACGTGCTACAATGGCCGGTACAATGGGCAGCCACCCCGCG
AGGGGGAGCGAATCCCTAAAGCCGGTCTCAGTTCGGATTGGAGTCTGCAACTCGACTCCATGAAGCCGGA
ATCGCTAGTAATCGCGCATCAGCTACGGCGCGGTGAATACGTTCCCGGGCCTTGTACACACCGCCCGTCA
ACCCATGGGAGCCGGGGGCGCCCGAAGTCCGTGACCCAACCTGCTTCGGCGGGAGGGAGCGGCCTAAGGC
GAACCCGGTGACTGGGGGTAAGTCGTAACAAGGTAGCCGTACGGGAACGTGCGGCTGGATCACCTCCTAA
>NR_117123 Spirochaeta thermophila
GAGTTTGATCCTGGCTCAGAACGAACGCTGGCGGCGCGTCTTAGGCATGCAAGTCGAGCGGTAGGGTGGT
GCTTGCACCACCTGAGAGCGGCGGACGGGTGAGTAACACGTAGGTGACCTATCCTCAGGTTGGGGATAGC
CCGTGGAAACACGGGGTAATACCGGATGGCCTCTTATGGCTGTGGCTATAGGAGGAAAGGCCCGATAAGG
GTCGCCTGAGGAGGGGCCTGCGGCCCATTAGCTAGTTGGTAGGGTAACGGCCTACCAAGGCGACGATGGG
TAGGGGGTCTGAGAGGATGGCCCCCCACACTGGGACTGAGACACGGCCCAGACTCCTACGGGAGGCAGCA
GCCAAGAATCTTCCGCAATGGGCGAAAGCCTGACGGAGCGACGCCGCGTGGGGGAAGAAGGCCGGAAGGT
TGTAAACCCCTTTTCCCAGGGAAGAATAAGGGCGGGAGGTAATGCCCGTCTGATGACGTTACCTGGGGAA
TAAGCCCCGGCTAACTACGTGCCAGCAGCCGCGGTAATACGTAGGGGGCGAGCGTTGTTCGGAATTACTG
GGCGTAAAGGGGGCGCAGGCGGTCTGGCAAGTCTGGTGTAAAAGGCTACGGCTCAACCGTAGTGTGCACC
GGAAACTGCTGGGCTGGAGTCCCGGAGGGGGAGCTGGAATTCCCGGTGTAGGGGTGAAATCTGTAGATAT
CGGGAGGAACGCCGGAGGCGAAGGCGAGCTCCTGGCCGGAGACTGACGCTGAGGCCCGAAAGCGTGGGGA
GCGAACAGGATTAGATACCCTGGTAGTCCACGCCGTAAACGATGTGCACTAGGCGTTGGGCCTTGGAGGC
TCGGTGCCGAAGCTAACGCGTTAAGTGCACCGCCTGGGGAGTATGCCGGCAACGGTGAAACTCAAAGGAA
TTGACGGGGGCCCGCACAAGCGGTGGAGCATGTGGTTTAATTCGATGATACGCGAGGAACCTTACCAGGG
CTTGACATCTACCGGGCGGCTGCAGAGATGCAGCTTCCCCGCGAGGGGCTGGTAGACAGGTGCTGCATGG
CTGTCGTCAGCTCGTGCCGTGAGGTGTTGGGTTAAGTCCCGCAACGAGCGCAACCCCTGCCGTCTGTTGC
CATCGGGTGAAGCCGGGCACTCAGGCGGGACTGCCGGTGACAAACCGGAGGAAGGTGGGGATGACGTCAA
GTCATCATGGCCCTGATGCCCTGGGCTACACACGTGCTACAATGGCCGGTACAGAGGGAGGCGAAGCCGC
GAGGCGGAGCAAATCCCAGAAAGCCGGTCTCAGTACGGATTGGAGTCTGAAACCCGACTCCATGAAGGTG
GAATCGCTAGTAATCGCGCATCAGCCATGGCGCGGTGAATGCGTTCCCGGGCCTTGTACACACCGCCCGT
CACACCACCCGAGTCGGGGGTACCCGAAGCCGGTAGCCTAACCCGTAAGGGAGGGCGCCGTCGAAGGTAC
GCCTGGTGAGGGGGGTGAAGTCGTAACAAGGTAGCCGTACCGGAAGGTGCGGCTGGATCAGGTGGTTT
>L08066 Synergistes jonesii 
AACGGAGAGTTTNATCCTGGCTCAGGACGAACGCTGGCGGCGCGCCTAACNCATGCNAGTCGAACGGGGA
TCATGTAGAAGCTTGCTTAGACATNATTTTAGTGGCGGACGGGTGAGTAACGCGTGAGGACTTGTCAGTT
ACSGGGGGACAACGGATGGAAACGTCAGCTAATACCCCATAAGCCGAGAGGTAAAAGGAGCGATCCGGTA
ACNGAGAGACTCGCGTTCCATCNGCTAGTTGGAGGGGTAAAGGCCCTCCAAGGCGAAGACGGATAGCCGG
ACTGAGAGGTTGACCGGCCACNTTGGAACTGAGAGACGGTCCAGACTCCTACGGGAGGCAGYNGTGGGGA
ATATTGGGCAATGGGGGAAACCCTGACCCAGCGACGCCGCGTGGGTGAAGAAATCCTTCGGGATGTAAAG
CCCTGTTTTGCGGGAAGAAGCGAGTGACGGTACCGCNAGAGAAAGCCACGGCTAACTACGTGCCAGCAGC
CGCGGTAATACGTAGGTGGCNAGCGTTGTCCGGAATTACTGGGCGTGAAGCGCACGCAGGCTGATAATCA
AGTCGGCTGTAAAAGGCAGAGGCTNAACCTTTGCATCACAGTTGAAACTGATAATCTAGAGTATGTGAGA
GGGAAGCGGAATTCCCGGTGTAGCGGTGAAATGCGTAGATATCGGGAGGAACACCGGTGGCGAAGGCGGC
TTCCTGGCACAAGACTGACGCTCATGTGCGAAAGCCAGGGCAGCGAACGGGATTAGATACCCCGGTAGTC
CTGGCCGTAAACGATGGACACTGGGTGTGGGGTAAGCAGTTACTCCGTGCCGCAGCTAACGCGATAAGTG
TCCCGCCTGGGGACTACGGTCGCAAGACTGAAACTCMAAGGAATTGACGGGGGNCCGCACAAGCGGTGGA
GCACGTGGTTTAATTCGATGCAAACCGAAGAACCTTACCTGGGTTTGACMTACTACTGTTACTTGAGAGA
GATCGAGAGGACCTTAGCTTGCTAAGGAGGTAGAACAGGTGCTGCATGGCTGTCGTCAGCTCGTGTCGTG
AGATGTTGGGTCAAGTCCCGCAACGAGCGCAACCCCTATAGCCAGTTGCTAACGAGTCGAGTCGAGCACT
CCGGCGAGACTGCGCCGACAAGGCGGAGGAAGGTGGGGACGACGTCAAGTCATNATGGCCTATATGCCCA
GGGCGACACACGTGCTACAATGGCCGGCACAAAAGGCAGCTTGCCAGCGATGGTTGGCGGATCCAGAAAA
GCCGGTCCCAGTTCGGATTGCAGACTGCAACTNGTCTGCATGAAGCCGGAATCGCTAGTAATCGCAGATC
AGCCAAGCTNCGGTNAATACGTTCC
>NR_041847 Thermodesulfobacterium commune 
AGAGTTTGATCCTGGCTCAGGGCGAACGCTAGCGGCGCGCCTAACCCATGCAAGTCGAGCGGGAAAGGGT
TTCGGCCCTAGTACCGCGGCAGACGAGTGAGTAACACGTGAGTAACCTGTCCCCGGGTCTGGGATAACTA
CCCGAAAGGGTAGCTAATACCGGATAAAGTCACCGGACGCAAGTTCGGTGATGAAAGGGGGCCTCTGCAT
AGCAAGCTCCTGCCTGGGGAGGGGCTCGCGGCCCATCAGCTAGTTGGTGGGGTAATGGCCCACCAAGGCG
ACGACGGGTAGCCGGCCTGAGAGGGTGGTCGGCCACGCGGGCACTGAGACACGGGCCCGACTCCTACGGG
AGGCAGCAGGGGGGAATCTTGGGCAATGGGCGAAAGCCTGACCCAGCGACGCCGCGTGGGGGAAGAAGGC
CTTCGGGTCGTAAACCCCTGTTCTGGAGGAAGAACCCAGGGTAGGTGAATAACCTATCCTGGCTGACGGT
ACTCCAGGAGAAAGCCACGGCTAACTGCGTGCCAGCAGCCGCGGTAATACGCAGGTGGCGAGCGTTGCCC
GGAATTACTGGGCGTAAAGGGTGCGTAGGCGGCCGGACAAGTCATAGGTTAAAGCCCGGAGCTCAACTCC
GGAAAGGCCTATGATACTGTCTGGCTTGAGGGCCGGAGAGGCTGGCGGAATTCCCGGTGTAGGGGTGAAA
TCCGTAGATATCGGGAGGAACACCGGTGGGGAAGCCGGCCAGCTGGACGGTTCCTGACGCTGAGGCACGA
AAGCGTGGGGAGCAAACCGGATTAGATACCCGGGTAGTCCACGCCGTAAACGATGGGCGCTAGGTGTGGG
GGTGAAAGCCTCTGTGCCGTAGCTAACGCGTTAAGCGCCCCGCCTGGGGAGTACGGCCGCAAGGCTGAAA
CTCAAAGGAATTGACGGGGGCCCGCACAAGCGGTGGAGCACGTGGTTTAATTCGATGCAAAGCGAAGAAC
CTTACCTGGGCTTGACATGCTAGGGTTGTACCCTGGTGGAAACACCGGGGGAGCGTAGGGGTTATCTCTA
CGCGCTCTAGCACAGGTGCTGCATGGCTGTCGTCAGCTCGTGTCGTGAGATGTTGGGTTAAGTCCCGCAA
CGAGCGCAACCCCTGCCCTTAGTTGCCATCGGTTCGGCCGGGCACTCTAAGGGGACTGCCGGGGATAACC
CGGAGGAAGGAGGGGATGACGTCAAGTCCTCATGGCCCTTATGCCCAGGGCTACACACGTGCTACAATGG
GGGGTACAGAGGGTTGCGAACCCGCAAGGGGGAGCTAATCCCAGAAAGCCCTCCTCAGTTCGGATCGGGG
TCTGCAACTCGACCCCGTGAAGCCGGAATCGCTAGTAATGGCGGATCAGCATGCCGCCGTGAATACGTTC
CCGGGCCTTGTACACACCGCCCGTCACACCACGGAAGCCGGCTCCACCCGAAGTCGTTACCCTAACCGGG
CATTGCCTGGAGGGGGACGCCTACGGT
>NR_102959 Thermomicrobium roseum 
GGGATGGAGAGTTTGATCCTGGCTCAGGGGGAACGCTGGCGGCGTGCCTAATGCATGCAAGTCGGACGGG
AGCACGCTCTGGCGTGCCGACCGTGGCGGACGGGTGCGTAACACGTGGGGAACCTGCCCGGGTGCGGGGG
ATAACCCGGGGAAACTCGGGCTAATACCCCATACGCTTGGCTGGCGGTGGGCCGGCCAAGGAAAGGCGCA
GGCGACTGTGCTGTGCTCGGAGGGCCCTGCGGCCTATCAGCTAGACGGTAGGGTAACGGCCTACCGTGGC
GATGACGGGTAGCTGGTCTGAGAGGATGGCCAGCCACACGGGCACTGAGACACGGGCCCGACTCCTACGG
GAGGCAGCAGCAGGGAATCTTCCGCAATGGGGGCAACCCTGACGGAGCGACGCCGCGTGCGGGAGGAAGC
CCTTCGGGGTGTAAACCGCTGTTCGGGGGGACGATCGAGCGACGGTACCCTCGGAGCAAGTCCCGGCTAA
CTACGTGCCAGCAGCCGCGGTAAGACGTAGGGGGCGAGCGTTACCCGGAGTCACTGGGCGTAAAGGGCGT
GTAGGCGGCTGGGTACGCCGCGTGTGAAAGTCCCCGGCTCAACCGGGGAGGGTCGCGCGGGACGGCCTGG
CTCGAGGGCGGGAGAGGCGGGTGGAATTCCCGGTGTAGCGGTGAAATGCGTAGAGATCGGGAGGAACGCC
GGTGGCGAAGGCGGCCCGCTGGCCCGTACCTGACGCTGAGGCGCGAAGGCGTGGGGAGCGAACCGGATTA
GATACCCGGGTAGTCCACGCAGTAAACGATGCGGGCGAGGTGTGGGTGGTGTTGACCCCATCCGTGCCGG
CGCCAACGCAGTAAGCCCGCCGCCTGGGGAGTACGGCCGCAAGGCTAAAACTCAAAGGAATTGACGGGGG
CCCGCACAAGCAGCGGAGCGTGTGGTTTAATTCGACGCAACGCGAAGAACCTTACCAGGGCTTGACATGC
CACCGAACCTGGCTGAAAGGCTGGGGTGCCCGGTGAGGGAGCGGTGGCACAGGTGCTGCATGGCTGTCGT
CAGCTCGTGCCGTGAGGTGTTGGGTTAAGTCCCGCAACGAGCGCAACCCTCGGGGTCAGTTACGCGGGTG
TCTGACCCGACTGCCGGGGAAAGCCCGGAGGAAGGAGGGGATGACGTCAAGTCAGCATGGCCCTGACGCC
CTGGGCGACACACACGCTACAGTGACCGGGACAGTGGGCAGCGAAGGGGCGACCTGGAGCCAATCCCGCA
AACCCGGTCGTGGTGGGGATCGCAGGCTGCAACCCGCCTGCGTGAACGCGGAGTTGCTAGTAACCGCCGG
TCAGCCATACGGCGGTGAATACGTTCCCGGGCCTTGTACACACCGCCCGTCACGTCACGAAAGCTGGCTT
CACCTGAAGCCGGTGGGCCAACCGGCGCACGCTGGGGGCAGCCGTCGAGGGTGGGGCTGGTGATTGGGAC
GAAGTCGTAACAAGGTAGCCGTACCGGAAGGTGCGGCTGGATCACCTCCTTT
>NR_102775 Thermotoga maritima
TATATGGAGGGTTTGATCCTGGCTCAGGGTGAACGCTGGCGGCGTGCCTAACACATGCAAGTCGAGCGGG
GGAAACTCCCTTCGGGGAGGAGTACCCAGCGGCGGACGGGTGAGTAACACGTGGGTAACCTGCCCTCCGG
AGGGGGATAACCAGGGGAAACCCTGGTTAATACCCCATACGCTCCATCAACGCAAGTTGGTGGAGGAAAG
GGGCGTTTGCCCCGCCGGAGGAGGGGCCCGCGGCCCATCAGGTAGTTGGTGGGGTAACGGCCCACCAAGC
CGACGACGGGTAGCCGGCCTGAGAGGGTGGTCGGCCACAGGGGCACTGAGACACGGGCCCCACTCTACGG
GAGGCAGCAGTGGGGAATCTTGGACAATGGGGGAAACCCTGATCCAGCGACGCCGCGTGCGGGACGAAGC
CTTCGGGGTGTAAACCGCTGTGGCGGGGGAAGAATAAGGTAGGGAGGAAATGCCCTACCGATGACGGTAC
CCCGCTAGAAAGCCCCGGCTAACTACGTGCCAGCAGCCGCGGTAATACGTAGGGGGCAAGCGTTACCCGG
ATTTACTGGGCGTAAAGGGGGCGTAGGCGGCCTGGTGTGTCGGATGTGAAATCCCACGGCTCAACCGTGG
GGCTGCATCCGAAACTACCAGGCTTGGGGGCGGTAGAGGGAGACGGAACTGCCGGTGTAGGGGTGAAATC
CGTAGATATCGGCAGGAACGCCGGTGGGGAAGCCGGTCTCCTGGGCCGACCCCGACGCTGAGGCCCGAAA
GCCAGGGGAGCAAACCGGATTAGATACCCGGGTAGTCCTGGCTGTAAACGATGCCCACTAGGTGTGGGGG
GGTAATCCCTCCGTGCTGAAGCTAACGCGTTAAGTGGGCCGCCTGGGGAGTACGCCCGCAAGGGTGAAAC
TCAAAGGAATTGACGGGGGCCCGCACAAGCGGTGGAGCGTGTGGTTTAATTGGATGCTAAGCCAAGAACC
TTACCAGGGCTTGACATGCCGGTGGTACCTCCCCGAAAGGGGTAGGGACCCAGTCCTTCGGGACTGGGAG
CCGGCACAGGTGGTGCACGGCCGTCGTCAGCTCGTGCCGTGAGGTGTTGGGTTAAGTCCCGCAACGAGCG
CAACCCCTGCCCCTAGTTGCCAGCGGTTCGGCCGGGCACTCTAGGGGGACTGCCGGCGACGAGCCGGAGG
AAGGAGGGGATGACGTCAGGTACTCGTGCCCCTTATGCCCTGGGCGACACACGCGCTACAATGGGCGGTA
CAATGGGTTGCGACCCCGCGAGGGGGAGCCAATCCCCAAAGCCGCCCTCAGTTCGGATCGCAGGCTGCAA
CCCGCCTGCGTGAAGCCGGAATCGCTAGTAATCGCGGATCAGCCATGCCGCGGTGAATACGTTCCCGGGC
CTTGTACACACCGCCCGTCACGCCACCCGAGTCGGGGGCTCCCGAAGACACCTACCCCAACCCGAAAGGG
AGGGGGGGTGTCGAGGGAGAACCTGGCGAGGGGGGCGAAGTCGTAACAAGGTAGCCGTACCGGAAGGTGC
GGCTGGATCACCTCCTTT
>X90515 Verrucomicrobium spinosum 
GAACGCTGGCGGCGTGGATAAGACATGCAAGTCGAACGGGATAATCTTGTAGCAATACCGGGTTGTTCAG
TGGCGAACGGGTGCGTAACACGTGGATTACATACCGGAAAGCGAGGAATAGCCCAGGGAAACTTGGATTA
ATACCTCATGTGGTCGCAAGACTAAAGGCGGGGCAACCTGTCGCTTTCTGATTGGTCCGCGGCCTATCAG
CTAGTTGGCGGGGTAACGGCCCACCAAGGCGACGACGGGTAGCTGGTCTGAGAGGATGACCAGCCACACT
GGAACTGAGACACGGTCCAGACACCTACGGGTGGCAGCAGTCGAGAATCATTCACAATGGGGGCAACCCT
GATGGTGCGACGCCGCGTGGAGGATAAGGTCTTCGGATTGTAAACTCCTGTCATGCGAGAGCAAGATTTG
AGCGGGTAACTCCGCTGGATTTGATAGTATCGCAAGAGGAAGAGACGGCTAACTCTGTGCCAGCAGCCGC
GGTAATACAGAGGTCTCAAGCGTTGTTCGGAATCACTGGGCGTAAAGGGTGCGTAGGTGGCGTGGAAAGT
CAGATGTGAAATCCGGGGGCTCAACCTCCGAATAGCATCCGATACTCCCATNCTAGAGAACTGGAGGGGG
ATCTGGAATTCTCGGTGTAGCAGTGAAATGCGTAGATATCGAGAGGAACACTAGTGGCGAAGGCGAGATC
CTGGACAGTNTCTGACACTGATGCACGAAGGTCAGGGGAGCAAACGGGATTAGATACCCCGGTAGTCCTG
ACAGTAAACGGTGCACGTTTGGTGTGGGAGGATTCGACCCCTTCTGTGCCGGAGCTAACGCGTTAAACGT
GCCGCCTGGGAAGTACGGTCGCAAGATTAAAACTCAAAGAAATTGACGGGGACCCGCACAAGCGGTGGAG
TATGTGGCTTAATTCGATGCAACGCGAAGAACCTTACCTGGGCTTGACATGCACTGTGTCGTCGGTGAAA
GCCGGCTAGNGTAGCAATACACGCTTTGCACAGGTGCTGCATGGCTGTCGTCAGCTCGTGTCGTGAGATG
TTGGGTTAAGTCCCGCAACGAGCGCAACCCCTGTGATTTGTTGCCACCGGAGCAATCCGAGCACTCGAAT
CAGACTGCCCAGATCAACTGGGAGGAAGGTGGGGATGACGTCAAGTCAGTATGGCCCTTACGCCCAGGGC
TGCACACGTACTACAATGCCCAGCACAATGTGAACCGAAACCGCGAGGTGGAGGAAATCCTCAAAACTGG
GCTCAGTTCAGATTGCAGGCTGCAACTCGCCTGCATGAAGTTGGAATCGCTAGTAATGGTACATCAGCTA
CGGTACCGTGAATACGTCCCGGGTCTTGTACACACCGCCCGTCACATCATGGAAGCTGGTTTCGCCCGAA
GTGCCCGCGCCGACCGCAAGGAGGCAAGGCCCTAAGGCAAGACTGGTGACTGGGATGAAGTCGTAACAAG
GTAGCCGTAGGGGAACCTGCGG
>X81952 Planctomyces sp.
TGGCTCAGAATGAACGTTGGCGGCGTGGATTAGGCATGCAAGTCGAACGAGAAGCGTCCCTTCGGGAAGT
GGAAAGTGGCATNCGGGGTAGTGAAGGCGTAGGTGACGTACCCTCAGTCCAGGGATAGCCACGGGAANCC
GTGACTTAATACCGGATAATCTCTCAGAGTATGGTGCTTTGAGAGCAAAGGTGTGATTCCGCTGGAGGAG
CGGCTTACGTGATATTAGGTAGTTGGTGAGTTAACGGCTCACCAAGCCTCAGATGTCTAGGGGGTGTGAG
AGCATGGCCCCCACCACTGGGACTGAGACACTGCCCAGACACCTACGGGTGGCTGCAGTCGAGAATCTTC
GGCAATGGACGCAAGTCTGACCGAGCGACGCCGCGTGCGGGATGAAGGCCCTTGGGTTGTAAACCGCTGT
CAGAGGGGATGAAATGCAAGAGGGCTATCCCTCTTGTTTGACAGAGCCTCAGAGGAAGCACGGGCTAAGT
ACCTTTCCACAGCCGCGGTAACACGTACTGTGCGAACGTTATTCGGAATCACTGGGCTTAAAGGGTGCGT
AGGCGGTTTAAGTAAGTAGGGTGTGAAATGCCAGAGCTCAACTTTGGCACGGCGCTCTAAACTGCTAAAC
TTGAGTGAGATAGGGGTGTACGGAACTTCCGGTGGAGCGGTGAAATGCGTTGATATCGGAAGGAACACCG
GTGGCGAAAGCGGTACACTGGGTCTTAACTGACGCTGAGGCACGAAAGCCAGGGTAGCGAACGGGATTAG
ATACCCCGGTAGTCCTGGCCGTAAACGATGAGTACTAGTTGGGAGGAGCTTCGGCATCTCCGGACGTAGC
GAAAGCATTAAGTACTCCGCCTGGGGAGTATGGTCGCAAGGCTGAAACTCAAAGGAATTGACGGGGGCTC
ACACAAGCGGTGGAGCATGTGGCTTAATTCGAGGCAACGCGAAGAACCTTATCCTGGATTTGACATGCTT
GTATTAGCTCTGTGAAAGCAGAGTGACGCCTTCGGGTGGAACTTGCACAGGTGCTGCATGGCTGTCGTCA
GCTCGTGTCGTGAGATGTCGCGTTAAGTCGCTGAACGAGCGCAACCCCTATCCTTAGTTGCCAGCACATC
ATGGTGGGGACTCTAAGGAGACTGCCGGTGTCAAACCGGAGGAAGGTGGGGACGACGTCAAGTCATCATG
GCCTTTATGTCCAGGGCTGCACACGTGCTACAATGCGGCGTACAAAGGGAAGCGANTTCGCGAGAACAAG
CAAATCCCAAAAAGCGTCGCTCAGTTCGGATTGCAGGCTGCAACTCGCCTGCATGAAGTTGGAATCGCTA
GTAATCGCAGGTCAGCTATACTGCGGTGAATATGTTCCTGAGCCTTGTACACACCGCCCGTCAAGCCACG
AAAGCGGGGGGCATCCAAAGTCGCTGAGCTAACCTTCGGGAGGCAGGCGCCTAAGATGAACTCCGTGATT
GGGACTAAGTCGTAACAAGGTAGCCGTAGGGGAACCTGCGGCTGGATCACCTCCTTT
