# Supplementary material for: Phylogenetic Revisit to a Review on Predatory Bacteria
Source: Microorganisms. 2023 Jun 27;11(7):1673. doi: 10.3390/microorganisms11071673 (PMC10385382; doi:10.3390/microorganisms11071673)
Supplement: Supplementary file 1 [file microorganisms-11-01673-s001.zip › Data S3. 170 (about 1.6 kb, aligned) 16S rRNA gene sequences for Figure 1.meg]

#mega
!Title ;
!Format DataType=DNA indel=- CodeTable=Standard;

!Domain=Data property=Coding CodonStart=1;
#MH198142_Agromyces_ramosus
------------------------------------------------------------
-------CGGGGATTA--------------------GTGGCGAACGGGTGAGT-AACACG
TGAGTAACCTGCCCTGGACTCTGGGATAACCCCGAGAAATCG-GAGCTAATACCGGATAG
----GACCTGGAACCGCATGGTTTTGGGTGGAAAG-----TT----TTTC--------GG
TCTG---GGATGGACTCGCGGCCTATCA-GCTTGTTGGTGAGGTAATGGCTCACCAAGGC
GTCGACGGGTAGCCGGCCTGAGAGGGTGACCGGCCACACTGGGACTGAGACACGGCCCAG
ACTCCTACGGGAGG----CAGCAGTGGGGAATA-TTGCACAATGGGC-GCAAGCCTGATG
CAGC-AACGCCGCGTGAGGGATGACGGCCTTC-GGGTTG----TAAACCTCTTTTAGTAG
GGAAGAAGG-----GCTTCG-----------------GCTTGACGGTACCTGCAG-AAAA
AGCACCGGCTAACTACGTGCCAGCAGCCGCGGTAATACGTAGGGTGCGAGCGTTGTCCGG
AATTATTGGGCGTAAAGAGCT-CGTAGGCGG-TTTGTCAC-GTCTGCTG--TGAA--ATC
CCGAGGCTCAACCTC-GGGCCTGCAGTGGGT--ACGGGCAGACTGGAGTGCGGTAGG-GG
AGAATGGAATTCCTGGTGTAGCGGTGGAATGCGCAGA-TATCAGG-AGGAACACCGATGG
CGAAGGCAGTTCTCTGGGCCGTAACTGACGCTGAGGAGCGAAAGCGTGGGGAGCGAACAG
GATTAGATACCCTGGTAGTCCACGCCGTAAACGTTGGGCGCTAGATGTGGGGAC--CTTT
CCACGGTTTCCGTGTCG-TAGCTAACGCATTAAGCGCCCCGCCTGGGGAGTACGGCCGCA
AGGCTAAAACTCAAAGGAATTGACGGGGGCCCGCACAAGCGGCGGAGCATGCGGATTAAT
TCGATGCAACGCGAAGAACCTTA-CCAAGGCTTGA-CATA--ACCGAGAACGCCGC-AGA
AATG-TGGAACTCTTTGGACACT-------------------CGGTTACAGGTGGTGCAT
GGTTGTC-GTCAGCTCGTGTC-GTGAGATGTTGGGTT-AAGTCCC-GCAACGAGCGCAAC
CCTCGTCGTATGTTGCCAGCACG-------------TGATGGTGGGAACTCATATGAGAC
TGCCGGGGTCAACT-CGGAGGAAGGTGGGGATGACGTCAAATCATCATGC-CCCTTATGT
CTTGGGCTTCACGC-ATGCTACAATGGCC--GGTACAAAGGGCT-GCGATGTCGTAAGGC
GGAGCGAATCCC-AAAAAGCCGGTCTCAGTTCGGATTGAGGTCTGCAACTC---GACCTC
ATGAAGTC-GGAGTC-GCTAGTAA--TCGCAGATCAGCAACGCTGCGG--TGAATACGTT
CCCGGGCCTTG--TACACACCGCCCGTCAAGTC-ATGAAAGTCGGTAACACCCGA-----
---------

#NR_115669_Streptomyces_champavatii
GAACGCTGGCGGCGTGC-TTAACACATGCAAGTCGAACGATGAAC---------CGCT--
-TTCGGGCGGGGATTA--------------------GTGGCGAACGGGTGAGT-AACACG
TGGGCAATCTGCCCTGCACTCTGGGACAAGCCCTGGAAACGG-GGTCTAATACCGGATA-
---TGACTGTCCATCGCATGGTGGATGGTGTAAAG----CTC----CGGC--------GG
TGCA---GGATGAGCCCGCGGCCTATCA-GCTTGTTGGTGAGGTAGTGGCTCACCAAGGC
GACGACGGGTAGCCGGCCTGAGAGGGCGACCGGCCACACTGGGACTGAGACACGGCCCAG
ACTCCTACGGGAGG----CAGCAGTGGGGAATA-TTGCACAATGGGC-GAAAGCCTGATG
CAGC-GACGCCGCGTGAGGGATGACGGCCTTC-GGGTTG----TAAACCTCTTTCAGCAG
GGAAGAAGC---------------------G-----AAAGTGACGGTACCTGCAG-AAGA
AGCGCCGGCTAACTACGTGCCAGCAGCCGCGGTAATACGTAGGGCGCAAGCGTTGTCCGG
AATTATTGGGCGTAAAGAGCT-CGTAGGCGG-CTTGTCAC-GTCGGTTG--TGAA--AGC
CCGGGGCTTAACCCC-GGGTCTGCAGTCGAT--ACGGGCAGGCTAGAGTTCGGTAGG-GG
AGATCGGAATTCCTGGTGTAGCGGTGAAATGCGCAGA-TATCAGG-AGGAACACCGGTGG
CGAAGGCGGATCTCTGGGCCGATACTGACGCTGAGGAGCGAAAGCGTGGGGAGCGAACAG
GATTAGATACCCTGGTAGTCCACGCCGTAAACGGTGGGCACTAGGTGTGGGCAA--CATT
CCACGTTGTCCGTGCCG-CAGCTAACGCATTAAGTGCCCCGCCTGGGGAGTACGGCCGCA
AGGCTAAAACTCAAAGGAATTGACGGGGGCCCGCACAAGCGGCGGAGCATGTGGCTTAAT
TCGACGCAACGCGAAGAACCTTA-CCAAGGCTTGA-CATA--CACCGGAAACGTCT-GGA
GACA-GGCGCCCCCTTGTGGTCG-------------------GTGT-ACAGGTGGTGCAT
GGCTGTC-GTCAGCTCGTGTC-GTGAGATGTTGGGTT-AAGTCCC-GCAACGAGCGCAAC
CCTTGTCCCGTGTTGCCAGCAGGC------CCTT-GTGGTGCTGGGGACTCACGGGAGAC
CGCCGGGGTCAACT-CGGAGGAAGGTGGGGACGACGTCAAGTCATCATGC-CCCTTATGT
CTTGGGCTGCACAC-GTGCTACAATGGCC--GGTACAATGAGCT-GCGATACCGTGAGGT
GGAGCGAATCTC-AAAAAGCCGGTCTCAGTTCGGATTGGGGTCTGCAACTC---GACCCC
ATGAAGTC-GGAGTC-GCTAGTAA--TCGCAGATCAGCATTGCTGCGG--TGAATACGTT
CCCGGGCCTTG--TACACACCGCCCGTCACGTC-ACGAAAGTCGGTAACACCCGAAGCCG
GTGGCCCAA

#NR_041175_Streptomyces_coelicoflavus
GAACGCTGGCGGCGTGC-TTAACACATGCAAGTCGAACGATGAAC---------CACC--
-TTCGGGTGGGGATTA--------------------GTGGCGAACGGGTGAGT-AACACG
TGGGCAATCTGCCCTTCACTCTGGGACAAGCCCTGGAAACGG-GGTCTAATACCGGATAC
---TGACCTGCCAAGGCATCTTGGCGGGTCGAAAG----CTC----CGGC--------GG
TGAA---GGATGAGCCCGCGGCCTATCA-GCTTGTTGGTGAGGTAATGGCTCACCAAGGC
GACGACGGGTAGCCGGCCTGAGAGGGCGACCGGCCACACTGGGACTGAGACACGGCCCAG
ACTCCTACGGGAGG----CAGCAGTGGGGAATA-TTGCACAATGGGC-GAAAGCCTGATG
CAGC-GACGCCGCGTGAGGGATGACGGCCTTC-GGGTTG----TAAACCTCTTTCAGCAG
GGAAGAAGC---------------------G-----AAAGTGACGGTACCTGCAG-AAGA
AGCGCCGGCTAACTACGTGCCAGCAGCCGCGGTAATACGTAGGGCGCAAGCGTTGTCCGG
AATTATTGGGCGTAAAGAGCT-CGTAGGCGG-CTTGTCAC-GTCGGTTG--TGAA--AGC
CCGGGGCTTAACCCC-GGGTCTGCAGTCGAT--ACGGGCAGGCTAGAGTTCGGTAGG-GG
AGATCGGAATTCCTGGTGTAGCGGTGAAATGCGCAGA-TATCAGG-AGGAACACCGGTGG
CGAAGGCGGATCTCTGGGCCGATACTGACGCTGAGGAGCGAAAGCGTGGGGAGCGAACAG
GATTAGATACCCTGGTAGTCCACGCCGTAAACGGTGGGCACTAGGTGTGGGCAA--CATT
CCACGTTGTCCGTGCCG-CAGCTAACGCATTAAGTGCCCCGCCTGGGGAGTACGGCCGCA
AGGCTAAAACTCAAAGGAATTGACGGGGGCCCGCACAAGCGGCGGAGCATGTGGCTTAAT
TCGACGCAACGCGAAGAACCTTA-CCAAGGCTTGA-CATA--CACCGGAAAGCATC-AGA
GATG-GTGCCCCCCTTGTGGTCG-------------------GTGT-ACAGGTGGTGCAT
GGCTGTC-GTCAGCTCGTGTC-GTGAGATGTTGGGTT-AAGTCCC-GCAACGAGCGCAAC
CCTTGTCCCGTGTTGCCAGCAAGC------CCTTCGGGGTGTTGGGGACTCACGGGAGAC
CGCCGGGGTCAACT-CGGAGGAAGGTGGGGACGACGTCAAGTCATCATGC-CCCTTATGT
CTTGGGCTGCACAC-GTGCTACAATGGCC--GGTACAATGAGCT-GCGATACCGCAAGGT
GGAGCGAATCTC-AAAAAGCCGGTCTCAGTTCGGATTGGGGTCTGCAACTC---GACCCC
ATGAAGTC-GGAGTC-GCTAGTAA--TCGCAGATCAGCATTGCTGCGG--TGAATACGTT
CCCGGGCCTTG--TACACACCGCCCGTCACGTC-ACGAAAGTCGGTAACACCCGAAGCCG
GTGGCCCAA

#NR_042291_Streptomyces_griseoflavus
GAACGCTGGCGGCGTGC-TTAACACATGCAAGTCGAACGATGAAC---------CACT--
-TC--GGTGGGGATTA--------------------GTGGCGAACGGGTGAGT-AACACG
TGGGCAATCTGCCCTGCACTCTGGGACAAGCCCTGGAAACGG-GGTCTAATACCGGATAC
---TGACCCGCCTGGGCATCCAGGCGGTTCGAAAG----CTC----CGGC--------GG
TGCA---GGATGAGCCCGCGGCCTATCA-GCTTGTTGGTGAGGTAATGGCTCACCAAGGC
GACGACGGGTAGCCGGCCTGAGAGGGCGACCGGCCACACTGGGACTGAGACACGGCCCAG
ACTCCTACGGGAGG----CAGCAGTGGGGAATA-TTGCACAATGGGC-GAAAGCCTGATG
CAGC-GACGCCGCGTGAGGGATGACGGCCTTC-GGGTTG----TAAACCTCTTTCAGCAG
GGAAGAAGC---------------------G-----AAAGTGACGGTACCTGCAG-AAGA
AGCGCCGGCTAACTACGTGCCAGCAGCCGCGGTAATACGTAGGGCGCGAGCGTTGTCCGG
AATTATTGGGCGTAAAGAGCT-CGTAGGCGG-CTTGTCAC-GTCGGTTG--TGAA--AGC
CCGGGGCTTAACCCC-GGGTCTGCAGTCGAT--ACGGGCAGGCTAGAGTTCGGTAGG-GG
AGATCGGAATTCCTGGTGTAGCGGTGAAATGCGCAGA-TATCAGG-AGGAACACCGGTGG
CGAAGGCGGATCTCTGGGCCGATACTGACGCTGAGGAGCGAAAGCGTGGGGAGCGAACAG
GATTAGATACCCTGGTAGTCCACGCCGTAAACGGTGGGCACTAGGTGTGGGCGA--CATT
CCACGTCGTCCGTGCCG-CAGCTAACGCATTAAGTGCCCCGCCTGGGGAGTACGGCCGCA
AGGCTAAAACTCAAAGGAATTGACGGGGGCCCGCACAAGCGGCGGAGCATGTGGCTTAAT
TCGACGCAACGCGAAGAACCTTA-CCAAGGCTTGA-CATA--CACCGGAAAGCATT-AGA
GATA-GTGCCCCCCTTGTGGTCG-------------------GTGT-ACAGGTGGTGCAT
GGCTGTC-GTCAGCTCGTGTC-GTGAGATGTTGGGTT-AAGTCCC-GCAACGAGCGCAAC
CCTTGTCCCGTGTTGCCAGCAGGC------CCTT-GTGGTGCTGGGGACTCACGGGAGAC
CGCCGGGGTCAACT-CGGAGGAAGGTGGGGACGACGTCAAGTCATCATGC-CCCTTATGT
CTTGGGCTGCACAC-GTGCTACAATGGCC--GGTACAATGAGCT-GCGATACCGCGAGGT
GGAGCGAATCTC-AAAAAGCCGGTCTCAGTTCGGATTGGGGTCTGCAACTC---GACCCC
ATGAAGTC-GGAGTC-GCTAGTAA--TCGCAGATCAGCATTGCTGCGG--TGAATACGTT
CCCGGGCCTTG--TACACACCGCCCGTCACGTC-ACGAAAGTCGGTAACACCCGAAGCCG
GTGGCCCAA

#NR_044139_Streptomyces_mutabilis
GAACGCTGGCGGCGTGC-TTAACACATGCAAGTCGAACGATGAAC---------CACC--
-TTCGGGTGGGGATTA--------------------GTGGCGAACGGGTGAGT-AACACG
TGGGCAATCTGCCCTGCACTCTGGGACAAGCCCTGGAAACGG-GGTCTAATACCGGATAC
---TGACCCTCGCAGGCATCTGCGAGGTTCGAAAG----CTC----CGGC--------GG
TGCA---GGATGAGCCCGCGGCCTATCA-GCTAGTTGGTGAGGTAATGGCTCACCAAGGC
GACGACGGGTAGCCGGCCTGAGAGGGCGACCGGCCACACTGGGACTGAGACACGGCCCAG
ACTCCTACGGGAGG----CAGCAGTGGGGAATA-TTGCACAATGGGC-GAAAGCCTGATG
CAGC-GACGCCGCGTGAGGGATGACGGCCTTC-GGGTTG----TAAACCTCTTTCAGCAG
GGAAGAAGC---------------------G-----AAAGTGACGGTACCTGCAG-AAGA
AGCGCCGGCTAACTACGTGCCAGCAGCCGCGGTAATACGTAGGGCGCAAGCGTTGTCCGG
AATTATTGGGCGTAAAGAGCT-CGTAGGCGG-CTTGTCAC-GTCGGTTG--TGAA--AGC
CCGGGGCTTAACCCC-GGGTCTGCAGTCGAT--ACGGGCAGGCTAGAGTTCGGTAGG-GG
AGATCGGAATTCCTGGTGTAGCGGTGAAATGCGCAGA-TATCAGG-AGGAACACCGGTGG
CGAAGGCGGATCTCTGGGCCGATACTGACGCTGAGGAGCGAAAGCGTGGGGAGCGAACAG
GATTAGATACCCTGGTAGTCCACGCCGTAAACGGTGGGCACTAGGTGTGGGCAA--CATT
CCACGTTGTCCGTGCCG-CAGCTAACGCATTAAGTGCCCCGCCTGGGGAGTACGGCCGCA
AGGCTAAAACTCAAAGGAATTGACGGGGGCCCGCACAAGCGGCGGAGCATGTGGCTTAAT
TCGACGCAACGCGAAGAACCTTA-CCAAGGCTTGA-CATA--CACCGGAAAACCCT-GGA
GACA-GGGTCCCCCTTGTGGTCG-------------------GTGT-ACAGGTGGTGCAT
GGCTGTC-GTCAGCTCGTGTC-GTGAGATGTTGGGTT-AAGTCCC-GCAACGAGCGCAAC
CCTTGTCCCGTGTTGCCAGCAGGC------CCTT-GTGGTGCTGGGGACTCACGGGAGAC
CGCCGGGGTCAACT-CGGAGGAAGGTGGGGACGACGTCAAGTCATCATGC-CCCTTATGT
CTTGGGCTGCACAC-GTGCTACAATGGCC--GGTACAATGAGCT-GCGATACCGCGAGGT
GGAGCGAATCTC-AAAAAGCCGGTCTCAGTTCGGATTGGGGTCTGCAACTC---GACCCC
ATGAAGTC-GGAGTC-GCTAGTAA--TCGCAGATCAGCATTGCTGCGG--TGAATACGTT
CCCGGGCCTTG--TACACACCGCCCGTCACGTC-ACGAAAGTCGGTAACACCCGAAGCCG
GTGGCCCAA

#AB602436_Porifericola_rhodea
GAACGCTAGCGGCAGGC-CTAATACATGCAAGCCGAACGG-TAAC--AGGTTCTTCG---
----GAACGCTGACGA--------------------GTGGCGAACGGGTGCGT-AACGCG
TATGCAACTTGCCCACTACTGGAGGATAGCCCGGGGAAACTC-GGATTAATACTCCATAA
---TGCAGGGGATTCGCATGGATCTATTG-TTAAAGATTT------ATC---------GG
TAGT---GGATGGGCATGCGTAAGATTA-GCTAGTTGGTAGTGTAATGGACTACCAAGGC
GACGATCTTTAGGGGGTCTGAGAGGATGATCCCCCACACTGGTACTGAGATACGGACCAG
ACTCCTACGGGAGG----CAGCAGTAGGGAATA-TTGGGCAATGGGT-GAGAGCCTGACC
CAGC-CATGCCGCGTGCAGGAAGACGGCCCTCAGGGTTG----TAAACTGCTTTTCTACG
GGAAGAAA-G---AGGTTGTGCGC-A---AC-----CAATTGACGGTACCGTAGG-AATA
AGCACCGGCTAACTCCGTGCCAGCAGCCGCGGTAATACGGAGGGTGCAAGCGTTGTCCGG
ATTTATTGGGTTTAAAGGGTA-CGTAGGCGG-GTGTCTAA-GTCAGTGG--TGAA--AGC
CCACAGCTCAACTGT-GGAACTGCCATTGAT--ACTGGATGTCTTGAGTATAGTAGA-GG
TGGGCAGAATTCATGGTGTAGCGGTGAAATGCATAGA-TACCATG-AGGAATACCTATAG
GGAAGCCAGCTCACTGGACTATTACTGACGCTAAGGTACGAAAGCGTGGGGAGCGAACAG
GATTAGATACCCTGGTAGTCCACGCTGTAAACGATGCTCACTCGGTGTT-------GGCG
ATATATTGTCAGCGCCC-CAGCGAAAGCGTTAAGTGAGCCACCTGGGGAGTACGCCCGCA
AGGGTGAAACTCAAAGGAATTGACGGGGGTCCGCACAAGCGGTGGAGCATGTGGTTTAAT
TCGATGATACGCGAGGAACCTTA-CCTGGGCTCGAATGGC--TTCTG--ACAGGACCAGA
GATG-GTCTTTTCTTCG--GACA-------------------GAAGTCAAGGTGCTGCAT
GGCTGTC-GTCAGCTCGTGCC-GTGAGGTGTTGGGTT-AAGTCCC-GCAACGAGCGCAAC
CCCTAGGTTTAGTTGCCAGCACA-------------TAATGGTGGGGACTCTAGACCGAC
TGCCTGCGCAAGCA-GTGAGGAAGGCGGGGACGACGTCAAGTCATCATGG-CCCTTACGC
CCAGGGCTACACAC-GTGCTACAATGGCA--CATACAGGGGGTA-GCGACACGGTAACGT
GAAGCCAATCTC-GGAAAATGTGTCTCAGTTCGGATTGTGGTCTGCAACTC---GACCAC
ATGAAGTT-GGAATC-GCTAGTAA--TCGCGCATCAGCAATGGCGCGG--TGAATACGTT
CCCGGACCTTG--TACACACCGCCCGTCAAGCC-ATGGGAGTTGGGAGGACCTGAAGACA
GTTGCTGCA

#MF796622_Rapidithrix_sp.
GAACGCTAGCGGCAGGC-CTAATACATGCAAGTCGAACGG-CAGC--ACGATCGCTTC--
-GGTGATTGGTGGCGA--------------------GTGGCGCACGGGTGCGT-AACGCG
TATGCAATCTGCCCACAACAGGGGGATAGCCCAGAGAAATCT-GGATTAATACCCCATAA
---CACAGGGGTTCCGCATGGGACTATTGGTTAAAGCTTC------GGC---------GG
TTGT---GGATGAGCATGCGTCCCATTA-GCTAGTAGGCGAGGTAACGGCTCACCTAGGC
GATGATGGGTAGGGGTTCTGAGAGGAAGGTCCCCCACACTGGTACTGAGATACGGACCAG
ACTCCTACGGGAGG----CAGCAGTAGGGAATA-TTGGGCAATGGGC-GCAAGCCTGACC
CAGC-CATGCCGCGTGCAGGAAGACGGCCCTC-GGGTTG----TAAACTGCTTTTATACG
GGAAGAAC-T---CCACTATGCGT-A---GT-----GGTTTGACGGTACCGTACG-AATA
AGCACCGGCTAACTCCGTGCCAGCAGCCGCGGTAATACGGAGGGTGCAAGCGTTGTCCGG
ATTTATTGGGTTTAAAGGGTA-CGTAGGCGG-TTCGGTAA-GTCAGTGG--TGAA--ATT
TTACAGCTCAACTGT-AAGCGTGCCATTGAT--ACTGTCGAACTTGAGTCCTGTAGA-GG
TAGGCGGAATTCCGCATGTAGCGGTGAAATGCATAGA-TATGCGG-AGGAACTCCAAAAG
CGAAGGCAGCTTACTGGACAGGAACTGACGCTGAGGTACGAAAGCGTGGGGAGCGAACAG
GATTAGATACCCTGGTAGTCCACGCCGTAAACGATGGTTACTAGGTGTG-------CGCG
ACATACAGTGCGTGCCC-AAGCGAAAGCGATAAGTAACCCACCTGGGGAGTACGCTCGCA
AGAGTGAAACTCAAAGGAATTGACGGGGGTCCGCACAAGCGGTGGAGCATGTGGTTTAAT
TCGATGATACGCGAGGAACCTTA-CCTGGGCTAGAATG-C--GAGTG--ACGGATCTAGA
GATA-GATCTTCCTTCG--GGCA-------------------CAAAGCAAGGTGCTGCAT
GGCTGTC-GTCAGCTCGTGCC-GTGAGGTGTTGGGTT-AAGTCCC-GCAACGAGCGCAAC
CCCTACCCTTAGTTGCCATCAGA-------------TAATGCTGGGGACTCTAAGGGGAC
TGCCTACGCAAGTA-GAGAGGAAGGAGGGGACGATGTCAAGTCATCATGG-CCCTTACGC
CCAGGGCTACACAC-GTGCTACAATGGCG--CATACAGAGGGTA-GCTACCTGGCAACAG
GATGCGAATCTC-AAAAAGTGCGTCTCAGTTCGGATTGTGGTCTGCAACTC---GACCAC
ATGAAGTT-GGAATC-GCTAGTAA--TCGCGCATCAGCAATGGCGCGG--TGAATACGTT
CCCGGACCTTG--TACACACCGCCCGTCAAGCC-ATGGGAGTTGGGTGGACCTGAAGATT
GTGACCATT

#MF796623_Rapidithrix_sp.
------------------------------------------------------------
------------------------------------------------------------
--------------------GTGGCAA??TCCTGCTCCGGC?-GG???GG--CCGCGGGA
---ATTAGGGGTTCCGCATGGGACTATTGGT?A?-GCTTC------GGC---------GG
TTGT---GGATGAGCATGCGTCCCATTA-GCTAGTAGGCGAGGTAACGGCTCACCTAGGC
GATGATGGGTAGGGGTTCTGAGAGGAAGGTCCCCCACACTGGTACTGAGATACGGACCAG
ACTCCTACGGGAGG----CAGCAGTAGGGAATA-TTGGGCAATGGGC-GCAAGCCTGACC
CAGC-CATGCCGCGTGCAGGAAGACGGCCCTC-GGGTTG----TAAACTGCTTTTATACG
GGAAGAAC-T---CCACTATGCGT-A---GT-----GGTTTGACGGTACCGTACG-AATA
AGCACCGGCTAACTCCGTGCCAGCAGCCGCGGTAATACGGAGGGTGCAAGCGTTGTCCGG
ATTTATTGGGTTTAAAGGGTA-CGTAGGCGG-TTCGGTAA-GTCAGTGG--TGAA--ATT
TTACAGCTCAACTGT-AAGCGTGCCATTGAT--ACTGTCGAACTTGAGTCCTGTAGA-GG
TAGGCGGAATTCCGCATGTAGCGGTGAAATGCATAGA-TATGCGG-AGGAACTCCAAAAG
CGAAGGCAGCTTACTGGACAGGAACTGACGCTGAGGTACGAAAGCGTGGGGAGCGAACAG
GATTAGATACCCTGGTAGTCCACGCCGTAAACGATGGTTACTAGGTGTG-------CGCG
ACATACAGTGCGTGCCC-AAGCGAAAGCGATAAGTAACCCACCTGGGGAGTACGCTCGCA
AGAGTGAAACTCAAAGGAATTGACGGGGGTCCGCACAAGCGGTGGAGCATGTGGTTTAAT
TCGATGATACGCGAGGAACCTTA-CCTGGGCTAGAATG-C--GAGTG--ACGGATCTAGA
GATA-GATCTTCCTTCG--GGCA-------------------CAAAGCAAGGTGCTGCAT
GGCTGTC-GTCAGCTCGTGCC-GTGAGGTGTTGGGTT-AAGTCCC-GCAACGAGCGCAAC
CCCTACCCTTAGTTGCCATCAGA-------------TAATGCTGGGGACTCTAAGGGGAC
TGCCTACGCAAGTA-GAGAGGAAGGAGGGGACTATGTCAAGTCATCATGG-CCCTTACGC
CCAGGGCTACACAC-GTGCTACAATGGCG--CATACAGAGGGTA-GCTACCTGGCAACAG
GATGCGAATCTC-AAAAAGTGCGTCTCAGTTCGGATTGTGGTCTGCAACTC---GACCAC
ATGAAGTT-GGAATC-GCTAGTAA--TCGCGCATCAGCAATGGCGCGG--TGAATACGTT
CCCGGACCTTG--TACACACCGCCCGTCAAGCC-ATGGGAGTTGGGTGGACCTGAAGATT
GTGACCATT

#GQ141052_Fibrella_aestuarina
GAACGCTAGCGGCAGGC-CTAATACATGCAAGTCGAGCGGGTCGC---------------
---------AAGACCA--------------------GCGGCAAACGGGTGCGT-AACGCG
TAAATAACCTGCCCTCAACTGGGAGATAG?T?G-CGAAAGCG-GAGGTAATACCCCATAG
---TCTTCTTGGTCCACCTGGACTGATTAGTAAAGCAGCA------ATGT--------GG
TTGA---GGAGGGATTTGCGTCTGATTA-GTTAGTTGGCAGGGTAGTGGCCTACCAAGAC
GATGATCAGTCGGGGCTCTGAGAGGAGGGTCCCCCACATGGGCACTGAGACACGGGCCCA
ACTCCTACGGGAGG----CAGCAGTAGGGAATA-TTGGGCAATGGGC-GCAAGCCTGACC
CAGC-CATGCCGCGTGCCGGATGAAGGCCCTCTGGGTTG----TAAACGGCTTTTATCTG
GGAAGAAGAG---CAGGGATGCGT-C---CC-----TGTGTGACGGTACCAGAGG-AATC
AGCACCGGCTAACTCCGTGCCAGCAGCCGCGGTAATACGGAGGGTGCAAGCGTTGTCCGG
ATTTATTGGGTTTAAAGGGTG-CGTAGGTGG-CCTGATAA-GTCAGCTT--TGAA--AGT
GGCTTGCTTAACAAG-ACAGGGTGGGTTGAT--ACTGTCAGGCTTGAATGGGATGGAAGG
TTACTGGAACGGGTCGTGTAGCGGTGAAATGCATAGA-TATGACC-CAGAACTCCAATTG
CGAAGGCAGGTGGCTACATCCCGATTGACACTGAGGCACGAGAGCATGGGGAGCAAACAG
GATTAGATACCCTGGTAGTCCATGCCGTAAACGATGATAACTGACTGTT-------TGGC
TTTCGGGCTGAGTGGTT-AAGCGAAAGCGTTAAGTTATCCACCTGGGGAGTACGCCGGCA
ACGGTGAAACTCAAAGGAATTGACGGGGGTCCGCACAAGCGGTGGAGCATGTGGTTTAAT
TCGATGATACGCGAGGAACCTTA-CCCGGATTAGAATG-C--GCGTGAAGGGCTTGGAGA
CAGG-TCCGTCTAGCAATAGACA-------------------CAAAGCAAGGTGCTGCAT
GGCTGTC-GTCAGCTCGTGCC-GTGAGGTGTTGGGTT-AAGTCCC-GCAACGAGCGCAAC
CCCTGGAATCAGTTGCCAGCACG-------------TCAAGGTGGGGACTCTGGTTCGAC
TGCCTGCGCAAGCA-GAGAGGAAGGCGGGGACGACGTCAAGTCATCATGG-CCCTTACAT
CC-GGGCGACACAC-GTGCTACAATGGCC--GGTACAGCGGGTC-ACGATCCCGCAAGGG
GGAGTCAATCTCAGCAAAGCCGGTCACAGTTCGGATTGGGGTCTGCAACTC---GACCCC
ATGAAGCT-GGAATC-GCTAGTAA--TCG-------------------------------
------------------------------------------------------------
---------

#M58795_Saprospira_grandis
?AACGCTAGCGGCAGGC-TTAATACATGCAAGTCGAACGG-TAAC----AGGTCCTTC--
-GGGAC--GCTGACGA--------------------GTGGCGCACGGGTGAGT-AACGCG
TACACAATCTGCCTTCATCAGGGGGAAAGTCACTGGAAACGG-TGAATAATCCCGCATAC
---AACTCTTAGATGGCATCATCATAGA-GTAAAAGCTCC------GGC---------GG
ATGA---AGATGAGTGTGCGTCTGATTA-GCTAGATGGTGAGGTAACGGCTCACCATGGC
AACGATCAGTAGGGGGCGTGAGAGCGTGATCCCCCACACGGGTACTGAGACACGGACC?G
ACTCCTACGGGAGG----CAGCAGTAAGGAATA-TTGGGCAATGGAC-GGAAGTCTGACC
CAGC-CATGCCGTGTGCGGGAAGAAGGCCCTTTGGGTTG----TAAACCGCTTTTATCTA
GGAAGAATGG---CCCTGATTCATCA---GG-----G?AGAGACGGTACTAGATG-AATA
AGCACCGGCTAACTCCGTGCCAGCAGCC?CGGTAATACGGAG?GTGC?AGCGTTATCCGG
AATCACTGGGTTTAAAGGGTA-CGTAGGCGG-TTCAATAA-GTCAGATG--TGAA--ATG
TCGGAGCTCAACTTC-GAACTTGCATTTGAA--ACTGTTGAACTTGAATTAGGTGGA-AG
TGTGCGGAATGTATCATGTAGCGGTGAAATGCATAGA-TATGATA-TAGAACACCAATAG
CGAAGGCAGCACACTACGCTTTGATTGACGCTGAGGTAC?AAAGCGTGGGGAGCGAACAG
GATTAGATACCCTGGTAGTCCACGCCCTAAACGATGCTAACTGGATATTTT-----CACG
AGTGAGTGGGAGTGTCT-GAGGGAAACCATTAAGTTAGCCACCTGGGGAGTACGTTCGCA
AGAATGAAACTCAAAGGAATTGACGGG??TC?GCACAAGCGGTGGAGCATGTGGTTTAAT
TCGAT??TACGCGAGGAACCTTA-CCTGG?CTCGAACGCT--AGATG--AATATTGGGGA
AACT-TAATAGACCTTCGGGACA-------------------TCTAGTGAGGTGCTGCAT
GGCTGTC-GTCAGCTCGTGCC-GTGAGGTGTTGGGTT-AAGTCCC-?CAACGAGCGCAAC
CCCTATCTTTAGTTGCCAGCGAT-------------TCG-GTCGGGGACTCTAGAGAGAC
TGCCTCCGTAAGGA-GTGAGGAAGGAAGGGACGACGT??AGTCATCATGG-CCTTTATGC
CCAGGGCTACACAC-GTGCTACAATGGCG--CCTACAGAGGGCA-GCGAACCTGCGAGGG
TAAGCGAATCTC-AGAAAGGGCGTCCCAGTTCGGATTGGAGTCTGCAACTC---GACTCC
ATGAAGTT-GGAATC-GCTAGTAA--TCGCGCATCAGCCATGGCGCGG--TGAATACGTT
CCCGGACCTTG--TACACACCGC?CGTCAAG?C-ATGGGAGTC????GTGCCTGAAGATG
GTGACCTTA

#AM411030_Tenacibaculum_discolor
GAACGCTAGCGGCAGGC-TTAACACATGCAAGTCGAGGGG-TAACAGGGAAAAGCTTG--
-CTTTTTTGCTGACGA--------------------CCGGCGAACGGGTGCGT-AACGCG
TATAGAATCTACCTTGTACAGGAGGATAGCCTTTAGAAATGA-AGATTAATACTCCATAA
---TGTTGAGAGATGGCATCATCTTTTAA-TTAAAGATTT------ATC---------GG
TACA---AGATGACTATGCGTCCTATTA-GCTAGATGGTAAGGTAACGGCTTACCATGGC
AACGATAGGTAGGGGGTCTGAGAGGATTATCCCCCACACTGGTACTGAGACACGGACCAG
ACTCCTACGGGAGG----CAGCAGTGAGGAATA-TTGGTCAATGGAG-GCAACTCTGAAC
CAGC-CATGCCGCGTGCAGGAAGACTGCCCTATGGGTTG----TAAACTGCTTTTATACA
GGAAGAAACT---TAGTTACGTGT-A---AC-----TAACTGACGGTACTGTAAG-AATA
AGCACCGGCTAACTCCGTGCCAGCAGCCGCGGTAATACGGAGGGTGCAAGCGTTATCCGG
AATCATTGGGTTTAAAGGGTC-CGCAGGCGG-TCAATTAA-GTCAGAGG--TGAA--ATC
CCATAGCTTAACTAT-GGAACTGCCTTTGAT--ACTGGTTGACTTGAGTTATACGGA-AG
TAGATAGAATAAGTAGTGTAGCGGTGAAATGCATAGA-TATTACT-TAGAATACCGATTG
CGAAGGCAGTCTACTACGTATATACTGACGCTCATGGACGAAAGCGTGGGGAGCGAACAG
GATTAGATACCCTGGTAGTCCACGCCGTAAACGATGGACACTAGTTGTT-------GGGA
TT--ATTCTCAGTGACT-AAGCGAAAGTGATAAGTGTCCCACCTGGGGAGTACGATCGCA
AGATTGAAACTCAAAGGAATTGACGGGGGCCCGCACAAGCGGTGGAGCATGTGGTTTAAT
TCGATGATACGCGAGGAACCTTA-CCAGGGCTTAAATGTA--GAGTG--ACAGACTGAGA
GATC-GGTTTTTCTTCG--GACA-------------------CTTTACAAGGTGCTGCAT
GGTTGTC-GTCAGCTCGTGCC-GTGAGGTGTCAGGTT-AAGTCCT-ATAACGAGCGCAAC
CCCTATCGTTAGTTGCTAGCAGG-------------TAATGCTGAGGACTCTAGCGAGAC
TGCCGGTGCAAACC-GTGAGGAAGGTGGGGATGACGTCAAATCATCACGG-CCCTTACGT
CCTGGGCTACACAC-GTGCTACAATGGTA--TGGACAATGAGCA-GCCACAACGCGAGTT
GGAGCGAATCT--ATAAACCATATCACAGTTCGGATCGGAGTCTGCAACTC---GACTCC
GTGAAGCT-GGAATC-GCTAGTAA--TCGGATATCAGCCATGATCCGG--TGAATACGTT
CCCGGGCCTTG--TACACACCGCCCGTCAAGCC-ATGGAAGCTGGGGGTGCCTGAAGTCG
GTTACCGCA

#AM746477_Tenacibaculum_gallaicum
GAACGCTAGCGGCAGGC-TTAACACATGCAAGTCGAGGGG-TAACATTGATT-GCTTG--
-CATCA--GATGACGA--------------------CCGGCGAACGGGTGCGT-AACGCG
TATAGAATCTGCCTTGTACAGGAGGATAGCCTTTAGAAATGA-AGATTAATACTCCATAA
---CTTTAAGAGATGGCATCATTTTTTAA-TTAAAGATTT------ATC---------GG
TACG---AGATGACTATGCGTCCTATTA-GCTAGATGGTAAGGTAACGGCTTACCATGGC
AACGATAGGTAGGGGGTCTGAGAGGATTATCCCCCACACTGGTACTGAGACACGGACCAG
ACTCCTACGGGAGG----CAGCAGTGAGGAATA-TTGGTCAATGGAG-GCAACTCTGAAC
CAGC-CATGCCGCGTGCAGGAAGACTGCCCTATGGGTTG----TAAACTGCTTTTATACA
GGAAGAAACT---TGGTTACGTGT-A---AC-----CAACTGACGGTACTGTAAG-AATA
AGCACCGGCTAACTCCGTGCCAGCAGCCGCGGTAATACGGAGGGTGCAAGCGTTATCCGG
AATCATTGGGTTTAAAGGGTC-CGCAGGCGG-TCAATTAA-GTCAGAGG--TGAA--ATC
CCATAGCTTAACTAT-GGAACTGCCTTTGAT--ACTGGTTGACTTGAGTTATACGGA-AG
TAGATAGAATAAGTAGTGTAGCGGTGAAATGCATAGA-TATTACT-TAGAATACCGATTG
CGAAGGCAGTCTACTACGTATATACTGACGCTCATGGACGAAAGCGTGGGGAGCGAACAG
GATTAGATACCCTGGTAGTCCACGCCGTAAACGATGGACACTAGTTGTT-------GGAT
TT--AGATTCAGTGACT-AAGCGAAAGTGATAAGTGTCCCACCTGGGGAGTACGATCGCA
AGATTGAAACTCAAAGGAATTGACGGGGGCCCGCACAAGCGGTGGAGCATGTGGTTTAAT
TCGATGATACGCGAGGAACCTTA-CCAGGGCTTAAATGTA--GAGTG--ACAGGCTGAGA
GATC-GGTTTTTCTTCG--GACA-------------------CTTTACAAGGTGCTGCAT
GGTTGTC-GTCAGCTCGTGCC-GTGAGGTGTCAGGTT-AAGTCCT-ATAACGAGCGCAAC
CCCTATCGTTAGTTGCTAACAGG-------------TAATGCTGAGGACTCTAGCGAGAC
TGCCGGTGCAAACC-GTGAGGAAGGTGGGGATGACGTCAAATCATCACGG-CCCTTACGT
CCTGGGCTACACAC-GTGCTACAATGGTA--TGGACAATGAGCA-GCCACTATGCGAATA
GGAGCGAATCT--ATAAACCATATCACAGTTCGGATCGGAGTCTGCAACTC---GACTCC
GTGAAGCT-GGAATC-GCTAGTAA--TCGGATATCAGCCATGATCCGG--TGAATACGTT
CCCGGGCCTTG--TACACACCGCCCGTCAAGCC-ATGGAAGCTGGGGGTGCCTGAAGTCG
GTTACCGCA

#JN128276_Tenacibaculum_mesophilum
------------------------------AGTCGAGGGG-CAGC-GAATCTAGCTTG--
-CTAGAT-GTCGGCGA--------------------CCGGCGAACGGGTGCGT-AACGCG
TATAGAATCTGCCTTGTACAGGAGGATAGCCTTTAGAAATGA-AGATTAATACTCCATAA
---TGTTTAGAGATGGCATCATTTTTAAA-TTAAAGATTT------ATT---------GG
TACA---AGATGACTATGCGTCCTATTA-GCTAGATGGTAAGGTAACGGCTTACCATGGC
AACGATAGGTAGGGGGTCTGAGAGGATTATCCCCCACACTGGTACTGAGACACGGACCAG
ACTCCTACGGGAGG----CAGCAGTGAGGAATA-TTGGTCAATGGAG-GCAACTCTGAAC
CAGC-CATGCCGCGTGCAGGAAGACTGCCCTATGGGTTG----TAAACTGCTTTTATACA
GGAAGAAACA---GAACTACGTGT-A---GT-----TCCTTGACGGTACTGTAAG-AATA
AGCACCGGCTAACTCCGTGCCAGCAGCCGCGGTAATACGGAGGGTGCAAGCGTTATCCGG
AATCATTGGGTTTAAAGGGTC-CGCAGGCGG-TCAATTAA-GTCAGAGG--TGAA--ATC
CCATAGCTTAACTAT-GGAACTGCCTTTGAT--ACTGGTTGACTTGAGTTATACGGA-AG
TAGATAGAATAAGTAGTGTAGCGGTGAAATGCATAGA-TATTACT-TAGAATACCGATTG
CGAAGGCAGTCTACTACGTATATACTGACGCTCATGGACGAAAGCGTGGGGAGCGAACAG
GATTAGATACCCTGGTAGTCCACGCCGTAAACGATGGACACTAGTTGTT-------GGGA
TT--TGTCTCAGTGACT-AAGCGAAAGTGATAAGTGTCCCACCTGGGGAGTACGATCGCA
AGATTGAAACTCAAAGGAATTGACGGGGGCCCGCACAAGCGGTGGAGCATGTGGTTTAAT
TCGATGATACGCGAGGAACCTTA-CCAGGGCTTAAATGTA--GAGTG--ACAGGGGTAGA
GATA-CCTTTTTCTTCG--GACA-------------------CTTTACAAGGTGCTGCAT
GGTTGTC-GTCAGCTCGTGCC-GTGAGGTGTCAGGTT-AAGTCCT-ATAACGAGCGCAAC
CCTTATCGTTAGTTGCTAGCAGG-------------TAAAGCTGAGGACTCTAGCGAGAC
TGCCGGTGCAAACC-GTGAGGAAGGTGGGGATGACGTCAAATCATCACGG-CCCTTACGT
CCTGGGCTACACAC-GTGCTACAATGGTA--TGGACAATGAGCA-GCCACAACGCGAGTT
GGAGCGAATCT--ATAAACCATATCACAGTTCGGATCGGAGTCTGCAACTC---GACTCC
GTGAAGCT-GGAATC-GCTAGTAA--TCGGATATCAGCCATGATCCGG--TGAATACGTT
CCCGGGCCTTG--TACACACCGCCCGTCAAGCC-ATGGAAGCTGGGGGTGCCTGAAGTCG
GTTACCGCA

#GQ996383_Tenacibaculum_sp.
GAACGCTAGCGGCAGGC-TTAACACATGCAAGTCGAGGGG-TAACAGGGAAAAGCTTG--
-CTTTTTTGCTGACGA--------------------CCGGCGAACGGGTGCGT-AACGCG
TATAGAATCTGCCTTGTACAGGAGGATAGCCTTTAGAAATGA-AGATTAATACTCCATAA
---TGTTGAGAGATGGCATCATCTTTTAA-TTAAAGATTT------ATC---------GG
TACA---AGATGACTATGCGTCCTATTA-GCTAGATGGTAAGGTAACGGCTTACCATGGC
AACGATAGGTAGGGGGTCTGAGAGGATTATCCCCCACACTGGTACTGAGACACGGACCAG
ACTCCTACGGGAGG----CAGCAGTGAGGAATA-TTGGTCAATGGAG-GCAACTCTGAAC
CAGC-CATGCCGCGTGCAGGAAGACTGCCCTATGGGTTG----TAAACTGCTTTTATACA
GGAAGAAACT---TAGTTACGTGT-A---AC-----TAACTGACGGTACTGTAAG-AATA
AGCACCGGCTAACTCCGTGCCAGCAGCCGCGGTAATACGGAGGGTGCAAGCGTTATCCGG
AATCATTGGGTTTAAAGGGTC-CGCAGGCGG-TCAATTAA-GTCAGAGG--TGAA--ATC
CCATAGCTTAACTAT-GGAACTGCCTTTGAT--ACTGGTTGACTTGAGTTATACGGA-AG
TAGATAGARTAAGTAGTGTAGCGGTGAAATGCATAGA-TATTACT-TAGAATACCGATTG
CGAAGGCAGTCTACTACGTATATACTGACGCTCATGGACGAAAGCGTGGGGAGCGAACAG
GATTAGATACCCTGGTAGTCCACGCCGTAAACGATGGACACTAGTTGTT-------GGGA
TT--ATTCTCAGTGACT-AAGCGAAAGTGATAAGTGTCCCACCTGGGGAGTACGATCGCA
AGATTGAAACTCAAAGGAATTGACGGGGGCCCGCACAAGCGGTGGAGCATGTGGTTTAAT
TCGATGATACGCGAGGAACCTTA-CCAGGGCTTAAATGTA--GAGTG--ACAGACTGAGA
GATC-GGTTTTTCTTCG--GACA-------------------CTTTACAAGGTGCTGCAT
GGTTGTC-GTCAGCTCGTGCC-GTGAGGTGTCAGGTT-AAGTCCT-ATAACGAGCGCAAC
CCCTATCGTTAGTTGCTAGCAGG-------------TAATGCTGAGGACTCTAGCGAGAC
TGCCGGTGCAAACC-GCGAGGAAGGTGGGGATGACGTCAAATCATCACGG-CCCTTACGT
CCTGGGCTACACAC-GTGCTACAATGGTA--TGGACAATGAGCA-GCCACTATGCGAATA
GGAGCGAATCT--ATAAACCATATCACAGTTCGGATCGGAGTCTGCAACTC---GACTCC
GTGAAGCT-GGAATC-GCTAGTAA--TCGGATATCAGCCATGATCCGG--TGAATACGTT
CCCGGGCCTTG--TACACACCGCCCGTCAAGCC-ATGGAAGCTGGGGGTGCCTGAAGTCG
GTTACCGCA

#AJ288899_Bdellovibrio_stolpii
------------CGTGC-CTAACACATGCAAGTCGAACGTGAAAGT--CCTTCGGGAT--
-------GAGTAAAG----------------------TGGCGCACGGGTGAGT-AACACG
TAGGTGACCTGCCTTTTAGAGGGGAATAACCAGAAGAAATTT-TGGCTAATGCCGCATAC
GAAGCACGGTTTTAAGAC-TGTGCTTGAAAGAATG-CCTCTGCAT--ATGC------ATT
CGCTATTAGATGGGCCTGCGGGACATTA-GCTAGTTGGTGGGGTAAAGGCCTACCAAGGC
GACGATGTCTATCCGGTCTGAGAGGATGATCGGACACACTGGAACTGAGACACGGTCCAG
ACTCCTACGGGAGG----CAGCAGTGGGGAATA-TTGCGCAATGGGG-GAAACCCTGACG
CAGC-AACGCCGCGTGAGTGAGGAAGGACTTC-GGTCTG----TAAAGCTCTGTTAATGT
GGAAAAATGG-----CAGTTGGTCTAATAGGCCGATTGTTTGATGGTACACATAG-AGGA
AGCACCGGCTAACTTCGTGCCAGCAGCCGCGGTAATACGAAGGGTGCAAGCGTTGTTCGG
ATTTATTGGGCGTAAAGCGCG-CGTAGGCGG-ACCTGCAA-GTCAGATG--TGAA--ATC
TCGGGGCTCAACCTC-GAAACTGCGTCTGAA--ACTACAGGTCTAGAATCTCGGAGG-GG
GAAGGGGAATATCGCATGTAGGGGTAAAATCCGTAGA-TATGCGA-TGGAACACCAGAGG
CGAAGGCGCCTTCCTGGACGAGTATTGACGCTGAGGCGCGAAAGCGTGGGGATCAAACAG
GATTAGATACCCTGGTAGTCCACGCTGTAAACGATGAACACTAGATATTGGAGG---ATT
TGACCCCTTCAGTGTCG-TAGCTAACGCGTTAAGTGTTCCGCCTGGGAAGTACGGTCGCA
AGACTAAAACTCAAAGGAATTGACGGGGGCCCGCACAAGCGGTGGATTATGTGGTTTAAT
TCGAAGCAACGCGCAGAACCTTA-CCTAGGCTTGA-AATC----CTACGAATCCCTTTTA
AACG-AGGGAGTGCTCTTCGGAG---------------AATGTAGTGACAGGCGCTGCAT
GGCTGTC-GTCAGCTCGTGTC-GTGAGATGTTGGGTT-AAGTCTC-GCAACGAGCGCAAC
CCCCATTTTTAGTTGCCAGCA---------------TTAAGTTGGGCACTCTAGAAAGAC
TGCCTGGGCT-AACCAGGAGGAAGGTGGGGATGACGTCAAGTCCTCATGG-CCCTTATGT
CTAGGGCTACACAC-GTAATACAATGGTC--GGTACAAAGGGAT-GCGAACTCGCGAGGG
GGAGCCAATCTC-AAAAAACCGATCTCAGTCCGGATTGGAGTCTGCAACTC---GACTCC
ATGAAGTT-GGAATC-GCTAGTAA--TCGCGGATCAGC-ACGCCGCGG--TGAATACGTT
CCCGGGCCTTG--TACACACCGCCC-----------------------------------
---------

#LC505636.1_Bacteriovorax_stolpii
--------------------------------------GTGAAAGT--CCTTCGGGAT--
-------GAGTAAAG----------------------TGGCGCACGGGTGAGT-AACACG
TAGGTGACCTGCCTTTTAGAGGGGAATAACCAGAAGAAATTT-TGGCTAATGCCGCATAC
GAAGCACGGTTTTAAGAC-TGTGCTTGAAAGAATG-CCTCTGCAT--ATGC------ATT
CGCTATTAGATGGGCCTGCGGGACATTA-GCTAGTTGGTGGGGTAAAGGCCTACCAAGGC
GACGATGTCTATCCGGTCTGAGAGGATGATCGGACACACTGGAACTGAGACACGGTCCAG
ACTCCTACGGGAGG----CAGCAGTGGGGAATA-TTGCGCAATGGGG-GAAACCCTGACG
CAGC-AACGCCGCGTGAGTGAGGAAGGACTTC-GGTCTG----TAAAGCTCTGTTAATGT
GGAAAAATGG-----CAGTTGGTCTAATAGGCCGATTGTTTGATGGTACACATAG-AGGA
AGCACCGGCTAACTTCGTGCCAGCAGCCGCGGTAATACGAAGGGTGCAAGCGTTGTTCGG
ATTTATTGGGCGTAAAGCGCG-CGTAGGCGG-ACCTGCAA-GTCAGATG--TGAA--ATC
TCGGGGCTCAACCTC-GAAACTGCGTCTGAA--ACTACAGGTCTAGAATCTCGGAGG-GG
GAAGGGGAATATCGCATGTAGGGGTAAAATCCGTAGA-TATGCGA-TGGAACACCAGAGG
CGAAGGCGCCTTCCTGGACGAGTATTGACGCTGAGGCGCGAAAGCGTGGGGATCAAACAG
GATTAGATACCCTGGTAGTCCACGCTGTAAACGATGAACACTAGATATTGGAGG---ATT
TGACCCCTTCAGTGTCG-TAGCTAACGCGTTAAGTGTTCCGCCTGGGAAGTACGGTCGCA
AGACTAAAACTCAAAGGAATTGACGGGGGCCCGCACAAGCGGTGGATTATGTGGTTTAAT
TCGAAGCAACGCGCAGAACCTTA-CCTAGGCTTGA-AATC----CTACGAATCCCTTTTA
AACG-AGGGAGTGCCCTTCGGGG---------------AATGTAGTGACAGGCGCTGCAT
GGCTGTC-GTCAGCTCGTGTC-GTGAGATGTTGGGTT-AAGTCTC-GCAACGAGCGCAAC
CCCCATTTTTAGTTGCCAGCA---------------TTAAGTTGGGCACTCTAGAAAGAC
TGCCTGGGCT-AACCAGGAGGAAGGTGGGGATGACGTCAAGTCCTCATGG-CCCTTATGT
CTAGGGCTACACAC-GTAATACAATGGTC--GGTACAAAGGGAT-GCGAACTCGCGAGGG
GGAGCCAATCTC-AAAAAACCGATCTCAGTCCGGATTGGAGTCTGCAACTC---GACTC-
------------------------------------------------------------
------------------------------------------------------------
---------

#AF084850_Bdellovibrio_bacteriovorus
AAACGCTGGCGGCGTGC-CTAATACATGCAAGTCGAACGGGGAAAG------CTTTCG--
--------GGTGAGTACT-----------------AGTGGCGCACGGGTGAGG-AACGCG
TGGATAATCTGCCTTAGAGTGGGGGATAACTAGTCGAAAGAT-TAGCTAATACCGCATAA
GACCACAGGAGCTGCGGCTCTAGGGGTCAAAGGTTT----------------------TT
CGCTCTAAGATGAGTCCGCGTAAGATTA-GCTAGTTGGTGAGGTAACGGCTCACCAAGGC
GACGATCTTTAACTGGTCTGAGAGGATGATCAGTCACACTGGAACTGAGACACGGTCCAG
ACTCCTACGGGAGG----CAGCAGTAGGGAATA-TTGCACAATGGAG-GAAACTCTGATG
CAGC-GACGCCGCGTGAGTGATGAAGGCCTTC-GGGTCG----TAAAGCTCTGTCGCAGG
GGAATAACACAA----------------------------TGAATGTACCCTGTA-AGAA
AGGATCGGCTAACTTCGTGCCAGCAGCCGCGGTAAGACGAGGGATCCTAGCGTTGTTCGG
AATTATTGGGCGTAAAGCGGA-TGTAGGTGG-CTTTGTAA-GTCAGATG--TGAA--AGC
CCAGGGCTCAACCCT-GGAAGTGCATTTGAT--ACTGCGAAGCTTGAGTGTCGGAGA-GG
TTACTAGAATTGTTGGTGTAGTGGTGAAATACGTAGA-TATCAAC-AGGAATACCGGAGG
CGAAGGCGGGTAACTGGCCGAACACTGACACTGAGATCCGAAAGCGTGGGGATCAAACAG
GATTAGATACCCTGGTAGTCCACGCCGTAAACGATGGATACTTGTTGTTGGAGG---TAT
TGACCCCTTCAGTGACG-AAGCTAACGCGTTAAGTATCCCGCCTGGGGAGTACGGTCGCA
AGATTAAAACTCAAAGAAATTGACGGGGGCCCGCACAAGCGGTGGAGCATGTGGTTTAAT
TCGATGCAACGCGAAGAACCTTA-CCTAGGCTTGA-CATG--TACTGGAAGACTGGCAGA
AATG-TCGTCGCCCGCAAGGGTC---------------GGTAC----ACAGGTGCTGCAT
GGCTGTC-GTCAGCTCGTGTC-GTGAGATGTTGGGTT-AAGTCCC-GCAACGAGCGCAAC
CCCTGCATTTAGTTGCCAGCA---------------TTCAGTTGGGCACTCTAGATGGAC
TGCCGGTGTTAAACCG-GAGGAAGGTGGGGATGACGTCAAGTCCTCATGG-CCCTTATGC
CTAGGGCTACACAC-GTGCTACAATGGTA--GTCACAGAGCGAA-GCTAAGCCGCGAGGT
AGAGCAAATCGC-TTAAAAGCTATCTAAGTTCAGATTGATCTCTGCAACTC---GAGATC
ATGAAGTT-GGAATC-GCTAGTAA--TCGCGGATCAGA-ATGCCGCGG--TGAATACGTT
CCCGGGCCTTG--TACACACCGCCCGTCACACC-ATGAAAGTTGGCTGTACCAGAAGTCG
CTGCGCTAA

#AF148938_Bdellovibrio_bacteriovorus
----------------------------------GAACGGGGAAAG------TAGCAA--
--------TATGAGTACT-----------------AGTGGCGCACGGGTGAGT-AACGCG
TGGATAATCTGCCTTGAAGAGGGGGATAACTAGTCGAAAGAT-TAGCTAATACCGCATAA
GACCACAAGAACTGAGGTTCAAGGGGTCAAAGGTTT----------------------TT
CGCTTCAAGATGAGTCCGCGTAAGATTA-GCTAGTTGGTGAGGTAATGGCTCACCAAGGC
AACGATCTTTAACTGGTCTGAGAGGATGATCAGTCACACTGGAACTGAGACACGGTCCAG
ACTCCTACGGGAGG----CAGCAGTAGGGAATA-TTGCACAATGGAG-GAAACTCTGATG
CAGC-GACGCCGCGTGAGTGATGAAGGCCTTC-GGGTCG----TAAAGCTCTGTCGCAGG
GGAATAACACAA----------------------------TGAATGTACCCTGTA-AGAA
AGGATCGGCTAACTTCGTGCCAGCAGCCGCGGTAAGACGAGGGATCCTAGCGTTGTTCGG
AATCATTGGGCGTAAAGCGGG-TGTAGGTGG-CTTTGTAA-GTCAGATG--TGAA--AGC
CCAGGGCTCAACCCT-GGAAGTGCATTTGAT--ACTGCGAAGCTTGAGTGCTAGAGA-GG
TTACTAGAATTCTTGGTGTAGTGGTGAAATACGTAGA-TATCAAG-AGGAATACCGGTGG
CGAAGGCGGGTAACTGGCTAGACACTGACACTCAGACCCGAAAGCGTGGGGATCAAACAG
GATTAGATACCCTGGTAGTCCACGCCGTAAACGATGGATACTTGTTGTTGGAGG---TAT
TGACCCCTTCAGTGACG-AAGCTAACGCGTTAAGTATCCCGCCTGGGGAGTACGGTCGCA
AGATTAAAACTCAAAGAAATTGACGGGGGCCCGCACAAGCGGTGGAGCATGTGGTTTAAT
TCGATGCAACGCGAAGAACCTTA-CCTAGGCTTGA-CATG--TACTGGAAGACTGGCGGA
AACG-TCGTCGCCCGCAAGGGCC---------------GGTAC----ACAGGTGCTGCAT
GGCTGTC-GTCAGCTCGTGTC-GTGAGATGTTGGGTT-AAGTCCC-GCAACGAGCGCAAC
CCCTGCATTTAGTTGCCAGCA---------------TTCAGTTGGGCACTCTAAATGGAC
TGCCGGTGTTAAACCG-GAGGAAGGTGGGGATGACGTCAAGTCCTCATGG-CCCTTATGC
CTAGGGCTACACAC-GTGCTACAATGGTG--GTCACAAACTGAA-GCGAAGCCGCAAGGT
GGAGCAAATCGG-AGAAAAGCCATCTAAGTTCAGATTGATCTCTGCAACTC---GAGATC
ATGAAGTT-GGAATC-GCTAGTAA--TCGCGGATCAGA-ATGCCGCGG--TGAATACGTT
CCCGGGCCTTG--TACACACCGCCCGTCACACC-ATGAAAGTCG-CTGTACCAGAAGTCG
CTGCGCTAA

#AF148939_Bdellovibrio_bacteriovorus
-----------------------------------------GAAAG------TAGCAA--
--------TATGAGTACT-----------------AGTGGCGCACGGGTGAGT-AACGCG
TGGATAATCTGCCTTGAAGAGGGGGATAACTAGTCGAAAGAT-TAGCTAATACCGCATAA
GACCACAAGAACTGAGGTTCAAGGGGTCAAAGGTTT----------------------TT
CGCTTCAAGATGAGTCCGCGTAAGATTA-GCTAGTTGGTGAGGTAATGGCTCACCAAGGC
AACGATCTTTAACTGGTCTGAGAGGATGATCAGTCACACTGGAACTGAGACACGGTCCAG
ACTCCTACGGGAGG----CAGCAGTAGGGAATA-TTGCACAATGGAG-GAAACTCTGATG
CAGC-GACGCCGCGTGAGTGATGAAGGCCTTC-GGGTCG----TAAAGCTCTGTCGCAGG
GGAATAACACAA----------------------------TGAATGTACCCTGTA-AGAA
AGGATCGGCTAACTTCGTGCCAGCAGCCGCGGTAAGACGAGGGATCCTAGCGTTGTTCGG
AATCATTGGGCGTAAAGCGGG-TGTAGGTGG-CTTTGTAA-GTCAGATG--TGAA--AGC
CCAGGGCTCAACCCT-GGAAGTGCATTTGAT--ACTGCGAAGCTTGAGTGCTAGAGA-GG
TTACTAGAATTCTTGGTGTAGTGGTGAAATACGTAGA-TATCAAG-AGGAATACCGGTGG
CGAAGGCGGGTAACTGGCTAGACACTGACACTCAGACCCGAAAGCGTGGGGATCAAACAG
GATTAGATACCCTGGTAGTCCACGCCGTAAACGATGGATACTTGTTGTTGGAGG---TAT
TGACCCCTTCAGTGACG-AAGCTAACGCGTTAAGTATCCCGCCTGGGGAGTACGGTCGCA
AGATTAAAACTCAAAGAAATTGACGGGGGCCCGCACAAGCGGTGGAGCATGTGGTTTAAT
TCGATGCAACGCGAAGAACCTTA-CCTAGGCTTGA-CATG--TACTGGAAGACTGGCGGA
AACG-TCGTCGCCCGCAAGGGCC---------------GGTAC----ACAGGTGCTGCAT
GGCTGTC-GTCAGCTCGTGTC-GTGAGATGTTGGGTT-AAGTCCC-GCAACGAGCGCAAC
CCCTGCATTTAGTTGCCAGCA---------------TTCAGTTGGGCACTCTAAATGGAC
TGCCGGTGTTAAACCG-GAGGAAGGTGGGGATGACGTCAAGTCCTCATGG-CCCTTATGC
CTAGGGCTACACAC-GTGCTACAATGGTG--GTCACAAACTGAA-GCGAAGCCGCAAGGT
GGAGCAAATCGG-AGAAAAGCCATCTAAGTTCAGATTGATCTCTGCAACTC---GAGATC
ATGAAGTT-GGAATC-GCTAGTAA--TCGCGGATCAGA-ATGCCGCGG--TGAATACGTT
CCCGGGCCTTG--TACACACCGCCCGTCACACC-ATGAAAGTCGGCTGTACCAGAAGTCG
CTGCGCTAA

#AJ292759_Bdellovibrio_bacteriovorus
------------CGTGC-CTAATACATGCAAGTCGAACGGGGAAAG------CTTTCG--
--------GGTGAGTACT-----------------AGTGGCGCACGGGTGAGG-AACGCG
TGGATAATCTGCCTTAGAGTGGGGGATAACTAGTCGAAAGAT-TAGCTAATACCGCATAA
GACCACAGGAGCTGCGGCTCTAGGGGTCAAAGGTTT----------------------TT
CGCTCTAAGATGAGTCCGCGTAAGATTA-GCTAGTTGGTGAGGTAACGGCTCACCAAGGC
GACGATCTTTAACTGGTCTGAGAGGATGATCAGTCACACTGGAACTGAGACACGGTCCAG
ACTCCTACGGGAGG----CAGCAGTAGGGAATA-TTGCACAATGGAG-GAAACTCTGATG
CAGC-GACGCCGCGTGAGTGATGAAGGCCTTC-GGGTCG----TAAAGCTCTGTCGCAGG
GGAATAACACAA----------------------------TGAATGTACCCTGTA-AGAA
AGGATCGGCTAACTTCGTGCCAGCAGCCGCGGTAAGACGAGGGATCCTAGCGTTGTTCGG
AATTATTGGGCGTAAAGCGGA-TGTAGGTGG-CTTTGTAA-GTCAGATG--TGAA--AGC
CCAGGGCTCAACCCT-GGAAGTGCATTTGAT--ACTGCGAAGCTTGAGTGTCGGAGA-GG
TTACTAGAATTGTTGGTGTAGTGGTGAAATACGTAGA-TATCAAC-AGGAATACCGGAGG
CGAAGGCGGGTAACTGGCCGAACACTGACACTGAGATCCGAAAGCGTGGGGATCAAACAG
GATTAGATACCCTGGTAGTCCACGCCGTAAACGATGGATACTTGTTGTTGGAGG---TAT
TGACCCCTTCAGTGACG-AAGCTAACGCGTTAAGTATCCCGCCTGGGGAGTACGGTCGCA
AGATTAAAACTCAAAGAAATTGACGGGGGCCCGCACAAGCGGTGGAGCATGTGGTTTAAT
TCGATGCAACGCGAAGAACCTTA-CCTAGGCTTGA-CATG--TACTGGAAGACTGGCAGA
AATG-TCGTCGCCCGCAAGGGTC---------------GGTAC----ACAGGTGCTGCAT
GGCTGTC-GTCAGCTCGTGTC-GTGAGATGTTGGGTT-AAGTCCC-GCAACGAGCGCAAC
CCCTGCATTTAGTTGCCAGCA---------------TTCAGTTGGGCACTCTAGATGGAC
TGCCGGTGTTAAACCG-GAGGAAGGTGGGGATGACGTCAAGTCCTCATGG-CCCTTATGC
CTAGGGCTACACAC-GTGCTACAATGGTA--GTCACAGAGCGAA-GCTAAGCCGCGAGGT
AGAGCAAATCGC-TTAAAAGCTATCTAAGTTCAGATTGATCTCTGCAACTC---GAGATC
ATGAAGTT-GGAATC-GCTAGTAA--TCGCGGATCAGA-ATGCCGCGG--TGAATACGTT
CCCGGGCCTTG--TACACACCGCCC-----------------------------------
---------

#AF148941_Bdellovibrio_bacteriovorus
--------------------------------------GGGGAAAG------GCTTCG--
--------GCCGAGTACT-----------------AGTGGCGCACGGGTGAGG-AACACG
TGGGTAATCTGCCTTCGAGTGGGGGATAACTAGTCGAAAGAT-TAGCTAATACCGCATAA
GACCACATGATCTGCGGATCAAGAGGTCAAAGGAGCAA--------------------TT
CGCTCGAAGATGAGCCCGCGTAAGATTA-GCTAGTTGGTGAGGTAACGGCTCACCAAGGC
TGTGATCTTTAACTGGTCTGAGAGGATGATCAGTCACACTGGAACTGAGACACGGTCCAG
ACTCCTACGGGAGG----CAGCAGTAGGGAATA-TTGCGCAATGGGC-GAAAGCCTGACG
CAGC-GACGCCGCGTGAGTGATGAAGGCCTTC-GGGTCG----TAAAGCTCTGTTGCAGG
GGAATAAAAAAA----------------------------TGAAGGTACCCTGTG-AGGA
AGGATCGGCTAACTTCGTGCCAGCAGCCGCGGTAAGACGAGGGATCCTAGCGTTGCTCGG
AATCATTGGGCGTAAAGAGGG-CGTAGGTGG-CTTGGTAA-GTCAGGTG--TGAA--AGC
CCAGGGCTCAACCCT-GGAAGTGCATTTGAT--ACTACTGAGCTTGAGTGTTAGAGA-GG
TTACCGGAATACCTGGTGTAGTGGTGAAATACGTAGA-TATCAGG-TGGAACACCGGAGG
CGAAGGCGGGTAACTGGCTAAACACTGACACTGAGGCCCGAAAGCGTGGGGATCAAACAG
GATTAGATACCCTGGTAGTCCACGCCGTAAACGATGGATACTTGCTGTTGGAGG---TAT
TGACCCCTTCAGTGGCG-AAGCTAACGCGTTAAGTATCCCGCCTGGGGAGTACGGTCGCA
AGATTAAAACTCAAAGAAATTGACGGGGGCCCGCACAAGCGGTGGAGCATGTGGTTTAAT
TCGATGCAACGCGCAAAACCTTA-CCTAGGCTTGA-CATG--TACTGGAAGAGTGGCGGA
GACG-TCCTCGCCCGCAAGGGCC---------------GGTAC----ACAGGTGCTGCAT
GGCTGTC-GTCAGCTCGTGTC-GTGAGATGTTGGGTT-AAGTCCC-GCAACGAGCGCAAC
CCCTGCCTTTAGTTGCCAGCA---------------TTTAGTTGGGCACTCTAGAGGGAC
TGCCTGCGTTAAGCAG-GAGGAAGGTGGGGATGACGTCAAGTCCTCATGG-CCCTTATGT
CTAGGGCTACACAC-GTGCTACAATGGGA--GTCACAGAGGGAT-GCCAAATCGCAAGAT
GGAGCAAATCCC-ACAAAAGCTCTCTAAGTTCAGATTGTAGTCTGCAACTC---GACTAC
ATGAAGGT-GGAATC-GCTAGTAA--TCGCGGATCAGC-ATGCCGCGG--TGAATACGTT
CCCGGGCCTTG--TACACACCGGCCGTCACACCCATGAAAGTCGGCTGTACCAGAAGTCG
CTGCGCTAA

#EF687743_Bdellovibrio_exovorus
-AACGCTGGCGGCGTGC-CTAACACATGCAAGTCGAACGGGGAAAG------CTTTCG--
--------GGTGAGTACT-----------------AGTGGCGCACGGGTGAGG-AATACA
TGGGTAATCTGCCCTCGAGTTGGGGATAACTAGTCGAAAGAT-TAGCTAATACCGAATAA
GACCACAGGATCTGCGGATCTAGGGGTTAAAGGTTT----------------------TT
CGCTTGAGGATGAGCCCATGTGGGATTA-GCTAGTTGGTGGGGTAATGGCCTACCAAGGC
GACGATCCCTAACTGGTCTTAGAGGATGATCAGTCACACTGGAACTGAGACACGGTCCAG
ACTCCTACGGGAGG----CAGCAGTAGGGAATA-TTGCACAATGGGG-GAAACCCTGATG
CAGC-GACGCCGCGTGAGTGATGAAGGCCTTC-GGGTCG----TAAAGCTCTGTCGTATG
GGACTAACACAA----------------------------TGAAGGTACCATGCA-AGAA
AGGATCGGCTAACTTCGTGCCAGCAGCCGCGGTAAGACGAGGGATCCTAGCGTTGTTCGG
AATTATTGGGCGTAAAGCGGG-TGTAGGCGG-GCTTATAA-GTCAGGTG--TGAA--ATC
CCAGGGCTCAACCCT-GGAAGTGCACTTGAT--ACTGTAAGTCTTGAGTGTGGTAGA-GG
CTATTAGAATTCTTGGTGTAGTGGTGAAATACGTAGA-TATCAAG-AGGAATACCGGAGG
CGAAGGCGGATAGCTGGGCCAACACTGACGCTGAGACCCGAAAGCGTGGGGATCAAACAG
GATTAGATACCCTGGTAGTCCACGCCGTAAACGATGGATACTTGTTGTTAGTGG---TAT
TGACCCCACTAGTGACG-TAGCTAACGCGTTAAGTATCCCGCCTGGGGAGTACGGTCGCA
AGATTAAAACTCAAAGAAATTGACGGGGGCCCGCACAAGCGGTGGAGCATGTGGTTTAAT
TCGATGCAACGCGAAGAACCTTA-CCTAGGCTTGA-CATG--GACTGGAAGAGTGGCAGA
AATG-TCCTCGCTCGCAAGAGTC---------------GGTTC----ACAGGTGCTGCAT
GGCTGTC-GTCAGCTCGTGTC-GTGAGATGTTGGGTT-AAGTCCC-GCAACGAGCGCAAC
CCTTACCTTTAGTTGCCAGCA---------------TTTAGTTGGGCACTCTAAAGGGAC
TGCCTGCGTTAAGCAG-GAGGAAGGTGGGGATGACGTCAAGTCCTCATGG-CCCTTATGC
CTAGGGCTACACAC-GTGCTACAATGGTG--GTCACAGAGGGAA-GCCAAACCGCGAGGT
GGAGCTAATCCC-TTAAAAGCCATCTAAGTTCAGATTGGTCTCTGCAACTC---GAGACC
ATGAAGTT-GGAATC-GCTAGTAA--TCGCGGATCAGA-ATGCCGCGG--TGAATACGTT
CCCGGGCCTTG--TACACACCGCCCGTCACACC-ATGAAAGTTGGTCGTACCAGAAGTCG
CTGTGCTAA

#AF148940_Bdellovibrio_sp.
-------------------------------------CGTGAAAAG--GGGCAACCCT--
-------TAGTAAAG----------------------TGGCGCACGGGTGAGT-AACACG
TAGGTAATCTGCCTTTTAGTGGGGAATAACACAGGGAAACCT-GTGCTAATGCCGCATAA
GTAA-GCAATTAGAAAGTGGGCGCCGTAAGG------------------GC------TCA
TGCTGAAAGAAGAGCCTGCGGCCTATTA-GCTAGTTGGTGGGGTAATGGCCTACCAAGGC
AACGATAGGTATCCGGTCTGAGAGGATGATCGGACACACTGGAACTGAGACACGGTCCAG
ACTCCTACGGGAGG----CAGCAGTAGGGAATA-TTGCGCAATGGGG-GAAACCCTGACG
CAGC-AACGCCGCGTGAGTGAGGAAGGTCTTC-GGATTG----TAAAACTCTTTTTTTAG
GGAAAAATGA-----TTACAGAGCTAATAC-CCTGTAAAGTGATGGTACCTAAAG-AATA
AGCACCGGCTAACTTCGTGCCAGCAGCCGCGGTAATACGAAGGGTGCAAGCGTTGTTCGG
AATCATTGGGCGTAAAGCGCG-CGCAGGCGG-ATCAGCAA-GTCAGATG--TGAA--ATC
TCGAAGCTCAACTTC-GAAACTGCGTCTGAA--ACTGCTAGTCTAGAATGTCGGAGG-GG
GCAGGGGAATTTCACGTGTAGGGGTAAAATCCGTAGA-GATGTGA-AGGAACACCGGAGG
CGAAGGCGCCTGCCTGGACGACTATTGACGCTGAGGCGCGAAAGCGTGGGGAGCAAACAG
GATTAGATACCCTGGTAGTCCACGCCGTAAACGATGAATACTAGTTATTGGGGG---TAT
TGACTCCTTCAGTGACG-CAGCTAACGCATTAAGTATTCCGCCTGGGGAGTACGGTCGCA
AGACTAAAACTCAAACAAATTGACGGGGGCCCGCACAAGCGGTGGATTATGTGGTTTAAT
TCGAAGCAACGCGCAGAACCTTA-CCTAGGCTTGA-ACTC----CTACGAACCCGTTGTA
ATGG-ACGGGGTGCCCGCAAGGG---------------AATGTAGTGAGAGGTGCTGCAT
GGCTGTC-GTCAGCTCGTGTT-GTGAAATGTTGGGTT-AAGTCTC-GCAACGAGCGCAAC
CCCTATCGTCTGTTGCCAGCA---------------TTAAGTTGGGCACTCTGACGAGAC
TGCCTGGGTT-AACCAGGAGGAAGGTGGGGATGACGTCAAGTCCTCATGG-CCCTTATGT
CTAGGGCTACACAC-GTAATACAATGGCG--CGTACAGAGGGAA-GCGAACTCGCAAGGG
GGAGCAAATCTC-AAAAAGCGCGCCTCAGTTCGGATTGGAGTCTGCAACTC---GACTCC
ATGAAGTT-GGAATC-GCTAGTAA--TCGGAGATCAGC-ACGCTCCGG--TGAATACGTT
CCCGGGCCTTG--TACACACCGCCCGTCACACC-ATGGGAGTTGTTTTCATTTTAAGACG
TGACTCTAA

#AF084852_Bdellovibrio_starrii
GAACGCTGGCGGCGTGC-CTAATACATGCAAGTCGAACGTGAAAAG--GGGCAACCCT--
-------TAGTAAAG----------------------TGGCGCACGGGTGAGT-AACACG
TAGGTAATCTGCCTTTCAGTGGGGAATAACTTAGGGAAACCT-GAGCTAATGCCGCATAC
GTTA-GTAATAAGAAAGTGGGCGCCGCAAGG------------------GC------TCA
TGCTGAAAGAAGGGCCTGCGGCCTATTA-GCTAGTTGGTGGGGTAATGGCCTACCAAGGC
AACGATAGGTATCCGGTCTGAGAGGATGATCGGACACACTGGAACTGAGACACGGTCCAG
ACTCCTACGGGAGG----CAGCAGTAGGGAATA-TTGCGCAATGGGG-GAAACCCTGACG
CAGC-AACGCCGCGTGAGTGAGGAAGGTCTTC-GGATTG----TAAAACTCTTTTTTTAG
GGAAAAATGA-----TTACAGAGCTAATAC-CCTGTAAAGTGATGGTACCTAAAG-AATA
AGCACCGGCTAACTTCGTGCCAGCAGCCGCGGTAATACGAAGGGTGCAAGCGTTGTTCGG
AATCATTGGGCGTAAAGCGCG-CGCAGGCGG-ATCAGCAA-GTCAGATG--TGAA--ATC
TCGAAGCTCAACTTC-GAAACTGCGTCTGAA--ACTGCTAGTCTAGAATGTCGGAGG-GG
GCAGGGGAATTTCACGTGTAGGGGTAAAATCCGTAGA-GATGTGA-AGGAACACCGGAGG
CGAAGGCGCCTGCCTGGACGACTATTGACGCTGAGGCGCGAAAGCGTGGGGAGCAAACAG
GATTAGATACCCTGGTAGTCCACGCCGTAAACGATGAATACTAGTTATTGGGGG---TAT
TGACTCCTTCAGTGACG-CAGCTAACGCATTAAGTATTCCGCCTGGGGAGTACGGTCGCA
AGACTAAAACTCAAACAAATTGACGGGGGCCCGCACAAGCGGTGGATTATGTGGTTTAAT
TCGAAGCAACGCGCAGAACCTTA-CCTAGGCTTGA-ACTC----CTACGAACCCGTTGTA
ATGG-ACGGGGTGCCCGCAAGGG---------------AATGTAGTGAGAGGTGCTGCAT
GGCTGTC-GTCAGCTCGTGTT-GTGAAATGTTGGGTT-AAGTCTC-GCAACGAGCGCAAC
CCCTATCGTCTGTTGCCAGCA---------------TTAAGTTGGGCACTCTGACGAGAC
TGCCTGGGTT-AACCAGGAGGAAGGTGGGGATGACGTCAAGTCCTCATGG-CCCTTATGT
CTAGGGCTACACAC-GTAATACAATGGCG--CGTACAGAGGGAA-GCGAACTCGCAAGGG
GGAGCAAATCTC-AAAAAGCGCGCCTCAGTTCGGATTGGAGTCTGCAACTC---GACTCC
ATGAAGTT-GGAATC-GCTAGTAA--TCGGAGATCAGC-ACGCTCCGG--TGAATACGTT
CCCGGGCCTTG--TACACACCGCCCGTCACACC-ATGGGAGTTGTTTTCATTTTAAGACG
TGACTCTAA

#DQ631713_Bacteriovorax_sp.
------------------------------------------------------------
------------------------------------------------------------
------ACCTACCTCTTAGCGGGGGATAACCAGAAGAAATTC-TGGCTAATACCGCATAC
GGTGTACGACATGGAAAA-AGTACACGAAAGAATG-CCTCTCCTTGGAAGC------ATT
TACTAAGAGATGGGCCTGCGTTGCATTA-GCTTGTTGGTGGGGTAATGGCCTACCAAGGC
AACGATGCATAGCTGGTCTGAGAGGACGATCAGCCACACTGGAACTGAGACACGGTCCAG
ACTCCTACGGGAGG----CAGCAGTGGGGAATA-TTGCGCAATGGGG-GAAACCCTGACG
CAGC-AATGCCGCGTGAGTGAGGAAGGCCTTC-GGGTTG----TAAAGCTCTGTCAAATA
GGAAGAATTC-----CTCTGGGTCCAATAGGCCTAGAGATTGACGGTACTATTAA-AGGA
AGCACCGGCTAACTTCGTGCCAGCAGCCGCGGTAATACGAAGGGTGCAAGCGTTGTTCGG
ATTTACTGGGCGTAAAGCGCG-CGCAGGCGG-ATTAATAA-GCCAGATG--TGAA--ATC
TCGGGGCTCAACCCC-GAAACTGCGTCTGGA--ACTGTTAATCTAGAGTTATGGAGG-GG
AGAGCGGAATTTCGCATGTAGGGGTAAAATCCGTAGA-GATGCGA-AGGAACACCAGAGC
CGAAGGGGGCTCTCTGGCCATCAACTGACGCTGAGGCGCGAAAGCGTGGGGAGCAAACAG
GATTAGATACCCTGGTAGTCCACGCCGTAAACGATGAGTACTAGGTATTGGGAG----TT
TGACCCTCTCAGTGCCA-AAGCTAACGCATTAAGTACTCCGCCTGGGAAGTACGGTCGCA
AGACTAAAACTCAAAGGAATTGACGGGGGCCCGCACAAGCGGTGGATTATGTGGTTTAAT
TCGAAGCAACGCGCAGAACCTTA-CCTGGGCTTGA-AATC----CCGAGAAGATCGACCA
AAAT-TGATTGTGCTCTTCGGAG---------------AACTCGGTGACAGGCGCTGCAT
GGCTGTC-GTCAGCTCGTGTC-GTGAGATGTTGGGTT-AAGTCTC-GCAACGAGCGCAAC
CCCTATCTTTAGTTGCCAGCA---------------TTAAGTTGGGCACTCTAGAGAGAC
TGCCTGGGTT-AACCAGGAGGAAGGTGGGGATGACGTCAAGTCCTCATGG-CCCTTATGT
CCAGGGCTACACAC-GTAATACAATGGTG--CATACAAAGGGAC-GCGAGCACGCGAGTG
TCAGCAAATCTC-AAAAAGTGCATCTCAGTCCGGATTGGAGTCTGCAACTC---GACTCC
ATGAAGTT-GGAATC-GCTAGTAA--TCGCAGATCAGC-ACGCTGCGG--TGAATACGTT
CCCGGGCCTTG--TACACACCGCCCGTCACACC-ATGGGAGTTGACCTTACCTGAAGCCG
TGGCCCTAC

#DQ631738_Bacteriovorax_sp.
-------------------------------------CGAGAAAGCTCCTTCGGGGGT--
-------GAGTAGAG----------------------TGGCGCACGGGTGAGT-AACGCG
TAGGTAACCTGCCCTTTTGTGGGGGATAACCAGGAGAAATTC-TGGCTAATACCGCATAC
GTAGTACGACATGGGAAA-AGTACTAGAAAGGATG-CCTCTACTTGTAAGC------ATT
CACAGAAGGATGGGCCTGCGTTGCATTA-GCTTGTTGGTGGGGTAATGGCCTACCAAGGC
AACGATGCATAGCTGGTCTGAGAGGATGATCAGTCACACTGGAACTGAGACACGGTCCAG
ACTCCTACGGGAGG----CAGCAGTGGGGAATA-TTGCGCAATGGGG-GAAACCCTGACG
CAGC-AATGCCGCGTGAGTGAGGAAGGCCTTC-GGGTTG----TAAAGCTCTGTCAGATA
GGAAGAATGG-----TTATGGGTCTAATAGGCCTATAATTTGACGGTACTATCAA-AGGA
AGCACCGGCTAACTTCGTGCCAGCAGCCGCGGTAATACGAAGGGTGCAAGCGTTGTTCGG
ATTTACTGGGCGTAAAGCGCG-CGCAGGCGG-ATTATTAA-GCCAGATG--TGAA--ATC
CCGGGGCTCAACCCC-GGAACTGCGTCTGGA--ACTGGTAATCTAGAGTTATAGAGG-GG
AGAGCGGAATTTCGCATGTAGGGGTAAAATCCGTAGA-GATGCGA-AGGAACACCAGCGC
CGAAGGGGGCTCTCTGGCTATTAACTGACGCTGAGGCGCGAAAGCGTGGGTAGCAAACAG
GATTAGATACCCTGGTAGTCCACGCCGTAAACGATGAGTACTAGATATTGGAGC---CTT
TGACCGCTTCAGTGTCG-CAGCTAACGCATTAAGTACTCCGCCTGGGAAGTACGGTCGCA
AGACTAAAACTCAAAGGAATTGACGGGGGCCCGCACAAGCGGTGGATTATGTGGTTTAAT
TCGAAGCAACGCGCAGAACCTTA-CCTAGGCTTGA-AATC----CTGAGAAGATCGACCA
AAAT-TGATTGTGCTCTTCGGAG---------------AACTCAGTGACAGGCGCTGCAT
GGCTGTC-GTCAGCTCGTGTC-GTGAGATGTTGGGTT-AAGTCTC-GCAACGAGCGCAAC
CCCTATCCTTAGTTGCCAGCA---------------TTAAGTTGGGCACTCTAGGGAGAC
TGCCTGGGTT-AACCAGGAGGAAGGTGGGGATGACGTCAAGTCCTCATGG-CCCTTATGT
CTAGGGCTACACAC-GTAATACAATGGTG--CATACAAAGAGAC-GCGATCAGGTGACTG
TCAGCAAATCTC-AAAAAGTGCATCTCAGTCCGGATTGGAGTCTGCAACTC---GACTCC
ATGAAGTT-GGAATC-GCTAGTAA--TCGCAGATCAGC-ACGCTGCGG--TGAATACGTT
CCCGGGCCTTG--TACACACCGCCCGTCACACC-ATGGGAGTTGATCTTACCTGAAGCCG
TGGCCCTAA

#DQ631697_Bacteriovorax_sp.
------------------------------------------------------------
-----------------------------------------------------------G
TAGGTGACCTGCCTTACAGTGGGGGATAGCCTGGGGAAACCC-GGATTAATACCGCATAC
GTAATGAGAATTTGGAAATATCATTAGAAAGGATG-CCTCTCCTTGGAAGC------ATT
CACTGTAAGATGGGCCTGCGTTGCATTA-GCTAGATGGTGGGGTAATGGCCTACCATGGC
GACGATGCATAGCTGGTCTGAGAGGATGATCAGCCACACTGGAACTGAGACACGGTCCAG
ACTCCTACGGGAGG----CAGCAGTGGGGAATA-TTGCGCAATGGGC-GAAAGCCTGACG
CAGC-AATGCCGCGTGAGTGAGGAAGGCCTTC-GGGTTG----TAAAGCTCTGTCAGATG
GGAAGAATGG-----TCAAGGGTCCAATAGGCCTTTGATTTGACGGTACCTTCAG-AGGA
AGCACCGGCTAACTTCGTGCCAGCAGCCGCGGTAATACGAAGGGTGCAAGCGTTGTTCGG
ATTTATTGGGCGTAAAGCGCG-CGCAGGCGG-ATAATTAA-GCCAGATG--TGAA--ATC
TCGGGGCTCAACCCC-GAAACTGCGTCTGGA--ACTGGTTATCTAGAATCACGGAGA-GG
GAAGGGGAATTTCGCATGTAGGGGTAAAATCCGTAGA-GATGCGA-AGGAACACCAGAGG
CGAAGGCGCCTTCCTGGACGTGTATTGACGCTGAGGCGCGAAAGCGTGGGGAGCAAACAG
GATTAGATACCCTGGTAGTCCACGCCGTAAACGATGTGCACTAGATATGGGGGG---ATT
-GACCCCTTCCGTGTCG-AAGCTAACGCATTAAGTGCACCGCCTGGGAAGTACGGTCGCA
AGACTAAAACTCAAAGGAATTGACGGGGGCCCGCACAAGCGGTGGATTATGTGGTTTAAT
TCGAAGCAACGCGCAGAACCTTA-CCTAGGCTTGA-AATC----CCGAGAAGACGGACTA
AAAT-CTGTTGTGCTCTTCGGAG---------------AACTCGGTGACAGGCGCTGCAT
GGCTGTC-GTCAGCTCGTGTC-GTGAGATGTTGGGTT-AAGTCTC-GCAACGAGCGCAAC
CCCTATCTTTAGTTGCCAGCA---------------TTAAGTTGGGCACTCTAGAGAGAC
TGCCCGGGTT-AACCGGGAGGAAGGTGGGGATGACGTCAAGTCCTCATGG-CCCTTATGT
CTAGGGCTACACAC-GTAATACAATGGTG--CATACAAAGTGAA-GCGACCCGGCGACGG
TGAGCAAATCAC-AAAAAGTGCATCTCAGTCCGGATTGGAGTCTGCAACTC---GACTCC
ATGAAGTT-GGAATC-GCTAGTAA--TCGCGGATCAGC-ACGCCGCGG--TGAATACGTT
CCCGGGCCTTG--TACACACCGCCCGTCACACC-ATGGGAGTTGATCTTACCTGAAGCCG
-GGCCC---

#DQ631726_Bacteriovorax_sp.
---------------------------GCAAGTCGAACGAGAAAGTCACTTCGGTGGC--
-------GAGTAGAG----------------------TGGCGCACGGGTGAGT-AACGCG
TAGGTAACCTACCTCATAGCGGGGGATAACCAGGAGAAATTC-TGGCTAATACCGCATAC
GTAGCACGACATGGGAAA-AGTGCTAGAAAGAATG-CCTCTCCTTGGAAGC------ATT
TACTATGAGATGGGCCTGCGTTGCATTA-GCTTGTTGGTGGGGTAATGGCCTACCAAGGC
AACGATGCATAGCTGGTCTGAGAGGATGATCAGCCACACTGGAACTGAGACACGGTCCAG
ACTCCTACGGGAGG----CAGCAGTGGGGAATA-TTGCGCAATGGGG-GAAACCCTGACG
CAGC-AATGCCGCGTGAGTGAGGAAGGCCTTC-GGGTTG----TAAAGCTCTGTCAGATG
GGAAGAACAG-----CAGTTGGTCCAATAGGCCATCTGTTTGACGGTACCTTCAA-AGGA
AGCACCGGCTAACTTCGTGCCAGCAGCCGCGGTAATACGAAGGGTGCAAGCGTTGTTCGG
ATTTACTGGGCGTAAAGCGCG-CGCAGGCGG-ATTGATAA-GTCAGATG--TGAA--ATC
TCGGGGCTCAACCCC-GAAACTGCGTCTGAA--ACTGTTGATCTAGAGTTATGTAGG-GG
AGAAGGGAATTTCGCATGTAGGGGTAAAATCCGTAGA-GATGCGA-AGGAACACCAGAGC
CGAAGGGGCTTCTCTGGGCATACACTGACGCTGAGGCGCGAAAGCGTGGGTAGCAAACAG
GATTAGATACCCTGGTAGTCCACGCCGTAAACGATGAGTACTAGATTTTGGGGC---CTT
TGACCGCTTCAGAGTCG-CAGCTAACGCATTAAGTACTCCGCCTGGGAAGTACGGTCGCA
AGACTAAAACTCAAAGGAATTGACGGGGGCCCGCACAAGCGGTGGATTATGTGGTTTAAT
TCGAAGCAACGCGCAGAACCTTA-CCTGGGCTTGA-AATC----CCGAGAAGATCGGCCA
AAAC-TGATTGTGCTCTTCGGAG---------------AACTCGGTGACAGGCGCTGCAT
GGCTGTC-GTCAGCTCGTGTC-GTGAGATGTTGGGTT-AAGTCTC-GCAACGAGCGCAAC
CCCTATCCTTAGTTGCCAGCA---------------TTAAGTTGGGCACTCTAGGGAGAC
TGCCTGGGTT-AACCAGGAGGAAGGTGGGGATGACGTCAAGTCCTCATGG-CCCTTATGT
CCAGGGCTACACAC-GTAATACAATGGTG--CATACAAAGGGAC-GCGACCCCGCGAGGG
TGAGCAAATCTC-AAAAAGTGCATCTCAGTCCGGATTGGAGTCTGCAACTC---GACTCC
ATGAAGTT-GGAATC-GCTAGTAA--TCGCGGATCAGC-ACGCCGCGG--TGAATACGTT
CCCGGGCCTTG--TACACACCGCCCGTCACACC-ATGGGAGTTGATCTTACCTGAAGCCG
TGGCCCTAA

#DQ631737_Bacteriovorax_sp.
---------------------------------------CGAGAAAGACCTTCGGGAT--
-------GAGTACAG----------------------TGGCGCACGGGTGAGT-AACACG
TAGGTGACCTGCCTATTAGCGGGGGATAACACGAAGAAATTC-GTGCTAATACCGCATAC
GCAAAGTGAATTTGGAAGTAGCTTTGGAAAGAATG-CCTCTCCTTGGAAGC------ATT
TACTAATAGATGGGCCTGCGTAGCATTA-GCTTGATGGTGGGGTAACGGCCTACCATGGC
GACGATGCTTAACTGGTCTGAGAGGATGATCAGTCACACTGGAACTGAGACACGGTCCAG
ACTCCTACGGGAGG----CAGCAGTGGGGAATA-TTGCGCAATGGGC-GAAAGCCTGACG
CAGC-AATGCCGCGTGAGTGAGGAAGGCCTTC-GGGTTG----TAAAGCTCTGTCATATG
GAAAGAATGG-----TCATTGTTCTAACAGGGCAGTGATTTGACGGTACCATAAA-AGGA
AGCACCGGCTAACTTCGTGCCAGCAGCCGCGGTAATACGAAGGGTGCAAGCGTTGTTCGG
ATTTATTGGGCGTAAAGCGCG-CGCAGGCGG-ACTATTAA-GCCAGATG--TGAA--ATC
TCGGGGCTCAACCCC-GAAACTGCGTCTGGA--ACTGGTAGTCTAGAATCTTGGAGG-GG
GAAGCGGAATTTCGCATGTAGGGGTAAAATCCGTAGA-GATGCGA-AGGAACACCAGAGC
CGAAGGGGGCTTCCTGGCCAAGTATTGACGCTGAGGCGCGAAAGCGTGGGGAGCAAACAG
GATTAGATACCCTGGTAGTCCACGCCGTAAACGATGTGCACTAGATATTGGAGA---CTT
TGACCTCTTCAGTGTCG-TAGCTAACGCATTAAGTGCACCGCCTGGGGAGTACGGTCGCA
AGACTAAAACTCAAAGGAATTGACGGGGGCCCGCACAAGCGGTGGATTATGTGGTTTAAT
TCGAAGCAACGCGCAGAACCTTA-CCTAGGCTTGA-AATC----CTGAGAAGATCGACCA
AAAT-TGATTGTGCTCTTCGGAG---------------AACTCAGTGACAGGCGCTGCAT
GGCTGTC-GTCAGCTCGTGTC-GTGAGATGTTGGGTT-AAGTCTC-GCAACGAGCGCAAC
CCCTATCTTTAGTTGCCAGCA---------------TTAAGTTGGGCACTCTAGAGAGAC
TGCCTGGGTT-AACCAGGAGGAAGGTGGGGATGACGTCAAGTCCTCATGG-CCCTTATGT
CTAGGGCTACACAC-GTAATACAATGGTG--CATACAAAGGGAA-GCGATCTGGTGACAG
TTAGCAAATCTC-AAAAAGTGCATCTCAGTCCGGATTGGAGTCTGCAACTC---GACTCC
ATGAAGTT-GGAATC-GCTAGTAA--TCGGAGATCAGC-ACGCTCCGG--TGAATACGTT
CCCGGGCCTTG--TACACACCGCCCGTCACACC-ATGGGAGTTAATCTTACCTGAAGCCG
TGGCCCTAA

#DQ186612_Micavibrio_aeruginosavorus
GAACGCTGGCGGCAGGC-CTAATACATGCAAGTCGAACG--------------CCCCG--
--------CAAGGGG--------------------AGTGGCGCACGGGTGAGT-AACGCG
TGGG-AATGTGCCCTTAGGTGCGGAACAACGTTTGGAAACGA-ACGCTAATACCGCATAA
TATCTCCGGATCAAAGAT---------------TTA-----------------------T
CGCCTAGGGATCAGCCCGCGTTGGATTA-GCTAGTTGGTGGGGTAACGGCCTACCAAGGC
GACGATCCATAGCTGGTCTGAGAGGATGATCAGCCACACTGGGACTGAGACACGGCCCAG
ACTCCTACGGGAGG----CAGCAGTAAGGAATA-TTGGACAATGGGG-GAAACCCTGATC
CAGC-CATGCCGCGTGAGTGATGAAGGCCTTC-GGGTTG----TAAAGCTCTTTTAGGTG
TGAAAATGAT-------------------------------GATGGTAGCACCAG-AAAA
AGCTCCGGCTAACTTCGTGCCAGCAGCCGCGGTAATACGAAGGGAGCGAGCGTTGTTCGG
AATCACTGGGCGTAAAGCGTG-CGTAGGCGG-TTTTGTAA-GACAGAAG--TGAA--ATC
CTGGAGCTTAACTCC-AGAATTGCTTTTGTG--ACTGCAAAGCTTGAATCCAGGAGA-GG
TTGGGGGAATTCCGAGTGTAGAGGTGAAATTCGCAGA-TATTCGG-AGGAACACCAGTGG
CGTAGGCGCCCAACTGGACTGGTATTGACGCTGAGGCACGAAAGCGTGGGGATCAAACAG
GATTAGATACCCTGGTAGTCCACGCCGTAAACGATGTGTGCTAGCTGTCGGGAG---TCT
TAGGCTTTCG-GCGGCG-CAGCTAACGCACTAAGCACACCGCCTGGGAAGTACGGCCGCA
AGGTTAAAACTCAAAGGAATTGACGGGGACCCGCACAAGCGGTGGAGCATGTTGTTTAAT
TCGAAGCAACGCGAAGAACCTTA-CCTACTCTTG--TATC--CTCCTTTTGACTTTCAGA
GATG-ATTGTCTTCGGTTCGGCC---------------GGGGGAGTGACAGGTGCTGCAT
GGCTGTC-GTCAGCTCGTGTC-GTGAGATGTTGGGTT-AAGTCCC-GCAACGAGCGCAAC
CCTCATCGTATGTTGCCATCAGG-------------TAATGCTGGGCACTCGTGCGAGAC
CGCCGGTGATAAGCCG-GAGGAAGGTGGGGACGACGTCAAGTCATCATGG-CCCTTACGA
GTAGGGCTACAAAC-GTGCTACAATGGTG--GTGACAGTGAGCA-GCCACTCCGCAAGGA
GGCGCTAATCTC-TAAAA-GCCATCTCAGTTCAGATTGTCCTCTGCAACTC---GAGGGC
ATGAAGTT-GGAATC-GCTAGTAA--TCGTGGATCAGC-ATGCCACGG--TGAATACGTT
CCCGGGTCTTG--TACACACCGCCCGTCACGTC-ATGGGAGTTGGTTCTACCTGAAGGCG
GTACGCTAA

#DQ186613_Micavibrio_sp.
GAACGCTGGCGGCAGGC-CTAATACATGCAAGTCGAACG--------------CCCCG--
--------CAAGGGG--------------------AGTGGCGCACGGGTGAGT-AACGCG
TGGG-AATGTGCCCTTAGGTGCGGAACAACGTTTGGAAACGA-ACGCTAATACCGCATAA
TATCTCCGGATCAAAGAT---------------TTA-----------------------T
CGCCTAGGGATCAGCCCGCGTTGGATTA-GCTAGTTGGTGGGGTAACGGCCTACCAAGGC
GACGATCCATAGCTGGTCTGAGAGGATGATCAGCCACACTGGGACTGAGACACGGCCCAG
ACTCCTACGGGAGG----CAGCAGTAAGGAATA-TTGGACAATGGAG-GAAACTCTGATC
CAGC-CATGCCGCGTGAGTGATGAAGGCCTTC-GGGTTG----TAAAGCTCTTTTAGGTG
TGAAAATGAT-------------------------------GATGGTAGCACCAG-AAAA
AGCTCCGGCTAACTTCGTGCCAGCAGCCGCGGTAATACGAAGGGAGCGAGCGTTGTTCGG
AATCACTGGGCGTAAAGCGTG-CGTAGGCGG-TTTTGTAA-GACAGAAG--TGAA--ATC
CTGGAGCTTAACTCC-AGAATTGCTTTTGTG--ACTGCAAAGCTTGAATCCAGGAGA-GG
TTGGGGGAATTCCGAGTGTAGAGGTGAAATTCGCAGA-TATTCGG-AGGAACACCAGTGG
CGTAGGCGCCCAACTGGACTGGTATTGACGCTGAGGCACGAAAGCGTGGGGATCAAACAG
GATTAGATACCCTGGTAGTCCACGCCGTAAACGATGTGTGCTAGCTGTCGGGAG---TCT
TAGGCTTTCG-GCGGCG-CAGCTAACGCATTAAGCACACCGCCTGGGAAGTACGGCCGCA
AGGTTAAAACTCAAAGGAATTGACGGGGACCCGCACAAGCGGTGGAGCATGTTGTTTAAT
TCGAAGCAACGCGAAGAACCTTA-CCTACTCTTG--TATC--CTCCTTTTGACTTTCAGA
GATG-ATTGTCTTCGGTTCGGCC---------------GGGGGAGTGACAGGTGCTGCAT
GGCTGTC-GTCAGCTCGTGTC-GTGAGATGTTGGGTT-AAGTCCC-GCAACGAGCGCAAC
CCTCATCGTATGTTGCCATCAGG-------------TAATGCTGGGCACTCGTGCGAGAC
CGCCGGTGATAAGCCG-GAGGAAGGTGGGGACGACGTCAAGTCATCATGG-CCCTTACGA
GTAGGGCTACAAAC-GTGCTACAATGGTG--GTGACAGTGAGCA-GCCACTCCGCAAGGA
GGAGCTAATCTC-TAAAA-GCCATCTCAGTTCAGATTGTCCTCTGCAACTC---GAGGGC
ATGAAGTT-GGAATC-GCTAGTAA--TCGTGGATCAGC-ATGCCACGG--TGAATACGTT
CCCGGGTCTTG--TACACACCGCCCGTCACGTC-ATGGGAGTTGGTTCTACCTGAAGGCG
GTACGCTAA

#DQ186614_Micavibrio_sp.
GAACGCTGGCGGCAGGC-CTAATACATGCAAGTCGAACG--------------CCCCG--
--------CAAGGGG--------------------AGTGGCGCACGGGTGAGT-AACGCG
TGGG-AATGTGCCCTTGGGTGCGGAACAACGTTTGGAAACGA-ACGCTAATACCGCATAA
TATCTCCGGATCAAAGAT---------------TTA-----------------------T
CGCCCAGGGATCAGCCCGCGTTGGATTA-GCTAGTTGGTGGGGTAACGGCCTACCAAGGC
GACGATCCATAGCTGGTCTGAGAGGATGATCAGCCACACTGGGACTGAGACACGGCCCAG
ACTCCTACGGGAGG----CAGCAGTAAGGAATA-TTGGACAATGGAG-GCAACTCTGATC
CAGC-CATGCCGCGTGAGTGATGAAGGCCTTC-GGGTTG----TAAAGCTCTTTTAGGTG
TGAAAATAAT-------------------------------GATGGTAACACCAG-AAAA
AGCTCCGGCTAACTTCGTGCCAGCAGCCGCGGTAATACGAAGGGAGCGAGCGTTGTTCGG
AATCACTGGGCGTAAAGCGTG-CGTAGGCGG-TCTTGTAA-GACAGAAG--TGAA--AGC
CTGGGGCTTAACCCC-AGAACTGCTTTTGTG--ACTGCAAGGCTTGAATCCAGGAGA-GG
TTGGGGGAATTCCGAGTGTAGAGGTGAAATTCGCAGA-TATTCGG-AGGAACACCAGTGG
CGTAGGCGCCCAACTGGACTGGTATTGACGCTGAGGCACGAAAGCGTGGGGATCAAACAG
GATTAGATACCCTGGTAGTCCACGCCGTAAACGATGTGTGCTAGCTGTCGGGAG---TCT
TAGGCTTTCG-GCGGCG-CAGCTAACGCATTAAGCACACCGCCTGGGAAGTACGGCCGCA
AGGTTAAAACTCAAAGGAATTGACGGGGACCCGCACAAGCGGTGGAGCATGTTGTTTAAT
TCGAAGCAACGCGAAGAACCTTA-CCTACTCTTG--TATC--CTCCTTTTGACTTTCAGA
GATG-ATTGTCTTCGGTTCGGCC---------------GGGGGAGTGACAGGTGCTGCAT
GGCTGTC-GTCAGCTCGTGTC-GTGAGATGTTGGGTT-AAGTCCC-GCAACGAGCGCAAC
CCTCATCGTATGTTGCCAGCAGG-------------TTAAGCTGGGCACTCATGCGAGAC
CGCCGGTGATAAGCCG-GAGGAAGGTGGGGACGACGTCAAGTCATCATGG-CCCTTACGA
GTAGGGCTACAAAC-GTGCTACAATGGTG--GTGACAGTGAGCA-GCCACTCCGCAAGGA
GGCGCTAATCTC-TAAAA-GCCATCTCAGTTCAGATTGTCCTCTGCAACTC---GAGGGC
ATGAAGTC-GGAATC-GCTAGTAA--TCGTGGATCAGC-ATGCCACGG--TGAATACGTT
CCCGGGTCTTG--TACACACCGCCCGTCACGTC-ATGGGAGTTGGTTCTACCTGAAGGCG
GTACGCTAA

#DQ186615_Micavibrio_sp.
GAACGCTGGCGGCAGGC-CTAATACATGCAAGTCGAACG--------------CCCCG--
--------CAAGGGG--------------------AGTGGCGCACGGGTGAGT-AACGCG
TGGG-AATGTGCCCTTGGGTGCGGAACAACGTTTGGAAACGA-ACGCTAATACCGCATAA
TATCTCCGGATCAAAGAT---------------TTA-----------------------T
CGCCCAGGGATCAGCCCGCGTTGGATTA-GCTAGTTGGTGGGGTAACGGCCTACCAAGGC
GACGATCCATAGCTGGTCTGAGAGGATGATCAGCCACACTGGGACTGAGACACGGCCCAG
ACTCCTACGGGAGG----CAGCAGTAAGGAATA-TTGGACAATGGAG-GCAACTCTGATC
CAGC-CATGCCGCGTGAGTGATGAAGGCCTTC-GGGTTG----TAAAGCTCTTTTAGGTG
TGAAAATAAT-------------------------------GATGGTAACACCAG-AAAA
AGCTCCGGCTAACTTCGTGCCAGCAGCCGCGGTAATACGAAGGGAGCGAGCGTTGTTCGG
AATCACTGGGCGTAAAGCGTG-CGTAGGCGG-TCTTGTAA-GACAGAAG--TGAA--AGC
CTGGGGCTTAACCCC-AGAACTGCTTTTGTG--ACTGCAAGGCTTGAATCCAGGAGA-GG
TTGGGGGAATTCCGAGTGTAGAGGTGAAATTCGCAGA-TATTCGG-AGGAACACCAGTGG
CGTAGGCGCCCAACTGGACTGGTATTGACGCTGAGGCACGAAAGCGTGGGGATCAAACAG
GATTAGATACCCTGGTAGTCCACGCCGTAAACGATGTGTGCTAGCTGTCGGGAG---TCT
TAGGCTTTCG-GCGGCG-CAGCTAACGCATTAAGCACACCGCCTGGGAAGTACGGCCGCA
AGGTTAAAACTCAAAGGAATTGACGGGGACCCGCACAAGCGGTGGAGCATGTTGTTTAAT
TCGAAGCAACGCGAAGAACCTTA-CCTACTCTTG--TATC--CTCCTTTTGACTTTCAGA
GATG-ATTGTCTTCGGTTCGGCC---------------GGGGGAGTGACAGGTGCTGCAT
GGCTGTC-GTCAGCTCGTGTC-GTGAGATGTTGGGTT-AAGTCCC-GCAACGAGCGCAAC
CCTCATCGTATGTTGCCAGCAGG-------------TTAAGCTGGGCACTCATGCGAGAC
CGCCGGTGATAAGCCG-GAGGAAGGTGGGGACGACGTCAAGTCATCATGG-CCCTTACGA
GTAGGGCTACAAAC-GTGCTACAATGGTG--GTGACAGTGAGCA-GCCACTCCGCAAGGA
GGCGCTAATCTC-TAAAA-GCCATCTCAGTTCAGATTGTCCTCTGCAACTC---GAGGGC
ATGAAGTC-GGAATC-GCTAGTAA--TCGTGGATCAGC-ATGCCACGG--TGAATACGTT
CCCGGGTCTTG--TACACACCGCCCGTCACGTC-ATGGGAGTTGGTTCTACCTGAAGGCG
GTACGCTAA

#HM038000_Vampirovibrio_chlorellavorus
GAACGCTGGCGGTGTGC-TTAATACATGCAAGTCGA------ACGATGAGG--CCCTT--
---CGGGGTACAT-CA--------------------GTGGCGGACGGCTGAGT-AACGCG
TAGATAACGTGCCTCTTACTGGGGGATAACATCGGGAAACCG-GTGCTAATACCGCATAA
GTC--AATGGCTGGAATGCTGT-TGATTAAAGATTTAT----------------------
CGGTAAGAGATCGGTCTGCGTCTGATTA-GCTTGTTGGTAGGGTAAAGGCCTACCAAGGC
GATGATCAGTAGTTGGTCTGAGAGGATGACCAGCCAGAGTGGGACTGAGACACGGCCCAC
ACTTCTACGGAAGG----CAGCAGTAGGGAATT-TTGCGCAATGGGC-GAAAGCCTGACG
CAGC-AACACCGCGTGTAGGATGAAGGATTTC-GGTTCG----TAAACTACTGTCAGCAG
GGA----------ATATAATGACTGTA-CCTG-----------------CAG----AGGA
AGCATCGGCTAACTACGTGCCAGCAGCCGCGGTAAGACGTAGGATGCAAGCGTTGTCCGG
AATTATTGGGCGTAAAGAGTT-CGTAGGCGG-TTGCCTAA-GTCTGATG--TTAA--AGC
CTGGCGCTCAACGCC-AGCATGGCATTGGAA--ACTGGGCGACTAGAGTGTGGTAGA-GG
TCACGGGAATTCCTGGTGTAGCGGTGAAATGCGTAGA-TATCAGG-AGGAACACCGGTGG
CGAAAGCGCGTGACTGGGCCATAACTGACGCTGAGGAACGAAAGCCAGGGTAGCAAAAGG
GATTAGATACCCCTGTAGTCCTGGCCGTAAACGATGGATACTAGGTGTAGGTGG---ATT
CGACCCCATCTGTGCCG-TAGCTAACGCGATAAGTATCCCGCCTGGGGAGTACGCTCGCA
AGAGTGAAACTCAAAGGAATTGACGGGGGCCCGCACAAGCGGTGGAACATGTGGTTTAAT
TCGATGCAACGCGAAGAACCTTA-CCTGGGCTTGA-CATC-TACGGA--ACCTCT-GTGA
AAGC-AGGG-GGTGC---CTTCGG--G-----------AGCCGTAAGACAGGTGGTGCAC
GGTTGTC-GTCAGCTCGTGTC-GTGAGATGTTGGGTT-AAGTCCC-GCAACGAGCGCAAC
CCTCGTGGTCTGTTGTTACAG---------GTCGTAAGATGCTGAACCCTCAGGCCAGAC
TGCCGGTGACAAAC-CGGAGGAAGGTGGGGATGACGTCAAATCATCACGC-CCCTTATGT
CCAGGGCTACACAC-GTGTTACAATGGGTAACGGACAATGGGCA-GCTTGGCAGCGATGT
CTGGCAAATCCTAA-AAC-CGTCCCTCAGTTCGGATCGTAGTCTGCAACTC---GACTAC
GTGAAGTC-GGAATC-GCTAGTAA--ACGCAGATCAGC-ACGCTGCGT--TGAATACGTT
CCCGGGCCTTG--TACACACCGCCCGTCACACC-ACGAAAGAGGGTTATGCCCGAAGTCG
GTGTCCCAA

#KM034744_Bradymonas_sediminis
GAACGCTGGCGGCGTGC-TTAACACATGCAAGTCGCACGAGAAACGGGGCTTCGGCCC--
-----CCGAGTAAAG----------------------TGGCGAATGGGTGAGT-AACACG
TGAGTAACATGCCTTGGAGCGGGGGATAACCATCCGAAAGGG-TGGCTAATACCGCATAA
GACCCCACCGACTTCGGTCGGAGTGGTCAAAGCCTTC--------------------GGG
CACTCCAAGATTGGCTCGCGGACCATTA-GCTAGTTGGTGAGGTAACGGCTCACCAAGGC
AGTGATGGATAGCTGGTCTGAGAGGACGATCAGCCACACTGGGACTGAGACACGGCCCAG
ACTCCTGCGGGAGG----CAGCAGTGGGGAATC-TTGTGCAATGGGC-GAAAGCCTGACG
CAGC-AACGCCGCGTGTGTGAAGAAGGCTTTC-GGGTCG----TAAAGCACTGTCAGAAG
GGAAGAACGC-------CCACATT--------GTTGGGTTTGACGGTACCTTCAA-AGGA
AGCACCGGCTAACTCCGTGCCAGCAGCCGCGGTAATACGGAGGGTGCAAGCGTTGTTCGG
AATCATTGGGCGTAAAGCGCG-CGCAGGCGG-CCATTTAA-GTCTGATG--TGAA--AGC
CCGAGGCTCAACCTC-GGAGGTGCATTGGAA--ACTGGATGGCTTGAGTCCAAGAGA-GG
TTAGTGGAATTCGTGGTGTAGGGGTGAAATCCGTAGA-TATCACG-AGGAACACCAGTGG
CGAAGGCGACTGACTGGATTGGTACTGACGCTGAGGCGCGAAAGCGTGGGGAGCAAACAG
GATTAGATACCCTGGTAGTCCACGCCGTAAACGATGTTCACTAGTTGCTGGGTC---AAT
TGA--GATTCAGTGGCG-AAGCTAACGCATTAAGTGAACCGCCTGGGGAGTACGGCCGCA
AGGTTAAAACTCAAAGGAATTGACGGGGGCCCGCACAAGCGGTGGAGCATGTGGTTTAAT
TCGAAGCAACGCGAAGAACCTTA-CCTGGATTTGA-CATC----CCGCGAATCCCTCTTA
ATAG-AGGGAGTGCTCTTCGGAG---------------AGCGCGGTGACAGGTGCTGCAT
GGCTGTC-GTCAGCTCGTGTC-GTGAGATGTTCGGTT-AAGTCCG-GCAACGAGCGCAAC
CCCTATCTTTAGTTGCCATCAGGTT-------------AAGCTGGGCACTCTAGAGAGAC
TGCCGGAGTG-AATTCGGAGGAAGGTGGGGATGACGTCAAGTCCTCATGG-CCCTTATAT
CCAGGGCTACACAC-GTGCTACAATGGTC--GGTACAAAGGGCT-GCTAACTCGCGAGAG
TGTGCCAATCCC-AAAAAACCGGCCTCAGTTCGGATTGCAGTCTGCAACTC---GACTGC
ATGAAGCT-GGAATC-GCTAGTAA--TCGTGGATCAGC-ATGCCACGG--TGAATACGTT
CCCGGGCCTTG--TACACACCGCCCGTCACACC-ATGGAAGTCGTTTGCTCCAGAAGTCG
GTGACCCAA

#MH718301_Persicimonas_caeni
GAACGCTGGCGGCGTGC-TTAACACATGCAAGTCGCACGAGAAAAGGACCTTCGGGTC--
-----CCGAGTAAAG----------------------TGGCGAATGGGTGAGT-AACACG
TGAGTAATGTGCCTCCGAGCGGGGGATAACTATCCGAAAGGG-TAGCTAATACCGCATGA
GACCACACCGGCTGCGGCCGGAGCGGTCAAAGCCTTC--------------------GGG
CGCTCGGAGATCAGCTCGCGGTCTATTA-GCTAGTTGGTGAGGTAAAAGCTCACCAAGGC
CATGATAGATAGCTGGTCTGAGAGGACGATCAGCCACACTGGGACTGAGACACGGCCCAG
ACTCCTACGGGAGG----CAGCAGTGGGGAATC-TTGCGCAATGGGC-GAAAGCCTGACG
CAGC-AACGCCGCGTGAGTGAAGAAGGCCTTC-GGGTCG----TAAAGCTCTGTCAGGAG
GGAAGAAAAC-------CCGCATT--------GTCGGGCATGACGGTACCTCCGA-AGGA
AGCACCGGCTAACTCCGTGCCAGCAGCCGCGGTAATACGGAGGGTGCAAGCGTTGTTCGG
AATCATTGGGCGTAAAGCGCG-CGCAGGCGG-CCTATTAA-GTCTGATG--TGAA--AGC
CCGGGGCTCAACCCC-GGAGGTGCATTGGAA--ACTGGTAGGCTTGAGTCCGAGAGG-GG
TCAGTGGAATTCGTGGTGTAGGGGTGAAATCCGTAGA-GATCACG-AGGAACACCAGTGG
CGAAGGCGACTGACTAGATCGGAACTGACGCTGAGGCGCGAAAGCGTGGGTAGCAAACAG
GATTAGATACCCTGGTAGTCCACGCCGTAAACGATGTTCACTAGTTGCTGGCTC---AAT
TGA--GAGTCCGTGACG-AAGCTAACGCATTAAGTGAACCGCCTGGGGAGTACGGCCGCA
AGGTTAAAACTCAAAGGAATTGACGGGGGCCCGCACAAGCGGTGGAGCATGTGGTTTAAT
TCGAAGCAACGCGAAGAACCTTA-CCTGGATTTGA-CATC----CCGTGAACCTCTCCTA
ACCG-AGAGGGTGCCCTTCGGGG---------------AGCACGGTGACAGGTGCTGCAT
GGCTGTC-GTCAGCTCGTGTC-GTGAGATGTTCGGTT-AAGTCCG-GCAACGAGCGCAAC
CCCTATTCTTAGTTGCTACCAGGTC-------------ATGCTGGGCACTCTAAGGAGAC
TGCCGGAGTG-AATTCGGAGGAAGGTGGGGATGACGTCAAGTCCTCATGG-CCCTTATGT
CCAGGGCTACACAC-GTGCTACAATGGTC--GGTACAAAGGGTCAGCTAACTCGCGAGAG
TATGCCAATCCC-AAAAAGCCGGCCTCAGTTCGGATTGCAGTCTGCAACTC---GACTGC
ATGAAGCT-GGAATC-GCTAGTAA--TCGTGGGTCAGC-ATACCACGG--TGAATACGTT
CCCGGGCCTTG--TACACACCGCCCGTCACACC-ATGGAAGTCGTTTGCTCCAGAAGTCG
GTGACCCAA

#KX815124_Lujinxingia_litoralis
GAACGCTGGCGGCGTGC-CTAACACATGCAAGTCGAGCGAGAAAGGGACTTC--GGTC--
-----CTGAGTACAG----------------------CGGCGAACGGGTGAGT-AACACG
TGAGTAACGTACCTTCAGATGGGGGATAACCACTCGAAAGGG-TGGCTAATACCGCATAA
GACCACAGCGCCCTTGGGTGCAGAGGTCAAAGCCTTTT-------------------AGG
TGTCTGAAGATCGGCTCGCGGCCCATTA-GGTAGTTGGTGGGGTAATGGCCTACCAAGCC
ACAGATGGGTAGCTGGTCTGAGAGGACGATCAGCCACACTGGGACTGAGACACGGCCCAG
ACTCCTACGGGAGG----CAGCAGTGGGGAATC-TTGCGCAATGGGC-GAAAGCCTGACG
CAGC-AACGCCGCGTGTGTGAAGAAGGCTCTC-GGGTCG----TAAAGCACTGTCGGGAG
GGAAGAGTGC-------CCGGGCTTGT-----CCCGGGAGAGACGGTACCTCCCA-AGGA
AGCACCGGCTAACTCCGTGCCAGCAGCCGCGGTAATACGGAGGGTGCAAGCGTTATTCGG
AATCATTGGGCGTAAAGCGCG-CGCAGGCGG-CCATGCAA-GTCTGACG--TGAA--ATC
CCGGGGCTCAACCTC-GGAACTGCGTTGGAA--ACTGTATGGCTTGAGTTTGGGAGA-GG
TTCGTGGAATTCCAGGTGTAGGGGTGAAATCCGTAGA-GATCTGG-AGGAACACCAGTGG
CGAAGGCGACGAACTGGACCAATACTGACGCTGAGGCGCGAAAGCGTGGGGAGCAAACAG
GATTAGATACCCTGGTAGTCCACGCCGTAAACGATGTTCACTAGTTGCCGGCCT---AAT
TGA--GGGTCGGTGACG-CAGCTAACGCATTAAGTGAACCGCCTGGGGACTACGGCCGCA
AGGTTAAAACTCAAAGGAATTGACGGGGGCCCGCACAAGCGGTGGAGCATGTGGTTTAAT
TCGAAGCAACGCGAAGAACCTTA-CCTGGGTTTGA-CATC----CCGCGAAGAGAGGGTA
ATGC-CTCTTGTGCCCTTCGGGG---------------AGCGCGGTGACAGGTGCTGCAT
GGCTGTC-GTCAGCTCGTGTC-GTGAGATGTTCGGTT-AAGTCCG-GTAACGAGCGCAAC
CCTTGTCCTTAGTTGCTGCCAGTT--------------CGGCTGGGCACTCTAAGGAGAC
TGCCGATGTG-AAATCGGAGGAAGGTGGGGATGACGTCAAGTCCTCATGG-CCCTTATGC
CCAGGGCTACACAC-GTGCTACAATGGCT--GGTACAAAGAGAC-GCAAATCTGCGAGGA
TAAGCAAATCTC-AAAAAGCCAGCCTCAGTTCGGATTGCAGTCTGCAACTC---GACTGC
ATGAAGGC-GGAATC-GCTAGTAA--TCGCGGATCAGC-ATGCCGCGG--TGAATACGTT
CCCGGGCCTTG--TACACACCGCCCGTCACACC-ATGGGAGTCGTTTGCTCCAGAAGTCG
GTGACCCAA

#MG652491_Lujinxingia_sediminis
GAACGCTGGCGGCGTGC-CTAACACATGCAAGTCGAGCGAGAAAGGGACTTC--GGTC--
-----CTGAGTAGAG----------------------CGGCGAACGGGTGAGT-AACACG
TGAGTAACGTACCTTCAGATGGGGGATAACCACTCGAAAGGG-TGGCTAATACCGCATAA
GACCACAGCGCCTTTGGGTGCAGAGGTCAAAGCCTTC--------------------GGG
TGTCTGAAGATCGGCTCGCGGCCCATTA-GGTAGTTGGTGGGGTAATGGCCTACCAAGCC
TCAGATGGGTAGCTGGTCTGAGAGGACGATCAGCCACACTGGGACTGAGACACGGCCCAG
ACTCCTACGGGAGG----CAGCAGTGGGGAATC-TTGCGCAATGGGC-GAAAGCCTGACG
CAGC-AACGCCGCGTGTGTGAAGAAGGCTTTC-GGGTCG----TAAAGCACTGTCGGGAG
GGAAGAGTGC-------CCGGGCTTGT-----CCCGGGAGAGACGGTACCTCCCA-AGGA
AGCACCGGCTAACTCCGTGCCAGCAGCCGCGGTAATACGGAGGGTGCAAGCGTTATTCGG
AATCATTGGGCGTAAAGCGCG-CGCAGGCGG-CCATGCAA-GTCTGACG--TGAA--ATC
CCGGGGCTCAACCTC-GGAACTGCGTTGGAA--ACTGTATGGCTTGAGTTTGGGAGA-GG
TTCGTGGAATTCCAGGTGTAGGGGTGAAATCCGTAGA-GATCTGG-AGGAACACCAGTGG
CGAAGGCGACGAACTGGACCAATACTGACGCTGAGGCGCGAAAGCGTGGGGAGCAAACAG
GATTAGATACCCTGGTAGTCCACGCCGTAAACGATGTTCACTAGTTGCCGGCCT---AAT
TGA--GGGTCGGTGACG-CAGCTAACGCATTAAGTGAACCGCCTGGGGAGTACGGCCGCA
AGGTTAAAACTCAAAGGAATTGACGGGGGCCCGCACAAGCGGTGGAGCATGTGGTTTAAT
TCGAAGCAACGCGAAGAACCTTA-CCTGGGTTTGA-CATC----CCGCGAAGAGAGGGTA
ATGC-CTCTTGTGCCCTTCGGGG---------------AGCGCGGTGACAGGTGCTGCAT
GGCTGTC-GTCAGCTCGTGTC-GTGAGATGTTCGGTT-AAGTCCG-GTAACGAGCGCAAC
CCTTGTCCTTAGTTGCTACCAGTT--------------CGGCTGGGCACTCTAAGGAGAC
TGCCGATGTG-AAATCGGAGGAAGGTGGGGATGACGTCAAGTCCTCATGG-CCCTTATGC
CCAGGGCTACACAC-GTGCTACAATGGCT--GGTACAAAGAGCT-GCGAGACTGCGAAGT
TAAGCTAATCTC-AAAAAGCCAGCCTCAGTTCGGATTGTAGTCTGCAACTC---GACTGC
ATGAAGGC-GGAATC-GCTAGTAA--TCGCGGATCAGC-ATGCCGCGG--TGAATACGTT
CCCGGGCCTTG--TACACACCGCCCGTCACACC-ATGGGAGTCGTTTGCTCCAGAAGTCG
GTGACCCAA

#MW338923_Lujinxingia_sp.
GAACGCTGGCGGCGTGC-CTAACACATGCAAGTCGAGCGAGAAAGGGACTTC--GGTC--
-----CTGAGTAGAG----------------------CGGCGAACGGGTGAGT-AACACG
TGAGTAACGTACCTTCAGATGGGGGATAACCACTCGAAAGGG-TGGCTAATACCGCATAA
GACCACAGCGCCTTTGGGTGCAGAGGTCAAAGCCTTC--------------------GGG
TGTCTGAAGATCGGCTCGCGGCCCATTA-GGTAGTTGGTGGGGTAATGGCCTACCAAGCC
TCAGATGGGTAGCTGGTCTGAGAGGACGATCAGCCACACTGGGACTGAGACACGGCCCAG
ACTCCTACGGGAGG----CAGCAGTGGGGAATC-TTGCGCAATGGGC-GAAAGCCTGACG
CAGC-AACGCCGCGTGTGTGAAGAAGGCTTTC-GGGTCG----TAAAGCACTGTCGGGAG
GGAAGAGTGC-------CCGGGCTTGT-----CCCGGGAGAGACGGTACCTCCCA-AGGA
AGCACCGGCTAACTCCGTGCCAGCAGCCGCGGTAATACGGAGGGTGCAAGCGTTATTCGG
AATCATTGGGCGTAAAGCGCG-CGCAGGCGG-CCATGCAA-GTCTGACG--TGAA--ATC
CCGGGGCTCAACCTC-GGAACTGCGTTGGAA--ACTGTATGGCTTGAGTTTGGGAGA-GG
TTCGTGGAATTCCAGGTGTAGGGGTGAAATCCGTAGA-GATCTGG-AGGAACACCAGTGG
CGAAGGCGACGAACTGGACCAATACTGACGCTGAGGCGCGAAAGCGTGGGGAGCAAACAG
GATTAGATACCCTGGTAGTCCACGCCGTAAACGATGTTCACTAGTTGCCGGCCT---AAT
TGA--GGGTCGGTGACG-CAGCTAACGCATTAAGTGAACCGCCTGGGGAGTACGGCCGCA
AGGTTAAAACTCAAAGGAATTGACGGGGGCCCGCACAAGCGGTGGAGCATGTGGTTTAAT
TCGAAGCAACGCGAAGAACCTTA-CCTGGGTTTGA-CATC----CCGCGAAGAGAGGGTA
ATGC-CTCTTGTGCCCTTCGGGG---------------AGCGCGGTGACAGGTGCTGCAT
GGCTGTC-GTCAGCTCGTGTC-GTGAGATGTTCGGTT-AAGTCCG-GTAACGAGCGCAAC
CCTTGTCCTTAGTTGCTACCAGTT--------------CGGCTGGGCACTCTAAGGAGAC
TGCCGATGTG-AAATCGGAGGAAGGTGGGGATGACGTCAAGTCCTCATGG-CCCTTATGC
CCAGGGCTACACAC-GTGCTACAATGGCT--GGTACAAAGAGCT-GCGAAACTGCGAAGT
TAAGCTAATCTC-AAAAAGCCAGCCTCAGTTCGGATTGTAGTCTGCAACTC---GACTGC
ATGAAGGC-GGAATC-GCTAGTAA--TCGCGGATCAGC-ATGCCGCGG--TGAATACGTT
CCCGGGCCTTG--TACACACCGCCCGTCACACC-ATGGGAGTCGTTTGCTCCAGAAGTCG
GTGACCCAA

#MW338921_Lujinxingia_sp.
GAACGCTGGCGGCGTGC-CTAACACATGCAAGTCGAGCGAGAAAGGGACTTC--GGTC--
-----CTGAGTAGAG----------------------CGGCGAACGGGTGAGT-AACACG
TGAGTAACGTACCTTCAGATGGGGGATAACCACTCGAAAGGG-TGGCTAATACCGCATAA
GACCACAGCGCCTTTGGGTGCAGAGGTCAAAGCCTTC--------------------GGG
TGTCTGAAGATCGGCTCGCGGCCCATTA-GGTAGTTGGTGGGGTAATGGCCTACCAAGCC
TCAGATGGGTAGCTGGTCTGAGAGGACGATCAGCCACACTGGGACTGAGACACGGCCCAG
ACTCCTACGGGAGG----CAGCAGTGGGGAATC-TTGCGCAATGGGC-GAAAGCCTGACG
CAGC-AACGCCGCGTGTGTGAAGAAGGCTTTC-GGGTCG----TAAAGCACTGTCGGGAG
GGAAGAGTGC-------CCGGGCTTGT-----CCCGGGAGAGACGGTACCTCCCA-AGGA
AGCACCGGCTAACTCCGTGCCAGCAGCCGCGGTAATACGGAGGGTGCAAGCGTTATTCGG
AATCATTGGGCGTAAAGCGCG-CGCAGGCGG-CCATGCAA-GTCTGACG--TGAA--ATC
CCGGGGCTCAACCTC-GGAACTGCGTTGGAA--ACTGTATGGCTTGAGTTTGGGAGA-GG
TTCGTGGAATTCCAGGTGTAGGGGTGAAATCCGTAGA-GATCTGG-AGGAACACCAGTGG
CGAAGGCGACGAACTGGACCAATACTGACGCTGAGGCGCGAAAGCGTGGGGAGCAAACAG
GATTAGATACCCTGGTAGTCCACGCCGTAAACGATGTTCACTAGTTGCCGGCCT---AAT
TGA--GGGTCGGTGACG-CAGCTAACGCATTAAGTGAACCGCCTGGGGAGTACGGCCGCA
AGGTTAAAACTCAAAGGAATTGACGGGGGCCCGCACAAGCGGTGGAGCATGTGGTTTAAT
TCGAAGCAACGCGAAGAACCTTA-CCTGGGTTTGA-CATC----CCGCGAAGAGAGGGTA
ATGC-CTCTTGTGCCCTTCGGGG---------------AGCGCGGTGACAGGTGCTGCAT
GGCTGTC-GTCAGCTCGTGTC-GTGAGATGTTCGGTT-AAGTCCG-GTAACGAGCGCAAC
CCTTGTCCTTAGTTGCTACCAGTT--------------CGGCTGGGCACTCTAAGGAGAC
TGCCGATGTG-AAATCGGAGGAAGGTGGGGATGACGTCAAGTCCTCATGG-CCCTTATGC
CCAGGGCTACACAC-GTGCTACAATGGCT--GGTACAAAGAGCT-GCGAAACTGCGAAGT
TAAGCTAATCTC-AAAAAGCCAGCCTCAGTTCGGATTGTAGTCTGCAACTC---GACTGC
ATGAAGGC-GGAATC-GCTAGTAA--TCGCGGATCAGC-ATGCCGCGG--TGAATACGTT
CCCGGGCCTTG--TACACACCGCCCGTCACACC-ATGGGAGTCGTTTGCTCCAGAAGTCG
GTGACCCAA

#MN547342_Lujinxingia_vulgaris
GAACGCTGGCGGCGTGC-CTAACACATGCAAGTCGAGCGAGAAAGGGACTTC--GGTC--
-----CTGAGTAGAG----------------------CGGCGAACGGGTGAGT-AACACG
TGAGTAACGTACCTTCAGATGGGGGATAACCACTCGAAAGGG-TGGCTAATACCGCATAA
GACCACAGCGCCTTCGGGTGCAGGGGTCAAAGCCTTC--------------------GGG
TGTCTGAAGATCGGCTCGCGGCCCATTA-GGTAGTTGGTGGGGTAATGGCCTACCAAGCC
TCAGATGGGTAGCTGGTCTGAGAGGACGATCAGCCACACTGGGACTGAGACACGGCCCAG
ACTCCTACGGGAGG----CAGCAGTGGGGAATC-TTGCGCAATGGGC-GAAAGCCTGACG
CAGC-AACGCCGCGTGTGTGAAGAAGGCTCTC-GGGTCG----TAAAGCACTGTCGGGAG
GGAAGAGTGC-------CTGGGCTTGA-----CCCAGGAGAGACGGTACCTCCCA-AGGA
AGCACCGGCTAACTCCGTGCCAGCAGCCGCGGTAATACGGAGGGTGCAAGCGTTATTCGG
AATCATTGGGCGTAAAGCGCG-CGCAGGCGG-CCATGCAA-GTCTGACG--TGAA--ATC
CCGGGGCTCAACCTC-GGAACTGCGTTGGAA--ACTGTATGGCTTGAGTTTGGGAGA-GG
TTCGTGGAATTCCAGGTGTAGGGGTGAAATCCGTAGA-GATCTGG-AGGAACACCAGTGG
CGAAGGCGACGAACTGGACCAATACTGACGCTGAGGCGCGAAAGCGTGGGGAGCAAACAG
GATTAGATACCCTGGTAGTCCACGCCGTAAACGATGTTCACTAGTTGCCGGGTT---AAT
TGA--GATTCGGTGACG-CAGCTAACGCATTAAGTGAACCGCCTGGGGAGTACGGCCGCA
AGGTTAAAACTCAAAGGAATTGACGGGGGCCCGCACAAGCGGTGGAGCATGTGGTTTAAT
TCGAAGCAACGCGAAGAACCTTA-CCTGGGTTTGA-CATC----CCGCGAAGAGAGGGTA
ATGC-CTCTTGTGCCCTTCGGGG---------------AGCGCGGTGACAGGTGCTGCAT
GGCTGTC-GTCAGCTCGTGTC-GTGAGATGTTCGGTT-AAGTCCG-GTAACGAGCGCAAC
CCTTGTCCTTAGTTGCTACCAGTT--------------TGGCTGGGCACTCTAAGGAGAC
TGCCGATGTG-AAATCGGAGGAAGGTGGGGATGACGTCAAGTCCTCATGG-CCCTTATGC
CCAGGGCTACACAC-GTGCTACAATGGCT--GGTACAAAGAGCT-GCGAAGCTGCGAAGC
CAAGCTAATCTC-AAAAAGCCAGCCTCAGTTCGGATTGCAGTCTGCAACTC---GACTGC
ATGAAGGC-GGAATC-GCTAGTAA--TCGCGGATCAGC-ATGCCGCGG--TGAATACGTT
CCCGGGCCTTG--TACACACCGCCCGTCACACC-ATGGGAGTCGTTTGCTCCAGAAGTCG
GTGACCCAA

#MH613067_Lujinxingia_vulgaris
GAACGCTGGCGGCGTGC-CTAACACATGCAAGTCGAGCGAGAAAGGGACTTC--GGTC--
-----CTGAGTAGAG----------------------CGGCGAACGGGTGAGT-AACACG
TGAGTAACGTACCTTCAGATGGGGGATAACCACTCGAAAGGG-TGGCTAATACCGCATAA
GACCACAGCGCCTTCGGGTGCAGAGGTCAAAGCCTTC--------------------GGG
TGTCTGAAGATCGGCTCGCGGCCCATTA-GGTAGTTGGTGGGGTAATGGCCTACCAAGCC
TCAGATGGGTAGCTGGTCTGAGAGGACGATCAGCCACACTGGGACTGAGACACGGCCCAG
ACTCCTACGGGAGG----CAGCAGTGGGGAATC-TTGCGCAATGGGC-GAAAGCCTGACG
CAGC-AACGCCGCGTGTGTGAAGAAGGCTCTC-GGGTCG----TAAAGCACTGTCGGGAG
GGAAGAGTGC-------CTGGGCTTGA-----CCCAGGAGAGACGGTACCTCCCA-AGGA
AGCACCGGCTAACTCCGTGCCAGCAGCCGCGGTAATACGGAGGGTGCAAGCGTTATTCGG
AATCATTGGGCGTAAAGCGCG-CGCAGGCGG-CTATGCAA-GTCTGACG--TGAA--ATC
CCGGGGCTCAACCTC-GGAACTGCGTTGGAA--ACTGTATAGCTTGAGTTTGGGAGA-GG
TTCGTGGAATTCCAGGTGTAGGGGTGAAATCCGTAGA-GATCTGG-AGGAACACCAGTGG
CGAAGGCGACGAACTGGACCAATACTGACGCTGAGGCGCGAAAGCGTGGGGAGCAAACAG
GATTAGATACCCTGGTAGTCCACGCCGTAAACGATGTTCACTAGTTGCCGGGTT---AAT
TGA--GATTCGGTGACG-CAGCTAACGCATTAAGTGAACCGCCTGGGGAGTACGGCCGCA
AGGTTAAAACTCAAAGGAATTGACGGGGGCCCGCACAAGCGGTGGAGCATGTGGTTTAAT
TCGAAGCAACGCGAAGAACCTTA-CCTGGGTTTGA-CATC----CCGCGAAGAGAGGGTA
ATGC-CTCTTGTGCCCTTCGGGG---------------AGCGCGGTGACAGGTGCTGCAT
GGCTGTC-GTCAGCTCGTGTC-GTGAGATGTTCGGTT-AAGTCCG-GTAACGAGCGCAAC
CCTTGTCCTTAGTTGCTACCAGTT--------------CGGCTGGGCACTCTAAGGAGAC
TGCCGATGTG-AAATCGGAGGAAGGTGGGGATGACGTCAAGTCCTCATGG-CCCTTATGC
CCAGGGCTACACAC-GTGCTACAATGGCT--GGTACAAAGAGCT-GCGAAGCTGCGAAGC
CAAGCTAATCTC-AAAAAGCCAGCCTCAGTTCGGATTGCAGTCTGCAACTC---GACTGC
ATGAAGGC-GGAATC-GCTAGTAA--TCGCGGATCAGC-ATGCCGCGG--TGAATACGTT
CCCGGGCCTTG--TACACACCGCCCGTCACACC-ATGGGAGTCGTTTGCTCCAGAAGTCG
GTGACCCAA

#AJ233909_Angiococcus_disciformis
GAACGCTG?CGGCGTGC-CTAACACATGCAAGTCGAGCGCGAATAGGGGCAACCCTT---
--------AGTAGAG----------------------CGGCGCACGGGTGCGT-AACACG
TGGATAATCTGCCTGGATGCCCGGGATAACCAGTCGAAAGAT-TGGCTAATACCGGATAA
GCCCACGGTCTCTTCGGAGACTGAGGGAAAAGGTGGCCTCTGTATACAAGC------TAT
CACAACCAGATGAGTCCGCGGCCCATCA-GCTAGTTGGCGGGGTAATGGCCCACCAAGGC
GACGACGGGTAGCTGGTCTGAGAGGACGATCAGCCACACTGGAACTGAGACACGGTCCAG
ACTCCTACGGGAGG----CAGCAGTGGGGAATT-TTGCGCAATGGGC-GAAAGCCTGACG
CAGC-AACGCCGCGTGTGTGATGAAGGTCTTC-GGATTG----TAAAGCACTTTCGACCG
GGACGAAAAC-----CCGAAGCCCAAT--ACGCTTCGGCTTGACGGTACCGGGAG-AAGA
AGCACCGGCTAACTCTGTGCCAGCAGCCGCGGTAATACAGAGGGTGCAAGCGTTGTTCGG
AATTATTGGGCGTAAAGCGCG-TGTAGGCGG-CGTGACAA-GTCGGGTG--TGAA--AGC
CCTCAGCTCAACTGA-GGAAGTGCGCCCGAA--ACTGTCGTGCTTGAGTGCCGGAGA-GG
GTGGCGGAATTCCCCAAGTAGAGGTGAAATTCGTAGA-TATGGGG-AGGAACACCGGTGG
CGAAGGCGGCCACCTGGACGGTAACTGACGCTGAGACGCGAAAGCGTGGGGAGCAAACAG
GATTAGATACCCTGGTAGTCCACGCCGTAAACGATGAGAACTAGGTGTCGTGGG---AGT
TGACCCCCGCGGTGCCG-AAGCTAACGCATTAAGTTCTCCGCCTGGGAAGTACGGTCGCA
AGACTAAAACTCAAAGGAATTGACGGGGGCCCGCACAAGCGGTGGAGCATGTGGTTTAAT
TCGACGCAACGCGCAGAACCTTA-CCTGGTCTTGA-CATC----CTCGGAATCCCTCAGA
GATG-AGGGAGTGCCCGCAAGGG---------------AACCGAGAGACAGGTGCTGCAT
GGCTGTC-GTCAGCTCGTGTC-GTGAGATGTTGGGTT-AAGTCCC-GCAACGAGCGCAAC
CCTCGCCTTTAGTTGCCA-------------------CGCAAGTGGATCTCTAGAGGGAC
TGCCGGTGTT-AAACCGGAGGAAGGTGGGGATGACGTCAAGTCCTCATGG-CCTTTATGA
CCAGGGCTACACAC-GTGCTACAATGGCC--GGTACAGAGCGTT-GCCAACCCGCGAGGG
GGAGCTAATCGC-ATAAAACCGGTCTCAGTTCAGATTGGAGTCTGCAACTC---GACTCC
ATGAAGGC-GGAATC-GCTAGTAA--TCGCAGATCAGC-ACGCTGCGG--TGAATACGTT
CCCGGGCCTTG--TACACACCGCCCGTCACACC-ATGGGAGTCGATTGCTCCAGAAGTCA
TCTCACCAA

#AJ233910_Angiococcus_disciformis
GAACGCTGGCGGCGTGC-CTAACACATGCAAGTCGAGCGCGAAT-GGAGCAATCCT----
--------AGTAGAG----------------------CGGCGCACGGGTGCGT-AACACG
TGGATAATCTGCCTGGGTGTCTGGGATAACCAGTCGAAAGAC-TGGCTAATACCGGATAA
GCCCCCGGGAGCTTCGGCTCCTGAGGGAAAAGGTGGCCTCTGTATACAAGC------TAT
CACATCCAGATGAGTCCGCGGCCCATCA-GCTAGTTGGCGGGGTAATGGCCCACCAAGGC
GACGACGGGTAGCTGGTCTGAGAGGACGATCAGCCACACTGGAACTGAGACACGGTCCAG
ACTCCTACGGGAGG----CAGCAGTGGGGAATT-TTGCGCAATGGGC-GAAAGCCTGACG
CAGC-AACGCCGCGTGTGTGATGAAGGTCTTC-GGATTG----TAAAGCACTTTCGACCG
GGACGAAAAC-----CCTGAGGCCAAC--ACCCTCAGGCTTGACGGTACCGGGAG-AAGA
AGCACCGGCTAACTCTGTGCCAGCAGCCGCGGTAATACAGAGGGTGCAAGCGTTGTTCGG
AATTATTGGGCGTAAAGCGCG-TGTAGGCGG-CTTTGCAA-GTCGGGTG--TGAA--AGC
CCTCAGCTCAACTGA-GGAAGTGCGCCCGAA--ACTGCAGAGCTTGAGTGCCGGAGA-GG
GTGGCGGAATTCCCCAAGTAGAGGTGAAATTCGTAGA-TATGGGG-AGGAACACCGGTGG
CGAAGGCGGCCACCTGGACGGTAACTGACGCTGAGACGCGAAAGCGTGGGGAGCAAACAG
GATTAGATACCCTGGTAGTCCACGCCGTAAACGATGAGAACTAGGTGTCGTGGG---TGT
TGACCCCCGCGGTGCCG-TAGCTAACGCATTAAGTTCTCCGCCTGGGAAGTACGGTCGCA
AGACTAAAACTCAAAGGAATTGACGGGGGCCCGCACAAGCGGTGGAGCATGTGGTTTAAT
TCGACGCAACGCGCAGAACCTTA-CCTGGTCTTGA-CATC----CTTGGAATCCCTCAGA
GATG-AGGGAGTGCCCGCAAGGG---------------AACCAAGAGACAGGTGCTGCAT
GGCTGTC-GTCAGCTCGTGTC-GTGAGATGTTGGGTT-AAGTCCC-GCAACGAGCGCAAC
CCTCGCCTTTAGTTGCCG-------------------CGCAAGCGGATCTCTAGAGGGAC
TGCCGGTGTT-AAACCGGAGGAAGGTGGGGATGACGTCAAGTCCTCATGG-CCTTTATGA
CCAGGGCTACACAC-GTGCTACAATGGCC--GGTACAAAGCGTT-GCCAACTCGCGAGAG
GGAGCTAATCGC-ATAAAACCGGTCTCAGTTCAGATTGGAGTCTGCAACTC---GACTCC
ATGAAGGC-GGAATC-GCTAGTAA--TCGCGGATCAGC-ACGCCGCGG--TGAATACGTT
CCCGGGCCTTG--TACACACCGCCCGTCACACC-ATGGGAGTCGATTGCTCCAGAAGTCA
TCCCACCAA

#DQ411299_Myxococcus_xanthus
-------------------------------------------TAGGGGCAACCCTT---
--------AGTAGAG----------------------CGGCGCACGGGTGCGT-AACACG
TGGATAATCTGCCTGAGTGCTCGGGATAACCAGTCGAAAGAT-TGGCTAATACCGGATAA
GCCCACGGTTTCTTCGGAGACTGAGGGAAAAGGTGGCCTCTGTATACAAGC------TAT
CACATTCAGATGAGTCCGCGGCCCATCA-GCTAGTTGGCGGGGTAATGGCCCACCAAGGC
AACGACGGGTAGCTGGTCTGAGAGGACGATCAGCCACACTGGAACTGAGACACGGTCCAG
ACTCCTACGGGAGG----CAGCAGTGGGGAATT-TTGCGCAATGGGC-GAAAGCCTGACG
CAGC-AACGCCGCGTGTGTGATGAAGGTCTTT-GGATTG----TAAAGCACTTTCGACCG
GGAAGAAAAC-----CCGTTGGCTAAC--ATCCAACGGCTTGACGGTACCGGGAG-AAGA
AGCACCGGCTAACTCTGTGCCAGCAGCCGCGGTAATACAGAGGGTGCAAGCGTTGTTCGG
AATTATTGGGCGTAAAGCGCG-TGTAGGCGG-CGTGACAA-GTCGGGTG--TGAA--AGC
CCTCAGCTCAACTGA-GGAAGTGCGCCCGAA--ACTGTTGTGCTTGAGTGCCGGAGA-GG
GTGGCGGAATTCCCCAAGTAGAGGTGAAATTCGTAGA-TATGGGG-AGGAACACCGGTGG
CGAAGGCGGCCACCTGGACGGTAACTGACGCTGAGACGCGAAAGCGTGGGGAGCAAACAG
GATTAGATACCCTGGTAGTCCACGCCGTAAACGATGAGAACTAGGTGTCGTGGG---AGT
TGACCCCCGCGGTGCCG-AAGCTAACGCATTAAGTTCTCCGCCTGGGAAGTACGGTCGCA
AGACTAAAACTCAAAGGAATTGACGGGGGCCCGCACAAGCGGTGGAGCATGTGGTTTAAT
TCGACGCAACGCGCAGAACCTTA-CCTGGTCTTGA-CATC----CTCAGAATCCTTCAGA
GATG-AGGGAGTGCCCGCAAGGG---------------AACTGAGAGACAGGTGCTGCAT
GGCTGTC-GTCAGCTCGTGTC-GTGAGATGTTGGGTT-AAGTCCC-GCAACGAGCGCAAC
CCTCGCCTTTAGTTGCCA-------------------CGCAAGTGGATCTCTAGAGGGAC
TGCCGGTGTT-AAACCGGAGGAAGGTGGGGATGACGTCAAGTCCTCATGG-CCTTTATGA
CCAGGGCTACACAC-GTGCTACAATGGCC--GGTACAGAGCGTT-GCCAACCCGCGAGGG
GGAGCTAATCGC-ATAAAACCGGTCTCAGTTCAGATTGGAGTCTGCAACTC---GACTCC
ATGAAGGC-GGAATC-GCTAGTAA--TCGCAGATCAGC-ACGCTGCGG--TGAATACGTT
CCCGGGCCTTG--TACACACCGCCCGTCACACC-ATGGGAGTCGATTGCTCCAGAAATCA
TCTCACCAA

#AJ233911_Angiococcus_disciformis
GAACGCTGGCGGCGTGC-CTAACACATGCAAGTCGAGCGCGAAT-GGAGCAATCCT----
--------AGTAGAG----------------------CGGCGCACGGGTGCGT-AACACG
TGGATAATCTGCCTGGGTGTCTGGGATAACCAGTCGAAAGAC-TGGCTAATACCGGATAA
GCCCCCGGGAGCTTCGGCTCCTGAGGGAAAAGGTGGCCTCTGTATACAAGC------TAT
CACATCCAGATGAGTCCGCGGCCCATCA-GCTAGTTGGCGGGGTAATGGCCCACCAAGGC
AACGACGGGTAGCTGGTCTGAGAGGACGATCAGCCACACTGGAACTGAGACACGGTCCAG
ACTCCTACGGGAGG----CAGCAGTGGGGAATT-TTGCGCAATGGGC-GAAAGCCTGACG
CAGC-AACGCCGCGTGTGTGATGAAGGTCTTC-GGATTG----TAAAGCACTTTCGACCG
GGACGAAAAC-----CCGTTGGCTAAC--ATCCAACGGCTTGACGGTACCGGGAG-AAGA
AGCACCGGCTAACTCTGTGCCAGCAGCCGCGGTAATACAGAGGGTGCAAGCGTTGTTCGG
AATTATTGGGCGTAAAGCGCG-TGTAGGCGG-CTTTGCAA-GTCGGGTG--TGAA--AGC
CCTCAGCTCAACTGA-GGAAGTGCGCCCGAA--ACTGCAGAGCTTGAGTGCCGGAGA-GG
GTGGCGGAATTCCCCAAGTAGAGGTGAAATTCGTAGA-TATGGGG-AGGAACACCGGTGG
CGAAGGCGGCCACCTGGACGGTAACTGACGCTGAGACGCGAAAGCGTGGGGAGCAAACAG
GATTAGATACCCTGGTAGTCCACGCCGTAAACGATGAGAACTAGGTGTCGTGGG---TGT
TGACCCCCGTGGTGCCG-TAGCTAACGCATTAAGTTCTCCGCCTGGGAAGTACGGTCGCA
AGACTAAAACTCAAAGGAATTGACGGGGGCCCGCACAAGCGGTGGAGCATGTGGTTTAAT
TCGACGCAACGCGCAGAACCTTA-CCTGGTCTTGA-CATC----CTTGGAATCCCTCAGA
GATG-AGGGAGTGCCCGCAAGGG---------------AACCAAGAGACAGGTGCTGCAT
GGCTGTC-GTCAGCTCGTGTC-GTGAGATGTTGGGTT-AAGTCCC-GCAACGAGCGCAAC
CCTCGCCTTTAGTTGCCG-------------------CGCAAGCGGATCTCTATAGGGAC
TGCCGGTGTT-AAACCGGAGGAAGGTGGGGATGACGTCAAGTCCTCATGG-CCTTTATGA
CCAGGGCTACACAC-GTGCTACAATGGCC--GGTACAAAGCGTT-GCCAACTCGCGAGAG
GGAGCTAATCGC-ATAAAACCGGTCTCAGTTCAGATTGGAGTCTGCAACTC---GACTCC
ATGAAGGC-GGAATC-GCTAGTAA--TCGCGGATCAGC-ACGCCGCGG--TGAATACGTT
CCCGGGCCTTG--TACACACCGCCCGTCACACC-ATGGGAGTCGATTGCTCCAGAAGTCA
TCTCACCAA

#AB016470_Haliangium_ochraceum
GAACGTTAGCGGCGGGC-TTAACACATGCAAGTCGAGCGAGAAAGGAGACTTCGGTCTC-
------CGAGTAAAG----------------------CGGCGGACGGGTGAGT-AACACG
TGGGTAACCTGCCTTTCAGTGGGGGACAACTACCCGAAAGGG-TGGCTAATACCGCATAC
GTCATACGGGACCGAGGTCCTGTATGGGAAAGCTAGCCAATACTTGTAAGCT------GG
CGCTGAAAGAGGGGCCCGCGTCGCATCA-GCTAGTTGGTGAGGTAACGGCTCACCAAGGC
AAAGACGCGTAGCTGGTCTGAGAGGATGATCAGCCACACTGGGACTGAGACACGGCCCAG
ACTCCTACGGGAGG----CAGCAGTGGGGAATA-TTGGACAATGGGC-GAAAGCCTGATC
CAGC-CACGCCGCGTGAGTGATGAAGGCCCTA-GGGTCG----TAAAGCTCTGTGGAGAG
AGACGAAACC------TACCAGGTTAA-GAGCTGGGTAGTTGACGGTATCTCTTT-AGCA
AGCACCGGCTAACTCCGTGCCAGCAGCCGCGGTAATACGGAGGGTGCAAACGTTGCTCGG
AATTATTGGGCGTAAAGCGCA-CGTAGGCGG-CGCGATAA-GTCGGATG--TGAA--AGC
CCTGGGCTTAACCTA-GGAAGTGCATTCGAA--ACTGTCGCGCTTGAGTACGGGAGA-GG
GTTGCGGAATTCCCGGTGTAGAGGTGAAATTCGTAGA-TATCGGG-AGGAACACCAGTGG
CGAAGGCGGCAGCCTGGACCGATACTGACGCTGAGGTGCGAAAGCGTGGGGAGCAAACAG
GATTAGATACCCTGGTAGTCCACGCCGTAAACGATGAGTGCTAGATGCAGCGGG---TAT
TGACCCCTGCTGCGTCG-CAGCTAACGCATTAAGCACTCCGCCTGGGGAGTACGGCCGCA
AGGCTAAAACTCAAAGGAATTGACGGGGGCCCGCACAAGCGGTGGAGCATGTGGTTTAAT
TCGACGCAACGCGCAGAACCTTA-CCTGGGTTAAATCCAC------CAGAATCCCCTAGA
GATA-GGGGAGTGCC-TTCGGGG---------------AATTGGTGAGAAGGTGCTGCAT
GGCTGTC-GTCAGCTCGTGTC-GTGAGATGTTGGGTT-AAGTCCC-GCAACGAGCGCAAC
CTCTGTCGTCAGTTGCCAACGGG--------------TAAGCCGGGCACTCTGACGAGAC
TGCCGACGTT-AAGTCGGAGGAAGGTGGAGATGACGTCAAGTCCTCATGG-CCCTTATGC
CCAGGGCTACACAC-GTGCTACAATGGTC--GGTACAAAGAGCA-GCGATATCGTGAGGT
TAAGCTAATCTC-AAAAAACCGGCCTCAGTTCGGATTGAAGTCTGCAACTC---GACTTC
ATGAAGGT-GGAATC-GCTAGTAA--TCGTAGATCAGC-ACGCTACGG--TGAATACGTT
CCCGGGCCTTG--TACACACCGCCCGTCACACC-ATGGAAGTCAGTTGCTCTAGAAGTCG
GTGAGCTAA

#AJ233912_Archangium_gephyra
GAACGCTGGCGGCGTGC-CTAACACATGCAAGTCGAGCGCGAAT-GGAGCAATCCT----
--------AGTAGAG----------------------CGGCGCACGGGTGCGT-AACACG
TGGATAATCTGCCTGGGTGTCTGGGATAACCAGTCGAAAGAT-TGGCTAATACCGGATAA
GCCCCCGGGAGCTTCGGCTCTTGAGGGAAAAGGTGGCCTCTGTATACAAGC------TAT
CACATCCAGATGAGTCCGCGGCCCATCA-GCTAGTTGGCGGGGTAATGGCCCACCAAGGC
AACGACGGGTAGCTGGTCTGAGAGGACGATCAGCCACACTGGAACTGAGACACGGTCCAG
ACTCCTACGGGAGG----CAGCAGTGGGGAATT-TTGCGCAATGGGC-GAAAGCCTGACG
CAGC-AACGCCGCGTGTGTGATGAAGGTCTTC-GGATTG----TAAAGCACTTTCGACCG
GGACGAAAAC-----CCGTTGGCTAAC--ATCCAACGGCTTGACGGTACCGGGAG-AAGA
AGCACCGGCTAACTCTGTGCCAGCAGCCGCGGTAATACAGAGGGTGCAAGCGTTGTTCGG
AATTATTGGGCGTAAAGCGCG-TGTAGGCGG-CTTTGCAA-GTCGGGTG--TGAA--AGC
CCTCAGCTCAACTGA-GGAAGTGCGCCCGAA--ACTGCAGAGCTTGAGTGCCGGAGA-GG
GTGGCGGAATTCCCCAAGTAGAGGTGAAATTCGTAGA-TATGGGG-AGGAACACCGGTGG
CGAAGGCGGCCACCTGGACGGTAACTGACGCTGAGACGCGAAAGCGTGGGTAGCAAACAG
GATTAGATACCCTGGTAGTCCACGCCGTAAACGATGAGAACTAGGTGTCGTGGG---TGT
TGACCCCCGCGGTGCCG-TAGCTAACGCATTAAGTTCTCCGCCTGGGAAGTACGGTCGCA
AGACTAAAACTCAAAGGAATTGACGGGGGCCCGCACAAGCGGTGGAGCATGTGGTTTAAT
TCGACGCAACGCGCAGAACCTTA-CCTGGTCTTGA-CATC----CTTGGAATCCTTCAGA
GATG-AGGGAGTGCCCGCAAGGG---------------AACCAAGAGACAGGTGCTGCAT
GGCTGTC-GTCAGCTCGTGTC-GTGAGATGTTGGGTT-AAGTCCC-GCAACGAGCGCAAC
CCTCGCCTTTAGTTGCCG-------------------CGCAAGCGGATCTCTAGAGGGAC
TGCCGGTGTT-AAACCGGAGGAAGGTGGGGATGACGTCAAGTCCTCATGG-CCTTTATGA
CCAGGGCTACACAC-GTGCTACAATGGCC--GGTACAACGCGTC-GCCAACCCGCGAGGG
GGAGCTAATCGC-ATAAAACCGGTCTCAGTTCAGATTGGAGTCTGCAACTC---GACTCC
ATGAAGGC-GGAATC-GCTAGTAA--TCGCGGATCAGC-ACGCCGCGG--TGAATACGTT
CCCGGGCCTTG--TACACACCGCCCGTCACACC-ATGGGAGTCGATTGCTCCAGAAGTCA
TCCCACCAA

#AJ233913_Archangium_gephyra
GAACGCTGGCGGCGTGC-CTAACACATGCAAGTCGAGCGCGAAT-GGAGCAATCCT----
--------AGTAGAG----------------------CGGCGCACGGGTGCGT-AACACG
TGGATAATCTGCCTGGGTGTCTGGGATAACCAGTCGAAAGAC-TGGCTAATACCGGATAA
GCCCCCGGGAGCTTCGGCTCCTGAGGGAAAAGGTGGCCTCTGTATACAAGC------TAT
CACAACCAGATGAGTCCGCGGCCCATCA-GCTAGTTGGCGGGGTAATGGCCCACCAAGGC
AACGACGGGTAGCTGGTCTGAGAGGACGATCAGCCACACTGGAACTGAGACACGGTCCAG
ACTCCTACGGGAGG----CAGCAGTGGGGAATT-TTGCGCAATGGGC-GAAAGCCTGACG
CAGC-AACGCCGCGTGTGTGATGAAGGTCTTC-GGATTG----TAAAGCACTTTCGACCG
GGACGAAAAC-----CCGTTGGCTAAC--ATCCAACGGCTTGACGGTACCGGGAG-AAGA
AGCACCGGCTAACTCTGTGCCAGCAGCCGCGGTAATACAGAGGGTGCAAGCGTTGTTCGG
AATTATTGGGCGTAAAGCGCG-TGTAGGCGG-CTTTGCAA-GTCGGGTG--TGAA--AGC
CCTCAGCTCAACTGA-GGAAGTGCGCCCGAA--ACTGCAGAGCTTGAGTGCCGGAGA-GG
GTGGCGGAATTCCCCAAGTAGAGGTGAAATTCGTAGA-TATGGGG-AGGAACACCGGTGG
CGAAGGCGGCCACCTGGACGGTAACTGACGCTGAGACGCGAAAGCGTGGGGAGCAAACAG
GATTAGATACCCTGGTAGTCCACGCCGTAAACGATGAGAACTAGGTGTCGTGGG---TGT
TGACCCCCGCGGTGCCG-TAGCTAACGCATTAAGTTCTCCGCCTGGGAAGTACGGTCGCA
AGACTAAAACTCAAAGGAATTGACGGGGGCCCGCACAAGCGGTGGAGCATGTGGTTTAAT
TCGACGCAACGCGCAGAACCTTA-CCTGGTCTTGA-CATC----CTCGGAATCCTTCAGA
GATG-AGGGAGTGCCCGCAAGGG---------------AACCGAGAGACAGGTGCTGCAT
GGCTGTC-GTCAGCTCGTGTC-GTGAGATGTTGGGTT-AAGTCCC-GCAACGAGCGCAAC
CCTCGCCTTTAGTTGCCG-------------------CGCAAGCGGATCTCTAGAGGGAC
TGCCGGTGTT-AAACCGGAGGAAGGTGGGGATGACGTCAAGTCCTCATGG-CCTTTATGA
CCAGGGCTACACAC-GTGCTACAATGGCC--GGTACAACGCGTC-GCCAACTCGCGAGAG
GGAGCTAATCGC-ATAAAACCGGTCTCAGTTCAGATTGGAGTCTGCAACTC---GACTCC
ATGAAGGC-GGAATC-GCTAGTAA--TCGCGGATCAGC-ACGCCGCGG--TGAATACGTT
CCCGGGCCTTG--TACACACCGCCCGTCACACC-ATGGGAGTCGATTGCTCCAGAAGTCA
TCTCACCAA

#AJ233903_Cystobacter_minus
GAACGCTGGCGGCGTGC-CTAACACATGCAAGTCGAGCGCGAAT-GGAGCAATCCT----
--------AGTAGAG----------------------CGGCGCACGGGTGCGT-AACACG
TGGATAATCTGCCTGGGTGTCTGGGATAACCAGTCGAAAGAT-TGGCTAATACCGGATAA
GCCCCCGGGAGCTTCGGCTCCCGAGGGAAAAGGTGGCCTCTGTAAACAAGC------TAT
CACATCCAGATGAGTCCGCGGCCCATCA-GCTAGTTGGCGGGGTAATGGCCCACCAAGGC
GACGACGGGTAGCTGGTCTGAGAGGACGATCAGCCACACTGGAACTGAGACACGGTCCAG
ACTCCTACGGGAGG----CAGCAGTGGGGAATT-TTGCGCAATGGGC-GAAAGCCTGACG
CAGC-AACGCCGCGTGTGTGATGAAGGTCTTC-GGATTG----TAAAGCACTTTCGACCG
GGACGAAAAC-----CCCCAGCCCAAC--ACGCTGGGGCTTGACGGTACCGGGAG-AAGA
AGCACCGGCTAACTCTGTGCCAGCAGCCGCGGTAATACAGAGGGTGCAAGCGTTGTTCGG
AATTATTGGGCGTAAAGCGCG-TGTAGGCGG-CTTTGCAA-GTCGGGTG--TGAA--AGC
CCTCAGCTCAACTGA-GGAAGTGCGCCCGAA--ACTGCAGAGCTTGAGTGCCGGAGA-GG
GTGGCGGAATTCCCCAAGTAGAGGTGAAATTCGTAGA-TATGGGG-AGGAACACCGGTGG
CGAAGGCGGCCACCTGGACGGTAACTGACGCTGAGACGCGAAAGCGTGGGGAGCAAACAG
GATTAGATACCCTGGTAGTCCACGCCGTAAACGATGAGAACTAGGTGTCGTGGG---TGT
TGACCCCCGCGGTGCCG-TAGCTAACGCATTAAGTTCTCCGCCTGGGAAGTACGGTCGCA
AGACTAAAACTCAAAGGAATTGACGGGGGCCCGCACAAGCGGTGGAGCATGTGGTTTAAT
TCGACGCAACGCGCAGAACCTTA-CCTGGTCTTGA-CATC----CTCGGAACCTTTCAGA
GATG-AGAGGGTGCCCGCAAGGG---------------AACCGAGAGACAGGTGCTGCAT
GGCTGTC-GTCAGCTCGTGTC-GTGAGATGTTGGGTT-AAGTCCC-GCAACGAGCGCAAC
CCTCGCCTTTAGTTGCCA-------------------CGCAAGTGGATCTCTAGAGGGAC
TGCCGGTGTT-AAACCGGAGGAAGGTGGGGATGACGTCAAGTCCTCATGG-CCTTTATGA
CCAGGGCTACACAC-GTGCTACAATGGCC--GGTACAACGCGTC-GCCAACCCGCGAGGG
GGAGCTAATCGC-ATAAAACCGGTCTCAGTTCAGATTGGAGTCTGCAACTC---GACTCC
ATGAAGGC-GGAATC-GCTAGTAA--TCGCGGATCAGC-ACGCCGCGG--TGAATACGTT
CCCGGGCCTTG--TACACACCGCCCGTCACACC-ATGGGAGTCGATTGCTCCAGAAGTCA
TCTCACCAA

#AJ233904_Cystobacter_minus
GAACGCTGGCGGCGTGC-CTAACACATGCAAGTCGAGCGCGAAT-GGAGCAATCCT----
--------AGTAGAG----------------------CGGCGCACGGGTGCGT-AACACG
TGGATAATCTGCCTGGGTGTCTGGGATAACCAGTCGAAAGAT-TGGCTAATACCGGATAA
GCCCCCGGGAGCTTCGGCTCCTGAGGGAAAAGGTGGCCTCTGTATACAAGC------TAT
CACACCTAGATGAGTCCGCGGCCCATCA-GCTAGTTGGCGGGGTAATGGCCCACCAAGGC
GACGACGGGTAGCTGGTCTGAGAGGACGATCAGCCACACTGGAACTGAGACACGGTCCAG
ACTCCTACGGGAGG----CAGCAGTGGGGAATT-TTGCGCAATGGGC-GAAAGCCTGACG
CAGC-AACGCCGCGTGTGTGATGAAGGTCTTC-GGATTG----TAAAGCACTTTCGACCG
GGACGAAAAC-----CCTCAGCCTAAC--ACGCTGGGGCTTGACGGTACCGGGAG-AAGA
AGCACCGGCTAACTCTGTGCCAGCAGCCGCGGTAATACAGAGGGTGCAAGCGTTGTTCGG
AATTATTGGGCGTAAAGCGCG-TGTAGGCGG-CTTTGCAA-GTCGGGTG--TGAA--AGC
CCTCAGCTCAACTGA-GGAAGTGCGCCCGAA--ACTGCAGAGCTTGAGTGCCGGAGA-GG
GTGGCGGAATTCCCCAAGTAGAGGTGAAATTCGTAGA-TATGGGG-AGGAACACCGGTGG
CGAAGGCGGCCACCTGGACGGTCACTGACGCTGAGACGCGAAAGCGTGGGGAGCAAACAG
GATTAGATACCCTGGTAGTCCACGCCGTAAACGATGAGAACTAGGTGTCGTGGG---TGT
TGACCCCCGCGGTGCCG-TAGCTAACGCATTAAGTTCTCCGCCTGGGAAGTACGGTCGCA
AGACTAAAACTCAAAGGAATTGACGGGGGCCCGCACAAGCGGTGGAGCATGTGGTTTAAT
TCGACGCAACGCGCAGAACCTTA-CCTGGTCTTGA-CATC----CTCGGAATCCTTCAGA
GATG-AGGGAGTGCCCGCAAGGG---------------AACCGAGAGACAGGTGCTGCAT
GGCTGTC-GTCAGCTCGTGTC-GTGAGATGTTGGGTT-AAGTCCC-GCAACGAGCGCAAC
CCTCGCCTTTAGTTGCCA-------------------CGCAAGTGGATCTCTAGAGGGAC
TGCCGGTGTT-AAACCGGAGGAAGGTGGGGATGACGTCAAGTCCTCATGG-CCTTTATGA
CCAGGGCTACACAC-GTGCTACAATGGCC--GGTACAACGCGTC-GCCAACCCGCGAGGG
GGAGCTAATCGC-ATAAAACCGGTCTCAGTTCAGATTGGAGTCTGCAACTC---GACTCC
ATGAAGGC-GGAATC-GCTAGTAA--TCGCGGATCAGC-ACGCCGCGG--TGAATACGTT
CCCGGGCCTTG--TACACACCGCCCGTCACACC-ATGGGAGTCGATTGCTCCAGAAGTCA
TCTCACCAA

#AJ233905_Cystobacter_violaceus
GAACGCTGGCGGCGTGC-CTAACACATGCAAGTCGAGCGCGAAT-GGAGCAATCCT----
--------AGTAGAG----------------------CGGCGCACGGGTGCGT-AACACG
TGGGTAATCTGCCCGGGTGTCTGGGATAACCAGTCGAAAGAC-TGGCTAATACCGGATAA
GCCCCCGGCCTCTTCGGAGGCTGAGGGAAAAGATGGCCTCTGTACACAAGC------TAT
CACACCTGGATGAGCCCGCGGCCCATCA-GCTAGTTGGCGGGGTAATGGCCCACCAAGGC
AACGACGGGTAGCTGGTCTGAGAGGACGATCAGCCACACTGGAAATGAGACACGGTCCAG
ACTCCTACGGGAGG----CAGCAGTGGGGAATT-TTGCGCAATGGGC-GAAAGCCTGACG
CAGC-AACGCCGCGTGTGTGATGAAGGTCTTC-GGATTG----TAAAGCACTTTCGACCG
GGACGAAAAC-----CCTCTGGCTAAC--ATCCAGGGGCTTGACGGTACCGGGAG-AAGA
AGCACCGGCTAACTCTGTGCCAGCAGCCGCGGTAATACAGAGGGTGCAAGCGTTGTTCGG
AATTATTGGGCGTAAAGCGCG-TGTAGGCGG-CTTTGCAA-GTCGGGTG--TGAA--AGC
CCTCAGCTCAACTGA-GGAAGTGCGCCCGAA--ACTGCAGAGCTTGAGTGCCGGAGA-GG
GTGGCGGAATTCCCCAAGTAGAGGTGAAATTCGTAGA-TATGGGG-AGGAACACCGGTGG
CGAAGGCGGCCACCTGGACGGTAACTGACGCTGAGACGCGAAAGCGTGGGGAGCAAACAG
GATTAGATACCCTGGTAGTCCACGCCGTAAACGATGAGAACTAGGTGTCGTGGG---TGT
TGACCCCCGCGGTGCCG-TAGCTAACGCATTAAGTTCTCCGCCTGGGAAGTACGGTCGCA
AGACTAAAACTCAAAGGAATTGACGGGGGCCCGCACAAGCGGTGGAGCATGTGGTTTAAT
TCGACGCAACGCGCAGAACCTTA-CCTGGTCTTGA-CATC----CTCGGAACCTTTCAGA
GATG-AGAGGGTGCCCGCAAGGG---------------AACCGAGAGACAGGTGCTGCAT
GGCTGTC-GTCAGCTCGTGTC-GTGAGATGTTGGGTT-AAGTCCC-GCAACGAGCGCAAC
CCTCGCCTTTAGTTGCCA-------------------CGCAAGTGGATCTCTAGAGGGAC
TGCCGGTGTT-AAACCGGAGGAAGGTGGGGATGACGTCAAGTCCTCATGG-CCTTTATGA
CCAGGGCTACACAC-GTGCTACAATGGCC--GGTACAACGCGTC-GCCAACCCGCGAGGG
GGAGCTAATCGC-ATAAAACCGGTCTCAGTTCAGATTGGAGTCTGCAACTC---GACTCC
ATGAAGGC-GGAATC-GCTAGTAA--TCGCGGATCAGC-ACGCCGCGG--TGAATACGTT
CCCGGGCCTTG--TACACACCGCCCGTCACACC-ATGGGAGTCGATTGCTCCAGAAGTCA
TCCCACCAA

#AJ233906_Cystobacter_violaceus
GAACGCTGGCGGCGTGC-CTAACACATGCAAGTCGAGCGCGAAT-GGAGCAATCCT----
--------AGTAGAG----------------------CGGCGCACGGGTGCGT-AACACG
TGGATAATCTGCCTGGGTGTCTGGGATAACCAGTCGAAAGAT-TGGCTAATACCGGATAA
GCCCCCGGGAGCTTCGGCTCCTGAGGGAAAAGGTGGCCTCTGTATACAAGC------TAT
CACACCTAGATGAGTCCGCGGCCCATCA-GCTAGTTGGCGGGGTAATGGCCCACCAAGGC
GACGACGGGTAGCTGGTCTGAGAGGACGATCAGCCACACTGGAACTGAGACACGGTCCAG
ACTCCTACGGGAGG----CAGCAGTGGGGAATT-TTGCGCAATGGGC-GAAAGCCTGACG
CAGC-AACGCCGCGTGTGTGATGAAGGTCTTC-GGATTG----TAAAGCACTTTCGACCG
GGACGAAAAC-----CCTCAGCCTAAC--ACGCTGGGGCTTGACGGTACCGGGAG-AAGA
AGCACCGGCTAACTCTGTGCCAGCAGCCGCGGTAATACAGAGGGTGCAAGCGTTGTTCGG
AATTATTGGGCGTAAAGCGCG-TGTAGGCGG-CTTTGCAA-GTCGGGTG--TGAA--AGC
CCTCAGCTCAACTGA-GGAAGTGCGCCCGAA--ACTGCAGAGCTTGAGTGCCGGAGA-GG
GTGGCGGAATTCCCCAAGTAGAGGTGAAATTCGTAGA-TATGGGG-AGGAACACCGGTGG
CGAAGGCGGCCACCTGGACGGTAACTGACGCTGAGACGCGAAAGCGTGGGGAGCAAACAG
GATTAGATACCCTGGTAGTCCACGCCGTAAACGATGAGAACTAGGTGTCGTGGG---TGT
TGACCCCCGCGGTGCCG-TAGCTAACGCATTAAGTTCTCCGCCTGGGAAGTACGGTCGCA
AGACTAAAACTCAAAGGAATTGACGGGGGCCCGCACAAGCGGTGGAGCATGTGGTTTAAT
TCGACGCAACGCGCAGAACCTTA-CCTGGTCTTGA-CATC----CTCGGAATCCTTCAGA
GATG-AGGGAGTGCCCGCAAGGG---------------AACCGAGAGACAGGTGCTGCAT
GGCTGTC-GTCAGCTCGTGTC-GTGAGATGTTGGGTT-AAGTCCC-GCAACGAGCGCAAC
CCTCGCCTTTAGTTGCCA-------------------CGCAAGTGGATCTCTAGAGGGAC
TGCCGGTGTT-AAACCGGAGGAAGGTGGGGATGACGTCAAGTCCTCATGG-CCTTTATGA
CCAGGGCTACACAC-GTGCTACAATGGCC--GGTACAACGCGTC-GCCAACCCGCGAGGG
GGAGCTAATCGC-ATAAAACCGGTCTCAGTTCAGATTGGAGTCTGCAACTC---GACTCC
ATGAAGGC-GGAATC-GCTAGTAA--TCGCGGATCAGC-ACGCCGCGG--TGAATACGTT
CCCGGGCCTTG--TACACACCGCCCGTCACACC-ATGGGAGTCGATTGCTCCAGAAGTCA
TCTCACCAA

#AJ233914_Myxococcus_coralloides
GAACGCTGGCGGCGTGC-CTAACACATGCAAGTCGAGCGCGAAT-GGGGCAACCCT----
--------AGTAGAG----------------------CGGCGCACGGGTGCGT-AACACG
TGGATAATCTGCCTGGATGCCTGGGATAACCAGTCGAAAGAT-TGGCTAATACCGGATAA
GCCCACGGTTTCTTCGGAGACTGAGGGAAAAGGTGGCCTCTGTATACAAGC------TAT
CACAACCAGATGAGTCCGCGGCCCATCA-GCTAGTTGGCGGGGTAATGGCCCACCAAGGC
AACGACGGGTAGCTGGTCTGAGAGGACGATCAGCCACACTGGAACTGAGACACGGTCCAG
ACTCCTACGGGAGG----CAGCAGTGGGGAATT-TTGCGCAATGGGC-GAAAGCCTGACG
CAGC-AACGCCGCGTGTGTGATGAAGGTCTTT-GGATTG----TAAAGCACTTTCGACCG
GGACGAAAAC-----CCGAAGCCTAAT--ACGCTTCGGCTTGACGGTACCGGGAG-AAGA
AGCACCGGCTAACTCTGTGCCAGCAGCCGCGGTAATACAGAGGGTGCAAGCGTTGTTCGG
AATTATTGGGCGTAAAGCGCG-CGTAGGCGG-CTTTGCAA-GTCGGGTG--TGAA--AGC
CCTCAGCTCAACTGA-GGAAGTGCGCCCGAA--ACTGCAGAGCTTGAGTGCCGGAGA-GG
GTGGCGGAATTCCCCAAGTAGAGGTGAAATTCGTAGA-TATGGGG-AGGAACACCGGTGG
CGAAGGCGGCCACCTGGACGGTAACTGACGCTGAGACGCGAAAGCGTGGGTAGCAAACAG
GATTAGATACCCTGGTAGTCCACGCCGTAAACGATGAGAACTAGGTGTCCTGGG---AGT
TGACCCCCGCGGTGCCG-TAGCTAACGCATTAAGTTCTCCGCCTGGGAAGTACGGTCGCA
AGACTAAAACTCAAAGGAATTGACGGGGGCCCGCACAAGCGGTGGAGCATGTGGTTTAAT
TCGACGCAACGCGCAGAACCTTA-CCTGGTCTTGA-CATC----CTCGAAATCCTTCAGA
GATG-AGGGAGTGCCCGCAAGGG---------------AATCGAGAGACAGGTGCTGCAT
GGCTGTC-GTCAGCTCGTGTC-GTGAGATGTTGGGTT-AAGTCCC-GCAACGAGCGCAAC
CCTCGCCTTTAGTTGCCA-------------------CGCAAGTGGATCTCTAGAGGGAC
TGCCGGTGTT-AAACCGGAGGAAGGTGGGGATGACGTCAAGTCCTCATGG-CCTTTATGA
CCAGGGCTACACAC-GTGCTACAATGGCC--GGTACAGAGCGCT-GCAAACCCGCGAGGG
GGAGCTAATCGC-AGAAAACCGGTCTCAGTTCAGATTGGAGTCTGCAACTC---GACTCC
ATGAAGGC-GGAATC-GCTAGTAA--TCGCAGATCAGC-ACGCTGCGG--TGAATACGTT
CCCGGGCCTTG--TACACACCGCCCGTCACACC-ATGGGAGTCGATTGCTCCAGAAGTCA
CCTCACCAA

#AJ233915_Myxococcus_coralloides
GAACGCTGGCGGCGTGC-CTAACACATGCAAGTCGAGCGCGAAT-GGGGAAACCCT----
--------AGTAGAG----------------------CGGCGCACGGGTGCGT-AACACG
TGGATAATCTGCCTGGATGCCTGGGATAACCAGTCGAAAGAT-TGGCTAATACCGGATAA
GCCCACGGTCTCTTCGGAGACTGAGGGAAAAGGTGGCCTCTGTATACAAGC------TAT
CACAACCAGATGAGTCCGCGGCCCATCA-GCTAGTTGGCGGGGTAATGGCCCACCAAGGC
GACGACGGGTAGCTGGTCTGAGAGGACGATCAGCCACACTGGAACTGAGACACGGTCCAG
ACTCCTACGGGAGG----CAGCAGTGGGGAATT-TTGCGCAATGGGC-GAAAGCCTGACG
CAGC-AACGCCGCGTGTGTGATGAAGGTCTTT-GGATTG----TAAAGCACTTTCGACCG
GGACGAAAAC-----CCGAAGGCTAAC--ATCCTTCGGCTTGACGGTACCGGGAG-AAGA
AGCACCGGCTAACTCTGTGCCAGCAGCCGCGGTAATACAGAGGGTGCAAGCGTTGTTCGG
AATTATTGGGCGTAAAGCGCG-TGTAGGCGG-CTTTGCAA-GTCGGGTG--TGAA--AGC
CCTCAGCTCAACTGA-GGAAGTGCGCCCGAA--ACTGCAGAGCTTGAGTGCCGGAGA-GG
GTGGCGGAATTCCCCAAGTAGAGGTGAAATTCGTAGA-TATGGGG-AGGAACACCGGTGG
CGAAGGCGGCCACCTGGACGGTAACTGACGCTGAGACGCGAAAGCGTGGGTAGCAAACAG
GATTAGATACCCTGGTAGTCCACGCCGTAAACGATGAGAACTAGGTGTCGTGGG---AGT
TGACCCCCGCGGTGCCG-TAGCTAACGCATTAAGTTCTCCGCCTGGGAAGTACGGTCGCA
AGACTAAAACTCAAAGGAATTGACGGGGGCCCGCACAAGCGGTGGAGCATGTGGTTTAAT
TCGACGCAACGCGCAGAACCTTA-CCTGGTCTTGA-CATC----CTCGGAATCCTTCAGA
GATG-AGGGAGTGCCCGCAAGGG---------------AACCGAGAGACAGGTGCTGCAT
GGCTGTC-GTCAGCTCGTGTC-GTGAGATGTTGGGTT-AAGTCCC-GCAACGAGCGCAAC
CCTCGCCTTTAGTTGCCA-------------------CGCAAGTGGATCTCTAGAGGGAC
TGCCGGTGTT-AAACCGGAGGAAGGTGGGGATGACGTCAAGTCCTCATGG-CCTTTATGA
CCAGGGCTACACAC-GTGCTACAATGGCC--GGTACAGAGCGCT-GCAAACCCGCGAGGG
GGAGCTAATCGC-AGAAAACCGGTCTCAGTTCAGATTGGAGTCTGCAACTC---GACTCC
ATGAAGGC-GGAATC-GCTAGTAA--TCGCAGATCAGC-ACGCTGCGG--TGAATACGTT
CCCGGGCCTTG--TACACACCGCCCGTCACACC-ATGGGAGTCGATTGCTCCAGAAGTCA
CCTCACCAA

#AJ233920_Myxococcus_macrosporus
GAACGCTGGCGGCGTGC-CTAACACATGCAAGTCGAGCGCGAATAGGGGCAACCCTT---
--------AGTAGAG----------------------CGGCGCACGGGTGCGT-AACACG
TGGATAATCTGCCTGGATGCCCGGGATAACCAGTCGAAAGAT-TGGCTAATACCGGATAA
GCCCACGGCCTCTTCGGAGACTGAGGGAAAAGGTGGCCTCTGTATACAAGC------TAT
CACAACCAGATGAGTCCGCGGCCCATCA-GCTAGTTGGCGGGGTAATGGCCCACCAAGGC
AACGACGGGTAGCTGGTCTGAGAGGACGATCAGCCACACTGGAACTGAGACACGGTCCAG
ACTCCTACGGGAGG----CAGCAGTGGGGAATT-TTGCGCAATGGGC-GAAAGCCTGACG
CAGC-AACGCCGCGTGTGTGATGAAGGTCTTT-GGATTG----TAAAGCACTTTCGACCG
GGACGAAAAC-----CCGTTGGCTAAC--ATCCAACGGCTTGACGGTACCGGGAG-AAGA
AGCACCGGCTAACTCTGTGCCAGCAGCCGCGGTAATACAGAGGGTGCAAGCGTTGTTCGG
AATTATTGGGCGTAAAGCGCG-TGTAGGCGG-CGTGACAA-GTCGGGTG--TGAA--AGC
CCTCAGCTCAACTGA-GGAAGTGCGCCCGAA--ACTGTCGTGCTTGAGTGCCGGAGA-GG
GTGGCGGAATTCCCCAAGTAGAGGTGAAATTCGTAGA-TATGGGG-AGGAACACCGGTGG
CGAAGGCGGCCACCTGGACGGTTACTGACGCTGAGACGCGAAAGCGTGGGGAGCAAACAG
GATTAGATACCCTGGTAGTCCACGCCGTAAACGATGAGAACTAGGTGTCGTGGG---AGT
TGACCCCCGCGGTGCCG-AAGCTAACGCATTAAGTTCTCCGCCTGGGAAGTACGGTCGCA
AGACTAAAACTCAAAGGAATTGACGGGGGCCCGCACAAGCGGTGGAGCATGTGGTTTAAT
TCGACGCAACGCGCAGAACCTTA-CCTGGTCTTGA-CATC----CTTGGAATCCCTCAGA
GATG-AGGGAGTGCCCGCAAGGG---------------AACCAAGAGACAGGTGCTGCAT
GGCTGTC-GTCAGCTCGTGTC-GTGAGATGTTGGGTT-AAGTCCC-GCAACGAGCGCAAC
CCTCGCCTTTAGTTGCCA-------------------CGCAAGTGGATCTCTAGAGGGAC
TGCCGGTGTT-AAACCGGAGGAAGGTGGGGATGACGTCAAGTCCTCATGG-CCTTTATGA
CCAGGGCTACACAC-GTGCTACAATGGCC--GGTACAGAGCGTT-GCCAACCCGCGAGGG
GGAGCTAATCGC-ATAAAACCGGTCTCAGTTCAGATTGGAGTCTGCAACTC---GACTCC
ATGAAGGC-GGAATC-GCTAGTAA--TCGCAGATCAGC-ACGCTGCGG--TGAATACGTT
CCCGGGCCTTG--TACACACCGCCCGTCACACC-ATGGGAGTCGATTGCTCCAGAAGTCA
TCTCACCAA

#AJ233921_Myxococcus_macrosporus
GAACGCTGGCGGCGTGC-CTAACACATGCAAGTCGAGCGCGAATAGGGGCAACCCTT---
--------AGTAGAG----------------------CGGCGCACGGGTGCGT-AACACG
TGGATAATCTGCCTGAGTGCTCGGGATAACCAGTCGAAAGAT-TGGCTAATACCGGATAA
GCCCACGGTTTCTTCGGAGACTGAGGGAAAAGGTGGCCTCTGTATACAAGC------TAT
CACATTCAGATGAGTCCGCGGCCCATCA-GCTAGTTGGCGGGGTAATGGCCCACCAAGGC
GACGACGGGTAGCTGGTCTGAGAGGACGATCAGCCACACTGGAACTGAGACACGGTCCAG
ACTCCTACGGGAGG----CAGCAGTGGGGAATT-TTGCGCAATGGGC-GAAAGCCTGACG
CAGC-AACGCCGCGTGTGTGATGAAGGTCTTT-GGATTG----TAAAGCACTTTCGACCG
GGAAGAAAAC-----CCGTTGGCTAAC--ATCCAACGGCTTGACGGTACCGGGAG-AAGA
AGCACCGGCTAACTCTGTGCCAGCAGCCGCGGTAATACAGAGGGTGCAAGCGTTGTTCGG
AATTATTGGGCGTAAAGCGCG-TGTAGGCGG-CGTGACAA-GTCGGGTG--TGAA--AGC
CCTCAGCTCAACTGA-GGAAGTGCGCCCGAA--ACTGTCGTGCTTGAGTGCCGGAGA-GG
GTGGCGGAATTCCCCAAGTAGAGGTGAAATTCGTAGA-TATGGGG-AGGAACACCGGTGG
CGAAGGCGGCCACCTGGACGGTAACTGACGCTGAGACGCGAAAGCGTGGGGAGCAAACAG
GATTAGATACCCTGGTAGTCCACGCCGTAAACGATGAGAACTAGGTGTCGTGGG---AGT
TGACCCCCGCGGTGCCG-AAGCTAACGCATTAAGTTCTCCGCCTGGGAAGTACGGTCGCA
AGACTAAAACTCAAAGGAATTGACGGGGGCCCGCACAAGCGGTGGAGCATGTGGTTTAAT
TCGACGCAACGCGCAGAACCTTA-CCTGGTCTTGA-CATC----CTCGGAATCCTTCAGA
GATG-AGGGAGTGCCCGCAAGGG---------------AACCGAGAGACAGGTGCTGCAT
GGCTGTC-GTCAGCTCGTGTC-GTGAGATGTTGGGTT-AAGTCCC-GCAACGAGCGCAAC
CCTCGCCTTTAGTTGCCA-------------------CGCAAGTGGATCTCTAGAGGGAC
TGCCGGTGTT-AAACCGGAGGAAGGTGGGGATGACGTCAAGTCCTCATGG-CCTTTATGA
CCAGGGCTACACAC-GTGCTACAATGGCC--GGTACAGAGCGTT-GCCAACCCGCGAGGG
GGAGCTAATCGC-ATAAAACCGGTCTCAGTTCAGATTGGAGTCTGCAACTC---GACTCC
ATGAAGGC-GGAATC-GCTAGTAA--TCGCAGATCAGC-ACGCTGCGG--TGAATACGTT
CCCGGGCCTTG--TACACACCGCCCGTCACACC-ATGGGAGTCGATTGCTCCAGAAGTCA
TCTCACCAA

#AJ233900_Cystobacter_ferrugineus
GAACGCTGGCGGCGTGC-CTAACACATGCAAGTCGAGCGCGAAT-GGAGCAATCCT----
--------AGTAGAG----------------------CGGCGCACGGGTGCGT-AACACG
TGGATAATCTGCCTGGGTGTCTGGGATAACCAGTCGAAAGAC-TGGCTAATACCGGATAA
GCCCCCGGGAGCTTCGGCTCCAGAGGGAAAAGGTGGCCTCTGTATACAAGC------TAT
CACATCCAGATGAGTCCGCGGCCCATCA-GCTAGTTGGCGGGGTAATGGCCCACCAAGGC
AACGACGGGTAGCTGGTCTGAGAGGACGATCAGCCACACTGGAACTGAGACACGGTCCAG
ACTCCTACGGGAGG----CAGCAGTGGGGAATT-TTGCGCAATGGGC-GAAAGCCTGACG
CAGC-AACGCCGCGTGTGTGATGAAGGTCTTC-GGATTG----TAAAGCACTTTCGACCG
GGACGAAAAC-----CCGTTGGCTAAC--ATCCAACGGCTTGACGGTACCGGGAG-AAGA
AGCACCGGCTAACTCTGTGCCAGCAGCCGCGGTAATACAGAGGGTGCAAGCGTTGTTCGG
AATTATTGGGCGTAAAGCGCG-TGTAGGCGG-CTTTGCAA-GTCGGGTG--TGAA--AGC
CCTCAGCTCAACTGA-GGAAGTGCGCCCGAA--ACTGCAGAGCTTGAGTGCCGGAGA-GG
GTGGCGGAATTCCCCAAGTAGAGGTGAAATTCGTAGA-TATGGGG-AGGAACACCGGTGG
CGAAGGCGGCCACCTGGACGGTAACTGACGCTGAGACGCGAAAGCGTGGGGAGCAAACAG
GATTAGATACCCTGGTAGTCCACGCCGTAAACGATGAGAACTAGGTGTCGTGGG---TGT
TGACCCCCGCGGTGCCG-TAGCTAACGCATTAAGTTCTCCGCCTGGGAAGTACGGTCGCA
AGACTAAAACTCAAAGGAATTGACGGGGGCCCGCACAAGCGGTGGAGCATGTGGTTTAAT
TCGACGCAACGCGCAGAACCTTA-CCTGGTCTTGA-CATC----CTCGGAATCCTTCAGA
GATG-AGGGAGTGCCCGCAAGGG---------------AACCGAGAGACAGGTGCTGCAT
GGCTGTC-GTCAGCTCGTGTC-GTGAGATGTTGGGTT-AAGTCCC-GCAACGAGCGCAAC
CCTCGCCTTTAGTTGCCA-------------------CGCAAGTGGATCTCTAGAGGGAC
TGCCGGTGTT-AAACCGGAGGAAGGTGGGGATGACGTCAAGTCCTCATGG-CCTTTATGA
CCAGGGCTACACAC-GTGCTACAATGGCC--GGTACAACGCGTC-GCCAACCCGCGAGGG
GGAGCTAATCGC-ATAAAACCGGTCTCAGTTCAGATTGGAGTCTGCAACTC---GACTCC
ATGAAGGC-GGAATC-GCTAGTAA--TCGCGGATCAGC-ACGCCGCGG--TGAATACGTT
CCCGGGCCTTG--TACACACCGCCCGTCACACC-ATGGGAGTCGATTGCTCCAGAAGTCA
TCTCACCAA

#AJ233901_Cystobacter_ferrugineus
GAACGCTGGCGGCGTGC-CTAACACATGCAAGTCGAGCGCGAAT-GGAGCAATCCT----
--------AGTAGAG----------------------CGGCGCACGGGTGCGT-AACACG
TGGATAATCTGCCTGGGTGTCTGGGATAACCAGTCGAAAGAT-TGGCTAATACCGGATAA
GCCCCCGGGAGCTTCGGCTCTTGAGGGAAAAGGTGGCCTCTGTATACAAGC------TAT
CACATCCAGATGAGTCCGCGGCCCATCA-GCTAGTTGGCGGGGTAATGGCCCACCAAGGC
AACGACGGGTAGCTGGTCTGAGAGGACGATCAGCCACACTGGAACTGAGACACGGTCCAG
ACTCCTACGGGAGG----CAGCAGTGGGGAATT-TTGCGCAATGGGC-GAAAGCCTGACG
CAGC-AACGCCGCGTGTGTGATGAAGGTCTTT-GGATTG----TAAAGCACTTTCGACCG
GGACGAAAAC-----CCCTGGGCTAAT--ACTCCAGGGCTTGACGGTACCGGGAG-AAGA
AGCACCGGCTAACTCTGTGCCAGCAGCCGCGGTAATACAGAGGGTGCAAGCGTTGTTCGG
AATTATTGGGCGTAAAGCGCG-TGTAGGCGG-CTTTGCAA-GTCGGATG--TGAA--AGC
CCTCGGCTCAACCGA-GGAAGTGCGTTCGAA--ACTGCAGAGCTTGAGTGCCGGAGA-GG
GTGGCGGAATTCCCCAAGTAGAGGTGAAATTCGTAGA-TATGGGG-AGGAACACCGGTGG
CGAAGGCGGCCACCTGGACGGTCACTGACGCTGAGACGCGAAAGCGTGGGTAGCAAACAG
GATTAGATACCCTGGTAGTCCACGCCGTAAACGATGAGAACTAGGTGTCGTGGG---TGT
TGACCCCCGCGGTGCCG-TAGCTAACGCATTAAGTTCTCCGCCTGGGAAGTACGGTCGCA
AGACTAAAACTCAAAGGAATTGACGGGGGCCCGCACAAGCGGTGGAGCATGTGGTTTAAT
TCGACGCAACGCGCAGAACCTTA-CCTGGTCTTGA-CATC----CTCGGAATGCCTCAGA
GATG-AGGCGGTGCCCGCAAGGG---------------AACCGAGAGACAGGTGCTGCAT
GGCTGTC-GTCAGCTCGTGTC-GTGAGATGTTGGGTT-AAGTCCC-GCAACGAGCGCAAC
CCTCGCCTTTAGTTGCCG-------------------CGCAAGCGGATCTCTAGAGGGAC
TGCCGGTGTT-AAACCGGAGGAAGGTGGGGATGACGTCAAGTCCTCATGG-CCTTTATGA
CCAGGGCTACACAC-GTGCTACAATGGCC--GGTACAAAGCGTT-GCCAACTCGCGAGAG
GGAGCTAATCGC-ATAAAACCGGTCTCAGTTCAGATTGGAGTCTGCAACTC---GACTCC
ATGAAGGC-GGAATC-GCTAGTAA--TCGCAGATCAGC-ACGCTGCGG--TGAATACGTT
CCCGGGCCTTG--TACACACCGCCCGTCACACC-ATGGGAGTCGATTGCTCCAGAAGTCA
TCTCACCAA

#AJ233902_Cystobacter_ferrugineus
GAACGCTGGCGGCGTGC-CTAACACATGCAAGTCGAGCGCGAAT-GGAGCAATCCT----
--------AGTAGAG----------------------CGGCGCACGGGTGCGT-AACACG
TGGATAATCTGCCTGGGTGTCTGGGATAACCAGTCGAAAGAT-TGGCTAATACCGGATAA
GCCCCCGGGAGCTTCGGCTCTTGAGGGAAAAGGTGGCCTCTGTATACAAGC------TAT
CACATCCAGATGAGTCCGCGGCCCATCA-GCTAGTTGGCGGGGTAATGGCCCACCAAGGC
GACGACGGGTAGCTGGTCTGAGAGGACGATCAGCCACACTGGAACTGAGACACGGTCCAG
ACTCCTACGGGAGG----CAGCAGTGGGGAATT-TTGCGCAATGGGC-GAAAGCCTGACG
CAGC-AACGCCGCGTGTGTGATGAAGGTCTTT-GGATTG----TAAAGCACTTTCGACCG
GGACGAAAAC-----CTGTTGGCTAAC--ATCCAGCAGCTTGACGGTACCGGGAG-AAGA
AGCACCGGCTAACTCTGTGCCAGCAGCCGCGGTAATACAGAGGGTGCAAGCGTTGTTCGG
AATTATTGGGCGTAAAGCGCG-TGTAGGCGG-CTTTGCAA-GTCGGATG--TGAA--AGC
CCTCGGCTCAACCGA-GGAAGTGCGTTCGAA--ACTGCAGAGCTTGAGTGCCGGAGA-GG
GTGGCGGAATTCCCCAAGTAGAGGTGAAATTCGTAGA-TATGGGG-AGGAACACCGGTGG
CGAAGGCGGCCACCTGGACGGTCACTGACGCTGAGACGCGAAAGCGTGGGTAGCAAACAG
GATTAGATACCCTGGTAGTCCACGCCGTAAACGATGAGAACTAGGTGTCGTGGG---TGT
TGACCCCCGCGGTGCCG-TAGCTAACGCATTAAGTTCTCCGCCTGGGAAGTACGGTCGCA
AGACTAAAACTCAAAGGAATTGACGGGGGCCCGCACAAGCGGTGGAGCATGTGGTTTAAT
TCGACGCAACGCGCAGAACCTTA-CCTGGTCTTGA-CATC----CTCGGAATGCCTCAGA
GATG-AGGCGGTGCCCGCAAGGG---------------AACCGAGAGACAGGTGCTGCAT
GGCTGTC-GTCAGCTCGTGTC-GTGAGATGTTGGGTT-AAGTCCC-GCAACGAGCGCAAC
CCTCGCCTTTAGTTGCCG-------------------CGCAAGCGGATCTCTAGAGGGAC
TGCCGGTGTT-AAACCGGAGGAAGGTGGGGATGACGTCAAGTCCTCATGG-CCTTTATGA
CCAGGGCTACACAC-GTGCTACAATGGCC--GGTACAAAGCGTT-GCCAACTCGCGAGAG
GGAGCTAATCGC-ATAAAACCGGTCTCAGTTCAGATTGGAGTCTGCAACTC---GACTCC
ATGAAGGC-GGAATC-GCTAGTAA--TCGCAGATCAGC-ACGCTGCGG--TGAATACGTT
CCCGGGCCTTG--TACACACCGCCCGTCACACC-ATGGGAGTCGATTGCTCCAGAAGTCA
TCTCACCAA

#M94276_Cystobacter_fuscus
GAACGCTGGCGGCGTGC-CTAACACATGCAAGTCGAGCGCGAAT-GGAGCAATCCT----
--------AGTAGAG----------------------CGGCGCACGGGTGCGT-AACACG
TGGATAATCTGCCTGGGTGTCTGGGATAACCAGTCGAAAGAT-TGGCTAATACCGGATAA
GCCCCCGGGAGCTTCGGCTCTTGAGGGAAAAGGTGGCCTCTGTATACAAGC------TAT
CACATCCAGATGAGTCCGCGGCCCATCA-GCTAGTTGGCGGGGTAATGGCCCACCAAGGC
AACGACGGGTAGCTGGTCTGAGAGGACGATCAGCCACACTGGAACTGAGACACGGTCCAG
ACTCCTACGGGAGG----CAGCAGTGGGGAATT-TTGCGCAATGGGC-GAAAGCCTGACG
CAGC-AACGCCGCGTGTGTGATGAAGGTCTTT-GGATTG----TAAAGCACTTTCGACCG
GGACGAAAAC-----CCCTGGGCTAAT--ACTCCAGGG?TTGACGGTACCGGGAG-AAGA
AGCACCGGCTAACTCT?TGCCAGCAGCCGCGGTAATACAGAGGGTGCAAGCGTTGTTCGG
AATTATTGGGCGTAAAGCGCG-TGTAGGCGG-CTTTGCAA-GTCGGATG--TGAA--AGC
CCTCGGCTCAACCGA-GGAAGTGCGTTCGAA--ACTGCAGAGCTTGAGTACCGGAGA-GG
GTGGCGGAATTCCCCAAGTAGAGGTGAAATTCGTAGA-TATGGGG-AGGAACACCGGCGG
CGAAGGCGGCCACCTGGACGG?CACTGACGCTGAGACGC??AAGCGTGGGTAGCAAACAG
GATTAGATACCCTGGTAGTCCACGCCGTAAACGATGAGAACTAGGTGTCGTGGG---TGT
TGACCC?CGCGGTGCCG-TAGCTAACGCATTAAGTTCTCCGCCTGGGAAGTACGGTCGCA
AGACTAAAACTCAAAGGAATTGACGGGGGCC?GCACAAGCGGTGGAGCATGTGGTTTAAT
TCG????AACGCGCAGAACCTTA-CCTGGTCTTGA-CATC----CTCGGAATGYCTCAGA
GATR-R????GTGCCCGCAAGGG---------------AACCGAGAGACAGGTGCTGCAT
GGCTGTC-GTCAGCTCGTGTC-GTGAGATGTTGGGTT-AAGTCCC-G?AACGAGCGCAAC
CCTCGCCTTTAGTTGCCG-------------------CGCAAGCG??TCTCTAGAGGGAC
TGCCGGTGTT-AAACCGGAGGAAGGTGGGGATGACGT?AAGTCCTCATGG-CCTTTATGA
CCAGGGCTACACAC-GTGCTACAATGGCC--GGTACAAAGCGTT-GC?AACT?GCGAGAG
GGAGCTAATCGC-ATAAAACCGG?CTCAG?TCAGATTGGAGTCTGCAACTC---GACTCC
ATGAAGGC-GGAATC-GCTAGTAA--TCGCAGATCAGC-ACGCTGCGG--TGAATACGTT
CCCGGGCCTTG--TAC?CACCGCCCGTCACACC-ATGGGAGTCGATTGCTCCAGAAGTCA
TCTCACCAA

#AJ233898_Cystobacter_fuscus
GAACGCTGGCGGCGTGC-CTAACACATGCAAGTCGAGCGCGAAT-GGAGCAATCCT----
--------AGTAGAG----------------------CGGCGCACGGGTGCGT-AACACG
TGGATAATCTGCCTGGGTGTCTGGGATAACCAGTCGAAAGAT-TGGCTAATACCGGATAA
GCCCCCGGGAGCTTCGGCTCTTGAGGGAAAAGGTGGCCTCTGTATACAAGC------TAT
CACATCCAGATGAGTCCGCGGCCCATCA-GCTAGTTGGCGGGGTAATGGCCCACCAAGGC
GACGACGGGTAGCTGGTCTGAGAGGACGATCAGCCACACTGGAACTGAGACACGGTCCAG
ACTCCTACGGGAGG----CAGCAGTGGGGAATT-TTGCGCAATGGGC-GAAAGCCTGACG
CAGC-AACGCCGCGTGTGTGATGAAGGTCTTT-GGATTG----TAAAGCACTTTCGACCG
GGACGAAAAC-----CCGTTGGCTAAC--ATCCAACGGCTTGACGGTACCGGGAG-AAGA
AGCACCGGCTAACTCTGTGCCAGCAGCCGCGGTAATACAGAGGGTGCAAGCGTTGTTCGG
AATTATTGGGCGTAAAGCGCG-TGTAGGCGG-CTTTGCAA-GTCGGATG--TGAA--AGC
CCTCGGCTCAACCGA-GGAAGTGCGTTCGAA--ACTGCAGAGCTTGAGTACCGGAGA-GG
GTGGCGGAATTCCCCAAGTAGAGGTGAAATTCGTAGA-TATGGGG-AGGAACACCGGTGG
CGAAGGCGGCCACCTGGACGGTCACTGACGCTGAGACGCGAAAGCGTGGGTAGCAAACAG
GATTAGATACCCTGGTAGTCCACGCCGTAAACGATGAGAACTAGGTGTCGTGGG---TGT
TGACCCCCGCGGTGCCG-TAGCTAACGCATTAAGTTCTCCGCCTGGGAAGTACGGTCGCA
AGACTAAAACTCAAAGGAATTGACGGGGGCCCGCACAAGCGGTGGAGCATGTGGTTTAAT
TCGACGCAACGCGCAGAACCTTA-CCTGGTCTTGA-CATC----CTCGGAATGCCTCAGA
GATG-AGGCGGTGCCCGCAAGGG---------------AACCGAGAGACAGGTGCTGCAT
GGCTGTC-GTCAGCTCGTGTC-GTGAGATGTTGGGTT-AAGTCCC-GCAACGAGCGCAAC
CCTCGCCTTTAGTTGCCG-------------------CGCAAGCGGATCTCTAGAGGGAC
TGCCGGTGTT-AAACCGGAGGAAGGTGGGGATGACGTCAAGTCCTCATGG-CCTTTATGA
CCAGGGCTACACAC-GTGCTACAATGGCC--GGTACAAAGCGTT-GCCAACTCGCGAGAG
GGAGCTAATCGC-ATAAAACCGGTCTCAGTTCAGATTGGAGTCTGCAACTC---GACTCC
ATGAAGGC-GGAATC-GCTAGTAA--TCGCAGATCAGC-ACGCTGCGG--TGAATACGTT
CCCGGGCCTTG--TACACACCGCCCGTCACACC-ATGGGAGTCGATTGCTCCAGAAGTCA
TCTCACCAA

#AJ233899_Cystobacter_fuscus
GAACGCTGGCGGCGTGC-CTAACACATGCAAGTCGAGCGCGAAT-GGAGCAATCCT----
--------AGTAGAG----------------------CGGCGCACGGGTGCGT-AACACG
TGGATAATCTGCCTGGGTGTCTGGGATAACCAGTCGAAAGAT-TGGCTAATACCGGATAA
GCCCCCGGGAGCTTCGGCTCTTGAGGGAAAAGGTGGCCTCTGTATACAAGC------TAT
CACATCCAGATGAGTCCGCGGCCCATCA-GCTAGTTGGCGGGGTAATGGCCCACCAAGGC
AACGACGGGTAGCTGGTCTGAGAGGACGATCAGCCACACTGGAACTGAGACACGGTCCAG
ACTCCTACGGGAGG----CAGCAGTGGGGAATT-TTGCGCAATGGGC-GAAAGCCTGACG
CAGC-AACGCCGCGTGTGTGATGAAGGTCTTT-GGATTG----TAAAGCACTTTCGACCG
GGACGAAAAC-----CCCTGGGCTAAT--ACTCCAGGGCTTGACGGTACCGGGAG-AAGA
AGCACCGGCTAACTCTGTGCCAGCAGCCGCGGTAATACAGAGGGTGCAAGCGTTGTTCGG
AATTATTGGGCGTAAAGCGCG-TGTAGGCGG-CTTTGCAA-GTCGGATG--TGAA--AGC
CCTCGGCTCAACCGA-GGAAGTGCGTTCGAA--ACTGCAGAGCTTGAGTGCCGGAGA-GG
GTGGCGGAATTCCCCAAGTAGAGGTGAAATTCGTAGA-TATGGGG-AGGAACACCGGTGG
CGAAGGCGGCCACCTGGACGGTCACTGACGCTGAGACGCGAAAGCGTGGGTAGCAAACAG
GATTAGATACCCTGGTAGTCCACGCCGTAAACGATGAGAACTAGGTGTCGTGGG---TGT
TGACCCCCGCGGTGCCG-TAGCTAACGCATTAAGTTCTCCGCCTGGGAAGTACGGTCGCA
AGACTAAAACTCAAAGGAATTGACGGGGGCCCGCACAAGCGGTGGAGCATGTGGTTTAAT
TCGACGCAACGCGCAGAACCTTA-CCTGGTCTTGA-CATC----CTCGGAATGCCTCAGA
GATG-AGGCGGTGCCCGCAAGGG---------------AACCGAGAGACAGGTGCTGCAT
GGCTGTC-GTCAGCTCGTGTC-GTGAGATGTTGGGTT-AAGTCCC-GCAACGAGCGCAAC
CCTCGCCTTTAGTTGCCG-------------------CGCAAGCGGATCTCTAGAGGGAC
TGCCGGTGTT-AAACCGGAGGAAGGTGGGGATGACGTCAAGTCCTCATGG-CCTTTATGA
CCAGGGCTACACAC-GTGCTACAATGGCC--GGTACAAAGCGTT-GCCAACTCGCGAGAG
GGAGCTAATCGC-ATAAAACCGGTCTCAGTTCAGATTGGAGTCTGCAACTC---GACTCC
ATGAAGGC-GGAATC-GCTAGTAA--TCGCAGATCAGC-ACGCTGCGG--TGAATACGTT
CCCGGGCCTTG--TACACACCGCCCGTCACACC-ATGGGAGTCGATTGCTCCAGAAGTCA
TCTCACCAA

#AJ233897.1_Cystobacter_fuscus
GAACGCTGGCGGCGTGC-CTAACACATGCAAGTCGAGCGCGAAT-GGAGCAATCCT----
--------AGTAGAG----------------------CGGCGCACGGGTGCGT-AACACG
TGGATAATCTGCCTGGGTGTCTGGGATAACCAGTCGAAAGAT-TGGCTAATACCGGATAA
GCCCCCGGGAGCTTCGGCTCTTGAGGGAAAAGGTGGCCTCTGTATACAAGC------TAT
CACATCCAGATGAGTCCGCGGCCCATCA-GCTAGTTGGCGGGGTAATGGCCCACCAAGGC
AACGACGGGTAGCTGGTCTGAGAGGACGATCAGCCACACTGGAACTGAGACACGGTCCAG
ACTCCTACGGGAGG----CAGCAGTGGGGAATT-TTGCGCAATGGGC-GAAAGCCTGACG
CAGC-AACGCCGCGTGTGTGATGAAGGTCTTT-GGATTG----TAAAGCACTTTCGACCG
GGACGAAAAC-----CCGTTGGCTAAC--ATCCAACGGCTTGACGGTACCGGGAG-AAGA
AGCACCGGCTAACTCTGTGCCAGCAGCCGCGGTAATACAGAGGGTGCAAGCGTTGTTCGG
AATTATTGGGCGTAAAGCGCG-TGTAGGCGG-CTTTGCAA-GTCGGATG--TGAA--AGC
CCTCGGCTCAACCGA-GGAAGTGCGTTCGAA--ACTGCAGAGCTTGAGTACCGGAGA-GG
GTGGCGGAATTCCCCAAGTAGAGGTGAAATTCGTAGA-TATGGGG-AGGAACACCGGTGG
CGAAGGCGGCCACCTGGACGGTCACTGACGCTGAGACGCGAAAGCGTGGGTAGCAAACAG
GATTAGATACCCTGGTAGTCCACGCCGTAAACGATGAGAACTAGGTGTCGTGGG---TGT
TGACCCCCGCGGTGCCG-TAGCTAACGCATTAAGTTCTCCGCCTGGGAAGTACGGTCGCA
AGACTAAAACTCAAAGGAATTGACGGGGGCCCGCACAAGCGGTGGAGCATGTGGTTTAAT
TCGACGCAACGCGCAGAACCTTA-CCTGGTCTTGA-CATC----CTCGGAATGCCTCAGA
GATG-AGGCGGTGCCCGCAAGGG---------------AACCGAGAGACAGGTGCTGCAT
GGCTGTC-GTCAGCTCGTGTC-GTGAGATGTTGGGTT-AAGTCCC-GCAACGAGCGCAAC
CCTCGCCTTTAGTTGCCG-------------------CGCAAGCGGATCTCTAGAGGGAC
TGCCGGTGTT-AAACCGGAGGAAGGTGGGGATGACGTCAAGTCCTCATGG-CCTTTATGA
CCAGGGCTACACAC-GTGCTACAATGGCC--GGTACAAAGCGTT-GCCAACTCGCGAGAG
GGAGCTAATCGC-ATAAAACCGGTCTCAGTTCAGATTGGAGTCTGCAACTC---GACTCC
ATGAAGGC-GGAATC-GCTAGTAA--TCGCAGATCAGC-ACGCTGCGG--TGAATACGTT
CCCGGGCCTTG--TACACACCGCCCGTCACACC-ATGGGAGTCGATTGCTCCAGAAGTCA
TCTCACCAA

#AJ233907_Melittangium_alboraceum
GAACGCTGGCGGCGTGC-CTAACACATGCAAGTCGAGCGCGAAT-GGAGCAATCCT----
--------AGTAGAG----------------------CGGCGCACGGGTGCGT-AACACG
TGGGTAATCTGCCTGGGTGTCTGGGATAACCAGTCGAAAGAT-TGGCTAATACCGGATAA
GCCCCCGGGAGCTTCGGCTTCTGAGGGAAAAGGTGGCCTCTGTATACAAGC------TAT
CACACCCAGATGAGCCCGCGGCCCATCA-GCTAGTTGGCGGGGTAATGGCCCACCAAGGC
AACGACGGGTAGCTGGTCTGAGAGGACGATCAGCCACACTGGAACTGAGACACGGTCCAG
ACTCCTACGGGAGG----CAGCAGTGGGGAATT-TTGCGCAATGGGC-GAAAGCCTGACG
CAGC-AACGCCGCGTGTGTGATGAAGGTCTTT-GGATTG----TAAAGCACTTTCGACCG
GGACGAAAAC-----CCCCTGGCTAAT--ACTCAGGGGCTTGACGGTACCGGGAG-AAGA
AGCACCGGCTAACTCTGTGCCAGCAGCCGCGGTAATACAGAGGGTGCAAGCGTTGTTCGG
AATTATTGGGCGTAAAGCGCG-TGTAGGCGG-CTTTGCAA-GTCGGATG--TGAA--AGC
CCTCGGCTCAACCGA-GGAAGTGCGTTCGAA--ACTGCAGAGCTTGAGTGCCGGAGA-GG
GTGGCGGAATTCCCCAAGTAGAGGTGAAATTCGTAGA-TATGGGG-AGGAACACCGGTGG
CGAAGGCGGCCACCTGGACGGTGACTGACGCTGAGACGCGAAAGCGTGGGTAGCAAACAG
GATTAGATACCCTGGTAGTCCACGCCGTAAACGATGAGAACTAGGTGTCGTGGG---TGT
TGACCCCCGCGGTGCCG-TAGCTAACGCATTAAGTTCTCCGCCTGGGAAGTACGGTCGCA
AGACTAAAACTCAAAGGAATTGACGGGGGCCCGCACAAGCGGTGGAGCATGTGGTTTAAT
TCGACGCAACGCGCAGAACCTTA-CCTGGTCTTGA-CATC----CTCGGAAAGCCTCAGA
GATG-AGGAAGTGCCCGCAAGGG---------------AGCCGAGAGACAGGTGCTGCAT
GGCTGTC-GTCAGCTCGTGTC-GTGAGATGTTGGGTT-AAGTCCC-GCAACGAGCGCAAC
CCTCGCCTTTAGTTGCCG-------------------CGCAAGCGGATCTCTAGAGGGAC
TGCCGGTGTT-AAACCGGAGGAAGGTGGGGATGACGTCAAGTCCTCATGG-CCTTTATGA
CCAGGGCTACACAC-GTGCTACAATGGCC--GGTACAAAGCGTT-GCCAACTCGCGAGAG
GGAGCTAATCGC-ATAAAACCGGTCTCAGTTCAGATTGGAGTCTGCAACTC---GACTCC
ATGAAGGC-GGAATC-GCTAGTAA--TCGCAGATCAGC-ACGCTGCGG--TGAATACGTT
CCCGGGCCTTG--TACACACCGCCCGTCACACC-ATGGGAGTCGATTGCTCCAGAAGTCA
TCTCACCAA

#AJ233908_Melittangium_boletus
GAACGCTGGCGGCGTGC-CTAACACATGCAAGTCGAGCGCGAAT-GGAGCAATCCT----
--------AGTAGAG----------------------CGGCGCACGGGTGCGT-AACACG
TGGGTAATCTGCCTGGGTGTCTGGGATAACCAGTCGAAAGAT-TGGCTAATACCGGATGA
GCCCCCGGGAGCTTCGGCTCTTGAGGGAAAAGGTGGCCTCTGTATACAAGC------TAT
CACACCCAGATGAGTCCGCGGCCCATCA-GCTAGTTGGCGGGGTAATGGCCCACCAAGGC
GACGACGGGTAGCTGGTCTGAGAGGACGATCAGCCACACTGGAACTGAGACACGGTCCAG
ACTCCTACGGGAGG----CAGCAGTGGGGAATT-TTGCGCAATGGGC-GAAAGCCTGACG
CAGC-AACGCCGCGTGTGTGATGAAGGTCTTT-GGATTG----TAAAGCACTTTCGACCG
GGACGAAAAC-----CCCCTGGCTAAT--ACTCAGGGGCTTGACGGTACCGGGAG-AAGA
AGCACCGGCTAACTCTGTGCCAGCAGCCGCGGTAATACAGAGGGTGCAAGCGTTGTTCGG
AATTATTGGGCGTAAAGCGCG-TGTAGGCGG-CTTTGCAA-GTCGGATG--TGAA--AGC
CCTCGGCTCAACCGA-GGAAGTGCGTTCGAA--ACTGCAGAGCTTGAGTGCCGGAGA-GG
GTGGCGGAATTCCCCAAGTAGAGGTGAAATTCGTAGA-TATGGGG-AGGAACACCGGTGG
CGAAGGCGGCCACCTGGACGGTGACTGACGCTGAGACGCGAAAGCGTGGGTAGCAAACAG
GATTAGATACCCTGGTAGTCCACGCCGTAAACGATGAGAACTAGGTGTCGTGGG---TGT
TGACCCCCGCGGTGCCG-TAGCTAACGCATTAAGTTCTCCGCCTGGGAAGTACGGTCGCA
AGACTAAAACTCAAAGGAATTGACGGGGGCCCGCACAAGCGGTGGAGCATGTGGTTTAAT
TCGACGCAACGCGCAGAACCTTA-CCTGGTCTTGA-CATC----CTCGGAACCTCTCAGA
GATG-AGGGGGTGCCCGCAAGGG---------------AACCGAGAGACAGGTGCTGCAT
GGCTGTC-GTCAGCTCGTGTC-GTGAGATGTTGGGTT-AAGTCCC-GCAACGAGCGCAAC
CCTCGCCTTTAGTTGCCA-------------------CGCAAGTGGATCTCTAGAGGGAC
TGCCGGTGTT-AAACCGGAGGAAGGTGGGGATGACGTCAAGTCCTCATGG-CCTTTATGA
CCAGGGCTACACAC-GTGCTACAATGGCC--GGTACAAAGCGTT-GCCAACTCGCGAGAG
GGAGCTAATCGC-ATAAAACCGGTCTCAGTTCAGATTGGAGTCTGCAACTC---GACTCC
ATGAAGGC-GGAATC-GCTAGTAA--TCGCAGATCAGC-ACGCTGCGG--TGAATACGTT
CCCGGGCCTTG--TACACACCGCCCGTCACACC-ATGGGAGTCGATTGCTCCAGAAGTCA
TCTCACCAA

#M94277_Melittangium_lichenicola
GAACGCTGGCGGCGTGC-CTAACACATGCAAGTCGAGCGCGAATAGGGGCAACCCTT---
--------AGTAGAG----------------------CGGCGCACGGGTGCGT-AACACG
TGGATAATCTGCCTGGATGCCTGGGATAACCAGTCGAAAGAT-TGGCTAATACCGGATAA
GCCCACGGYCTCTTCGGAGACTGAGGG?AAAGGTGGCCTCTGTATACAAGC------TAT
CACAACCAGATGAGTCCGCGGCCCATCA-GCTAGTTGGCGGGGTAATGGCCCACCAAGGC
GACGACGGGTAGCTGGTCTGAGAGGACGATCAGCCACACTGGAACTGAGACACGGTCCAG
ACTCCTACGGGAGG----CAGCAGTGGGG?ATT-TTGCGCAATGGGC-GAAAGCCTGACG
CAGC-AACGCCGCGTGTGTGATGAAGGTCTTT-GGATTG----TAAAGCACTTTCGACCG
GGACGAAACC-----GTAAAGCCTAAT--ACGCTTTGCCTTGACGGTACCGGGAG-AAGA
AGCACCGGCTAACTCT?TGCCAGCAGCCGCGGTAATACAGAGGGTGCAAGCGTTGTTCGG
AATTATTGGGCGTAAAGCGCG-TGTAGGCGG-CTTTGCAA-GTCGGGTG--TGAA--AGC
CCTCAGCTCAACTGA-GGAAGTGCGCCC?AA--ACTGCAGAGC?TGAGTGCCGGAGA-GG
GTGGCGGAATTCCC??AGTAGAGGTGAAATTCGTAGA-TATGGGG-AGGAACACCGGTGG
CGAAGGCGGCCACCTGGACGGTAACTGACGCTGAGACGCG?AAGCGTGGGTAGCAAACAG
GATTAGATACCCTGGTAGTCCACGCCGTAAACGATGAGAACTAGGTGTCGTGGG---AGT
TGACCCCCGCGGTGCCG-TAGCTAACGCATTAAGTTCTCCGCCTGGGAAGTACGGTCGCA
A???????????????????????????????????????????????????????????
?????????CGCGCAGAACCTTA-CCTGGTCTTGA-CATC----CTCGGAATCCTTCAGA
GATG-AGGGAGTGCCCGCAAGGG---------------AACCGAGAGACAGGTGCTGCAT
GGCTGTC-GTCAGCTCGTGTC-GTGAGATGTTGGGTT-AAGTCCC-GCAACGAGCGCAAC
CCTCGCCTTTAGTTGCCA-------------------CGCAAGTGGATCTCTAGAGGGAC
TGCCGGTGTT-AAACCGGAGGAAGGTGGGGATGACGT?AAGTCCTCATGG-CCTTTATGA
CCAGGGCTACACAC-GTGCTACAATGGCC--GGTACAGAGCGCT-GCAAACCCGCGAGGG
GGAGCTAATCGC-AGAAAACCGGTCTCAGTTCAGATTGGAGTCTGCAACTC---GACTCC
ATGAAGGC-GGAATC-GCTAGTAA--TCGCAGATCAGC-ACGCTGCGG--TGAATACGTT
CCCGGGC?TTG--TACACACCGCCCGTCACACC-ATGGGAGTCGATTGCTCCAGAAGTCA
TCTCACCAA

#AJ233916_Myxococcus_flavescens
GAACGCTGGCGGCGTGC-CTAACACATGCAAGTCGAGCGCGAATAGGGGCAACCCTT---
--------AGTAGAG----------------------CGGCGCACGGGTGCGT-AACACG
TGGATAATCTGCCTGAGTGCTCGGGATAACCAGTCGAAAGAT-TGGCTAATACCGGATAA
GCCCACGGTTTCTTCGGAGACTGAGGGAAAAGGTGGCCTCTGTATACAAGC------TAT
CACATTCAGATGAGTCCGCGGCCCATCA-GCTAGTTGGCGGGGTAATGGCCCACCAAGGC
AACGACGGGTAGCTGGTCTGAGAGGACGATCAGCCACACTGGAACTGAGACACGGTCCAG
ACTCCTACGGGAGG----CAGCAGTGGGGAATT-TTGCGCAATGGGC-GAAAGCCTGACG
CAGC-AACGCCGCGTGTGTGATGAAGGTCTTT-GGATTG----TAAAGCACTTTCGACCG
GGAAGAAAAC-----CCGTTGGCTAAC--ATCCAGCGGCTTGACGGTACCGGGAG-AAGA
AGCACCGGCTAACTCTGTGCCAGCAGCCGCGGTAATACAGAGGGTGCAAGCGTTGTTCGG
AATTATTGGGCGTAAAGCGCG-TGTAGGCGG-CGTGACAA-GTCGGGTG--TGAA--AGC
CCTCAGCTCAACTGA-GGAAGTGCGCCCGAA--ACTGTTGTGCTTGAGTGCCGGAGA-GG
GTGGCGGAATTCCCCAAGTAGAGGTGAAATTCGTAGA-TATGGGG-AGGAACACCGGTGG
CGAAGGCGGCCACCTGGACGGTAACTGACGCTGAGACGCGAAAGCGTGGGGAGCAAACAG
GATTAGATACCCTGGTAGTCCACGCCGTAAACGATGAGAACTAGGTGTCGTGGG---AGT
TGACCCCCGCGGTGCCG-AAGCTAACGCATTAAGTTCTCCGCCTGGGAAGTACGGTCGCA
AGACTAAAACTCAAAGGAATTGACGGGGGCCCGCACAAGCGGTGGAGCATGTGGTTTAAT
TCGACGCAACGCGCAGAACCTTA-CCTGGTCTTGA-CATC----CTCAGAATCCCTCAGA
GATG-AGGGAGTGCCCGCAAGGG---------------AACTGAGAGACAGGTGCTGCAT
GGCTGTC-GTCAGCTCGTGTC-GTGAGATGTTGGGTT-AAGTCCC-GCAACGAGCGCAAC
CCTCGCCTTTAGTTGCCA-------------------CGCAAGTGGATCTCTAGAGGGAC
TGCCGGTGTT-AAACCGGAGGAAGGTGGGGATGACGTCAAGTCCTCATGG-CCTTTATGA
CCAGGGCTACACAC-GTGCTACAATGGCC--GGTACAGAGCGTT-GCCAACCCGCGAGGG
GGAGCTAATCGC-ATAAAACCGGTCTCAGTTCAGATTGGAGTCTGCAACTC---GACTCC
ATGAAGGC-GGAATC-GCTAGTAA--TCGCAGATCAGC-ACGCTGCGG--TGAATACGTT
CCCGGGCCTTG--TACACACCGCCCGTCACACC-ATGGGAGTCGATTGCTCCAGAAATCA
TCTCACCAA

#KC862605_Myxococcus_fulvus
----------------------------CAAGTCGAGCGCGAATAGGGGCAACCCTT---
--------AGTAGAG----------------------CGGCGCACGGGTGCGT-AACACG
TGGATAATCTGCCTGGATGCTCGGGATAACCAGTCGAAAGAT-TGGCTAATACCGGATAA
GCCCACGGTTTCTTCGGAGACTGAGGGAAAAGGTGGCCTCTGTATACAAGC------TAT
CACAACCAGATGAGTCCGCGGCCCATCA-GCTAGTTGGCGGGGTAATGGCCCACCAAGGC
GACGACGGGTAGCTGGTCTGAGAGGACGATCAGCCACACTGGAACTGAGACACGGTCCAG
ACTCCTACGGGAGG----CAGCAGTGGGGAATT-TTGCGCAATGGGC-GAAAGCCTGACG
CAGC-AACGCCGCGTGTGTGATGAAGGTCTTC-GGATTG----TAAAGCACTTTCGACCG
GGACGAAAAC-----CCGTAGCCCAAC--ACGCTACGGCTTGACGGTACCGGGAG-AAGA
AGCACCGGCTAACTCTGTGCCAGCAGCCGCGGTAATACAGAGGGTGCAAGCGTTGTTCGG
AATTATTGGGCGTAAAGCGCG-TGTAGGCGG-CGTGACAA-GTCGGGTG--TGAA--AGC
CCTCAGCTCAACTGA-GGAAGTGCGCCCGAA--ACTGTCGTGCTTGAGTGCCGGAGA-GG
GTGGCGGAATTCCCCAAGTAGAGGTGAAATTCGTAGA-TATGGGG-AGGAACACCGGTGG
CGAAGGCGGCCACCTGGACGGTAACTGACGCTGAGACGCGAAAGCGTGGGGAGCAAACAG
GATTAGATACCCTGGTAGTCCACGCCGTAAACGATGAGAACTAGGTGTCGTGGG---AGT
TGACCCCCGCGGTGCCG-TAGCTAACGCATTAAGTTCTCCGCCTGGGAAGTACGGTCGCA
AGACTAAAACTCAAAGGAATTGACGGGGGCCCGCACAAGCGGTGGAGCATGTGGTTTAAT
TCGACGCAACGCGCAGAACCTTA-CCTGGTCTTGA-CATC----CTCGGAATCTCTCAGA
GATG-AGGGAGTGCCCGCAAGGG---------------AACCGAGAGACAGGTGCTGCAT
GGCTGTC-GTCAGCTCGTGTC-GTGAGATGTTGGGTT-AAGTCCC-GCAACGAGCGCAAC
CCTCGCCTTTAGTTGCCA-------------------CGCAAGTGGATCTCTAGAGGGAC
TGCCGGTGTT-AAACCGGAGGAAGGTGGGGATGACGTCAAGTCCTCATGG-CCTTTATGA
CCAGGGCTACACAC-GTGCTACAATGGCC--GGTACAGAGCGTT-GCCAACCCGCGAGGG
GGAGCTAATCGC-ATAAAACCGGTCTCAGTTCAGATTGGAGTCTGCAACTC---GACTCC
ATGAAGGC-GGAATC-GCTAGTAA--TCGCAGATCAGC-ACGCTGCGG--TGAATACGTT
CCCGGGCCTTG--TACACACCGCCCGTCACACC-ATGGGAGTCGATTGCTCCAGAAGTCA
TCTCACCAA

#AJ233917_Myxococcus_fulvus
GAACGCTGGCGGCGTGC-CTAACACATGCAAGTCGAGCGCGAATAGGGGCAACCCTT---
--------AGTAGAG----------------------CGGCGCACGGGTGCGT-AACACG
TGGATAATCTGCCTGGATGCTCGGGATAACCAGTCGAAAGAT-TGGCTAATACCGGATAA
GCCCACGGTTTCTTCGGAGACTGAGGGAAAAGGTGGCCTCTGTATACAAGC------TAT
CACAACCAGATGAGTCCGCGGCCCATCA-GCTAGTTGGCGGGGTAATGGCCCACCAAGGC
AACGACGGGTAGCTGGTCTGAGAGGACGATCAGCCACACTGGAACTGAGACACGGTCCAG
ACTCCTACGGGAGG----CATCAGTGGGGAATT-TTGCGCAATGGGC-GAAAGCCTGACG
CAGC-AACGCCGCGTGTGTGATGAAGGTCTTT-GGATTG----TAAAGCACTTTCGACCG
GGAAGAAAAC-----CCGTTGGCTAAC--ATCCAACGGCTTGACGGTACCGGGAG-AAGA
AGCACCGGCTAACTCTGTGCCAGCAGCCGCGGTAATACAGAGGGTGCAAGCGTTGTTCGG
AATTATTGGGCGTAAAGCGCG-TGTAGGCGG-CGTGACAA-GTCGGGTG--TGAA--AGC
CCTCAGCTCAACTGA-GGAAGTGCGCCCGAA--ACTGTCGTGCTTGAGTGCCGGAGA-GG
GTGGCGGAATTCCCCAAGTAGAGGTGAAATTCGTAGA-TATGGGG-AGGAACACCGGTGG
CGAAGGCGGCCACCTGGACGGTAACTGACGCTGAGACGCGAAAGCGTGGGGAGCAAACAG
GATTAGATACCCTGGTAGTCCACGCCGTAAACGATGAGAACTAGGTGTCGTGGG---AGT
TGACCCCCGCGGTGCCG-AAGCTAACGCATTAAGTTCTCCGCCTGGGAAGTACGGTCGCA
AGACTAAAACTCAAAGGAATTGACGGGGGCCCGCACAAGCGGTGGAGCATGTGGTTTAAT
TCGACGCAACGCGCAGAACCTTA-CCTGGTCTTGA-CATC----CTCGGAATGCCTCAGA
GATG-AGGCGGTGCCCGCAAGGG---------------AGCCGAGAGACAGGTGCTGCAT
GGCTGTC-GTCAGCTCGTGTC-GTGAGATGTTGGGTT-AAGTCCC-GCAACGAGCGCAAC
CCTCGCCTTTAGTTGCCA-------------------CGCAAGTGGATCTCTAGAGGGAC
TGCCGGTGTT-AAACCGGAGGAAGGTGGGGATGACGTCAAGTCCTCATGG-CCTTTATGA
CCAGGGCTACACAC-GTGCTACAATGGCC--GGTACAGAGCGTT-GCCAACCCGCGAGGG
GGAGCTAATCGC-ATAAAACCGGTCTCAGTTCAGATTGGAGTCTGCAACTC---GACTCC
ATGAAGGC-GGAATC-GCTAGTAA--TCGCAGATCAGC-ACGCTGTGG--TGAATACGTT
CCCGGGTCTTG--TACACACCGCCCGTCACACC-ATGGGAGTCGATTGCTCCAGAAGTCA
CTTCACCAA

#AJ233918_Myxococcus_fulvus
GAACGCTGGCGGCGTGC-CTAACACATGCAAGTCGAGCGCGAATAGGGGCAACCCTT---
--------AGTAGAG----------------------CGGCGCACGGGTGCGT-AACACG
TGGATAATCTGCCTGGATGCTCGGGATAACCAGTCGAAAGAT-TGGCTAATACCGGATAA
GCCCACGGTTTCTTCGGAGACTGAGGGAAAAGGTGGCCTCTGTATACAAGC------TAT
CACAACCAGATGAGTCCGCGGCCCATCA-GCTAGTTGGCGGGGTAATGGCCCACCAAGGC
AACGACGGGTAGCTGGTCTGAGAGGACGATCAGCCACACTGGAACTGAGACACGGTCCAG
ACTCCTACGGGAGG----CAGCAGTGGGGAATT-TTGCGCAATGGGC-GAAAGCCTGACG
CAGC-AACGCCGCGTGTGTGATGAAGGTCTTC-GGATTG----TAAAGCACTTTCGACCG
GGACGAAAAC-----CCGTAGCCCAAC--ACGCTACGGCTTGACGGTACCGGGAG-AAGA
AGCACCGGCTAACTCTGTGCCAGCAGCCGCGGTAATACAGAGGGTGCAAGCGTTGTTCGG
AATTATTGGGCGTAAAGCGCG-TGTAGGCGG-CGTGACAA-GTCGGGTG--TGAA--AGC
CCTCAGCTCAACTGA-GGAAGTGCGCCCGAA--ACTGTCGTGCTTGAGTGCCGGAGA-GG
GTGGCGGAATTCCCCAAGTAGAGGTGAAATTCGTAGA-TATGGGG-AGGAACACCGGTGG
CGAAGGCGGCCACCTGGACGGTAACTGACGCTGAGACGCGAAAGCGTGGGGAGCAAACAG
GATTAGATACCCTGGTAGTCCACGCCGTAAACGATGAGAACTAGGTGTCGTGGG---AGT
TGACCCCCGCGGTGCCG-TAGCTAACGCATTAAGTTCTCCGCCTGGGAAGTACGGTCGCA
AGACTAAAACTCAAAGGAATTGACGGGGGCCCGCACAAGCGGTGGAGCATGTGGTTTAAT
TCGACGCAACGCGCAGAACCTTA-CCTGGTCTTGA-CATC----CTCGGAATCTCTCAGA
GATG-AGGGAGTGCCCGCAAGGG---------------AACCGAGAGACAGGTGCTGCAT
GGCTGTC-GTCAGCTCGTGTC-GTGAGATGTTGGGTT-AAGTCCC-GCAACGAGCGCAAC
CCTCGCCTTTAGTTGCCA-------------------CGCAAGTGGATCTCTAGAGGGAC
TGCCGGTGTT-AAACCGGAGGAAGGTGGGGATGACGTCAAGTCCTCATGG-CCTTTATGA
CCAGGGCTACACAC-GTGCTACAATGGCC--GGTACAGAGCGTT-GCCAACCCGCGAGGG
GGAGCTAATCGC-ATAAAACCGGTCTCAGTTCAGATTGGAGTCTGCAACTC---GACTCC
ATGAAGGC-GGAATC-GCTAGTAA--TCGCAGATCAGC-ACGCTGCGG--TGAATACGTT
CCCGGGCCTTG--TACACACCGCCCGTCACACC-ATGGGAGTCGATTGCTCCAGAAGTCA
TCTCACCAA

#AJ233919_Myxococcus_fulvus
GAACGCTGGCGGCGTGC-CTAACACATGCAAGTCGAGCGCGAATAGGGGCAACCCTT---
--------AGTAGAG----------------------CGGCGCACGGGTGCGT-AACACG
TGGATAATCTGCCTGGATGCTCGGGATAACCAGTCGAAAGAT-TGGCTAATACCGGATAA
GCCCACGGTTTCTTCGGAGACTGAGGGAAAAGGTGGCCTCTGTATACAAGC------TAT
CACAACCAGATGAGTCCGCGGCCCATCA-GCTAGTTGGCGGGGTAATGGCCCACCAAGGC
GACGACGGGTAGCTGGTCTGAGAGGACGATCAGCCACACTGGAACTGAGACACGGTCCAG
ACTCCTACGGGAGG----CAGCAGTGGGGAATT-TTGCGCAATGGGC-GAAAGCCTGACG
CAGC-AACGCCGCGTGTGTGATGAAGGTCTTC-GGATTG----TAAAGCACTTTCGACCG
GGACGAAAAC-----CCGTAGCCCAAC--ACGCTACGGCTTGACGGTACCGGGAG-AAGA
AGCACCGGCTAACTCTGTGCCAGCAGCCGCGGTAATACAGAGGGTGCAAGCGTTGTTCGG
AATTATTGGGCGTAAAGCGCG-TGTAGGCGG-CGTGACAA-GTCGGGTG--TGAA--AGC
CCTCAGCTCAACTGA-GGAAGTGCGCCCGAA--ACTGTCGTGCTTGAGTGCCGGAGA-GG
GTGGCGGAATTCCCCAAGTAGAGGTGAAATTCGTAGA-TATGGGG-AGGAACACCGGTGG
CGAAGGCGGCCACCTGGACGGTAACTGACGCTGAGACGCGAAAGCGTGGGGAGCAAACAG
GATTAGATACCCTGGTAGTCCACGCCGTAAACGATGAGAACTAGGTGTCGTGGG---AGT
TGACCCCCGCGGTGCCG-TAGCTAACGCATTAAGTTCTCCGCCTGGGAAGTACGGTCGCA
AGACTAAAACTCAAAGGAATTGACGGGGGCCCGCACAAGCGGTGGAGCATGTGGTTTAAT
TCGACGCAACGCGCAGAACCTTA-CCTGGTCTTGA-CATC----CTCGGAATCTCTCAGA
GATG-AGGGAGTGCCCGCAAGGG---------------AACCGAGAGACAGGTGCTGCAT
GGCTGTC-GTCAGCTCGTGTC-GTGAGATGTTGGGTT-AAGTCCC-GCAACGAGCGCAAC
CCTCGCCTTTAGTTGCCA-------------------CGCAAGTGGATCTCTAGAGGGAC
TGCCGGTGTT-AAACCGGAGGAAGGTGGGGATGACGTCAAGTCCTCATGG-CCTTTATGA
CCAGGGCTACACAC-GTGCTACAATGGCC--GGTACAGAGCGTT-GCCAACCCGCGAGGG
GGAGCTAATCGC-ATAAAACCGGTCTCAGTTCAGATTGGAGTCTGCAACTC---GACTCC
ATGAAGGC-GGAATC-GCTAGTAA--TCGCAGATCAGC-ACGCTGCGG--TGAATACGTT
CCCGGGCCTTG--TACACACCGCCCGTCACACC-ATGGGAGTCGATTGCTCCAGAAGTCA
CCTCACCAA

#LC506125_Myxococcus_sp.
-----------------------------------AGCGCGAATAGGGGCAACCCTT---
--------AGTAGAG----------------------CGGCGCACGGGTGCGT-AACACG
TGGATAATCTGCCTGGATGCTCGGGATAACCAGTCGAAAGAT-TGGCTAATACCGGATAA
GCCCACGGTTTCTTCGGAGACTGAGGGAAAAGGTGGCCTCTGTATACAAGC------TAT
CACAACCAGATGAGTCCGCGGCCCATCA-GCTAGTTGGCGGGGTAATGGCCCACCAAGGC
GACGACGGGTAGCTGGTCTGAGAGGACGATCAGCCACACTGGAACTGAGACACGGTCCAG
ACTCCTACGGGAGG----CAGCAGTGGGGAATT-TTGCGCAATGGGC-GAAAGCCTGACG
CAGC-AACGCCGCGTGTGTGATGAAGGTCTTC-GGATTG----TAAAGCACTTTCGACCG
GGACGAAAAC-----CCGTAGCCCAAC--ACGCTACGGCTTGACGGTACCGGGAG-AAGA
AGCACCGGCTAACTCTGTGCCAGCAGCCGCGGTAATACAGAGGGTGCAAGCGTTGTTCGG
AATTATTGGGCGTAAAGCGCG-TGTAGGCGG-CGTGACAA-GTCGGGTG--TGAA--AGC
CCTCAGCTCAACTGA-GGAAGTGCGCCCGAA--ACTGTCGTGCTTGAGTGCCGGAGA-GG
GTGGCGGAATTCCCCAAGTAGAGGTGAAATTCGTAGA-TATGGGG-AGGAACACCGGTGG
CGAAGGCGGCCACCTGGACGGTAACTGACGCTGAGACGCGAAAGCGTGGGGAGCAAACAG
GATTAGATACCCTGGTAGTCCACGCCGTAAACGATGAGAACTAGGTGTCGTGGG---AGT
TGACCCCCGCGGTGCCG-TAGCTAACGCATTAAGTTCTCCGCCTGGGAAGTACGGTCGCA
AGACTAAAACTCAAAGGAATTGACGGGGGCCCGCACAAGCGGTGGAGCATGTGGTTTAAT
TCGACGCAACGCGCAGAACCTTA-CCTGGTCTTGA-CATC----CTCGGAATCTCTCAGA
GATG-AGGGAGTGCCCGCAAGGG---------------AACCGAGAGACAGGTGCTGCAT
GGCTGTC-GTCAGCTCGTGTC-GTGAGATGTTGGGTT-AAGTCCC-GCAACGAGCGCAAC
CCTCGCCTTTAGTTGCCA-------------------CGCAAGTGGATCTCTAGAGGGAC
TGCCGGTGTT-AAACCGGAGGAAGGTGGGGATGACGTCAAGTCCTCATGG-CCTTTATGA
CCAGGGCTACACAC-GTGCTACAATGGCC--GGTACAGAGCGTT-GCCAACCCGCGAGGG
GGAGCTAATCGC-ATAAAACCGGTCTCAGTTCAGATTGGAGTCTGCAACTC---GACTCC
ATGAAGGC-GGAATC-GCTAGTAA--TC--------------------------------
------------------------------------------------------------
---------

#AJ233922_Myxococcus_stipitatus
GAACGCTGGCGGCGTGC-CTAACACATGCAAGTCGAGCGCGAATAGGG--AAACCTT---
--------AGTAGAG----------------------CGGCGCACGGGTGCGT-AACACG
TGGATAATCTGCCTGGATGCCTGGGATAACCAGTCGAAAGAT-TGGCTAATACCGGATAA
GCCCACGGTTTCTTCGGAGACTGAGGGAAAAGGTGGCCTCTGTATACAAGC------TAT
CACAACCAGATGAGTCCGCGGCCCATCA-GCTAGTTGGCGGGGTAATGGCCCACCAAGGC
GACGACGGGTAGCTGGTCTGAGAGGACGATCAGCCACACTGGAACTGAGACACGGTCCAG
ACTCCTACGGGAGG----CAGCAGTGGGGAATT-TTGCGCAATGGGC-GAAAGCCTGACG
CAGC-AACGCCGCGTGTGTGATGAAGGTCTTC-GGATTG----TAAAGCACTTTCGACCG
GGACGAAAAC-----CCGTAGCCCAAC--ACGCTACGGCTTGACGGTACCGGGAG-AAGA
AGCACCGGCTAACTCTGTGCCAGCAGCCGCGGTAATACAGAGGGTGCAAGCGTTGTTCGG
AATTATTGGGCGTAAAGCGCG-TGTAGGCGG-CGTGACAA-GTCGGGTG--TGAA--AGC
CCTCAGCTCAACTGA-GGAAGTGCGCCCGAA--ACTGTCGTGCTTGAGTGCCGGAGA-GG
GTGGCGGAATTCCCCAAGTAGAGGTGAAATTCGTAGA-TATGGGG-AGGAACACCGGTGG
CGAAGGCGGCCACCTGGACGGTAACTGACGCTGAGACGCGAAAGCGTGGGGAGCAAACAG
GATTAGATACCCTGGTAGTCCACGCCGTAAACGATGAGAACTAGGTGTCGTGGG---AGT
TGACCCCCGCGGTGCCG-TAGCTAACGCATTAAGTTCTCCGCCTGGGAAGTACGGTCGCA
AGACTAAAACTCAAAGGAATTGACGGGGGCCCGCACAAGCGGTGGAGCATGTGGTTTAAT
TCGACGCAACGCGCAGAACCTTA-CCTGGTCTTGA-CATC----CTCGGAACCTTTCAGA
GATG-AGGGGGTGCCCGCAAGGG---------------AACCGAGAGACAGGTGCTGCAT
GGCTGTC-GTCAGCTCGTGTC-GTGAGATGTTGGGTT-AAGTCCC-GCAACGAGCGCAAC
CCTCGCCTTTAGTTGTCA-------------------CGCAAGTGAATCTCTAGAGGGAC
TGCCGGTGTT-AAACCGGAGGAAGGTGGGGATGACGTCAAGTCCTCATGG-CCTTTATGA
CCAGGGCTACACAC-GTGCTACAATGGCC--GGTACAGAGCGTT-GCCAACCCGCGAGGG
GGAGCTAATCGC-ATAAAACCGGTCTCAGTTCAGATTGGAGTCTGCAACTC---GACTCC
ATGAAGGC-GGAATC-GCTAGTAA--TCGCAGATCAGC-ACGCTGCGG--TGAATACGTT
CCCGGGCCTTG--TACACACCGCCCGTCACACC-ATGGGAGTCGATTGCTCCAGAAGTCA
TCTCACCAA

#AJ233923_Myxococcus_stipitatus
GAACGCTGTCGGCGTGC-CTAACACATGCAAGTCGAGCGCGAATAGGGGCAACCCTT---
--------AGTAGAG----------------------CGGCGCACGGGTGCGT-AACACG
TGGATAATCTGCCTGGATGCTCGGGATAACCAGTCGAAAGAT-TGGCTAATACCGGATAA
GCCCACGGTTTCTTCGGAGACTGAGGGAAAAGGTGGCCTCTGTATACAAGC------TAT
CACAACCAGATGAGTCCGCGGCCCATCA-GCTAGTTGGCGGGGTAATGGCCCACCAAGGC
AACGACGGGTAGCTGGTCTGAGAGGACGATCAGCCACACTGGAACTGAGACACGGTCCAG
ACTCCTACGGGAGG----CAGCAGTGGGGAATT-TTGCGCAATGGGC-GAAAGCCTGACG
CAGC-AACGCCGCGTGTGTGATGAAGGTCTTT-GGATTG----TAAAGCACTTTCGACCG
GGAAGAAAAC-----CCGTTGGCTAAC--ATCCAACGGCTTGACGGTACCGGGAG-AAGA
AGCACCGGCTAACTCTGTGCCAGCAGCCGCGGTAATACAGAGGGTGCAAGCGTTGTTCGG
AATTATTGGGCGTAAAGCGCG-TGTAGGCGG-CGTGACAA-GTCGGGTG--TGAA--AGC
CCTCAGCTCAACTGA-GGAAGTGCGCCCGAA--ACTGTCGTGCTTGAGTGCCGGAGA-GG
GTGGCGGAATTCCCCAAGTAGAGGTGAAATTCGTAGA-TATGGGG-AGGAACACCGGTGG
CGAAGGCGGCCACCTGGACGGCAACTGACGCTGAGACGCGAAAGCGTGGGGAGCAAACAG
GATTAGATACCCTGGTAGTCCACGCCGTAAACGATGAGAACTAGGTGTCGTGGG---AGT
TGACCCCCGCGGTGCCG-TAGCTAACGCATTAAGTTCTCCGCCTGGGAAGTACGGTCGCA
AGACTAAAACTCAAAGGAATTGACGGGGGCCCGCACAAGCGGTGGAGCATGTGGTTTAAT
TCGACGCAACGCGCAGAACCTTA-CCTGGTCTTGA-CATC----CTCGGAATGCCTCAGA
GATG-AGGCGGTGCCCGCAAGGG---------------AGCCGAGAGACAGGTGCTGCAT
GGCTGTC-GTCAGCTCGTGTC-GTGAGATGTTGGGTT-AAGTCCC-GCAACGAGCGCAAC
CCTCGCCTTTAGTTGCCA-------------------CGCAAGTGGATCTCTAGAGGGAC
TGCCGGTGTT-AAACCGGAGGAAGGTGGGGATGACGTCAAGTCCTCATGG-CCTTTATGA
CCAGGGCTACACAC-GTGCTACAATGGCC--GGTACAGAGCGTT-GCCAACCCGCGAGGG
GGAGCTAATCGC-ATAAAACCGGTCTCAGTTCAGATTGGAGTCTGCAACTC---GACTCC
ATGAAGGC-GGAATC-GCTAGTAA--TCGCAGATCAGC-ACGCTGCGG--TGAATACGTT
CCCGGGCCTTG--TACACACCGCCCGTCACACC-ATGGGAGTCGATTGCTCCAGAAGTCA
CTTCACCAA

#AJ233924_Myxococcus_stipitatus
GAACGCTGGCGGCGTGC-CTAACACATGCAAGTCGAGCGCGAATAGGGGCAACCCTT---
--------AGTAGAG----------------------CGGCGCACGGGTGCGT-AACACG
TGGATAATCTGCCTGGATGCTCGGGATAACCAGTCGAAAGAT-TGGCTAATACCGGATAA
GCCCACGGTTTCTTCGGAGACTGAGGGAAAAGGTGGCCTCTGTATACAAGC------TAT
CACAACCAGATGAGTCCGCGGCCCATCA-GCTAGTTGGCGGGGTAATGGCCCACCAAGGC
AACGACGGGTAGCTGGTCTGAGAGGACGATCAGCCACACTGGAACTGAGACACGGTCCAG
ACTCCTACGGGAGG----CAGCAGTGGGGAATT-TTGCGCAATGGGC-GAAAGCCTGACG
CAGC-AACGCCGCGTGTGTGATGAAGGTCTTT-GGATTG----TAAAGCACTTTCGACCG
GGAAGAAAAC-----CCGTTGGCTAAC--ATCCAACGGCTTGACGGTACCGGGAG-AAGA
AGCACCGGCTAACTCTGTGCCAGCAGCCGCGGTAATACAGAGGGTGCAAGCGTTGTTCGG
AATTATTGGGCGTAAAGCGCG-TGTAGGCGG-CGTGACAA-GTCGGGTG--TGAA--AGC
CCTCAGCTCAACTGA-GGAAGTGCGCCCGAA--ACTGTCGTGCTTGAGTGCCGGAGA-GG
GTGGCGGAATTCCCCAAGTAGAGGTGAAATTCGTAGA-TATGGGG-AGGAACACCGGTGG
CGAAGGCGGCCACCTGGACGGTAACTGACGCTGAGACGCGAAAGCGTGGGGAGCAAACAG
GATTAGATACCCTGGTAGTCCACGCCGTAAACGATGAGAACTAGGTGTCGTGGG---AGT
TGACCCCCGCGGTGCCG-TAGCTAACGCATTAAGTTCTCCGCCTGGGAAGTACGGTCGCA
AGACTAAAACTCAAAGGAATTGACGGGGGCCCGCACAAGCGGTGGAGCATGTGGTTTAAT
TCGACGCAACGCGCAGAACCTTA-CCTGGTCTTGA-CATC----CTCGGAATGCCTCAGA
GATG-AGGCGGTGCCCGCAAGGG---------------AGCCGAGAGACAGGTGCTGCAT
GGCTGTC-GTCAGCTCGTGTC-GTGAGATGTTGGGTT-AAGTCCC-GCAACGAGCGCAAC
CCTCGCCTTTAGTTGCCA-------------------CGCAAGTGGATCTCTAGAGGGAC
TGCCGGTGTT-AAACCGGAGGAAGGTGGGGATGACGTCAAGTCCTCATGG-CCTTTATGA
CCAGGGCTACACAC-GTGCTACAATGGCC--GGTACAGAGCGTT-GCCAACCCGCGAGGG
GGAGCTAATCGC-ATAAAACCGGTCTCAGTTCAGATTGGAGTCTGCAACTC---GACTCC
ATGAAGGC-GGAATC-GCTAGTAA--TCGCAGATCAGC-ACGCTGCGG--TGAATACGTT
CCCGGGCCTTG--TACACACCGCCCGTCACACC-ATGGGAGTCGATTGCTCCAGAAGTCA
CTTCACCAA

#AJ233925_Myxococcus_virescens
GAACGCTGGCGGCGTGC-CTAACACATGCAAGTCGAGCGCGAATAGGGGCAACCCTT---
--------AGTAGAG----------------------CGGCGCACGGGTGCGT-AACACG
TGGATAATCTGCCTGAGTGCTCGGGATAACCAGTCGAAAGAT-TGGCTAATACCGGATAA
GCCCACGGTTTCTTCGGAGACTGAGGGAAAAGGTGGCCTCTGTATACAAGC------TAT
CACATTCAGATGAGTCCGCGGCCCATCA-GCTAGTTGGCGGGGTAATGGCCCACCAAGGC
AACGACGGGTAGCTGGTCTGAGAGGACGATCAGCCACACTGGAACTGAGACACGGTCCAG
ACTCCTACGGGAGG----CAGCAGTGGGGAATT-TTGCGCAATGGGC-GAAAGCCTGACG
CAGC-AACGCCGCGTGTGTGATGAAGGTCTTT-GGATTG----TAAAGCACTTTCGACCG
GGAAGAAACC-----CTGTTGGCTAAT--ACCCGACAGCTTGACGGTACCGGGAG-AAGA
AGCACCGGCTAACTCTGTGCCAGCAGCCGCGGTAATACAGAGGGTGCAAGCGTTGTTCGG
AATTATTGGGCGTAAAGCGCG-TGTAGGCGG-CGTGACAA-GTCGGGTG--TGAA--AGC
CCTCAGCTCAACTGA-GGAAGTGCGCCCGAA--ACTGTCGTGCTTGAGTGCCGGAGA-GG
GTGGCGGAATTCCCCAAGTAGAGGTGAAATTCGTAGA-TATGGGG-AGGAACACCGGTGG
CGAAGGCGGCCACCTGGACGGTAACTGACGCTGAGACGCGAAAGCGTGGGGAGCAAACAG
GATTAGATACCCTGGTAGTCCACGCCGTAAACGATGAGAACTAGGTGTCGTGGG---AGT
TGACCCCCGCGGTGCCG-AAGCTAACGCATTAAGTTCTCCGCCTGGGAAGTACGGTCGCA
AGACTAAAACTCAAAGGAATTGACGGGGGCCCGCACAAGCGGTGGAGCATGTGGTTTAAT
TCGACGCAACGCGCAGAACCTTA-CCTGGTCTTGA-CATC----CTCGGAATCCTTCAGA
GATG-AGGGAGTGCCCGCAAGGG---------------AACCGAGAGACAGGTGCTGCAT
GGCTGTC-GTCAGCTCGTGTC-GTGAGATGTTGGGTT-AAGTCCC-GCAACGAGCGCAAC
CCTCGCCTTTAGTTGCCA-------------------CGCAAGTGGATCTCTAGAGGGAC
TGCCGGTGTT-AAACCGGAGGAAGGTGGGGATGACGTCAAGTCCTCATGG-CCTTTATGA
CCAGGGCTACACAC-GTGCTACAATGGCC--GGTACAGAGCGTT-GCCAACCCGCGAGGG
GGAGCTAATCGC-ATAAAACCGGTCTCAGTTCAGATTGGAGTCTGCAACTC---GACTCC
ATGAAGGC-GGAATC-GCTAGTAA--TCGCAGATCAGC-ACGCTGCGG--TGAATACGTT
CCCGGGCCTTG--TACACACCGCCCGTCACACC-ATGGGAGTCGATTGCTCCAGAAATCA
TCTCACCAA

#AJ233926_Myxococcus_virescens
GAACGCTGGCGGCGTGC-CTAACACATGCAAGTCGAGCGCGAATAGGGGCAACCCTT---
--------AGTAGAG----------------------CGGCGCACGGGTGCGT-AACACG
TGGATAATCTGCCTGGATGCTCGGGATAACCAGTCGAAAGAT-TGGCTAATACCGGATAA
GCCCACGGTTTCTTCGGAGACTGAGGGAAAAGGTGGCCTCTGTATACAAGC------TAT
CACAACCAGATGAGTCCGCGGCCCATCA-GCTAGTTGGCGGGGTAATGGCCCACCAAGGC
GACGACGGGTAGCTGGTCTGAGAGGACGATCAGCCACACTGGAACTGAGACACGGTCCAG
ACTCCTACGGGAGG----CAGCAGTGGGGAATT-TTGCGCAATGGGC-GAAAGCCTGACG
CAGC-AACGCCGCGTGTGTGATGAAGGTCTTT-GGATTG----TAAAGCACTTTCGACCG
AGAAGAAAAC-----CCGTTGGCTAAC--ATCCAACGGCTTGACGGTATCGGGAG-AAGA
AGCACCGGCTAACTCTGTGCCAGCAGCCGCGGTAATACAGAGGGTGCAAGCGTTGTTCGG
AATTATTGGGCGTAAAGCGCG-TGTAGGCGG-CGTGACAA-GTCGGGTG--TGAA--AGC
CCTCAGCTCAACTGA-GGAAGTGCGCCCGAA--ACTGTCGTGCTTGAGTGCCGGAGA-GG
GTGGCGGAATTCCCCAAGTAGAGGTGAAATTCGTAGA-TATGGGG-AGGAACACCGGTGG
CGAAGGCGGCCACCTGGACGGTAACTGACGCTGAGACGCGAAAGCGTGGGGAGCAAACAG
GATTAGATACCCTGGTAGTCCACGCCGTAAACGATGAGAACTAGGTGTCGTGGG---AGT
TGACCCCCGCGGTGCCG-AAGCTAACGCATTAAGTTCTCCGCCTGGGAAGTACGGTCGCA
AGACTAAAACTCAAAGGAATTGACGGGGGCCCGCACAAGCGGTGGAGCATGTGGTTTAAT
TCGACGCAACGCGCAGAACCTTA-CCTGGTCTTGA-CATC----CTCAGAATCCTTCAGA
GATG-AGGGAGTGCCCGCAAGGG---------------AACTGAGAGACAGGTGCTGCAT
GGCTGTC-GTCAGCTCGTGTC-GTGAGATGTTGGGTT-AAGTCCC-GCAACGAGCGCAAC
CCTCGCCTTTAGTTGCCA-------------------CGCAAGTGGATCTCTAGAGGGAC
TGCCGGTGTT-AAACCGGAGGAAGGTGGGGATGACGTCAAGTCCTCATGG-CCTTTATGA
CCAGGGCTACACAC-GTGCTACAATGGCC--GGTACAGAGCGTT-GCCAACCCGCGAGGG
GGAGCTAATCGC-ATAAAACCGGTCTCAGTTCAGATTGGAGTCTGCAACTC---GACTCC
ATGAAGGC-GGAATC-GCTAGTAA--TCGCAGATCAGC-ACGCTGCGG--TGAATACGTT
CCCGGGCCTTG--TACACACCGCCCGTCACACC-ATGGGAGTCGATTGCTCCAGAAGTCA
TCTCACCAA

#MF163278_Myxococcus_virescens
---------------------------TGCAGTCGAGCGCGAATAGGGGCAACCCTT---
--------AGTAGAG----------------------CGGCGCACGGGTGCGT-AACACG
TGGATAATCTGCCTGAGTGCTCGGGATAACCAGTCGAAAGAT-TGGCTAATACCGGATAA
GCCCACGGTTTCTTCGGAGACCGAGGGAAAAGGTGGCCTCTGTATACAAGC------TAT
CACATTCAGATGAGTCCGCGGCCCATCA-GCTAGTTGGCGGGGTAATGGCCCACCAAGGC
AACGACGGGTAGCTGGTCTGAGAGGACGATCAGCCACACTGGAACTGAGACACGGTCCAG
ACTCCTACGGGAGG----CAGCAGTGGGGAATT-TTGCGCAATGGGC-GAAAGCCTGACG
CAGC-AACGCCGCGTGTGTGATGAAGGTCTTT-GGATTG----TAAAGCACTTTCGACCG
GGAAGAAAAC-----CCGTTGGCTAAC--ATCCAACGGCTTGACGGTACCGGGAG-AAGA
AGCACCGGCTAACTCTGTGCCAGCAGCCGCGGTAATACAGAGGGTGCAAGCGTTGTTCGG
AATTATTGGGCGTAAAGCGCG-TGTAGGCGG-CGTGACAA-GTCGGGTG--TGAA--AGC
CCTCAGCTCAACTGA-GGAAGTGCGCCCGAA--ACTGTTGTGCTTGAGTGCCGGAGA-GG
GTGGCGGAATTCCCCAAGTAGAGGTGAAATTCGTAGA-TATGGGGGAGGAACACCGGTGG
CGAAGGCGGCCACCTGGACGGTAACTGACGCTGAGACGCGAAAGCGTGGGGAGCAAACAG
GATTAGATACCCTGGTAGTCCACGCCGTAAACGATGAGAACTAGGTGTCGTGGG---AGT
TGACCCCCGCGGTGCCG-AAGCTAACGCATTAAGTTCTCCGCCTGGGAAGTACGGTCGCA
AGACTAAAACTCAAAGGAATTGACGGGGGCCCGCACAAGCGGTGGAGCATGTGGTTTAAT
TCGACGCAACGCGCAGAACCTTA-CCTGGTCTTGA-CATC----CTCAGAATCCTTCAGA
GATG-AGGGAGTGCCCGCAAGGG---------------AACTGAGAGACAGGTGCTGCAT
GGCTGTC-GTCAGCTCGTGTC-GTGAGATGTTGGGTT-AAGTCCC-GCAACGAGCGCAAC
CCTCGCCTTTAGTTGCCA-------------------CGCAAGTGGATCTCTAGAGGGAC
TGCCGGTGTT-AAACCGGAGGAAGGTGGGGATGACGTCAAGTCCTCATGG-CCTTTATGA
CCAGGGCTACACAC-GTGCTACAATGGCC--GGTACAGAGCGTT-GCCAACCCGCGAGGG
GGAGCTAATCGC-ATAAAACCGGTCTCAGTTCAGATTGGAGTCTGCAACTC---GACTCC
ATGAAGGC-GGAATC-GCTAGTAA--TCGCAGATCAGC-ACGCTGCGG--TGAATACGTT
CCCGGGCCTTG--TACACACCGCCCGTCACACC-ATGGGAGTCGATTGCTCCAGAAATCA
TCTCA----

#MF163279_Myxococcus_virescens
-----------------------------------------------GGCAACCCTT---
--------AGTAGAG----------------------CGGCGCACGGGTGCGT-AACACG
TGGATAATCTGCCTGAGTGCTCGGGATAACCAGTCGAAAGAT-TGGCTAATACCGGATAA
GCCCACGGTTTCTTCGGAGACTGAGGGAAAAGGTGGCCTCTGTATACAAGC------TAT
CACATTCAGATGAGTCCGCGGCCCATCA-GCTAGTTGGCGGGGTAATGGCCCACCAAGGC
AACGACGGGTAGCTGGTCTGAGAGGACGATCAGCCACACTGGAACTGAGACACGGTCCAG
ACTCCTACGGGAGG----CAGCAGTGGGGAATT-TTGCGCAATGGGC-GAAAGCCTGACG
CAGC-AACGCCGCGTGTGTGATGAAGGTCTTT-GGATTG----TAAAGCACTTTCGACCG
GGAAGAAAAC-----CCGTTGGCTAAC--ATCCAACGGCTTGACGGTACCGGGAG-AAGA
AGCACCGGCTAACTCTGTGCCAGCAGCCGCGGTAATACAGAGGGTGCAAGCGTTGTTCGG
AATTATTGGGCGTAAAGCGCG-TGTAGGCGG-CGTGACAA-GTCGGGTG--TGAA--AGC
CCTCAGCTCAACTGA-GGAAGTGCGCCCGAA--ACTGTTGTGCTTGAGTGCCGGAGA-GG
GTGGCGGAATTCCCCAAGTAGAGGTGAAATTCGTAGA-TATGGGG-AGGAACACCGGTGG
CGAAGGCGGCCACCTGGACGGTAACTGACGCTGAGACGCGAAAGCGTGGGGAGCAAACAG
GATTAGATACCCTGGTAGTCCACGCCGTAAACGATGAGAACTAGGTGTCGTGGG---AGT
TGACCCCCGCGGTGCCG-AAGCTAACGCATTAAGTTCTCCGCCTGGGAAGTACGGTCGCA
AGACTAAAACTCAAAGGAATTGACGGGGGCCCGCACAAGCGGTGGAGCATGTGGTTTAAT
TCGACGCAACGCGCAGAACCTTA-CCTGGTCTTGA-CATC----CTCAGAATCCTTCAGA
GATG-AGGGAGTGCCCGCAAGGG---------------AACTGAGAGACAGGTGCTGCAT
GGCTGTC-GTCAGCTCGTGTC-GTGAGATGTTGGGTT-AAGTCCC-GCAACGAGCGCAAC
CCTCGCCTTTAGTTGCCA-------------------CGCAAGTGGATCTCTAGAGGGAC
TGCCGGTGTT-AAACCGGAGGAAGGTGGGGATGACGTCAAGTCCTCATGG-CCTTTATGA
CCAGGGCTACACAC-GTGCTACAATGGCC--GGTACAGAGCGTT-GCCAACCCGCGAGGG
GGAGCTAATCGC-ATAAAACCGGTCTCAGTTCAGATTGGAGTCTGCAACTC---GACTCC
ATGAAGGC-GGAATC-GCTAGTAA--TCGCAGATCAGC-ACGCTGCGG--TGAATACGTT
CCCGGGCCTTG--TACACACCGCCCGTCACACC-ATGGGAGTCGATTGCTCCAG------
---------

#MF163280_Myxococcus_virescens
----------------------------GCAGTCGAGCGCGAATAGGGGCAACCCTT---
--------AGTAGAG----------------------CGGCGCACGGGTGCGT-AACACG
TGGATAATCTGCCTGAGTGCTCGGGATAACCAGTCGAAAGAT-TGGCTAATACCGGATAA
GCCCACGGTTTCTTCGGAGACTGAGGGAAAAGGTGGCCTCTGTATACAAGC------TAT
CACATTCAGATGAGTCCGCGGCCCATCA-GCTAGTTGGCGGGGTAATGGCCCACCAAGGC
AACGACGGGTAGCTGGTCTGAGAGGACGATCAGCCACACTGGAACTGAGACACGGTCCAG
ACTCCTACGGGAGG----CAGCAGTGGGGAATT-TTGCGCAATGGGC-GAAAGCCTGACG
CAGC-AACGCCGCGTGTGTGATGAAGGTCTTT-GGATTG----TAAAGCACTTTCGACCG
GGAAGAAAAC-----CCGTTGGCTAAC--ATCCAACGGCTTGACGGTACCGGGAG-AAGA
AGCACCGGCTAACTCTGTGCCAGCAGCCGCGGTAATACAGAGGGTGCAAGCGTTGTTCGG
AATTATTGGGCGTAAAGCGCG-TGTAGGCGG-CGTGACAA-GTCGGGTG--TGAA--AGC
CCTCAGCTCAACTGA-GGAAGTGCGCCCGAA--ACTGTTGTGCTTGAGTGCCGGAGA-GG
GTGGCGGAATTCCCCAAGTAGAGGTGAAATTCGTAGA-TATGGGG-AGGAACACCGGTGG
CGAAGGCGGCCACCTGGACGGTAACTGACGCTGAGACGCGAAAGCGTGGGGAGCAAACAG
GATTAGATACCCTGGTAGTCCACGCCGTAAACGATGAGAACTAGGTGTCGTGGG---AGT
TGACCCCCGCGGTGCCG-AAGCTAACGCATTAAGTTCTCCGCCTGGGAAGTACGGTCGCA
AGACTAAAACTCAAAGGAATTGACGGGGGCCCGCACAAGCGGTGGAGCATGTGGTTTAAT
TCGACGCAACGCGCAGAACCTTA-CCTGGTCTTGA-CATC----CTCAGAATCCTTCAGA
GATG-AGGGAGTGCCCGCAAGGG---------------AACTGAGAGACAGGTGCTGCAT
GGCTGTC-GTCAGCTCGTGTC-GTGAGATGTTGGGTT-AAGTCCC-GCAACGAGCGCAAC
CCTCGCCTTTAGTTGCCA-------------------CGCAAGTGGATCTCTAGAGGGAC
TGCCGGTGTT-AAACCGGAGGAAGGTGGGGATGACGTCAAGTCCTCATGG-CCTTTATGA
CCAGGGCTACACAC-GTGCTACAATGGCC--GGTACAGAGCGTT-GCCAACCCGCGAGGG
GGAGCTAATCGC-ATAAAACCGGTCTCAGTTCAGATTGGAGTCTGCAACTC---GACTCC
ATGAAGGC-GGAATC-GCTAGTAA--TCGCAGATCAGC-ACGCTGCGG--TGAATACGTT
CCCGGGCCTTG--TACACACCGCCCGTCACACC-ATGGGAGTCGATTGCTCCAGAAATCA
TCTC-----

#MF163281_Myxococcus_virescens
---------------------------TGCAGTCGAGCGCGAATAGGGGCAACCCTT---
--------AGTAGAG----------------------CGGCGCACGGGTGCGT-AACACG
TGGATAATCTGCCTGAGTGCTCGGGATAACCAGTCGAAAGAT-TGGCTAATACCGGATAA
GCCCACGGTTTCTTCGGAGACTGAGGGAAAAGGTGGCCTCTGTATACAAGC------TAT
CACATTCAGATGAGTCCGCGGCCCATCA-GCTAGTTGGCGGGGTAATGGCCCACCAAGGC
AACGACGGGTAGCTGGTCTGAGAGGACGATCAGCCACACTGGAACTGAGACACGGTCCAG
ACTCCTACGGGAGG----CAGCAGTGGGGAATT-TTGCGCAATGGGC-GAAAGCCTGACG
CAGC-AACGCCGCGTGTGTGATGAAGGTCTTT-GGATTG----TAAAGCACTTTCGACCG
GGAAGAAAAC-----CCGTTGGCTAAC--ATCCAACGGCTTGACGGTACCGGGAG-AAGA
AGCACCGGCTAACTCTGTGCCAGCAGCCGCGGTAATACAGAGGGTGCAAGCGTTGTTCGG
AATTATTGGGCGTAAAGCGCG-TGTAGGCGG-CGTGACAA-GTCGGGTG--TGAA--AGC
CCTCAGCTCAACTGA-GGAAGTGCGCCCGAA--ACTGTTGTGCTTGAGTGCCGGAGA-GG
GTGGCGGAATTCCCCAAGTAGAGGTGAAATTCGTAGA-TATGGGG-AGGAACACCGGTGG
CGAAGGCGGCCACCTGGACGGTAACTGACGCTGAGACGCGAAAGCGTGGGGAGCAAACAG
GATTAGATACCCTGGTAGTCCACGCCGTAAACGATGAGAACTAGGTGTCGTGGG---AGT
TGACCCCCGCGGTGCCG-AAGCTAACGCATTAAGTTCTCCGCCTGGGAAGTACGGTCGCA
AGACTAAAACTCAAAGGAATTGACGGGGGCCCGCACAAGCGGTGGAGCAGGTGGTTTAAT
TCGACGCAACGCGCAGAACCTTA-CCTGGTCTTGA-CATC----CTCAGAATCCTTCAGA
GATG-AGGGAGTGCCCGCAAGGG---------------AACTGAGAGACAGGTGCTGCAT
GGCTGTC-GTCAGCTCGTGTC-GTGAGATGTTGGGTT-AAGTCCC-GCAACGAGCGCAAC
CCTCGCCTTTAGTTGCCA-------------------CGCAAGTGGATCTCTAGAGGGAC
TGCCGGTGTT-AAACCGGAGGAAGGTGGGGATGACGTCAAGTCCTCATGG-CCTTTATGA
CCAGGGCTACACAC-GTGCTACAATGGCC--GGTACAGAGCGTT-GCCAACCCGCGAGGG
GGAGCTAATCGC-ATAAAACCGGTCTCAGTTCAGATTGGAGTCTGCAACTC---GACTCC
ATGAAGGC-GGAATC-GCTAGTAA--TCGCAGATCAGC-ACGCTGCGG--TGAATACGTT
CCCGGGCCTTG--TACACACCGCCCGTCACACC-ATGGGAGTCGATTGCTCCAGAAATCA
TCTCACCAG

#MF163282_Myxococcus_virescens
----------------------------GCAGTCGAGCGCGAATAGGGGCAACCCTT---
--------AGTAGAG----------------------CGGCGCACGGGTGCGT-AACACG
TGGATAATCTGCCTGAGTGCTCGGGATAACCAGTCGAAAGAT-TGGCTAATACCGGATAA
GCCCACGGTTTCTTCGGAGACTGAGGGAAAAGGTGGCCTCTGTATACAAGC------TAT
CACATTCAGATGAGTCCGCGGCCCATCA-GCTAGTTGGCGGGGTAATGGCCCACCAAGGC
AACGACGGGTAGCTGGTCTGAGAGGACGATCAGCCACACTGGAACTGAGACACGGTCCAG
ACTCCTACGGGAGG----CAGCAGTGGGGAATT-TTGCGCAATGGGC-GAAAGCCTGACG
CAGC-AACGCCGCGTGTGTGATGAAGGTCTTT-GGATTG----TAAAGCACTTTCGACCG
GGAAGAAAAC-----CCGTTGGCTAAC--ATCCAACGGCTTGACGGTACCGGGAG-AAGA
AGCACCGGCTAACTCTGTGCCAGCAGCCGCGGTAATACAGAGGGTGCAAGCGTTGTTCGG
AATTATTGGGCGTAAAGCGCG-TGTAGGCGG-CGTGACAA-GTCGGGTG--TGAA--AGC
CCTCAGCTCAACTGA-GGAAGTGCGCCCGAA--ACTGTTGTGCTTGAGTGCCGGAGA-GG
GTGGCGGAATTCCCCAAGTAGAGGTGAAATTCGTAGA-TATGGGG-AGGAACACCGGTGG
CGAAGGCGGCCACCTGGACGGTAACTGACGCTGAGACGCGAAAGCGTGGGGAGCAAACAG
GATTAGATACCCTGGTAGTCCACGCCGTAAACGATGAGAACTAGGTGTCGTGGG---AGT
TGACCCCCGCGGTGCCG-AAGCTAACGCATTAAGTTCTCCGCCTGGGAAGTACGGTCGCA
AGACTAAAACTCAAAGGAATTGACGGGGGCCCGCACAAGCGGTGGAGCATGTGGTTTAAT
TCGACGCAACGCGCAGAACCTTA-CCTGGTCTTGA-CATC----CTCAGAATCCTTCAGA
GATG-AGGGAGTGCCCGCAAGGG---------------AACTGAAAGACAGGTGCTGCAT
GGCTGTC-GTCAGCTCGTGTC-GTGAGATGTTGGGTT-AAGTCCC-GCAACGAGCGCAAC
CCTCGCCTTTAGTTGCCA-------------------CGCAAGTGGATCTCTAGAGGGAC
TGCCGGTGTT-AAACCGGAGGAAGGTGGGGATGACGTCAAGTCCTCATGG-CCTTTATGA
CCAGGGCTACACAC-GTGCTACAATGGCC--GGTACAGAGCGTT-GCCAACCCGCGAGGG
GGAGCTAATCGC-ATAAAACCGGTCTCAGTTCAGATTGGAGTCTGCAACTC---GACTCC
ATGAAGGC-GGAATC-GCTAGTAA--TCGCAGATCAGC-ACGCTGCGG--TGAATACGTT
CCCGGGCCTTG--TACACACCGCCCGTCACACC-ATGGGAGTCGATTGCTCCAGAAATCA
TCTCA----

#MF163283_Myxococcus_virescens
----------------------------GCAGTCGAGCGCGAATAGGGGCAACCCTT---
--------AGTAGAG----------------------CGGCGCACGGGTGCGT-AACACG
TGGATAATCTGCCTGAGTGCTCGGGATAACCAGTCGAAAGAT-TGGCTAATACCGGATAA
GCCCACGGTTTCTTCGGAGACCGAGGGAAAAGGTGGCCTCTGTATACAAGC------TAT
CACATTCAGATGAGTCCGCGGCCCATCA-GCTAGTTGGCGGGGTAATGGCCCACCAAGGC
AACGACGGGTAGCTGGTCTGAGAGGACGATCAGCCACACTGGAACTGAGACACGGTCCAG
ACTCCTACGGGAGG----CAGCAGTGGGGAATT-TTGCGCAATGGGC-GAAAGCCTGACG
CAGC-AACGCCGCGTGTGTGATGAAGGTCTTT-GGATTG----TAAAGCACTTTCGACCG
GGAAGAAAAC-----CCGTTGGCTAAC--ATCCAACGGCTTGACGGTACCGGGAG-AAGA
AGCACCGGCTAACTCTGTGCCAGCAGCCGCGGTAATACAGAGGGTGCAAGCGTTGTTCGG
AATTATTGGGCGTAAAGCGCG-TGTAGGCGG-CGTGACAA-GTCGGGTG--TGAA--AGC
CCTCAGCTCAACTGA-GGAAGTGCGCCCGAA--ACTGTTGTGCTTGAGTGCCGGAGA-GG
GTGGCGGAATTCCCCAAGTAGAGGTGAAATTCGTAGA-TATGGGGGAGGAACACCGGTGG
CGAAGGCGGCCACCTGGACGGTAACTGACGCTGAGACGCGAAAGCGTGGGGAGCAAACAG
GATTAGATACCCTGGTAGTCCACGCCGTAAACGATGAGAACTAGGTGTCGTGGG---AGT
TGACCCCCGCGGTGCCG-AAGCTAACGCATTAAGTTCTCCGCCTGGGAAGTACGGTCGCA
AGACTAAAACTCAAAGGAATTGACGGGGGCCCGCACAAGCGGTGGAGCATGTGGTTTAAT
TCGACGCAACGCGCAGAACCTTA-CCTGGTCTTGA-CATC----CTCAGAATCCTTCAGA
GATG-AGGGAGTGCCCGCAAGGG---------------AACTGAAAGACAGGTGCTGCAT
GGCTGTC-GTCAGCTCGTGTC-GTGAGATGTTGGGTT-AAGTCCC-GCAACGAGCGCAAC
CCTCGCCTTTAGTTGCCA-------------------CGCAAGTGGATCTCTAGAGGGAC
TGCCGGTGTT-AAACCGGAGGAAGGTGGGGATGACGTCAAGTCCTCATGG-CCTTTATGA
CCAGGGCTACACAC-GTGCTACAATGGCC--GGTACAGAGCGTT-GCCAACCCGCGAGGG
GGAGCTAATCGC-ATAAAACCGGTCTCAGTTCAGATTGGAGTCTGCAACTC---GACTCC
ATGAAGGC-GGAATC-GCTAGTAA--TCGCAGATCAGC-ACGCTGCGG--TGAATACGTT
CCCGGGCCTTG--TACACACCGCCCGTCACACC-ATGGGAGTCGATTGCTCCAGAAATCA
TCTCA----

#MF163284_Myxococcus_virescens
----------------------------GCAGTCGAGCGCGAATAGGGGCAACCCTT---
--------AGTAGAG----------------------CGGCGCACGGGTGCGT-AACACG
TGGATAATCTGCCTGAGTGCTCGGGATAACCAGTCGAAAGAT-TGGCTAATACCGGATAA
GCCCACGGTTTCTTCGGAGACTGAGGGAAAAGGTGGCCTCTGTATACAAGC------TAT
CACATTCAGATGAGTCCGCGGCCCATCA-GCTAGTTGGCGGGGTAATGGCCCACCAAGGC
AACGACGGGTAGCTGGTCTGAGAGGACGATCAGCCACACTGGAACTGAGACACGGTCCAG
ACTCCTACGGGAGG----CAGCAGTGGGGAATT-TTGCGCAATGGGC-GAAAGCCTGACG
CAGC-AACGCCGCGTGTGTGATGAAGGTCTTT-GGATTG----TAAAGCACTTTCGACCG
GGAAGAAAAC-----CCGTTGGCTAAC--ATCCAACGGCTTGACGGTACCGGGAG-AAGA
AGCACCGGCTAACTCTGTGCCAGCAGCCGCGGTAATACAGAGGGTGCAAGCGTTGTTCGG
AATTATTGGGCGTAAAGCGCG-TGTAGGCGG-CGTGACAA-GTCGGGTG--TGAA--AGC
CCTCAGCTCAACTGA-GGAAGTGCGCCCGAA--ACTGTTGTGCTTGAGTGCCGGAGA-GG
GTGGCGGAATTCCCCAAGTAGAGGTGAAATTCGTAGA-TATGGGG-AGGAACACCGGTGG
CGAAGGCGGCCACCTGGACGGTAACTGACGCTGAGACGCGAAAGCGTGGGGAGCAAACAG
GATTAGATACCCTGGTAGTCCACGCCGTAAACGATGAGAACTAGGTGTCGTGGG---AGT
TGACCCCCGCGGTGCCG-AAGCTAACGCATTAAGTTCTCCGCCTGGGAAGTACGGTCGCA
AGACTAAAACTCAAAGGAATTGACGGGGGCCCGCACAAGCGGTGGAGCAGGTGGTTTAAT
TCGACGCAACGCGCAGAACCTTA-CCTGGTCTTGA-CATC----CTCAGAATCCTTCAGA
GATG-AGGGAGTGCCCGCAAGGG---------------AACTGAGAGACAGGTGCTGCAT
GGCTGTC-GTCAGCTCGTGTC-GTGAGATGTTGGGTT-AAGTCCC-GCAACGAGCGCAAC
CCTCGCCTTTAGTTGCCA-------------------CGCAAGTGGATCTCTAGAGGGAC
TGCCGGTGTT-AAACCGGAGGAAGGTGGGGATGACGTCAAGTCCTCATGG-CCTTTATGA
CCAGGGCTACACAC-GTGCTACAATGGCC--GGTACAGAGCGTT-GCCAACCCGCGAGGG
GGAGCTAATCGC-ATAAAACCGGTCTCAGTTCAGATTGGAGTCTGCAACTC---GACTCC
ATGAAGGC-GGAATC-GCTAGTAA--TCGCAGATCAGC-ACGCTGCGG--TGAATACGTT
CCCGGGCCTTG--TACACACCGCCCGTCACACC-AT------------------------
---------

#MF163285_Myxococcus_virescens
---------------------------TGCAGTCGAGCGCGAATAGGGGCAACCCTT---
--------AGTAGAG----------------------CGGCGCA-GGGTGCGT-AACACG
TGGATAATCTGCCTGAGTGCTCGGGATAACCAGTCGAAAGAT-TGGCTAATACCGGATAA
GCCCACGGTTTCTTCGGAGACCGAGGGAAAAGGTGGCCTCTGTATACAAGC------TAT
CACATTCAGATGAGTCCGCGGCCCATCA-GCTAGTTGGCGGGGTAATGGCCCACCAAGGC
AACGACGGGTAGCTGGTCTGAGAGGACGATCAGCCACACTGGAACTGAGACACGGTCCAG
ACTCCTACGGGAGG----CAGCAGTGGGGAATT-TTGCGCAATGGGC-GAAAGCCTGACG
CAGC-AACGCCGCGTGTGTGATGAAGGTCTTT-GGATTG----TAAAGCACTTTCGACCG
GGAAGAAAAC-----CCGTTGGCTAAC--ATCCAACGGCTTGACGGTACCGGGAG-AAGA
AGCACCGGCTAACTCTGTGCCAGCAGCCGCGGTAATACAGAGGGTGCAAGCGTTGTTCGG
AATTATTGGGCGTAAAGCGCG-TGTAGGCGG-CGTGACAA-GTCGGGTG--TGAA--AGC
CCTCAGCTCAACTGA-GGAAGTGCGCCCGAA--ACTGTTGTGCTTGAGTGCCGGAGA-GG
GTGGCGGAATTCCCCAAGTAGAGGTGAAATTCGTAG--TATGGG--AGGAACACCGGTGG
CGAAGGCGGCCACCTGGACGGTAACTGACGCTGAGACGCGAAAGCGTGGGGAGCAAACAG
GATTAGATACCCTGGTAGTCCACGCCGTAAACGATGAGAACTAGGTGTCGTGGG---AGT
TGACCCCCGCGGTGCCG-AAGCTAACGCATTAAGTTCTCCGCCTGGGAAGTACGGTCGCA
AGACTAAAACTCAAAGGAATTGACGGGGGCCCGCACAAGCGGTGGAGCATGTGGTTTAAT
TCGACGCAACGCGCAGAACCTTA-CCTGGTCTTGA-CATC----CTCAGAATCCTTCAGA
GATG-AGGGAGTGCCCGCAAGGG---------------AACTGAGAGACAGGTGCTGCAT
GGCTGTC-GTCAGCTCGTGTC-GTGAGATGTTGGGTT-AAGTCCC-GCAACGAGCGCAAC
CCTCGCCTTTAGTTGCCA-------------------CGCAAGTGGATCTCTAGAGGGAC
TGCCGGTGTT-AAACCGGAGGAAGGTGGGGATGACGTCAAGTCCTCATGG-CCTTTATGA
CCAGGGCTACACAC-GTGCTACAATGGCC--GGTACAGAGCGTT-GCCAACCCGCGAGGG
GGAGCTAATCGC-ATAAAACCGGTCTCAGTTCAGATTGGAGTCTGCAACTC---GACTCC
ATGAAGGC-GGAATC-GCTAGTAA--TCGCAGATCAGC-ACGCTGCGG--TGAATACGTT
CCCGGGCCTTG--TACACACCGCCCGTCACACC-ATGGGAGTCGATTGCTCCAGAAATCA
TCTCACCCA

#MF163286_Myxococcus_virescens
----------------------------GCAGTCGAGCGCGAATAGGGGCAACCCTT---
--------AGTAGAG----------------------CGGCGCACGGGTGCGT-AACACG
TGGATAATCTGCCTGAGTGCTCGGGATAACCAGTCGAAAGAT-TGGCTAATACCGGATAA
GCCCACGGTTTCTTCGGAGACTGAGGGAAAAGGTGGCCTCTGTATACAAGC------TAT
CACATTCAGATGAGTCCGCGGCCCATCA-GCTAGTTGGCGGGGTAATGGCCCACCAAGGC
AACGACGGGTAGCTGGTCTGAGAGGACGATCAGCCACACTGGAACTGAGACACGGTCCAG
ACTCCTACGGGAGG----CAGCAGTGGGGAATT-TTGCGCAATGGGC-GAAAGCCTGACG
CAGC-AACGCCGCGTGTGTGATGAAGGTCTTT-GGATTG----TAAAGCACTTTCGACCG
GGAAGAAAAC-----CCGTTGGCTAAC--ATCCAACGGCTTGACGGTACCGGGAG-AAGA
AGCACCGGCTAACTCTGTGCCAGCAGCCGCGGTAATACAGAGGGTGCAAGCGTTGTTCGG
AATTATTGGGCGTAAAGCGCG-TGTAGGCGG-CGTGACAA-GTCGGGTG--TGAA--AGC
CCTCAGCTCAACTGA-GGAAGTGCGCCCGAA--ACTGTTGTGCTTGAGTGCCGGAGA-GG
GTGGCGGAATTCCCCAAGTAGAGGTGAAATTCGTAG?ATATGGGG-AGGAACACCGGTGG
CGAAGGCGGCCACCTGGACGGTAACTGACGCTGAGACGCGAAAGCGTGGGGAGCAAACAG
GATTAGATACCCTGGTAGTCCACGCCGTAAACGATGAGAACTAGGTGTCGTGGG---AGT
TGACCCCCGCGGTGCCG-AAGCTAACGCATTAAGTTCTCCGCCTGGGAAGTACGGTCGCA
AGACTAAAACTCAAAGGAATTGACGGGGGCCCGCACAAGCGGTGGAGCATGTGGTTTAAT
TCGACGCAACGCGCAGAACCTTA-CCTGGTCTTGA-CATC----CTCAGAATCCTTCAGA
GATG-AGGGAGTGCCCGCAAGGG---------------AACTGAGAGACAGGTGCTGCAT
GGCTGTC-GTCAGCTCGTGTC-GTGAGATGTTGGGTT-AAGTCCC-GCAACGAGCGCAAC
CCTCGCCTTTAGTTGCCA-------------------CGCAAGTGGATCTCTAGAGGGAC
TGCCGGTGTT-AAACCGGAGGAAGGTGGGGATGACGTCAAGTCCTCATGG-CCTTTATGA
CCAGGGCTACACAC-GTGCTACAATGGCC--GGTACAGAGCGTT-GCCAACCCGCGAGGG
GGAGCTAATCGC-ATAAAACCGGTCTCAGTTCAGATTGGAGTCTGCAACTC---GACTCC
ATGAAGGC-GGAATC-GCTAGTAA--TCGCAGATCAGC-ACGCTGCGG--TGAATACGTT
CCCGGGCCTTG--TACACACCGCCCGTCACACC-ATGGGAGTCGATTGCTCCAGAAATCA
TCTCA----

#MF163287_Myxococcus_virescens
----------------------------GCAGTCGAGCGCGAATAGGGGCAACCCTT---
--------AGTAGAG----------------------CGGCGCACGGGTGCGT-AACACG
TGGATAATCTGCCTGAGTGCTCGGGATAACCAGTCGAAAGAT-TGGCTAATACCGGATAA
GCCCACGGTTTCTTCGGAGACCGAGGGAAAAGGTGGCCTCTGTATACAAGC------TAT
CACATTCAGATGAGTCCGCGGCCCATCA-GCTAGTTGGCGGGGTAATGGCCCACCAAGGC
AACGACGGGTAGCTGGTCTGAGAGGACGATCAGCCACACTGGAACTGAGACACGGTCCAG
ACTCCTACGGGAGG----CAGCAGTGGGGAATT-TTGCGCAATGGGC-GAAAGCCTGACG
CAGC-AACGCCGCGTGTGTGATGAAGGTCTTT-GGATTG----TAAAGCACTTTCGACCG
GGAAGAAAAC-----CCGTTGGCTAAC--ATCCAACGGCTTGACGGTACCGGGAG-AAGA
AGCACCGGCTAACTCTGTGCCAGCAGCCGCGGTAATACAGAGGGTGCAAGCGTTGTTCGG
AATTATTGGGCGTAAAGCGCG-TGTAGGCGG-CGTGACAA-GTCGGGTG--TGAA--AGC
CCTCAGCTCAACTGA-GGAAGTGCGCCCGAA--ACTGTTGTGCTTGAGTGCCGGAGA-GG
GTGGCGGAATTCCCCAAGTAGAGGTGAAATTCGTAGA-TATGGGG-AGGAACACCGGTGG
CGAAGGCGGCCACCTGGACGGTAACTGACGCTGAGACGCGAAAGCGTGGGGAGCAAACAG
GATTAGATACCCTGGTAGTCCACGCCGTAAACGATGAGAACTAGGTGTCGTGGG---AGT
TGACCCCCGCGGTGCCG-AAGCTAACGCATTAAGTTCTCCGCCTGGGAAGTACGGTCGCA
AGACTAAAACTCAAAGGAATTGACGGGGGCCCGCACAAGCGGTGGAGCAGGTGGTTTAAT
TCGACGCAACGCGCAGAACCTTA-CCTGGTCTTGA-CATC----CTCAGAATCCTTCAGA
GATG-AGGGAGTGCCCGCAAGGG---------------AACTGAGAGACAGGTGCTGCAT
GGCTGTC-GTCAGCTCGTGTC-GTGAGATGTTGGGTT-AAGTCCC-GCAACGAGCGCAAC
CCTCGCCTTTAGTTGCCA-------------------CGCAAGTGGATCTCTAGAGGGAC
TGCCGGTGTT-AAACCGGAGGAAGGTGGGGATGACGTCAAGTCCTCATGG-CCTTTATGA
CCAGGGCTACACAC-GTGCTACAATGGCC--GGTACAGAGCGTT-GCCAACCCGCGAGGG
GGAGCTAATCGC-ATAAAACCGGTCTCAGTTCAGATTGGAGTCTGCAACTC---GACTCC
ATGAAGGC-GGAATC-GCTAGTAA--TCGCAGATCAGC-ACGCTGCGG--TGAATACGTT
CCCGGGCCTTG--TACACACCGCCCGTCACACC-ATGGGAGTCGATTGCTCCAGAAATCA
TCTCACCAG

#MF163288_Myxococcus_virescens
----------------------------GCAGTCGAGCGCGAATAGGGGCAACCCTT---
--------AGTAGAG----------------------CGGCGCACGGGTGCGT-AACACG
TGGATAATCTGCCTGAGTGCTCGGGATAACCAGTCGAAAGAT-TGGCTAATACCGGATAA
GCCCACGGTTTCTTCGGAGACTGAGGGAAAAGGTGGCCTCTGTATACAAGC------TAT
CACATTCAGATGAGTCCGCGGCCCATCA-GCTAGTTGGCGGGGTAATGGCCCACCAAGGC
AACGACGGGTAGCTGGTCTGAGAGGACGATCAGCCACACTGGAACTGAGACACGGTCCAG
ACTCCTACGGGAGG----CAGCAGTGGGGAATT-TTGCGCAATGGGC-GAAAGCCTGACG
CAGC-AACGCCGCGTGTGTGATGAAGGTCTTT-GGATTG----TAAAGCACTTTCGACCG
GGAAGAAAAC-----CCGTTGGCTAAC--ATCCAACGGCTTGACGGTACCGGGAG-AAGA
AGCACCGGCTAACTCTGTGCCAGCAGCCGCGGTAATACAGAGGGTGCAAGCGTTGTTCGG
AATTATTGGGCGTAAAGCGCG-TGTAGGCGG-CGTGACAA-GTCGGGTG--TGAA--AGC
CCTCAGCTCAACTGA-GGAAGTGCGCCCGAA--ACTGTTGTGCTTGAGTGCCGGAGA-GG
GTGGCGGAATTCCCCAAGTAGAGGTGAAATTCGTAGA-TATGGGG-AGGAACACCGGTGG
CGAAGGCGGCCACCTGGACGGTAACTGACGCTGAGACGCGAAAGCGTGGGGAGCAAACAG
GATTAGATACCCTGGTAGTCCACGCCGTAAACGATGAGAACTAGGTGTCGTGGG---AGT
TGACCCCCGCGGTGCCG-AAGCTAACGCATTAAGTTCTCCGCCTGGGAAGTACGGTCGCA
AGACTAAAACTCAAAGGAATTGACGGGGGCCCGCACAAGCGGTGGAGCATGTGGTTTAAT
TCGACGCAACGCGCAGAACCTTA-CCTGGTCTTGA-CATC----CTCAGAATCCTTCAGA
GATG-AGGGAGTGCCCGCAAGGG---------------AACTGAAAGACAGGTGCTGCAT
GGCTGTC-GTCAGCTCGTGTC-GTGAGATGTTGGGTT-AAGTCCC-GCAACGAGCGCAAC
CCTCGCCTTTAGTTGCCA-------------------CGCAAGTGGATCTCTAGAGGGAC
TGCCGGTGTT-AAACCGGAGGAAGGTGGGGATGACGTCAAGTCCTCATGG-CCTTTATGA
CCAGGGCTACACAC-GTGCTACAATGGCC--GGTACAGAGCGTT-GCCAACCCGCGAGGG
GGAGCTAATCGC-ATAAAACCGGTCTCAGTTCAGATTGGAGTCTGCAACTC---GACTCC
ATGAAGGC-GGAATC-GCTAGTAA--TCGCAGATCAGC-ACGCTGCGG--TGAATACGTT
CCCGGGCCTTG--TACACACCGCCCGTCACACC-ATGGGAGTCGATTGCTCCAGAAATCA
TCTCACC?A

#M34114_Myxococcus_xanthus
GAACGCTGGCGGCGTGC-CTAACACATGCAAGTCGAGCGCGAATAGGGGCAACCCTT---
--------AGTAGAG----------------------CGGCGCACGGGTGCGT-AACACG
TGGATAATCTGCCTGAGTGCTCGGGATAACCAGTCGAAAGAT-TGGCTAATACCGGATAA
GCCCACGGTTTCTTCGGAGACTGAGGGAAAAGGTGGCCTCTGTATACAAGC------TAT
CACATTCAGATGAGTCCGCGGCCCATCA-GCTAGTTGGCGGGGTAATGGCCCACCAAGGC
AACGACGGGTAGCTGGTCTGAGAGGACGATCAGCCACACTGGAACTGAGACACGGTCCAG
ACTCCTACGGGAGG----CAGCAGTGGGGAATT-TTGCGCAATGGGC-GAAAGCCTGACG
CAGC-AACGCCGCGTGTGTGATGAAGGTCTTT-GGATTG----TAAAGCACTTTCGACCG
GGAAGAAAAC-----CCGTTGGCTAAC--ATCCAACGGCTTGACGGTACCGGGAG-AAGA
AGCACCGGCTAACTCTGTGCCAGCAGCCGCGGTAATACAGAGGGTGCAAGCGTTGTTCGG
AATTATTGGGCGTAAAGCGCG-TGTAGGCGG-CGTGACAA-GTCGGGTG--TGAA--AGC
CCTCAGCTCAACTGA-GGAAGTGCGCCCGAA--ACTGTTGTGCTTGAGTGCCGGAGA-GG
GTGGCGGAATTCCCCAAGTAGAGGTGAAATTCGTAGA-TATGGGG-AGGAACACCGGTGG
CGAAGGCGGCCACCTGGACGGTAACTGACGCTGAGACGCGAAAGCGTGGGGAGCAAACAG
GATTAGATACCCTGGTAGTCCACGCCGTAAACGATGAGAACTAGGTGTCGTGGG---AGT
TGACCCCCGCGGTGCCG-AAGCTAACGCATTAAGTTCTCCGCCTGGGAAGTACGGTCGCA
AGACTAAAACTCAAAGGAATTGACGGGGG?CCGCACAAGCGGTGGAGCATGTGGTTTAAT
TCGACGCAACGCGCAGAACCTTA-CCTGGTCTTGA-CATC----CTCAGAATCCTTCAGA
GATG-AGGGAGTGCCCGCAAGGG---------------AACTGAGAGACAGGTGCTGCAT
GGCTGTC-GTCAGCTCGTGTC-GTGAGATGTTGGGTT-AAGTCCC-GCAACGAGCGCAAC
CCTCGCCTTTAGTTGCCA-------------------CGCAAGTGGATCTCTAGAGGGAC
TGCCGGTGTT-AAACCGGAGGAAGGTGGGGATGACGTCAAGTCCTCATGG-CCTTTATGA
CCAGGGCTACACAC-GTGCTACAATGGCC--GGTACAGAGCGTT-GCCAACCCGCGAGGG
GGAGCTAATCGC-ATAAAACCGGTCTCAGTTCAGATTGGAGTCTGCAACTC---GACTCC
ATGAAGGA-GGAATC-GCTAGTAA--TCGCAGATCAGC-ACGCTGCGG--TGAATACGTT
CCCGGGCCTTG--TACACACCGCCCGTCACACC-ATGGGAGTCGATTGCTCCAGAAATCA
TCTCACCAA

#MF163277_Myxococcus_xanthus
---------------------------TGCAGTCGAGCGCGAATAGGGGCAACCCTT---
--------AGTAGAG----------------------CGGCGCACGGGTGCGT-AACACG
TGGATAATCTGCCTGAGTGCTCGGGATAACCAGTCGAAAGAT-TGGCTAATACCGGATAA
GCCCACGGTTTCTTCGGAGACTGAGGGAAAAGGTGGCCTCTGTATACAAGC------TAT
CACATTCAGATGAGTCCGCGGCCCATCA-GCTAGTTGGCGGGGTAATGGCCCACCAAGGC
AACGACGGGTAGCTGGTCTGAGAGGACGATCAGCCACACTGGAACTGAGACACGGTCCAG
ACTCCTACGGGAGG----CAGCAGTGGGGAATT-TTGCGCAATGGGC-GAAAGCCTGACG
CAGC-AACGCCGCGTGTGTGATGAAGGTCTTT-GGATTG----TAAAGCACTTTCGACCG
GGAAGAAAAC-----CCGTTGGCTAAC--ATCCAACGGCTTGACGGTACCGGGAG-AAGA
AGCACCGGCTAACTCTGTGCCAGCAGCCGCGGTAATACAGAGGGTGCAAGCGTTGTTCGG
AATTATTGGGCGTAAAGCGCG-TGTAGGCGG-CGTGACAA-GTCGGGTG--TGAA--AGC
CCTCAGCTCAACTGA-GGAAGTGCGCCCGAA--ACTGTTGTGCTTGAGTGCCGGAGA-GG
GTGGCGGAATTCCCCAAGTAGAGGTGAAATTCGTAGA-TATGGGG-AGGAACACCGGTGG
CGAAGGCGGCCACCTGGACGGTAACTGACGCTGAGACGCGAAAGCGTGGGGAGCAAACAG
GATTAGATACCCTGGTAGTCCACGCCGTAAACGATGAGAACTAGGTGTCGTGGG---AGT
TGACCCCCGCGGTGCCG-AAGCTAACGCATTAAGTTCTCCGCCTGGGAAGTACGGTCGCA
AGACTAAAACTCAAAGGAATTGACGGGGGCCCGCACAAGCGGTGGAGCATGTGGTTTAAT
TCGACGCAACGCGCAGAACCTTA-CCTGGTCTTGA-CATC----CTCAGAATCCTTCAGA
GATG-AGGGAGTGCCCGCAAGGG---------------AACTGAGAGACAGGTGCTGCAT
GGCTGTC-GTCAGCTCGTGTC-GTGAGATGTTGGGTT-AAGTCCC-GCAACGAGCGCAAC
CCTCGCCTTTAGTTGCCA-------------------CGCAAGTGGATCTCTAGAGGGAC
TGCCGGTGTT-AAACCGGAGGAAGGTGGGGATGACGTCAAGTCCTCATGG-CCTTTATGA
CCAGGGCTACACAC-GTGCTACAATGGCC--GGTACAGAGCGTT-GCCAACCCGCGAGGG
GGAGCTAATCGC-ATAAAACCGGTCTCAGTTCAGATTGGAGTCTGCAACTC---GACTCC
ATGAAGGA-GGAATC-GCTAGTAA--TCGCAGATCAGC-ACGCTGCGG--TGAATACGTT
CCCGGGCCTTG--TACACACCGCCCGTCACACC-ATGGGAGTCGATTGCTCCAGAAATCA
TCTCACCAA

#DQ411298_Myxococcus_xanthus
------------------------------AGTCGAGCGCGAATAGGGGCAACCCTT---
--------AGTAGAG----------------------CGGCGCACGGGTGCGT-AACACG
TGGATAATCTGCCTGAGTGCTCGGGATAACCAGTCGAAAGAT-TGGCTAATACCGGATAA
GCCCACGGTTTCTTCGGAGACTGAGGGAAAAGGTGGCCTCTGTATACAAGC------TAT
CACATTCAGATGAGTCCGCGGCCCATCA-GCTAGTTGGCGGGGTAATGGCCCACCAAGGC
AACGACGGGTAGCTGGTCTGAGAGGACGATCAGCCACACTGGAACTGAGACACGGTCCAG
ACTCCTACGGGAGG----CAGCAGTGGGGAATT-TTGCGCAATGGGC-GAAAGCCTGACG
CAGC-AACGCCGCGTGTGTGATGAAGGTCTTT-GGATTG----TAAAGCACTTTCGACCG
GGAAGAAAAC-----CCGTTGGCTAAC--ATCCAACGGCTTGACGGTACCGGGAG-AAGA
AGCACCGGCTAACTCTGTGCCAGCAGCCGCGGTAATACAGAGGGTGCAAGCGTTGTTCGG
AATTATTGGGCGTAAAGCGCG-TGTAGGCGG-CGTGACAA-GTCGGGTG--TGAA--AGC
CCTCAGCTCAACTGA-GGAAGTGCGCCCGAA--ACTGTTGTGCTTGAGTGCCGGAGA-GG
GTGGCGGAATTCCCCAAGTAGAGGTGAAATTCGTAGA-TATGGGG-AGGAACACCGGTGG
CGAAGGCGGCCACCTGGACGGTAACTGACGCTGAGACGCGAAAGCGTGGGGAGCAAACAG
GATTAGATACCCTGGTAGTCCACGCCGTAAACGATGAGAACTAGGTGTCGTGGG---AGT
TGACCCCCGCGGTGCCG-AAGCTAACGCATTAAGTTCTCCGCCTGGGAAGTACGGTCGCA
AGACTAAAACTCAAAGGAATTGACGGGGGCCCGCACAAGCGGTGGAGCATGTGGTTTAAT
TCGACGCAACGCGCAGAACCTTA-CCTGGTCTTGA-CATC----CTCAGAATCCTTCAGA
GATG-AGGGAGTGCCCGCAAGGG---------------AACTGAGAGACAGGTGCTGCAT
GGCTGTC-GTCAGCTCGTGTC-GTGAGATGTTGGGTT-AAGTCCC-GCAACGAGCGCAAC
CCTCGCCTTTAGTTGCCA-------------------CGCAAGTGGATCTCTAGAGGGAC
TGCCGGTGTT-AAACCGGAGGAAGGTGGGGATGACGTCAAGTCCTCATGG-CCTTTATGA
CCAGGGCTACACAC-GTGCTACAATGGCC--GGTACAGAGCGTT-GCCAACCCGCGAGGG
GGAGCTAATCGC-ATAAAACCGGTCTCAGTTCAGATTGGAGTCTGCAACTC---GACTCC
ATGAAGGC-GGAATC-GCTAGTAA--TCGCAGATCAGC-ACGCTGCGG--TGAATACGTT
CCCGGGCCTTG--TACACACCGCCCGTCACACC-ATGGGAGTCGATTGCTCCAGAAATCA
TCTCACCAA

#DQ411300_Myxococcus_xanthus
------------------------------AGTCGAGCGCGAATAGGGGCAACCCTT---
--------AGTAGAG----------------------CGGCGCACGGGTGCGT-AACACG
TGGATAATCTGCCTGAGTGCTCGGGATAACCAGTCGAAAGAT-TGGCTAATACCGGATAA
GCCCACGGTTTCTTCGGAGACTGAGGGAAAAGGTGGCCTCTGTATACAAGC------TAT
CACATTCAGATGAGTCCGCGGCCCATCA-GCTAGTTGGCGGGGTAATGGCCCACCAAGGC
AACGACGGGTAGCTGGTCTGAGAGGACGATCAGCCACACTGGAACTGAGACACGGTCCAG
ACTCCTACGGGAGG----CAGCAGTGGGGAATT-TTGCGCAATGGGC-GAAAGCCTGACG
CAGC-AACGCCGCGTGTGTGATGAAGGTCTTT-GGATTG----TAAAGCACTTTCGACCG
GGAAGAAAAC-----CCGTTGGCTAAC--ATCCAACGGCTTGACGGTACCGGGAG-AAGA
AGCACCGGCTAACTCTGTGCCAGCAGCCGCGGTAATACAGAGGGTGCAAGCGTTGTTCGG
AATTATTGGGCGTAAAGCGCG-TGTAGGCGG-CGTGACAA-GTCGGGTG--TGAA--AGC
CCTCAGCTCAACTGA-GGAAGTGCGCCCGAA--ACTGTTGTGCTTGAGTGCCGGAGA-GG
GTGGCGGAATTCCCCAAGTAGAGGTGAAATTCGTAGA-TATGGGG-AGGAACACCGGTGG
CGAAGGCGGCCACCTGGACGGTAACTGACGCTGAGACGCGAAAGCGTGGGGAGCAAACAG
GATTAGATACCCTGGTAGTCCACGCCGTAAACGATGAGAACTAGGTGTCGTGGG---AGT
TGACCCCCGCGGTGCCG-AAGCTAACGCATTAAGTTCTCCGCCTGGGAAGTACGGTCGCA
AGACTAAAACTCAAAGGAATTGACGGGGGCCCGCACAAGCGGTGGAGCATGTGGTTTAAT
TCGACGCAACGCGCAGAACCTTA-CCTGGTCTTGA-CATC----CTCAGAATCCTTCAGA
GATG-AGGGAGTGCCCGCAAGGG---------------AACTGAGAGACAGGTGCTGCAT
GGCTGTC-GTCAGCTCGTGTC-GTGAGATGTTGGGTT-AAGTCCC-GCAACGAGCGCAAC
CCTCGCCTTTAGTTGCCA-------------------CGCAAGTGGATCTCTAGAGGGAC
TGCCGGTGTT-AAACCGGAGGAAGGTGGGGATGACGTCAAGTCCTCATGG-CCTTTATGA
CCAGGGCTACACAC-GTGCTACAATGGCC--GGTACAGAGCGTT-GCCAACCCGCGAGGG
GGAGCTAATCGC-ATAAAACCGGTCTCAGTTCAGATTGGAGTCTGCAACTC---GACTCC
ATGAAGGC-GGAATC-GCTAGTAA--TCGCAGATCAGC-ACGCTGCGG--TGAATACGTT
CCCGGGCCTTG--TACACACCGCCCGTCACACC-ATGGGAGTCGATTGCTCCAGAAATCA
TCTCACCAA

#DQ411301_Myxococcus_xanthus
------------------------------AGTCGAGCGCGAATAGGGGCAACCCTT---
--------AGTAGAG----------------------CGGCGCACGGGTGCGT-AACACG
TGGATAATCTGCCTGAGTGCTCGGGATAACCAGTCGAAAGAT-TGGCTAATACCGGATAA
GCCCACGGTTTCTTCGGAGACTGAGGGAAAAGGTGGCCTCTGTATACAAGC------TAT
CACATTCAGATGAGTCCGCGGCCCATCA-GCTAGTTGGCGGGGTAATGGCCCACCAAGGC
AACGACGGGTAGCTGGTCTGAGAGGACGATCAGCCACACTGGAACTGAGACACGGTCCAG
ACTCCTACGGGAGG----CAGCAGTGGGGAATT-TTGCGCAATGGGC-GAAAGCCTGACG
CAGC-AACGCCGCGTGTGTGATGAAGGTCTTT-GGATTG----TAAAGCACTTTCGACCG
GGAAGAAAAC-----CCGTTGGCTAAC--ATCCAACGGCTTGACGGTACCGGGAG-AAGA
AGCACCGGCTAACTCTGTGCCAGCAGCCGCGGTAATACAGAGGGTGCAAGCGTTGTTCGG
AATTATTGGGCGTAAAGCGCG-TGTAGGCGG-CGTGACAA-GTCGGGTG--TGAA--AGC
CCTCAGCTCAACTGA-GGAAGTGCGCCCGAA--ACTGTTGTGCTTGAGTGCCGGAGA-GG
GTGGCGGAATTCCCCAAGTAGAGGTGAAATTCGTAGA-TATGGGG-AGGAACACCGGTGG
CGAAGGCGGCCACCTGGACGGTAACTGACGCTGAGACGCGAAAGCGTGGGGAGCAAACAG
GATTAGATACCCTGGTAGTCCACGCCGTAAACGATGAGAACTAGGTGTCGTGGG---AGT
TGACCCCCGCGGTGCCG-AAGCTAACGCATTAAGTTCTCCGCCTGGGAAGTACGGTCGCA
AGACTAAAACTCAAAGGAATTGACGGGGGCCCGCACAAGCGGTGGAGCATGTGGTTTAAT
TCGACGCAACGCGCAGAACCTTA-CCTGGTCTTGA-CATC----CTCAGAATCCTTCAGA
GATG-AGGGAGTGCCCGCAAGGG---------------AACTGAGAGACAGGTGCTGCAT
GGCTGTC-GTCAGCTCGTGTC-GTGAGATGTTGGGTT-AAGTCCC-GCAACGAGCGCAAC
CCTCGCCTTTAGTTGCCA-------------------CGCAAGTGGATCTCTAGAGGGAC
TGCCGGTGTT-AAACCGGAGGAAGGTGGGGATGACGTCAAGTCCTCATGG-CCTTTATGA
CCAGGGCTACACAC-GTGCTACAATGGCC--GGTACAGAGCGTT-GCCAACCCGCGAGGG
GGAGCTAATCGC-ATAAAACCGGTCTCAGTTCAGATTGGAGTCTGCAACTC---GACTCC
ATGAAGGC-GGAATC-GCTAGTAA--TCGCAGATCAGC-ACGCTGCGG--TGAATACGTT
CCCGGGCCTTG--TACACACCGCCCGTCACACC-ATGGGAGTCGATTGCTCCAGAAATCA
TCTCACCAA

#DQ411302_Myxococcus_xanthus
--------------------------------------------AGGGGCAACCCTT---
--------AGTAGAG----------------------CGGCGCACGGGTGCGT-AACACG
TGGATAATCTGCCTGAGTGCTCGGGATAACCAGTCGAAAGAT-TGGCTAATACCGGATAA
GCCCACGGTTTCTTCGGAGACTGAGGGAAAAGGTGGCCTCTGTATACAAGC------TAT
CACATTCAGATGAGTCCGCGGCCCATCA-GCTAGTTGGCGGGGTAATGGCCCACCAAGGC
AACGACGGGTAGCTGGTCTGAGAGGACGATCAGCCACACTGGAACTGAGACACGGTCCAG
ACTCCTACGGGAGG----CAGCAGTGGGGAATT-TTGCGCAATGGGC-GAAAGCCTGACG
CAGC-AACGCCGCGTGTGTGATGAAGGTCTTT-GGATTG----TAAAGCACTTTCGACCG
GGAAGAAAAC-----CCGTTGGCTAAC--ATCCAACGGCTTGACGGTACCGGGAG-AAGA
AGCACCGGCTAACTCTGTGCCAGCAGCCGCGGTAATACAGAGGGTGCAAGCGTTGTTCGG
AATTATTGGGCGTAAAGCGCG-TGTAGGCGG-CGTGACAA-GTCGGGTG--TGAA--AGC
CCTCAGCTCAACTGA-GGAAGTGCGCCCGAA--ACTGTTGTGCTTGAGTGCCGGAGA-GG
GTGGCGGAATTCCCCAAGTAGAGGTGAAATTCGTAGA-TATGGGG-AGGAACACCGGTGG
CGAAGGCGGCCACCTGGACGGTAACTGACGCTGAGACGCGAAAGCGTGGGGAGCAAACAG
GATTAGATACCCTGGTAGTCCACGCCGTAAACGATGAGAACTAGGTGTCGTGGG---AGT
TGACCCCCGCGGTGCCG-AAGCTAACGCATTAAGTTCTCCGCCTGGGAAGTACGGTCGCA
AGACTAAAACTCAAAGGAATTGACGGGGGCCCGCACAAGCGGTGGAGCATGTGGTTTAAT
TCGACGCAACGCGCAGAACCTTA-CCTGGTCTTGA-CATC----CTCAGAATCCTTCAGA
GATG-AGGGAGTGCCCGCAAGGG---------------AACTGAGAGACAGGTGCTGCAT
GGCTGTC-GTCAGCTCGTGTC-GTGAGATGTTGGGTT-AAGTCCC-GCAACGAGCGCAAC
CCTCGCCTTTAGTTGCCA-------------------CGCAAGTGGATCTCTAGAGGGAC
TGCCGGTGTT-AAACCGGAGGAAGGTGGGGATGACGTCAAGTCCTCATGG-CCTTTATGA
CCAGGGCTACACAC-GTGCTACAATGGCC--GGTACAGAGCGTT-GCCAACCCGCGAGGG
GGAGCTAATCGC-ATAAAACCGGTCTCAGTTCAGATTGGAGTCTGCAACTC---GACTCC
ATGAAGGC-GGAATC-GCTAGTAA--TCGCAGATCAGC-ACGCTGCGG--TGAATACGTT
CCCGGGCCTTG--TACACACCGCCCGTCACACC-ATGGGAGTCGATTGCTCCAGAAATCA
TCTCACCAA

#DQ411303_Myxococcus_xanthus
---------------------------TGCAGTCGAGCGCGAATAGGGGCAACCCTT---
--------AGTAGAG----------------------CGGCGCACGGGTGCGT-AACACG
TGGATAATCTGCCTGAGTGCTCGGGATAACCAGTCGAAAGAT-TGGCTAATACCGGATAA
GCCCACGGTTTCTTCGGAGACTGAGGGAAAAGGTGGCCTCTGTATACAAGC------TAT
CACATTCAGATGAGTCCGCGGCCCATCA-GCTAGTTGGCGGGGTAATGGCCCACCAAGGC
AACGACGGGTAGCTGGTCTGAGAGGACGATCAGCCACACTGGAACTGAGACACGGTCCAG
ACTCCTACGGGAGG----CAGCAGTGGGGAATT-TTGCGCAATGGGC-GAAAGCCTGACG
CAGC-AACGCCGCGTGTGTGATGAAGGTCTTT-GGATTG----TAAAGCACTTTCGACCG
GGAAGAAAAC-----CCGTTGGCTAAC--ATCCAACGGCTTGACGGTACCGGGAG-AAGA
AGCACCGGCTAACTCTGTGCCAGCAGCCGCGGTAATACAGAGGGTGCAAGCGTTGTTCGG
AATTATTGGGCGTAAAGCGCG-TGTAGGCGG-CGTGACAA-GTCGGGTG--TGAA--AGC
CCTCAGCTCAACTGA-GGAAGTGCGCCCGAA--ACTGTTGTGCTTGAGTGCCGGAGA-GG
GTGGCGGAATTCCCCAAGTAGAGGTGAAATTCGTAGA-TATGGGG-AGGAACACCGGTGG
CGAAGGCGGCCACCTGGACGGTAACTGACGCTGAGACGCGAAAGCGTGGGGAGCAAACAG
GATTAGATACCCTGGTAGTCCACGCCGTAAACGATGAGAACTAGGTGTCGTGGG---AGT
TGACCCCCGCGGTGCCG-AAGCTAACGCATTAAGTTCTCCGCCTGGGAAGTACGGTCGCA
AGACTAAAACTCAAAGGAATTGACGGGGGCCCGCACAAGCGGTGGAGCATGTGGTTTAAT
TCGACGCAACGCGCAGAACCTTA-CCTGGTCTTGA-CATC----CTCAGAATCCTTCAGA
GATG-AGGGAGTGCCCGCAAGGG---------------AACTGAGAGACAGGTGCTGCAT
GGCTGTC-GTCAGCTCGTGTC-GTGAGATGTTGGGTT-AAGTCCC-GCAACGAGCGCAAC
CCTCGCCTTTAGTTGCCA-------------------CGCAAGTGGATCTCTAGAGGGAC
TGCCGGTGTT-AAACCGGAGGAAGGTGGGGATGACGTCAAGTCCTCATGG-CCTTTATGA
CCAGGGCTACACAC-GTGCTACAATGGCC--GGTACAGAGCGTT-GCCAACCCGCGAGGG
GGAGCTAATCGC-ATAAAACCGGTCTCAGTTCAGATTGGAGTCTGCAACTC---GACTCC
ATGAAGGC-GGAATC-GCTAGTAA--TCGCAGATCAGC-ACGCTGCGG--TGAATACGTT
CCCGGGCCTTG--TACACACCGCCCGTCACACC-ATGGGAGTCGATTGCTCCAGAAATCA
TCTCACCAA

#DQ411304_Myxococcus_xanthus
------------------------------------------------------------
--------------------------------------GGCGCACGGGTGCGT-AACACG
TGGATAATCTGCCTGAGTGCTCGGGATAACCAGTCGAAAGAT-TGGCTAATACCGGATAA
GCCCACGGTTTCTTCGGAGACTGAGGGAAAAGGTGGCCTCTGTATACAAGC------TAT
CACATTCAGATGAGTCCGCGGCCCATCA-GCTAGTTGGCGGGGTAATGGCCCACCAAGGC
AACGACGGGTAGCTGGTCTGAGAGGACGATCAGCCACACTGGAACTGAGACACGGTCCAG
ACTCCTACGGGAGG----CAGCAGTGGGGAATT-TTGCGCAATGGGC-GAAAGCCTGACG
CAGC-AACGCCGCGTGTGTGATGAAGGTCTTT-GGATTG----TAAAGCACTTTCGACCG
GGAAGAAAAC-----CCGTTGGCTAAC--ATCCAACGGCTTGACGGTACCGGGAG-AAGA
AGCACCGGCTAACTCTGTGCCAGCAGCCGCGGTAATACAGAGGGTGCAAGCGTTGTTCGG
AATTATTGGGCGTAAAGCGCG-TGTAGGCGG-CGTGACAA-GTCGGGTG--TGAA--AGC
CCTCAGCTCAACTGA-GGAAGTGCGCCCGAA--ACTGTTGTGCTTGAGTGCCGGAGA-GG
GTGGCGGAATTCCCCAAGTAGAGGTGAAATTCGTAGA-TATGGGG-AGGAACACCGGTGG
CGAAGGCGGCCACCTGGACGGTAACTGACGCTGAGACGCGAAAGCGTGGGGAGCAAACAG
GATTAGATACCCTGGTAGTCCACGCCGTAAACGATGAGAACTAGGTGTCGTGGG---AGT
TGACCCCCGCGGTGCCG-AAGCTAACGCATTAAGTTCTCCGCCTGGGAAGTACGGTCGCA
AGACTAAAACTCAAAGGAATTGACGGGGGCCCGCACAAGCGGTGGAGCATGTGGTTTAAT
TCGACGCAAC--------------------------------------------------
------------------------------------------------------------
------------------------------------------------------------
------------------------------------------------------------
------------------------------------------------------------
------------------------------------------------------------
------------------------------------------------------------
------------------------------------------------------------
------------------------------------------------------------
---------

#DQ411305_Myxococcus_xanthus
------------------------------------------------GCAACCCTT---
--------AGTAGAG----------------------CGGCGCACGGGTGCGT-AACACG
TGGATAATCTGCCTGAGTGCTCGGGATAACCAGTCGAAAGAT-TGGCTAATACCGGATAA
GCCCACGGTTTCTTCGGAGACTGAGGGAAAAGGTGGCCTCTGTATACAAGC------TAT
CACATTCAGATGAGTCCGCGGCCCATCA-GCTAGTTGGCGGGGTAATGGCCCACCAAGGC
AACGACGGGTAGCTGGTCTGAGAGGACGATCAGCCACACTGGAACTGAGACACGGTCCAG
ACTCCTACGGGAGG----CAGCAGTGGGGAATT-TTGCGCAATGGGC-GAAAGCCTGACG
CAGC-AACGCCGCGTGTGTGATGAAGGTCTTT-GGATTG----TAAAGCACTTTCGACCG
GGAAGAAAAC-----CCGTTGGCTAAC--ATCCAACGGCTTGACGGTACCGGGAG-AAGA
AGCACCGGCTAACTCTGTGCCAGCAGCCGCGGTAATACAGAGGGTGCAAGCGTTGTTCGG
AATTATTGGGCGTAAAGCGCG-TGTAGGCGG-CGTGACAA-GTCGGGTG--TGAA--AGC
CCTCAGCTCAACTGA-GGAAGTGCGCCCGAA--ACTGTTGTGCTTGAGTGCCGGAGA-GG
GTGGCGGAATTCCCCAAGTAGAGGTGAAATTCGTAGA-TATGGGG-AGGAACACCGGTGG
CGAAGGCGGCCACCTGGACGGTAACTGACGCTGAGACGCGAAAGCGTGGGGAGCAAACAG
GATTAGATACCCTGGTAGTCCACGCCGTAAACGATGAGAACTAGGTGTCGTGGG---AGT
TGACCCCCGCGGTGCCG-AAGCTAACGCATTAAGTTCTCCGCCTGGGAAGTACGGTCGCA
AGACTAAAACTCAAAGGAATTGACGGG---------------------------------
------------------------------------------------------------
------------------------------------------------------------
------------------------------------------------------------
------------------------------------------------------------
------------------------------------------------------------
------------------------------------------------------------
------------------------------------------------------------
------------------------------------------------------------
------------------------------------------------------------
---------

#DQ411306_Myxococcus_xanthus
---------------------------------------------GGGGCAACCCTT---
--------AGTAGAG----------------------CGGCGCACGGGTGCGT-AACACG
TGGATAATCTGCCTGAGTGCTCGGGATAACCAGTCGAAAGAT-TGGCTAATACCGGATAA
GCCCACGGTTTCTTCGGAGACTGAGGGAAAAGGTGGCCTCTGTATACAAGC------TAT
CACATTCAGATGAGTCCGCGGCCCATCA-GCTAGTTGGCGGGGTAATGGCCCACCAAGGC
AACGACGGGTAGCTGGTCTGAGAGGACGATCAGCCACACTGGAACTGAGACACGGTCCAG
ACTCCTACGGGAGG----CAGCAGTGGGGAATT-TTGCGCAATGGGC-GAAAGCCTGACG
CAGC-AACGCCGCGTGTGTGATGAAGGTCTTT-GGATTG----TAAAGCACTTTCGACCG
GGAAGAAAAC-----CCGTTGGCTAAC--ATCCAACGGCTTGACGGTACCGGGAG-AAGA
AGCACCGGCTAACTCTGTGCCAGCAGCCGCGGTAATACAGAGGGTGCAAGCGTTGTTCGG
AATTATTGGGCGTAAAGCGCG-TGTAGGCGG-CGTGACAA-GTCGGGTG--TGAA--AGC
CCTCAGCTCAACTGA-GGAAGTGCGCCCGAA--ACTGTTGTGCTTGAGTGCCGGAGA-GG
GTGGCGGAATTCCCCAAGTAGAGGTGAAATTCGTAGA-TATGGGG-AGGAACACCGGTGG
CGAAGGCGGCCACCTGGACGGTAACTGACGCTGAGACGCGAAAGCGTGGGGAGCAAACAG
GATTAGATACCCTGGTAGTCCACGCCGTAAACGATGAGAACTAGGTGTCGTGGG---AGT
TGACCCCCGCGGTGCCG-AAGCTAACGCATTAAGTTCTCCGCCTGGGAAGTACGGTCGCA
AGACTAAAACTCAAAGGAATTGACGGGGGCCCGCACAAGCGGTGGAGCATGTGGTTTAAT
TCGACGCAACGCGCAGAACCTTA-CCTGGTCTTGA-CATC----CTCAGAATCCTTCAGA
GATG-AGGGAGTGCCCGCAAGGG---------------AACTGAGAGACAGGTGCTGCAT
GGCTGTC-GTCAGCTCGTGTC-GTGAGATGTTGGGTT-AAGTCCC-GCAACGAGCGCAAC
CCTCGCCTTTAGTTGCCA-------------------CGCAAGTGGATCTCTAGAGGGAC
TGCCGGTGTT-AAACCGGAGGAAGGTGGGGATGACGTCAAGTCCTCATGG-CCTTTATGA
CCAGGGCTACACAC-GTGCTACAATGGCC--GGTACAGAGCGTT-GCCAACCCGCGAGGG
GGAGCTAATCGC-ATAAAACCGGTCTCAGTTCAGATTGGAGTCTGCAACTC---GACTCC
ATGAAGGC-GGAATC-GCTAGTAA--TCGCAGATCAGC-ACGCTGCGG--TGAATACGTT
CCCGGGCCTTG--TACACACCGCCCGTCACACC-ATGGGAGTCGATTGCTCCAGAAATCA
TCTCACCAA

#DQ411307_Myxococcus_xanthus
---------------------------TGCAGTCGAGCGCGAATAGGGGCAACCCTT---
--------AGTAGAG----------------------CGGCGCACGGGTGCGT-AACACG
TGGATAATCTGCCTGAGTGCTCGGGATAACCAGTCGAAAGAT-TGGCTAATACCGGATAA
GCCCACGGTTTCTTCGGAGACTGAGGGAAAAGGTGGCCTCTGTATACAAGC------TAT
CACATTCAGATGAGTCCGCGGCCCATCA-GCTAGTTGGCGGGGTAATGGCCCACCAAGGC
AACGACGGGTAGCTGGTCTGAGAGGACGATCAGCCACACTGGAACTGAGACACGGTCCAG
ACTCCTACGGGAGG----CAGCAGTGGGGAATT-TTGCGCAATGGGC-GAAAGCCTGACG
CAGC-AACGCCGCGTGTGTGATGAAGGTCTTT-GGATTG----TAAAGCACTTTCGACCG
GGAAGAAAAC-----CCGTTGGCTAAC--ATCCAACGGCTTGACGGTACCGGGAG-AAGA
AGCACCGGCTAACTCTGTGCCAGCAGCCGCGGTAATACAGAGGGTGCAAGCGTTGTTCGG
AATTATTGGGCGTAAAGCGCG-TGTAGGCGG-CGTGACAA-GTCGGGTG--TGAA--AGC
CCTCAGCTCAACTGA-GGAAGTGCGCCCGAA--ACTGTTGTGCTTGAGTGCCGGAGA-GG
GTGGCGGAATTCCCCAAGTAGAGGTGAAATTCGTAGA-TATGGGG-AGGAACACCGGTGG
CGAAGGCGGCCACCTGGACGGTAACTGACGCTGAGACGCGAAAGCGTGGGGAGCAAACAG
GATTAGATACCCTGGTAGTCCACGCCGTAAACGATGAGAACTAGGTGTCGTGGG---AGT
TGACCCCCGCGGTGCCG-AAGCTAACGCATTAAGTTCTCCGCCTGGGAAGTACGGTCGCA
AGACTAAAACTCAAAGGAATTGACGGGGGCCCGCACAAGCGGTGGAGCATGTGGTTTAAT
TCGACGCAACGCGCAGAACCTTA-CCTGGTCTTGA-CATC----CTCAGAATCCTTCAGA
GATG-AGGGAGTGCCCGCAAGGG---------------AACTGAGAGACAGGTGCTGCAT
GGCTGTC-GTCAGCTCGTGTC-GTGAGATGTTGGGTT-AAGTCCC-GCAACGAGCGCAAC
CCTCGCCTTTAGTTGCCA-------------------CGCAAGTGGATCTCTAGAGGGAC
TGCCGGTGTT-AAACCGGAGGAAGGTGGGGATGACGTCAAGTCCTCATGG-CCTTTATGA
CCAGGGCTACACAC-GTGCTACAATGGCC--GGTACAGAGCGTT-GCCAACCCGCGAGGG
GGAGCTAATCGC-ATAAAACCGGTCTCAGTTCAGATTGGAGTCTGCAACTC---GACTCC
ATGAAGGC-GGAATC-GCTAGTAA--TCGCAGATCAGC-ACGCTGCGG--TGAATACGTT
CCCGGGCCTTG--TACACACCGCCCGTCACACC-ATGGGAGTCGATTGCTCCAGAAATCA
TCTCACCAA

#DQ411308_Myxococcus_xanthus
---------------------------------------------GGGGCAACCCTT---
--------AGTAGAG----------------------CGGCGCACGGGTGCGT-AACACG
TGGATAATCTGCCTGAGTGCTCGGGATAACCAGTCGAAAGAT-TGGCTAATACCGGATAA
GCCCACGGTTTCTTCGGAGACTGAGGGAAAAGGTGGCCTCTGTATACAAGC------TAT
CACATTCAGATGAGTCCGCGGCCCATCA-GCTAGTTGGCGGGGTAATGGCCCACCAAGGC
AACGACGGGTAGCTGGTCTGAGAGGACGATCAGCCACACTGGAACTGAGACACGGTCCAG
ACTCCTACGGGAGG----CAGCAGTGGGGAATT-TTGCGCAATGGGC-GAAAGCCTGACG
CAGC-AACGCCGCGTGTGTGATGAAGGTCTTT-GGATTG----TAAAGCACTTTCGACCG
GGAAGAAAAC-----CCGTTGGCTAAC--ATCCAACGGCTTGACGGTACCGGGAG-AAGA
AGCACCGGCTAACTCTGTGCCAGCAGCCGCGGTAATACAGAGGGTGCAAGCGTTGTTCGG
AATTATTGGGCGTAAAGCGCG-TGTAGGCGG-CGTGACAA-GTCGGGTG--TGAA--AGC
CCTCAGCTCAACTGA-GGAAGTGCGCCCGAA--ACTGTTGTGCTTGAGTGCCGGAGA-GG
GTGGCGGAATTCCCCAAGTAGAGGTGAAATTCGTAGA-TATGGGG-AGGAACACCGGTGG
CGAAGGCGGCCACCTGGACGGTAACTGACGCTGAGACGCGAAAGCGTGGGGAGCAAACAG
GATTAGATACCCTGGTAGTCCACGCCGTAAACGATGAGAACTAGGTGTCGTGGG---AGT
TGACCCCCGCGGTGCCG-AAGCTAACGCATTAAGTTCTCCGCCTGGGAAGTACGGTCGCA
AGACTAAAACTCAAAGGAATTGACGGGGGCCCGCACAAGCGGTGGAGCATGTGGTTTAAT
TCGACGCAACGCGCAGAACCTTA-CCTGGTCTTGA-CATC----CTCAGAATCCTTCAGA
GATG-AGGGAGTGCCCGCAAGGG---------------AACTGAGAGACAGGTGCTGCAT
GGCTGTC-GTCAGCTCGTGTC-GTGAGATGTTGGGTT-AAGTCCC-GCAACGAGCGCAAC
CCTCGCCTTTAGTTGCCA-------------------CGCAAGTGGATCTCTAGAGGGAC
TGCCGGTGTT-AAACCGGAGGAAGGTGGGGATGACGTCAAGTCCTCATGG-CCTTTATGA
CCAGGGCTACACAC-GTGCTACAATGGCC--GGTACAGAGCGTT-GCCAACCCGCGAGGG
GGAGCTAATCGC-ATAAAACCGGTCTCAGTTCAGATTGGAGTCTGCAACTC---GACTCC
ATGAAGGC-GGAATC-GCTAGTAA--TCGCAGATCAGC-ACGCTGCGG--TGAATACGTT
CCCGGGCCTTG--TACACACCGCCCGTCACACC-ATGGGAGTCGATTGCTCCAGAAATCA
TCTCACCAA

#AB016469_Myxobacterium
GAACGTTTGCGGCGGGC-CTAACACATGCAAGTCGAACGAGAAAGC---CTTCGGGGT--
---------GGAAAG----------------------TGGCGCACGGGTGCGT-AACACG
TGGATAACCAACCCCCCAGTTTGGGACAACACCGGGAAACTG-GTGCTAATACCAGATGT
GTCGCGGGAGTCGTCAGGCTCCCTCGA?AAAG---------GCACGCAAGG-------GT
CGCTGGGGGACGGGTCCGCGTCCCATCA-GCTAGTTGGTGAGGTAATGGCTCACCAAGGC
TAAGACGGGTAGCTGGTCTGAGAGGATGATCAGCCACACTGGAACTGAGACACGGTCCAG
ACTCCTACGGGAGG----CAGCAGTGGGGAATA-TTGCGCAATGGGC-GAAAGCCTGACG
CAGC-CACGCCGCGTGAGCGATGAAGGTTTTC-GGATCG----TAAAGCTCTGTGGAGGG
AGAAGAATAA------AGTCAG-TGAA-GAGCTGGCC--TTGACGGTATCCCTTTCAGCA
AGCACCGGCTAACTCCGTGCCAGCAGCCGCGGTAATACGGAGGGTGCAAACGTTGCTCGG
AATCATTGGGCGTAAAGCGCG-CGTAGGCGG-CTTGGCAA-GTTGGATG--TGAA--AGC
CCTGGGCTCAACCCA-GGAAGTGCATCCAAA--ACTGCCTGGCTTGAATCTCGGAGG-GG
GTCAGGGAATTCTCGGTGTAGAGGTGAAATTCGTAGA-TATCGGG-AGGAACACCAGTGG
CGAAGGCGCTGACCTGGACGATGATTGACGCTGAGGTGCGAAAGCATGGGGAGCGAACAG
GATTAGATACCCTGGTAGTCCATGCCGTAAACGATGAGTGCTAGGCGCCGGCGG---AT-
-GACCCCGTCGGTGCCG-AAGCTAACGCGTTAAGCACTCCGCCTGGGGAGTACGGTCGCA
AGACTAAAACTCAAAGGAATTGACGGGGGCCCGCACAAGCGGTGGAGCATGTGGTTTAAT
TCGACGCAACGCGCAGAACCTTA-CCTGGGTTAAATCCAC------GAGAATCCGGCCCA
AAAG-CTGGAGTGC--TTCGGGG---------------AATTCGTGCGAAGGTGCTGCAT
GGCTGTC-GTCAGCTCGTGTC-GTGAGATGTTGGGTT-AAGTCCC-GCAACGAGCGCAAC
CCCTGCCGTCTGTTGCCATCAT---------------TTAGTTGGGAACTCAGACGGTAC
TGCCGGC-CT-AAACCGGAGGAAGGTGGGGATGACGTCAAGTCCTCATGG-CCCTCATGC
CCAGGGCTACACAC-GTGCTACAATGGTT--GGTACAAAGAGTC-GCTAGCCCGCGAGGG
-ACGCTAACCTC-AAAAAACCAATCTCAGTTCGGATTGGAGTCTGCAACTC---GACTCC
ATGAAGCT-GGAATC-GCTAGTAA--TCGGAGATCAGC-ACGCTCCGG--TGAATACGTT
CCCGGGCCTTG--TACACACCGCCCGTCACACC-ATGGGAGTCGATTGCTCCAGAAGTGG
GTAGCCTAA

#AB083432_Plesiocystis_pacifica
GAACGTTTGCGGCGGGC-CTAACACATGCAAGTCGAACGAGAAGCC---CTTCGGGGT--
---------GGAAAG----------------------TGGCGCACGGGTGCGT-AACACG
TGGATAACCAACCCCCCAGTTTGGGACAACACCGGGAAACTG-GTGCTAATACCAGATGT
GTCGCGGGAGTCGTCAGGCTCCCTCGAGAAAG---------GCACGCAAGG-------GT
CGCTGGGGGACGGGTCCGCGTCCCATCA-GCTAGTTGGTGAGGTAATGGCTCACCAAGGC
TAAGACGGGTAGCTGGTCTGAGAGGATGATCAGCCACACTGGAACTGAGACACGGTCCAG
ACTCCTACGGGAGG----CAGCAGTGGGGAATA-TTGCGCAATGGGC-GAAAGCCTGACG
CAGC-CACGCCGCGTGAGCGATGAAGGTTTTC-GGATCG----TAAAGCTCTGTGGAGGG
AGAAGAATAA------AGTCAG-TGAA-GAGCTGGCC--TTGACGGTATCCCTTT-AGCA
AGCACCGGCTAACTCCGTGCCAGCAGCCGCGGTAATACGGAGGGTGCAAACGTTGCTCGG
AATCATTGGGCGTAAAGCGCG-CGTAGGCGG-CTTGGCAA-GTTGGATG--TGAA--AGC
CCTGGGCTCAACCCA-GGAAGTGCATCCAAA--ACTGCCTGGCTTGAATCTCGGAGG-GG
GTCAGGGAATTCTCGGTGTAGAGGTGAAATTCGTAGA-TATCGGG-AGGAACACCAGTGG
CGAAGGCGCTGACCTGGACGATGATTGACGCTGAGGTGCGAAAGCATGGGGAGCGAACAG
GATTAGATACCCTGGTAGTCCATGCCGTAAACGATGAGTGCTAGGCGCCGGCGG---AT-
-GACCCCGTCGGTGCCG-AAGCTAACGCGTTAAGCACTCCGCCTGGGGAGTACGGTCGCA
AGACTAAAACTCAAAGGAATTGACGGGGGCCCGCACAAGCGGTGGAGCATGTGGTTTAAT
TCGACGCAACGCGCAGAACCTTA-CCTGGGTTAAGTCCAC------GAGAATCCGGCCCA
AAAG-CTGGAGTGCCCTTCGGGG---------------AATTCGTGCGAAGGTGCTGCAT
GGCTGTC-GTCAGCTCGTGTC-GTGAGATGTTGGGTT-AAGTCCC-GCAACGAGCGCAAC
CCCTGCCGTCTGTTGCCATCAT---------------TTAGTTGGGAACTCAGACGGTAC
TGCCGGC-CT-AAACCGGAGGAAGGTGGGGATGACGTCAAGTCCTCATGG-CCCTCATGC
CCAGGGCTACACAC-GTGCTACAATGGTT--GGTACAAAGAGTC-GCTAGCCCGCGAGGG
GACGCTAACCTC-AAAAAACCAATCTCAGTTCGGATTGGAGTCTGCAACTC---GACTCC
ATGAAGCT-GGAATC-GCTAGTAA--TCGGAGATCAGC-ACGCTCCGG--TGAATACGTT
CCCGGGCCTTG--TACACACCGCCCGTCACACC-ATGGGAGTCGATTGCTCCAGAAGTGG
GTAGCCTAA

#M94279_Nannocystis_exedens
GAACGTTTGCGGCGGGC-CTAACACATGCAAGTCGAACGGG---------CTAGCAAT--
---------AGTCAG----------------------TGGCGCACGGGTGCGT-AACACG
TAGGTAATCAACCCCTCGGTTCGGGATAACGTTCTGAAAGGA-GCGCTAATACCG?ACGT
GTCTTCGGGAGCTTCGGCTCCTGTCGAGAAAG---------ACCCGCAAGG-------GT
TGCCGAGG??CGAGC?TGCGGCCCATCA-GCTAGTTGGCGAGGTAATAGCTCACCAAGGC
GAAGACGGGTAGCTGGTCTGAGAGGATGATCAGTCACACTGGAACTGAGACACGGTCCAG
ACTCCTACGGGAGG----CAGCAGTGGGGAATA-TTGCGCAATGGGC-GAAAGCCTGACG
CAGC-CACGCCGCGTGAGCGATGAAGGCCTTC-GGGTCG----TAAAGCTCTGTGGGGAG
AGACGAAGAA------AGCCTG-TGAA-GAGCAGG??C-TTGACGGTATCTCCTT-AGCA
AGCACCGGCTAACTCCGTGCCAGCAGCCGCGGTAATACGGAGGGTGCGAACGTTGCTCGG
AATCATTGGGCGTAAAGCGCA-CGTAGGCGG-CGGCGTAA-GCGGGATG--TGAA--AGC
CCAGGGCTCAACCCT-GGAAGTGCATCCCGA--ACTGCGTCGCTTGAATCTCGGAGG-GG
GACAGAGAATTCCCGGTGTAGAGGTGAAATTCGTAGA-TATCGGG-AGGAATACCAGTGG
CGAAGGCGCTGTCCTGGACGAAGATTGACGCTGAGGTGC??AAGCGTGGGGAGCAAACAG
GATTAGATACCCTGGTAGTCCACGCTGTAAACGATGAGTGCTGGACGGTGGAGG---ATT
TGACCCCTTCGCTGTCG-AAGCTAACGCGTTAAGCACTCCGCCTGGGGAGTACGGTCGCA
AGACTAAAACTCAAAGGAATTGACGGGGGCC?GCACAAGCGGTGGAGCATGTGGTTTAAT
TCG????AACGCGCAGAACCTTA-CCTGGGTTAAATCCAC------TGGAACCTGGCTGA
AAGG-CTGGG?TGCCCTTCGGGG---------------AGCCGGTGAGAAGGTGCTGCAT
GGCTGTC-GTCAGCTCGTGTC-GTGAGATGTTGGGTT-AAGTCCC-?CAACGAGCGCAAC
CCCTATCGCCAGTTGCCACCAT---------------TGAGTTGGGAACTCTGGCGAGAC
TGCCGGT-CT-AAACCGGAGGAAGGTGGGGACGACGTCAAGTCCTCATGG-CCCTTATGC
CCAGGGCTACACAC-GTGCTACAATGGCT--GGTACAAAGAGCC-GCAAGCCCGCGAGGG
TGAGCAAATCTC-AAAAAACCAGTCTCAGTTCGGATTGCAGTCTGCAACTC---GACTGC
ATGAAGCT-GGAATC-GCTAGTAA--TCGGAGATCAGC-ACGCTCCGG--TGAATACGTT
CCCGGGCCTTG--TACACACCGCCCGTCACACC-ATGGGAGTCGGCTGCTCCAGAAGTAG
GAACCTCAA

#NR_024795_Plesiocystis_pacifica
GAACGTTTGCGGCGGGC-CTAACACATGCAAGTCGAACGAGAAGCC---CTTCGGGGT--
---------GGAAAG----------------------TGGCGCACGGGTGCGT-AACACG
TGGATAACCAACCCCCCAGTTTGGGACAACACCGGGAAACTG-GTGCTAATACCAGATGT
GTCGCGGGAGTCGTCAGGCTCCCTCGAGAAAG---------GCACGCAAGG-------GT
CGCTGGGGGACGGGTCCGCGTCCCATCA-GCTAGTTGGTGAGGTAATGGCTCACCAAGGC
TAAGACGGGTAGCTGGTCTGAGAGGATGATCAGCCACACTGGAACTGAGACACGGTCCAG
ACTCCTACGGGAGG----CAGCAGTGGGGAATA-TTGCGCAATGGGC-GAAAGCCTGACG
CAGC-CACGCCGCGTGAGCGATGAAGGTTTTC-GGATCG----TAAAGCTCTGTGGAGGG
AGAAGAATAA------AGTCAG-TGAA-GAGCTGGCC--TTGACGGTATCCCTTT-AGCA
AGCACCGGCTAACTCCGTGCCAGCAGCCGCGGTAATACGGAGGGTGCAAACGTTGCTCGG
AATCATTGGGCGTAAAGCGCG-CGTAGGCGG-CTTGGCAA-GTTGGATG--TGAA--AGC
CCTGGGCTCAACCCA-GGAAGTGCATCCAAA--ACTGCCTGGCTTGAATCTCGGAGG-GG
GTCAGGGAATTCTCGGTGTAGAGGTGAAATTCGTAGA-TATCGGG-AGGAACACCAGTGG
CGAAGGCGCTGACCTGGACGATGATTGACGCTGAGGTGCGAAAGCATGGGGAGCGAACAG
GATTAGATACCCTGGTAGTCCATGCCGTAAACGATGAGTGCTAGGCGCCGGCGG---AT-
-GACCCCGTCGGTGCCG-AAGCTAACGCGTTAAGCACTCCGCCTGGGGAGTACGGTCGCA
AGACTAAAACTCAAAGGAATTGACGGGGGCCCGCACAAGCGGTGGAGCATGTGGTTTAAT
TCGACGCAACGCGCAGAACCTTA-CCTGGGTTAAGTCCAC------GAGAATCCGGCCCA
AAAG-CTGGAGTGCCCTTCGGGG---------------AATTCGTGCGAAGGTGCTGCAT
GGCTGTC-GTCAGCTCGTGTC-GTGAGATGTTGGGTT-AAGTCCC-GCAACGAGCGCAAC
CCCTGCCGTCTGTTGCCATCAT---------------TTAGTTGGGAACTCAGACGGTAC
TGCCGGC-CT-AAACCGGAGGAAGGTGGGGATGACGTCAAGTCCTCATGG-CCCTCATGC
CCAGGGCTACACAC-GTGCTACAATGGTT--GGTACAAAGAGTC-GCTAGCCCGCGAGGG
GACGCTAACCTC-AAAAAACCAATCTCAGTTCGGATTGGAGTCTGCAACTC---GACTCC
ATGAAGCT-GGAATC-GCTAGTAA--TCGGAGATCAGC-ACGCTCCGG--TGAATACGTT
CCCGGGCCTTG--TACACACCGCCCGTCACACC-ATGGGAGTCGATTGCTCCAGAAGTGG
GTAGCCTAA

#KT591707_Racemicystis_crocea
GAACGTTAGCGGCGCGC-TTAACACATGCAAGTCGAGCGAGAAGGGGG--CAACCCC---
--------TGTAAAG----------------------CGGCGCACGGGTGAGT-AACACG
TAGGTAATCTACCCTTGGGTGGTGGATAACCCTCCGAAAGGG-GGGCTAATACAGCATAA
GACCACGCTCTCGCGAGAGAGAGGGGTCAAAGCCGGCCTCTGCATGCAAGC------TGG
CGCCTAAGGATGAGCCTGCGGCCCATCA-GGTAGTTGGTAGGGTAATGGCCTACCAAGCC
AAAGACGGGTAGCTGGTCTGAGAGGATGATCAGCCACACTGGAACTGAGACACGGTCCAG
ACTCCTACGGGAGG----CAGCAGTGGGGAATC-TTGCGCAATGGGC-GAAAGCCTGACG
CAGC-GACGCCGCGTGAGTGATGAAGGCCCTC-GGGTTG----TAAAGCTCTGTGGAGAG
GGACGAATAA-----GGGTTGGCTAAC--ATCCAGCTCGATGACGGTACCTCTTT-AGCA
AGCACCGGCTAACTCTGTGCCAGCAGCCGCGGTAAGACAGAGGGTGCAAACGTTGTTCGG
AATTACTGGGCGTAAAGCGCG-TGTAGGCGG-CTTGGCAA-GTCGGATG--TGAA--AGC
CCTGGGCTCAACCTA-GGAAGTGCACTCGAA--ACTGCTGAGCTGGAGTCCTGGAGA-GG
AAGGCGGAATTCTCGGTGTAGAGGTGAAATTCGTAGA-TATCGAG-AGGAACACCTGTGG
CGAAGGCGGCCTTCTGGACGGTGACTGACGCTGAGACGCGAAAGCGTGGGGAGCAAACAG
GATTAGATACCCTGGTAGTCCACGCCGTAAACGATGGGTGCTAGGTGTCGCGGG---CTT
TGACCCCTGCGGTGCCG-TAGCTAACGCATTAAGCACCCCGCCTGGGGAGTACGGCCGCA
AGGCTAAAACTCAAAGGAATTGACGGGGGCCCGCACAAGCGGTGGAGCATGTGGTTCAAT
TCGACGCAACGCGCAGAACCTTA-CCTGGGCTAGA-AAAC----GCAGGAACCTGGTTGA
AAGA-TCGGGGTGCTCTTCGGAG---------------AACCTGCGGTTAGGTGCTGCAT
GGCTGTC-GTCAGCTCGTGTC-GTGAGATGTTGGGTT-AAGTCCC-GCAACGAGCGCAAC
CCTTATCGTTAGTTGCCAGCGGTT-------------CG-GCCGGGCACTCTAGCGAGAC
TGCCGATATTCAAATCGGAGGAAGGTGGGGATGACGTCAAGTCCTCATGG-CCCTTATGT
CCAGGGCTACACAC-GTGCTACAATGGTC--GGTACAAACGGCT-GCAAACCCGCGAGGG
CAAGCTAATCCG-AAAAAACCGGCCTCAGTACGGATAAGAGTCTGCAACTC---GACTCT
TTGAAGTT-GGAATC-GCTAGTAA--TCCCTGATCAGC-AGGCAGGGG--TGAATACGTT
CCCGGGCCTTG--TACACACCGCCCGTCACACC-ATGGGAGTCGGTTGCTCCAGAAGTGG
CTGAGCCAA

#M94274_Chondromyces_apiculatus
GAACGTTAGCGGCGCGC-TTAACACATGCAAGTCGAGCGAGAAAGGGCTTCGGCCCC---
--------GGTAAAG----------------------CGGCGCACGGGTGAGT-AACACG
TAGGTAATCTACCTTCCGGTGGTGGATAACGTTCCGAAAGGA-ACGCTAATACAGCATAA
GACCACGCTTTCGAGAGAGAGAGAGGTCAAAGCGGGCCAATGAAATCAAGC------TCG
CGCCGG??GATGAGCCTGCGGCCCATCA-GCTAGTTGGTAGGGTAATGGCCTACCAAGGC
GAAGACGGGTAGCTGGTCTGAGAGGATGATCAGCCACACTGGAACTGAGACACGGTCCAG
?CTCCTACGGGAGG----CAGCAGTGGGGAATC-TTGCGCAATGGGC-GAAAGCCTGACG
CAGC-GACGCCG??TGAGTGATGAAGGCCTTC-GGGTTG----TAAAGCTCTGTGGAGAG
GGACGAATAA-----GTGCTGGCTAAT--ACCCAGTGCGATGACGGTACCTCTTT-AGCA
AGCACCGGCTAACTCTGTGCCAGCAGCCGCGGTAAGACAGAGGGTGCAAACGTTGTTCGG
AATTACTGGGCGTAAAGCGCG-TGTAGGCGG-CTCTGCAA-GTCGGGTG--TGAA--AGC
CCTGGGCTCAACCCA-GGAAGTGCACTCGAA--ACTGCAGAGCTTGAGTCCCGGAGA-GG
AAGGCGGAATTCTCGGTGTAGAGGTGAAATTCGTAGA-TATCGAG-AGGAACACCGGTGG
CGAAGGCGGCCTTCTGGACGG?GACTGACGCTGAGACGC???AGCGTGGGGAGCAAACAG
GATTAGATACCCTGGTAGTCCACGCCGTAAACGATGGGTGCTAGGTGCTGCGGG---CTT
TGACCC?TGCGGTGCCG-TAGCTAACGCATTAAGCACC??GCCTGGGGAGTACGGCCGCA
AGGCTAAAACTCAAAGGAATTGACGGGG?CC?GCACAAGCGGTGGAGCATGTGGTTCAAT
TCGA???AACGCGCAGAACCTTA-CCTGGGCTAGA-AAAC----GCAGGAACCTGGTCGA
AAGG-TCGGGG?GCTCTTCGGAG---------------AACCTGC?GTTAGGTGCTGCAT
GGCTGTC-GTCAGCTCGTGTC-GTGAGATGTTGGGTT-AAGTCCC-G?AACGAGCGCAAC
CCCTATCGTTAGTTGCCAGCGGTT-------------CG-GCCGGG?ACTCTAGCGAGAC
TGCCGATATTGAAATCGGAGGAAGGTGGGGATGACGTCAAGTCCTCATGG-CCCTTATGT
CCAGGGCTACACAC-GTGCTACAATGGTC--GGTACAAACGGTT-GCGAACTCGCGAGGG
GGAGCCAATCCG-AAAAAACCGACCTCAGTACGGATAAGAGTCTGCAACTC---GACTCT
TTGAAGTT-GGAATC-GCTAGTAA--TCGCTGATCAG?-AGGCAGCGG--TGAATACGTT
CCCGGGC?TTG--TACACACCGC?C?????ACC-ATGGGAGTCGATTGCTCCAGAAGTG-
CTGCGCCAA

#M94275_Chondromyces_crocatus
GAACGTTAGCGGCGCGC-TTAACACATGCAAGTCGAGCGAGAAAGGGCTTCGGCCCC---
--------GGTAAAG----------------------CGGCGCACGGGTGAGT-AACACG
TAGGTAATCTACCTCCCAGTGGTGGATAACGTTCCGAAAGGA-ACGCTAATACAGCATAA
GACCACGGCTYCGCGAGGAGCAGAGGTCAAAGCGGGCCACTACTTGTAAGC------TCG
CGCTGGG???TGAGCCTGCGGCCCATCA-GCTAGTTGGTAGGGTAATGGCCTACCAAGGC
GAAGACGGGTAGCTGGTCTGAGAGGATGATCAGCCACACTGGAACTGAGACACGGTCCAG
ACTCCTACGGGAGG----CAGCAGTGGGGAATC-TTGCGCAATGGGC-GAAAGCCTGACG
CAGC-GACGCCG?GTGAGTGATGAAGGCCTTC-GGGTTG----TAAAGCTCTGTGGAGGG
GGACGAATAA-----GTTTC?GTTAAT--AACCGGAGCGATGACGGTACC??TTT-AGCA
AGCACCGGCTAACTCTGTGCCAGCAGCCGCGGTAAGACAGAGGGTGCAAACGTTGTTCGG
AATTACTGGGCGTAAAGCGCG-TGTAGGCGG-CTGCGCAA-GTCGGATG--TGAA--AGC
CCTGGGCTCAACCCA-GGAAGTGCATTCGAA--ACTGCGCGGCTTGAGTCCCGGAGA-GG
AAGGCGGAATTCTCGGTGTAGAGGTGAAATTCGTAGA-TATCGAG-AGGAACACCGGTGG
CGAAGGCGGCCTTCTGGACGG?GACTGACGCTGAGACGC??AAGCGTGGGGAGCAAACAG
GATTAGATACCCTGGTAGTCCACGCCGTAAACGATGGGTGCTAGGTGCTGCGGG---CTT
TGACCC?TGCGGTGCCG-TAGCTAACGCATTAAGCACC??GCCTGGGGAGTACGGCCGCA
AGGCTAAAACTCAAAGGAATTGACGGGG?CC?GCACAAGCGGTGGAGCATGTGGTTCAAT
TCG????AACGCGCAGAACCTTA-CCTGGGCTAGA-AAAC----GTAAGAACCTGGTCGA
AAGG-TCGGGGTGCCCTTCGGGG---------------AACTTGCGGYTAGGTGCTGCAT
GGCTGTC-GTCAGCTCGTGTC-GTGAGATGTTGGGTT-AAGTCCC-?CAACGAGCGCAAC
CCCTGTCGTTAGTTGCCAGCGGTT-------------CG-GCCGGG?ACTCTAGCGAGAC
TGCCGATATTAAAATCGGAGGAAGGTAGGGATGACGTCAAGTCCTCATGG-CCCTTATGT
CCAGGGCTACACAC-GTGCTACAATGGTC--GGTACAAACGGTT-GCTAAATCGCGAGGT
GGAGCCAATCCG-AAAAAACCGACCTCAGTACGGATAAGAGTCTGCAACTC---GACTCT
TTGAAGTT-GGAATC-GCTAGTAA--TCGCTGATCAGC-AGGCAGCGG--TGAATACGTT
CCCGGGC?TTG--TACACACCGCCCG????ACC-ATGGGAGTCGATTGCTCCAGAAGTGG
CTGAGCCAA

#GU249616_Minicystis_rosea
GAACGTTAGCGGCGCGC-CTAACACATGCAAGTCGAGCGAGAAAAGGG--CAACCTT---
--------AGTAAAG----------------------CGGCGCACGGGTGAGT-AACACG
TAGGTAATCTACCTCTGGGTGGAGGATAACCTTCCGAAAGGA-GGGCTAATACTGCATGA
GACCACGACTTCGCGAGGAGTTGAGGTCAAAGCCGGCCACTGTACACAAGC------TGG
CGCCTGGAGATGAGCCTGCGGCCCATCA-GCTAGTTGGTAGGGTAACGGCCTACCAAGGC
GAAGACGGGTAGCTGGTCTGAGAGGATGATCAGCCACACTGGAACTGAGACACGGTCCAG
ACTCCTACGGGAGG----CAGCAGTGGGGAATC-TTGCGCAATGGGC-GAAAGCCTGACG
CAGC-GACGCCGCGTGAGTGATGAAGGCCTTC-GGGTTG----TAAAGCTCTGTGGGGAG
GGACGAATAA-----GTCGTGGCTAAC--ATCCACGATGATGACGGTACCTCTTT-AGCA
AGCACCGGCTAACTCTGTGCCAGCAGCCGCGGTAAGACAGAGGGTGCAAACGTTGTTCGG
AATTACTGGGCGTAAAGCGCG-TGTAGGCTG-CTCTGCAG-GTCGGATG--TGAA--AGC
CCTGGGCTCAACCTA-GGAAGTGCATTCGAA--ACCGCGGAGCTCGAGTCTCGGAGA-GG
ATCGCGGAATTCTCGGTGTAGAGGTGAAATTCGTAGA-TATCGAG-AGGAACACCGGTGG
CGAAGGCGGCGATCTGGACGATGACTGACGCTGAGACGCGAAAGCGTGGGGAGCAAACAG
GATTAGATACCCTGGTAGTCCACGCCGTAAACGATGGGTGCTAGGTGTCGCGGG---CTT
TGACCCCTGCGGTGCCG-TAGCTAACGCATTAAGCACCCCGCCTGGGGAGTACGGCCGCA
AGGCTAAAACTCAAAGGAATTGACGGGGGCCCGCACAAGCGGTGGAGCATGTGGTTCAAT
TCGACGCAACGCGCAGAACCTTA-CCTGGGCTAGA-AAAT----GCGAGGATCTGGTCGA
AAGA-TCGGAGTGCTCTTCGGAG---------------AACTCGTAGTTAGGTGCTGCAT
GGCTGTC-GTCAGCTCGTGTC-GTGAGATGTTGGGTT-AAGTCCC-GCAACGAGCGCAAC
CCCTATCGTTAGTTGCCATCGGGT-------------TATGCCGGGCACTCTAGCGAGAC
TGCCGATATTCAAATCGGAGGAAGGTGGGGATGACGTCAAGTCATCATGG-CCCTTATGT
CCAGGGCTACACAC-GTGCTACAATGGTC--GGTACAAACGGTC-GCCAGCCCGCGAGGG
GGAGCCAATCCG-AAAAAACCGACCTCAGTACAGATAAGAGTCTGCAACTC---GACTCT
TTGAAGTC-GGAATC-GCTAGTAA--TCCCTGATCAGC-AGGCAGGGG--TGAATACGTT
CCCGGGCCTTG--TACACACCGCCCGTCACACC-ATGGGAGTCGATTGCTCCAGAAGTGG
CTGCGCCAA

#M94280_Polyangium_sp.
GAACGTTAGCGGCGCGC-CTAACACATGCAAGTCGTGCGAGAAAGGGCTTCGGCCCC---
--------GGTAAAG----------------------CGGCGCACG?GTGAGT-AACACG
TAGGTAACCTACCCTCTGGTGGTGGATAACCTTCCGAAAGGA-GGGCTAATACAGCATAA
GACCACGGCCTCGCAAGAGGGAGGGGTAAAAGCGGGCCTCTGCATGCAAGC------TCG
CACCAGGG??TGGGCCTGCGGCCCATCA-GCTAGTTGGTGAGGTAATGGCTCACCAAGGC
AAAGACGGGTAGCTGGTCTGAGAGGATGATCAGCCACACTGGAACTGAGACACGGTCCAG
ACTCCTACGGGAGG----CAGCAGTGGGGAATC-TTGCGCAATGGGC-GAAAGCCTGACG
CAGC-GACGCCGCGTGAGTGATGAAGGCCTTC-GGGTTG----TAAAGCTCTGTGGAGGG
GGACGAATAA-----GTGTCGTCGAAT--AGACGGCATGATGACGGTACCC?TTT-AGCA
AGCACCGGCTAACTCTGTGCCAGCAGCCGCGGTAAGACAGAGGGTGCAAACGTTGTTCGG
AATTACTGGGCGTAAAGCGCG-TGTAGGCTG-CTCGGAAA-GTCGGATG--TGAA--AGC
CCTGGGCTCAACCTA-GGAAGAGCATTCGAA--ACTTCCGAGCTCGAGTTTCGGAGA-GG
CAGGCGGAATTCTCGGTGTAGAGGTGAAATTCGTAGA-TATCGAG-AGGAACACCGGTGG
CGAAGGCGGCCTGCTGGACGATGACTGACGCTGAGACGC??AAGCGTGGGGAGCAAACAG
GATTAGATACCCTGGTAGTCCACGCCGTAAACGATGGGTGCTAGGTGTCGCGGG---CTT
TGACCC?TGCGGTGCCG-TAGCTAACGCATTAAGCACCC?GCCTGGGGAGTACGGCCGCA
AGGCTAAAACTCAAAGGAATTGA??GGG?C???CACAAGCGGTGGAGCATGTGGTTCAAT
TCG????AACGCGCAGAACCTTA-CCTGGGCTAGA-AAAT----GCAGGAACCTGGTTGA
AAGA-TCGGGGTGCTCTTCGGAG---------------AACCTGTAGTTAGGTGCTGCAT
GGCTGTC-GTCAGCTCGTGTC-GTGAGATGTTGGGTT-AAGTCCC-?CAACGAGCGCAAC
CCCTATCGTTAGTTGCCAGCGGTC-------------CG-GCCGGG?ACTCTAACGAGAC
TGCCGATATTCAAATCGGAGGAAGGTGGGGATGACGTCAAGTCATCATGG-CCCTTATGT
CCAGGGCTACACAC-GTGCTACAATGGTC--GGTACAAACGGTC-GCGAACCCGCGAGGG
GGTGCTAATCCG-AAAAAACCGGCCTCAGTACGGATAAGAGTCTGCAACTC---GACTCT
TTGAAGTT-GGAATC-GCTAGTAA--TCCCTGATCAGC-AGGCAGGGG--TGAATACGTT
CCCGGGC?TTG--TACACACCGCCCGTCACACC-ATGGGAGTCGGTTGCTCCAGAAGTGG
CTGAGCCAA

#FN646435_Uncultured_candidate_division_OP3_bacterium
GAACGCTGGCGGCGTGG-ATTAGGCATGCAAGTCGAGCGATGCGGATTTATGAGTAAGGC
CGACCGCAAGGAAGGTTTTACAAGTGGATTTGCATAGCGGCAAACGGGTGAGT-AACACG
TGAGCAATCTACCCCTAGGACTGGAATAGCCCGGAGAAATCC-GGGGTAATGACAGATGT
GACTACGATCTCTCATGAGGACGTAGTAAAAGACGGGGACTTGTTGCAAGACAGGCCCGT
CACCAAGGGAGGAGCTCGCGGCCTATCA-GCTTGTTGGTGAGGTAATGGCCCACCAAGGC
GAAGACGGGTAGCTAGTCTGAGAGGATGTTTAGCCACACTGGAACTGAGACACTGTCCAG
ACTCCTACGGGAGG----CTGCAGTCGAGAATC-TTTAGCAATG-GGGGAAACCCTGACT
ATGC-GACGCCGCGTGAGGGATGAAGGTCTTC-GGATTG----TAAACCTCTTTCGACCG
GAAAGAATAT----CCTGACGGGTAATATCCGT-CAGGACTGACGGTACCGGGAG-AAGA
AGCCACGGCCAACTCCGTGCCAGCAGCCGCGGTAATACGGAGGTGGCGAGCGTTACTCGG
ATTTATTGGGTGTAAAGGGCA-GGTAGGCGG-CCTGACAA-GTGGGGAG--TGAA--ATC
CTGCGGCTTAATCGC-AGAACTGCTTTCCAA--ACTATCGGGCTTGAGTGTGGGAGA-GG
AGAATGGAACTCCTGGTGTAAGGGTGAAATCTGTAGA-GATCAGG-AGGAACACCATTGG
CGAAGGCGATTCTCTGGACCACAACTGACGCTGAACTGCGAAAGCTAGGGGAGAGAACAG
GATTAGATACCCTGGTATTCCTAGCCGTAAACGATGAGTACTGGGTGTTTCGGG------
-TTAAACCGAAGCGCCG-AAGTTAACACATTAAGTACTCCACCTGGGGACTACGGCCGCA
AGGTTGAAACTCAAAGGAATTGACGGGGGCCCGCACAAGCAGTGGAACATGTGGTTCAAT
TCGACGCTACGCGAAGAACCTCA-CCAGGGTTTGA-CATATAGGTAGTAGGAACCTGAAA
GGGG-GACGACTCG-TTAAGCCG---------------AGTGCCTATACAGGTGTTGCAT
GGCTGTC-GTCAGCTCGTGCC-GTGAGGTGTTGGGTT-AAGTCCC-GCAACGAGCGCAAC
CATCATCCTTAGTTGCTACCGAAGGATCCGAAAGGGTTCTGGCGAGCACTCTAAGGAGAC
TGCCCGTGATAAAC-GGGAGGAAGGTGGAGATGACGTCAAGTCTGTATGG-CCCTTATAC
CCTGGGCTACACAC-GTGTTACAATGGGA--TGTACAGAGCGTT-GCCAAACCGCGAGGT
GGAGCTAATCGC-AAAAAGCATCCCCCAGTTCAGATTGGAGTCTGCAACCC---GACTCC
ATGAAGTT-GGAATT-GCTAGTAA--CGGCGGATCAGCTACGCCGCCG--TGAATACGTT
CCCGGGCCTTG--TACACACCGCCCGTCAAGCG-ATGGGAGCCGGTAGTACCCGAAGT--
--GGCGACA

#FN646440_Uncultured_candidate_division_OP3_bacterium
GAACGCTGGCGGCGTGG-ATTAGGCATGCAAGTCGAGCGATGCGGATTTATGAGTAAGGC
CGACCGCAAGGAAGGTTTTACAAGTGGATTTGCATAGCGGCAAACGGGTGAGT-AACACG
TGAGCAATCTACCCCTAGGACTGGAATAGCCCGGAGAAATCC-GGGGTAATGACAGATGT
GACTACGATCTCTCATGAGGACGTAGTAAAAGACGGGGACTTGTCGCAAGACAGGCCCGT
CACCAAGGGAGGAGCTCGCGGCCTATCA-GCTTGTTGGTGAGGTAATGGCCCACCAAGGC
GAAGACGGGTAGCTAGTCTGAGAGGATGTTTAGCCACACTGGAACTGAGACACTGTCCAG
ACTCCTACGGGAGG----CTGCAGTCGAGAATC-TTTAGCAATG-GGGGAAACCCTGACT
ATGC-GACGCCGCGTGAGGGATGAAGGTCTTC-GGATTG----TAAACCTCTTTCGACCG
GAAAGAATAT----CCTGACGGGTAATATCCGT-CAGGACTGACGGTACCGGGAG-AAGA
AGCCACGGCCAACTCCGTGCCAGCAGCCGCGGTAATACGGAGGTGGCGAGCGTTACTCGG
ATTTATTGGGTGTAAAGGGCA-GGTAGGCGG-CCTGACAA-GTGGGGAG--TGAA--ATC
CTGCGGCTTAATCGC-AGAACTGCTTTCCAA--ACTATCGGGCTTGAGTGTGGGAGA-GG
AGAATGGAACTCCTGGTGTAAGGGTGAAATCTGTAGA-GATCAGG-AGGAACACCATTGG
CGAAGGCGATTCTCTGGACCACAACTGACGCTGAACTGCGAAAGCTAGGGGAGAGAACAG
GATTAGATACCCTGGTATTCCTAGCCGTAAACGATGAGTACTGGGTGTTTCGGG------
-TTAAACCGAAGCGCCG-AAGTTAACACATTAAGTACTCCACCTGGGGACTACGGCCGCA
AGGTTGAAACTCAAAGGAATTGACGGGGGCCCGCACAAGCAGTGGAACATGTGGTTCAAT
TCGACGCTACGCGAAGAACCTCA-CCAGGGTTTGA-CATATAGGTAGTAGGAGCCTGAAA
GGGG-GACGACTCG-TTAAGCCG---------------AGTGCCTATACAGGTGTTGCAT
GGCTGTC-GTCAGCTCGTGCC-GTGAGGTGTTGGGTT-AAGTCCC-GCAACGAGCGCAAC
CATCATCCTTAGTTGCTGCCGAAGGATCCGAAAGGGTTCTGGCGAGCACTCTAAGGAGAC
TGCCCGTGATAAAC-GGGAGGAAGGTGGAGATGACGTCAAGTCCGTATGG-CCCTTATAC
CCTGGGCTACACAC-GTGTTACAATGGGA--TGTACAGAGCGTT-GCCAAACCGCGAGGT
GGAGCTAATCGC-AAAAAGCATCCCCCAGTTCAGATTGGAGTCTGCAACCC---GACTCC
ATGAAGTT-GGAATT-GCTAGTAA--CGGCGGATCAGCTACGCCGCCG--TGAATACGTT
CCCGGGCCTTG--TACACACCGCCCGTCAAGCG-ATGGGAGCCGGTAGTACCCGAAGT--
--GGCGACA

#FN646447_Uncultured_candidate_division_OP3_bacterium
GAACGCTGGCGGCGTGG-ATTAGGCATGCAAGTCGAGCGATGCGGATTTATGAGTAAGGC
CGACCGCAAGGAAGGTTTTACAAGTGGATTTGCATAGCGGCAAACGGGTGAGT-AACACG
TGAGCAATCTACCCCTAGGACTGGAATAGCCCGGAGAAATCC-GGGGTAATGACAGATGT
GACTACGATCTCTCATGAGGACGTAGTAAAAGACGGGGACTTGTCGCAAGACAGGCCCGT
CACCAAGGGAGGAGCTCGCGGCCTATCA-GCTTGTTGGTGAGGTAATGGCCCACCAAGGC
GAAGACGGGTAGCTAGTCTGAGAGGATGTTTAGCCACACTGGAACTGAGACACTGTCCAG
ACTCCTACGGGAGG----CTGCAGTCGAGAATC-TTTAGCAATG-GGGGAAACCCTGACT
ATGC-GACGCCGCGTGAGGGATGAAGGTCTTC-GGATTG----TAAACCTCTTTCGACCG
GAAAGAATAT----CCTGACGGGTAATATCCGT-CAGGACTGACGGTACCGGGAG-AAGA
AGCCACGGCCAACTCCGTGCCAGCAGCCGCGGTAATACGGAGGTGGCGAGCGTTACTCGG
ATTTATTGGGTGTAAAGGGCA-GGTAGGCGG-CCTGACAA-GTGGGGAG--TGAA--ATC
CTGCGGCTTAATCGC-AGAACTGCTTTCCAA--ACTATCGGGCTTGAGTGTGGGAGA-GG
AGAATGGAACTCCTGGTGTAAGGGTGAAATCTGTAGA-GATCAGG-AGGAACACCATTGG
CGAAGGCGATTCTCTGGACCACAACTGACGCTGAACTGCGAAAGCTAGGGGAGAGAACAG
GATTAGATACCCTGGTATTCCTAGCCGTAAACGATGAGTACTGGGTGTTTCGGG------
-TTAAACCGAAGCGCCG-AAGTTAACACATTAAGTACTCCACCTGGGGACTACGGCCGCA
AGGTTGAAACTCAAAGGAATTGACGGGGGCCCGCACAAGCAGTGGAACATGTGGTTCAAT
TCCACGCTACGCGAAGAACCTCA-CCAGGGCTTGA-CATATAGGTAGTAGGAACCTGAAA
GGGG-GACCACTCG-TTAAGCCGG--------------AGTGCCTATACAGGTGTTGCAT
GGCTGTC-GTCAGCTCGTGCC-GTGAGGTGTTGGGTT-AAGTCCC-GCAACGAGCGCAAC
CATCATCCTTAGTTGCTACCGAAGGATCCGAAAGGGTTCTGGCGAGCACTCTAAGGAGAC
TGCCCGTGATAAAC-GGGAGGAAGGTGGAGATGACGTCAAGTCCGTATGG-CCCTTATAC
CCTGGGCTACACAC-GTGTTACAATGGGA--TGTACAGAGCGTT-GCCAAACCGCGAGGT
GGAGCTAATCGC-AAAAAGCATCCCCCAGTTCAGATTGGAGTCTGCAACCC---GACTCC
ATGAAGTT-GGAATT-GCTAGTAA--CGGCGGATCAGCTACGCCGCCG--TGAATACGTT
CCCGGGCCTTG--TACACACCGCCCGTCAAGCG-ATGGGAGCCGGTAGTACCCGAAGT--
--GGCGACA

#FN646451_Uncultured_candidate_division_OP3_bacterium
GAACGCTGGCGGCGTGG-ATTAGGCATGCAAGTCGAGCGATGCGGATTTATGAGTAAGGC
CGACCGCAAGGAAGGTTTTACAAGTGGATTTGCATAGCGGCAAACGGGTGAGT-AACACG
TGAGCAATCTACCCCTAGGACTGGAATAGCCCGGAGAAATCC-GGGGTAATGACAGATGT
GACTACGATCTCTCATGAGGACGTAGTAAAAGACGGGGACTTGTCGCAAGACAGGCCCGT
CACCAAGGGAGGAGCTCGCGGCCTATCA-GCTTGTTGGTGAGGTAATGGCCCACCAAGGC
GAAGACGGGTAGCTAGTCTGAGAGGATGTTTAGCCACACTGGAACTGAGACACTGTCCAG
ACTCCTACGGGAGG----CTGCAGTCGAGAATC-TTTAGCAATGCGGGGAAACCCTGACT
ATGCCGACGCCGCGTGAGGGATGAAGGTCTTC-GGATTG----TAAACCTCTTTCGACCG
GAAAGAATAT----CCTGACGGGTAATATCCGT-CAGGACTGACGGTACCGGGAG-AAGA
AGCCACGGCCAACTCCGTGCCAGCAGCCGCGGTAATACGGAGGTGGCGAGCGTTACTCGG
ATTTATTGGGTGTAAAGGGCA-GGTAGGCGG-CCTGACAA-GTGGGGAG--TGAA--ATC
CTGCGGCTTAATCGC-AGAACTGCTTTCCAA--ACTATCGGGCTTGAGTGTGGGAGA-GG
AGAATGGAACTCCTGGTGTAAGGGTGAAATCTGTAGA-GATCAGG-AGGAACACCATTGG
CGAAGGCGATTCTCTGGACCACAACTGACGCTGAACTGCGAAAGCTAGGGGAGAGAACAG
GATTAGATACCCTGGTATTCCTAGCCGTAAACGATGAGTACTGGGTGTTTCGGG------
-TTAAACCGAAGCGCCG-AAGTTAACACATTAAGTACTCCACCTGGGGACTACGGCCGCA
AGGTTGAAACTCAAAGGAATTGACGGGGGCCCGCACAAGCAGTGGAACATGTGGTTCAAT
TCGACGCTACGCGAAGAACCTCA-CCAGGGTTTGA-CATATAGGTAGTAGGAACCTGAAA
GGGG-GACGACTCCCTTAAGCCG---------------AGTGCCTATACAGGTGTTGCAT
GGCTGTCCGTCAGCTCCTGCCCGTGAGGTGTTGGGTT-AAGTCCCCGCAACGAGCGCAAC
CATCATCCTTAGTTGCTACCGAAGGATCCGAAAGGGTTCTGGCGAGCACTCTAAGGAGAC
TGCCCGTGATAAAC-GGGAGGAAGGTGGAGATGACGTCAAGTCCGTATGGGCCCTTATAC
CCTGGGCTACACAC-GTGTTACAATGGGA--TGTACAGAGCGTT-GCCAAACCGCGAGGT
GGAGCTAATCGC-AAAAAGCATCCCCCAGTTCAGATTGGAGTCTGCAACCC---GACTCC
ATGAAGTT-GGAATT-GCTAGTAA--CGGCGGATCAGCTACGCCGCCG--TGAATACGTT
CCCGGGCCTTG--TACACACCGCCCGTCAAGCG-ATGGGAGCCGGTAGTACCCGAAGT--
--GGCGACA

#MW286273_Candidatus_Vampirococcus_lugosii
------------------------------------------------------------
------------------------------------------------------------
------------------------------------------------------------
------------------------------------------------------------
------------------------------------------------------------
------------------------------------------------------------
--CCCTACGGGGGG----CAGCAGTGGGGAATA-TTGGGCAATGGGC-GAAAGCCTGACC
CAGC-GACTCCGCGTGGAGGAAGAAGCCTTAA-GGGGTG----TAAACTCCTTTTCTGGG
GGAA-GAC-----GAATGACGGT-----ACCC----------------C-AGG---AATA
AGCCACGGCTAACTACGTGCCAGCAGCCGCGGTAATACGTAGGTGGCAAGCATTATCCGG
AATTACTGGGTGTAAAGAGTC-CGTAGCCGG-TTGTATAA-GTCTACTT--TTAA--AAG
CTTTGGCTCAACCAAAGAGAGGGG-GTAGAT--ACTGTATAACTAGAGATAGTTAGA-GG
TTAATGGAATTCTCGGTGGAGGGGTGAAATCTGTTGA-TATCGGG-AGGAATGCCGAAAG
CGAAAGCAGTTAACTATAATTAATCTGACGGTGATGGACGAAAGCATAGGTAGCAAACAG
GATTAGATACCCTGGTAGTCTATGCCGTAAACTATGCTCGCTAGGTGTTT-------TCA
CGAGAGTGGGAGTGCTGTAAGCAAACGCGTTAAGCGAGCCACCTGAGGAGTACAGTCGCA
AGACTGAAACTCAAAGGGATAGGCGGGGGAATACACAAGCAGTGGATTGTCTCGATTAAT
TGGATAATAAGCCAAGAATCTTA-CCTAGGCTTGA-CATC-CTTAGG--ATTTTA-TAGA
AATA-TAGAAGTGCCTAGATTACTAGG-----------AGCTAAGTGACAGGTGCTGCAT
GGCCGTC-GTCAGCTCGTGCC-GCAAGGTGTCCGGTT-AAGTCCG-GGAACGAGCGCAAC
CCTCGTACTTAGTTA-----------------------------AGATGTCTAAGTAGAC
TGCCTTCGC-AAGA-GGGAGGAAGGAGAGGATGACGTCAGGTCATTATGG-CCCTTATGC
CTAGGGCGTCAGAG-ACAATACAATGGTT--GGTACAATATGAG-GCGATATCGCGAGAT
GGAGCAAATCATGA-AAAACCAACCTTAGTGCGGATTGTAGTCTGGAACTC---GACTAC
ATGAAGTT-GGAATT-GCTAGTAA--TGGTGGATCAGCCATGCCACCG--TGAATATGTC
CCTGTTCCTTG--CACTCACCGCCCGTCATACC-ATGGGAGCTGAGGCTCTTTGAAGCAC
T--------

#LC496071_Planctomycetes_bacterium
GAACGGTGGCGATGTGC-TTACTACATGCAAGTCGA------GCGGTTTAT-TGGCTT--
---CGGTTGATAAATA--------------------GCGGCGGACGGGTGAGT-AACGCG
TAGACAACCTGCCCTGGAGTGGGGGATAGCGTCGCGAAAGTG-GCGGTAATACCGCATGA
GGT-TGGTGGCACGCATGTGCTATTAATAAAAGTGGGGGACCTTAGGGCC-------TTA
CGCTTTAGGAGGGGTCTACGTCCTATTA-GTTAGTTGGTGGGGTAAGAGCCTACCAAGAC
GATGATGGGTAGCCGGCCTGAGAGGGTGAACGGCCACACGGGCACTGAGACACGGGCCCG
ACTCCTACGGGAGG----CAGCAGTAGGGAATA-TTGGGCAATGGGG-GCAACCCTGACC
CAGC-GACATCGCGTGAGTGAAGAAGGCCTTA-GGGTTG----TAAAGCTCTAACAGGTG
TTATGAAGGTGGTGTATACTAATAATA-TGTATCATTTGACAAAGGCACCAG----ATGA
AGTCATGGCTAACTCTGTGCCAGCAGCCGCGGTAATACAGAGATGGCGACCGTTGTTCGG
AATTACTGGGCTTAAAGAGCA-CGTAGGCGGACTGA-TAA-GTTGACTG--TGAA--AGA
CCACGTCTTAAGCGT-GGGGTGTCAGTCAAA--ACTGTGAGTCTTGAGGCCGATAGG-GG
AGAGTGGAATTCCTGGTGGAGCGGTGAAATGCGTTGA-TATCAGG-AGGAACGCCGGAGG
AGAAGTCGACTCTCTGGATCGGAACTGACGCTGAGGTGCGAAAGCTAGGGGAGCAAACGG
GATTAGATACCCCGGTAGTCCTAGCCGTAAACGATGGGTACTAAGTAGAGGG------TT
TTATATTCTCTG--CCG-GAGCAAAAGTATTAAGTACCCCGCCTGGGGAGTATGGTCGCA
AGGCTGAAACTCAAAGGAATTGACGGGGGCTCGCACAAGCGGTGGAGCATGTGGTTTAAT
TCGAAGCAACGCGAAGAACCTTA-CCTGGGCTTGA-CATG-GTGGGATTATGTTG-GTGA
AAGT-CAGCAGACGCA--TTTCGGTGT-----------GGAACCATCACAGGTGTTGCAT
GGCTGTC-GTCAGCTCGTGCC-GTGAGGTGTTGGGTT-AAGTCCC-ATAACGAGCGAAAC
CTTTGTCCTTAGTTGCCAG-------------CGGGTAATGCCGGGGACTCTAGGGAGAC
TGCAGACGTTAAGT-CTGAGGAAGGTGGAGATGACGTCAAGTCATCATGG-CCCTTATGC
CCAGGGCTACACAC-GTGCTACAATGGTT--GGTACAAAGGGAA-GCAAAGCAGTGATGT
GGAGCAAATCCCAA-AAAGCTAATCTCAGTTCGGATTGAAGGCTGCAATTC---GCCTTC
ATGAAGCT-GGAATC-GCTAGTAA--TCGTGGGTCAGC-ATACCACGG--TGAATGTGTT
CCCGAGCCTTG--TACACACCGCCCGTCAAGCC-ACCGAAGCGGGGGCGGCCCGAAGTCA
TTGACCCAA

#CP015880_Ensifer_adhaerens
GAACGCTGGCGGCAGGC-TTAACACATGCAAGTCGAGCG--------------CCCCG--
--------CAAGGGG--------------------AGCGGCAGACGGGTGAGT-AACGCG
TGGG-AATCTACCCTTTTCTACGGAATAACGCAGGGAAACTT-GTGCTAATACCGTATAC
GCCCTTCGGGGGAAAGAT---------------TTA-----------------------T
CGGGAAAGGATGAGCCCGCGTTGGATTA-GCTAGTTGGTGGGGTAAAGGCCTACCAAGGC
GACGATCCATAGCTGGTCTGAGAGGATGATCAGCCACATTGGGACTGAGACACGGCCCAA
ACTCCTACGGGAGG----CAGCAGTGGGGAATA-TTGGACAATGGGC-GCAAGCCTGATC
CAGC-CATGCCGCGTGAGTGATGAAGGCCCTA-GGGTTG----TAAAGCTCTTTCACCGG
TGAAGATAAT-------------------------------GACGGTAACCGGAG-AAGA
AGCCCCGGCTAACTTCGTGCCAGCAGCCGCGGTAATACGAAGGGGGCTAGCGTTGTTCGG
AATTACTGGGCGTAAAGCGCA-CGTAGGCGG-ACATTTAA-GTCAGGGG--TGAA--ATC
CCGGGGCTCAACCCC-GGAACTGCCTTTGAT--ACTGGGTGTCTAGAGTATGGAAGA-GG
TGAGTGGAATTCCGAGTGTAGAGGTGAAATTCGTAGA-TATTCGG-AGGAACACCAGTGG
CGAAGGCGGCTCACTGGTCCATTACTGACGCTGAGGTGCGAAAGCGTGGGGAGCAAACAG
GATTAGATACCCTGGTAGTCCACGCCGTAAACGATGAATGTTAGCCGTCGGGCA---GTT
TAC-TGTTCG-GTGGCG-CAGCTAACGCATTAAACATTCCGCCTGGGGAGTACGGTCGCA
AGATTAAAACTCAAAGGAATTGACGGGGGCCCGCACAAGCGGTGGAGCATGTGGTTTAAT
TCGAAGCAACGCGCAGAACCTTA-CCAGCCCTTGA-CATC--CCGATCGCGGATTACGGA
GACG-TTTTCCTTCAGTTCGGCT---------------GGATCGGAGACAGGTGCTGCAT
GGCTGTC-GTCAGCTCGTGTC-GTGAGATGTTGGGTT-AAGTCCC-GCAACGAGCGCAAC
CCTCGCCCTTAGTTGCCAGCA---------------TTTAGTTGGGCACTCTAAGGGGAC
TGCCGGTGATAAGCCGAGAGGAAGGTGGGGATGACGTCAAGTCCTCATGG-CCCTTACGG
GCTGGGCTACACAC-GTGCTACAATGGTG--GTGACAGTGGGCA-GCGAGACCGCGAGGT
CGAGCTAATCTC-CAAAA-GCCATCTCAGTTCGGATTGCACTCTGCAACTC---GAGTGC
ATGAAGTT-GGAATC-GCTAGTAA--TCGCAGATCAGC-ATGCTGCGG--TGAATACGTT
CCCGGGCCTTG--TACACACCGCCCGTCACACC-ATGGGAGTTGGTTCTACCCGAAGGTA
GTGCGCTAA

#CP007236_Ensifer_adhaerens
GAACGCTGGCGGCAGGC-TTAACACATGCAAGTCGAGCG--------------CCCCG--
--------CAAGGGG--------------------AGCGGCAGACGGGTGAGT-AACGCG
TGGG-AATCTACCCTTTTCTACGGAATAACGCATGGAAACGT-GTGCTAATACCGTATGA
GCCCTTCGGGGGAAAGAT---------------TTA-----------------------T
CGGGAAAGGATGAGCCCGCGTTGGATTA-GCTAGTTGGTGGGGTAAAGGCCTACCAAGGC
GACGATCCATAGCTGGTCTGAGAGGATGATCAGCCACATTGGGACTGAGACACGGCCCAA
ACTCCTACGGGAGG----CAGCAGTGGGGAATA-TTGGACAATGGGC-GCAAGCCTGATC
CAGC-CATGCCGCGTGAGTGATGAAGGCCCTA-GGGTTG----TAAAGCTCTTTCACCGG
TGAAGATAAT-------------------------------GACGGTAACCGGAG-AAGA
AGCCCCGGCTAACTTCGTGCCAGCAGCCGCGGTAATACGAAGGGGGCTAGCGTTGTTCGG
AATTACTGGGCGTAAAGCGCA-CGTAGGCGG-ACATTTAA-GTCAGGGG--TGAA--ATC
CCAGAGCTCAACTCT-GGAACTGCCTTTGAT--ACTGGGTGTCTAGAGTATGGAAGA-GG
TGAGTGGAATTCCGAGTGTAGAGGTGAAATTCGTAGA-TATTCGG-AGGAACACCAGTGG
CGAAGGCGGCTCACTGGTCCATTACTGACGCTGAGGTGCGAAAGCGTGGGGAGCAAACAG
GATTAGATACCCTGGTAGTCCACGCCGTAAACGATGAATGTTAGCCGTCGGGCA---GTT
TAC-TGTTCG-GTGGCG-CAGCTAACGCATTAAACATTCCGCCTGGGGAGTACGGTCGCA
AGATTAAAACTCAAAGGAATTGACGGGGGCCCGCACAAGCGGTGGAGCATGTGGTTTAAT
TCGAAGCAACGCGCAGAACCTTA-CCAGCCCTTGA-CATC--CCGATCGCGGATTACAGA
GATG-TATTCCTTCAGTTCGGCT---------------GGATCGGAGACAGGTGCTGCAT
GGCTGTC-GTCAGCTCGTGTC-GTGAGATGTTGGGTT-AAGTCCC-GCAACGAGCGCAAC
CCTCGCCCTTAGTTGCCAGCA---------------TTTAGTTGGGCACTCTAAGGGGAC
TGCCGGTGATAAGCCGAGAGGAAGGTGGGGATGACGTCAAGTCCTCATGG-CCCTTACGG
GCTGGGCTACACAC-GTGCTACAATGGTG--GTGACAGTGGGCA-GCGAGACCGCGAGGT
CGAGCTAATCTC-CAAAA-GCCATCTCAGTTCGGATTGCACTCTGCAACTC---GAGTGC
ATGAAGTT-GGAATC-GCTAGTAA--TCGCAGATCAGC-ATGCTGCGG--TGAATACGTT
CCCGGGCCTTG--TACACACCGCCCGTCACACC-ATGGGAGTTGGTTCTACCCGAAGGTA
GTGCGCTAA

#AF005994_Aristabacter_necator
------------------------------------------------------------
----------------------------------ATTTAAAAAGAGGGAATATTTAATGG
CCTAGAGTTAAGCCAGGGATGCAGATCAACCCTTAAGAAGAG-GGAATAGAGGCGGAGAT
-----CCAGAATGGCGGGAGCCGATTTTAAAATTAGAGA-------------------AT
CCCCCCAGGGAGGAATTACAAGTTTCAGAATTGGAAAGCAGGAGAATGCATAACACATGC
AA-GTCGAACGGCAAGAC-----GGATGATTTCAAGTGGTGGAGAGTGGAGAAAGAGGAG
AAAACATCAGAACATTTCCTGTATTGGGGGATAGCCGGGCGA--AGCCGGATTAATACCG
CATACATCTACGGATGAAAG-CGGGGACCTTCGGGCCTCACGCTATAGGTTTGCCGATGG
CTGATTATCTAGTTGGTGGGGTAAAGCCTACCAACGCGACCATCAGTAGCTGGTCTGAGA
GACGACCAGCCACACTGGGACTGAGACACGGCCCATACTCCTACGGGAGGCAGCAGTGGG
GAATTTTGGAC--AATGGGCG--AAAGCCTGATCCATCAATGCCGCGTGTGTGAAGAAGC
CTTCGGGTTGTTTATCACTTTTGTCCGGAAAGAAATCCTTGGTTCTAATATATCCGGGGG
ATGACGGTACCGGAAGAATAGCACCGAAATACGTGCAGCAGCCGC--GGAATACGTAGGG
TGCAG--------------CGTTATCGGAATTACTGGGCTAAAGCGTGCGCAGGCGGTTT
GTTAAG--ACCGTGGAAATCCCCGGCTCAACC--TGGGAACTAGCAGTTGGTGA-----C
TGGCAAGCTAAGTATGG-CAGAGGGGGCG-TGAATTCACCGCCTGGGGAGTACGGTCGCA
AGATTAAAACTCAAAGGAATTGACGGGGACCCGCACAAGCGGTGGATGATGTGGATTAAT
TCGATGCAACGCGAAAAACCTTA-CCTACCCTTGA-CATG----GTCGGAATCCCGCTGA
GAGG-TGGGAGTGCTCGAAAGAG---------------AACCGGCGCACAGGTGCTGCAT
GGCTGTC-GTCAGCTCGTGTC-GTGAGATGTTGGGTTTAAGTCCC-GCAACGAGCGCAAC
CCTTGTCCT-AGTTGCTA-------------------CGCAAGAGCACTCTAAGGGAGAC
TGCCGGTGAC-AAACCGGAAGAACGTGGGGATGAC-TCAAGTCCTCATGG-CCCTTATGG
GTAAGGCTTCCCCC--TTCATCAATGGTC--CGAACATAAGGTT-GCCCCCCCCCTCAAG
GGGACCCATCCCCCTAAATCGATTGTTTTTCCGGTATTCACTCTTCTCCCTCCTATTTCC
CTCTATCCGAGTATC-CCCACTTATTCCGCGGATCCTCCTTTCTCCAAGTCAATTCCTTT
CCCAGGTCTAGGTTCCCTGTCCCTCGCTGTACC-CCGGAATTGGGTTTACCCTCACATTT
CTTCTTCCT

#NR_028766_Cupriavidus_necator
GAACGCTGGCGGCATGC-CTTACACATGCAAGTCGAACGGCAGCACGGGCTTCGGCCT--
--------GGTGGCGA--------------------GTGGCGAACGGGTGAGT-AATACA
TCGG-AACGTGCCCTGTAGTGGGGGATAACTAGTCGAAAGAT-TAGCTAATACCGCATAC
GACCTGAGGGT-----GAAAGCGGGGGACCGCAAGGCCTC-------------------G
CGCTACAGGAGCGGCCGATGTCTGATTA-GCTAGTTGGTGGGGTAAAAGCCTACCAAGGC
GACGATCAGTAGCTGGTCTGAGAGGACGATCAGCCACACTGGGACTGAGACACGGCCCAG
ACTCCTACGGGAGG----CAGCAGTGGGGAATT-TTGGACAATGGGG-GCAACCCTGATC
CAGC-AATGCCGCGTGTGTGAAGAAGGCCTTC-GGGTTG----TAAAGCACTTTTGTCCG
GAAAGAAATG-----GCTCTGGTTAAT-ACCCGGGGTCGATGACGGTACCGGAAG-AATA
AGCACCGGCTAACTACGTGCCAGCAGCCGCGGTAATACGTAGGGTGCGAGCGTTAATCGG
AATTACTGGGCGTAAAGCGTG-CGCAGGCGG-TTTTGTAA-GACAGGCG--TGAA--ATC
CCCGAGCTCAACTTG-GGAATGGCGCTTGTG--ACTGCAAGGCTAGAGTATGTCAGA-GG
GGGGTAGAATTCCACGTGTAGCAGTGAAATGCGTAGA-GATGTGG-AGGAATACCGATGG
CGAAGGCAGCCCCCTGGGACGTCACTGACGCTCATGCACGAAAGCGTGGGGAGCAAACAG
GATTAGATACCCTGGTAGTCCACGCCCTAAACGATGTCAACTAGTTGTTGGGGA-----T
TCATTTCTTCAGTAACG-TAGCTAACGCGTGAAGTTGACCGCCTGGGGAGTACGGTCGCA
AGATTAAAACTCAAAGGAATTGACGGGGACCCGCACAAGCGGTGGATGATGTGGATTAAT
TCGATGCAACGCGAAAAACCTTA-CCTACCCTTGA-CATG----CCACTAACGAAGCAGA
GATGCATTAGGTGCCCGAAAGGG---------------AAAGTGGACACAGGTGCTGCAT
GGCTGTC-GTCAGCTCGTGTC-GTGAGATGTTGGGTT-AAGTCCC-GCAACGAGCGCAAC
CCTTGTCTCTAGTTGCTA--------------------CGAAAGGGCACTCTAGAGAGAC
TGCCGGTGAC-AAACCGGAGGAAGGTGGGGATGACGTCAAGTCCTCATGG-CCCTTATGG
GTAGGGCTTCACAC-GTCATACAATGGTG--CGTACAGAGGGTT-GCCAACCCGCGAGGG
GGAGCTAATCCC-AGAAAACGCATCGTAGTCCGGATCGTAGTCTGCAACTC---GACTAC
GTGAAGCT-GGAATC-GCTAGTAA--TCGCGGATCAGC-ATGCCGCGG--TGAATACGTT
CCCGGTCT----------------------------------------------------
---------

#MT636545_Venatoribacter_cucullus
GAACGCTGGCGGCAGGC-TTAACACATGCAAGTCGAGCGGTAGCACAGAGAAGCTTGC--
--TTCTTGGGTGACGA--------------------GCGGCGGACGGGTGAGT-AATACA
TAGG-AATCTGCCTGGTAGTGGGGGACAACAGTTGGAAACGA-CTGCTAATACCGCATAC
GCCCTACGGGG-----GAAAGCAGGGGATCTTCGGACCTT-------------------G
CGCTATCAGATGAGCCTATGTCGGATTA-GCTTGTTGGTGAGGTAAAGGCTCACCAAGGC
GACGATCCGTAGCTGGTCTGAGAGGATGATCAGCCACACTGGGACTGAGACACGGCCCAG
ACTCCTACGGGAGG----CAGCAGTGGGGAATA-TTGGACAATGGGC-GCAAGCCTGATC
CAGC-CATGCCGCGTGTGTGAAGAAGGCCTTC-GGGTTG----TAAAGCACTTTCAGTTG
GGAGGAAGGC------CTGTAGGCTAATACCTTGCAGGATTGACGTTACCAACAG-AAGA
AGCACCGGCTAACTCCGTGCCAGCAGCCGCGGTAATACGGAGGGTGCAAGCGTTAATCGG
AATTACTGGGCGTAAAGCGCG-CGTAGGTTG-TTAGTTAA-GCGAGATG--TGAA--AGC
CCCGGGCTTAACCTG-GGAATTGCGTTTCGA--ACTGGCTGACTAGAGTACAGTAGA-GG
GTGGTGGAATTTCAGGTGTAGCGGTGAAATGCGTAGA-GATCTGA-AGGAACATCAGTGG
CGAAGGCGACCACCTGGACTGATACTGACACTGAGGTGCGAAAGCGTGGGGAGCAAACAG
GATTAGATACCCTGGTAGTCCACGCCGTAAACGATGTCTACTAGTTGTCGGGAG----AC
TTGATCTCTTGGTAACG-AAGCTAACGCGATAAGTAGACCGCCTGGGGAGTACGGCCGCA
AGGTTAAAACTCAAATGAATTGACGGGGGCCCGCACAAGCGGTGGAGCATGTGGTTTAAT
TCGAAGCAACGCGAAGAACCTTA-CCTACTCTTGA-CATC----CTGCGAACTTTCGAGA
GATC-GATTGGTGCCTTCGGGAA-----------------CGCAGAGACAGGTGCTGCAT
GGCTGTC-GTCAGCTCGTGTT-GTGAAATGTTGGGTT-AAGTCCC-GTAACGAGCGCAAC
CCTTGTCCTTAGTTGCCATCATT-------------CAGT--TGGGGACTCTAAGGAGAC
TGCCGGTGAC-AAACCGGAGGAAGGCGGGGACGACGTCAAGTCATCATGG-CCCTTACGA
GTAGGGCTACACAC-GTGCTACAATGGCC--GGTACAGAGGGTC-GCGAAGCCGCGAGGT
GGAGCTAATCTC-ACAAAGCCGGTCGTAGTCCGGATTGGAGTCTGCAACTC---GACTCC
ATGAAGTC-GGAATC-GCTAGTAA--TCGTGAATCAGAAT-GTCACGG--TGAATACGTT
CCCGGGCCTTG--TACACACCGCCCGTCACACC-ATGGGAGTGGGTTGCTCCAGAAGTAG
ATAGCCTAA

#MK256320_Lysobacter_antibioticus
--------------------------TGCAAGTCGAACGGCAGCACAGAGGAGCTTGC--
--TCCTTGGGTGGCGA--------------------GTGGCGGACGGGTGAGG-AATACG
TCGG-AATCTGCCTATTTGTGGGGGATAACGTAGGGAAACTT-ACGCTAATACCGCATAC
GACCTACGGGT-----GAAAGCGGAGGACCTTCGGGCTTC-------------------G
CGCAGATAGATGAGCCGACGTCGGATTA-GCTAGTTGGCGGGGTAAAGGCCCACCAAGGC
GACGATCCGTAGCTGGTCTGAGAGGATGATCAGCCACACTGGAACTGAGACACGGTCCAG
ACTCCTACGGGAGG----CAGCAGTGGGGAATA-TTGGACAATGGGC-GCAAGCCTGATC
CAGC-CATGCCGCGTGTGTGAAGAAGGCCTTC-GGGTTG----TAAAGCACTTTTGTCCG
GAAAGAAAAG------CTTCGGGTTAATACCCCGAGGTCATGACGGTACCGGAAG-AATA
AGCACCGGCTAACTTCGTGCCAGCAGCCGCGGTAATACGAAGGGTGCAAGCGTTACTCGG
AATTACTGGGCGTAAAGCGTG-CGTAGGTGG-TTTGTTAA-GTCTGATG--TGAA--AGC
CCTGGGCTCAACCTG-GGAATGGCATTGGAA--ACTGGCTTACTAGAGTGCGGTAGA-GG
GTAGTGGAATTCCCGGTGTAGCAGTGAAATGCGTAGA-TATCGGG-AGGAACATCTGTGG
CGAAGGCGACTACCTGGACCAGCACTGACACTGAGGCACGAAAGCGTGGGGAGCAAACAG
GATTAGATACCCTGGTAGTCCACGCCCTAAACGATGCGAACTGGATGTTGGGAG---CAA
CTTGGCTCTCAGTATCG-AAGCTAACGCGTTAAGTTCGCCGCCTGGGAAGTACGGTCGCA
AGACTGAAACTCAAAGGAATTGACGGGGGCCCGCACAAGCGGTGGAGTATGTGGTTTAAT
TCGATGCAACGCGAAGAACCTTA-CCTGGTCTTGA-CATC----CACGGAACTTTCCAGA
GATG-GATTGGTGCCTTCGGGAA-----------------CCGTGAGACAGGTGCTGCAT
GGCTGTC-GTCAGCTCGTGTC-GTGAGATGTTGGGTT-AAGTCCC-GCAACGAGCGCAAC
CCTTGTCCTTAGTTGCCAGCACG-------------TAATGGTGGGAACTCTAAGGAGAC
CGCCGGTGAC-AAACCGGAGGAAGGTGGGGATGACGTCAAGTCATCATGG-CCCTTACGA
CCAGGGCTACACAC-GTACTACAATGGTA--GGGACAGAGGGCT-GCAAACCCGCGAGGG
CAAGCCAATCCC-AGAAACCCTATCTCAGTCCGGATCGGAGTCTGCAACTC---GACTCC
GTGAAGTC-GGAATC-GCTAGTAA--TCGCAGATCAGCATTGCTGCGG--TGAATACGTT
CCCGGGCCTTG--TACACACCGCCCGTCACACC-ATGGGAGTTTGTTGCACCAGAAGCAG
GTAGCTTAA

#MK256322_Lysobacter_brunescens
GAACGCTGGCGGCAGGC-CTAACACATGCAAGTCGAACGGCAGCACAGCAGTAGCAAT--
--ACTGTGGGTGGCGA--------------------GTGGCGGACGGGTGAGG-AATACA
TCGG-AATCTGCCTAGTCGTGGGGGATAACGTAGGGAAACTT-ACGCTAATACCGCATAC
GACCTACGGGT-----GAAAGCGGGGGATCGCAAGACCTC-------------------G
CGCGATTAGATGAGCCGATGTCCGATTA-GCTAGTTGGCGGGGTAATGGCCCACCAAGGC
GACGATCGGTAGCTGGTCTGAGAGGATGATCAGCCACACTGGAACTGAGACACGGTCCAG
ACTCCTACGGGAGG----CAGCAGTGGGGAATA-TTGGACAATGGGC-GCAAGCCTGATC
CAGC-CATGCCGCGTGGGTGAAGAAGGCCTTC-GGGTTG----TAAAGCCCTTTTGTCCG
GAAAGAAAAG------CACTGGATTAATACTTCGGTGTTCTGACGGTACCGGAAG-AATA
AGCACCGGCTAACTTCGTGCCAGCAGCCGCGGTAATACGAAGGGTGCAAGCGTTACTCGG
AATTACTGGGCGTAAAGCGTG-CGTAGGTGG-TTCGTTAA-GTCTGATG--TGAA--AGC
CCTGGGCTCAACCTG-GGAATTGCATTGGAT--ACTGGCGGGCTAGAGTGCGGTAGA-GG
ATGGCGGAATTCCCGGTGTAGCAGTGAAATGCGTAGA-GATCGGG-AGGAACATCTGTGG
CGAAGGCGGCCATCTGGACCAGCACTGACACTGAGGCACGAAAGCGTGGGGAGCAAACAG
GATTAGATACCCTGGTAGTCCACGCCCTAAACGATGCGAACTGGATGTTGGGTG---CAA
CTAGGCACTCAGTATCG-AAGCTAACGCGTTAAGTTCGCCGCCTGGGGAGTACGGTCGCA
AGACTGAAACTCAAAGGAATTGACGGGGGCCCGCACAAGCGGTGGAGTATGTGGTTTAAT
TCGATGCAACGCGAAGAACCTTA-CCTGGCCTTGA-CATG----CACGGAACTTTCCAGA
GATG-GATTGGTGCCTTCGGGAA-----------------CCGTGACACAGGTGCTGCAT
GGCTGTC-GTCAGCTCGTGTC-GTGAGATGTTGGGTT-AAGTCCC-GCAACGAGCGCAAC
CCTTGTCCCTAGTTGCCAGCACG-------------TAATGGTGGGAACTCTAGGGAGAC
CGCCGGCGAC-AAGCCGGAGGAAGGTGGGGATGACGTCAAGTCATCATGG-CCCTTACGG
CCAGGGCTACACAC-GTACTACAATGGTG--GGGACAGAGGGCT-GCAAACTCGCGAGAG
TGAGCCAATCCC-AGAAACCCCATCTCAGTCCGGATTGGAGTCTGCAACTC---GACTCC
ATGAAGTC-GGAATC-GCTAGTAA--TCGCAGATCAGCATTGCTGCGG--TGAATACGTT
CCCGGGCCTTG--TACACACCGCCCGTCACACC-ATGGGAGTTTGTTGCACCAGAAGCAG
GTAGCTTAA

#AP014940_Lysobacter_enzymogenes
GAACGCTGGCGGCAGGC-CTAACACATGCAAGTCGAACGGCAGCACAGAGGAGCTTGC--
--TCCTTGGGTGGCGA--------------------GTGGCGGACGGGTGAGG-AATACG
TCGG-AATCTGCCTATTTGTGGGGGATAACGTAGGGAAACTT-ACGCTAATACCGCATAC
GACCTACGGGT-----GAAAGTGGGGGACCGCAAGGCCTC-------------------A
CGCAGATAGATGAGCCGACGTCGGATTA-GCTAGTTGGCGGGGTAAAGGCCCACCAAGGC
GACGATCCGTAGCTGGTCTGAGAGGATGATCAGCCACACTGGAACTGAGACACGGTCCAG
ACTCCTACGGGAGG----CAGCAGTGGGGAATA-TTGGACAATGGGC-GCAAGCCTGATC
CAGC-CATGCCGCGTGTGTGAAGAAGGCCTTC-GGGTTG----TAAAGCACTTTTGTCCG
GAAAGAAAAG------CTTAGGGTTAATAACCCTGAGTCATGACGGTACCGGAAG-AATA
AGCACCGGCTAACTTCGTGCCAGCAGCCGCGGTAATACGAAGGGTGCAAGCGTTACTCGG
AATTACTGGGCGTAAAGCGTG-CGTAGGTGG-TTTGTTAA-GTCTGATG--TGAA--AGC
CCTGGGCTCAACCTG-GGAATGGCATTGGAA--ACTGGCTTACTAGAGTGCGGTAGA-GG
GTAGCGGAATTCCCGGTGTAGCAGTGAAATGCGTAGA-TATCGGG-AGGAACATCCGTGG
CGAAGGCGGCTACCTGGACCAGCACTGACACTGAGGCACGAAAGCGTGGGGAGCAAACAG
GATTAGATACCCTGGTAGTCCACGCCCTAAACGATGCGAACTGGATGTTGGGGG---CAA
CTTGGCCCTCAGTATCG-AAGCTAACGCGTTAAGTTCGCCGCCTGGGAAGTACGGTCGCA
AGACTGAAACTCAAAGGAATTGACGGGGGCCCGCACAAGCGGTGGAGTATGTGGTTTAAT
TCGATGCAACGCGCAGAACCTTA-CCTGGCCTTGA-CATG----TCGAGAACTTTCCAGA
GATG-GATTGGTGCCTTCGGGAA-----------------CTCGAACACAGGTGCTGCAT
GGCTGTC-GTCAGCTCGTGTC-GTGAGATGTTGGGTT-AAGTCCC-GCAACGAGCGCAAC
CCTTGTCCTTAGTTGCCAGCACG-------------TAATGGTGGGAACTCTAAGGAGAC
CGCCGGTGAC-AAACCGGAGGAAGGTGGGGATGACGTCAAGTCATCATGG-CCCTTACGG
CCAGGGCTACACAC-GTACTACAATGGTA--GGGACAGAGGGCT-GCAAACCCGCGAGGG
CAAGCCAATCCC-AGAAACCCTATCTCAGTCCGGATTGGAGTCTGCAACTC---GACTCC
ATGAAGTC-GGAATC-GCTAGTAA--TCGCAGATCAGCATTGCTGCGG--TGAATACGTT
CCCGGGCCTTG--TACACACCGCCCGTCACACC-ATGGGAGTTTGTTGCACCAGAAGCAG
GTAGCTTAA

#MK256321_Lysobacter_gummosus
------------------CTAACACATGCAAGTCGAACGGCAGCACAGAGGAGCTTGC--
--TCCTTGGGTGGCGA--------------------GTGGCGGACGGGTGAGG-AATACG
TCGG-AATCTGCCTATTTGTGGGGGATAACGTAGGGAAACTT-ACGCTAATACCGCATAC
GACCTACGGGT-----GAAAGCGGAGGACCTTCGGGCTTC-------------------G
CGCAGATAGATGAGCCGACGTCGGATTA-GCTAGTTGGCGGGGTAAAGGCCCACCAAGGC
GACGATCCGTAGCTGGTCTGAGAGGATGATCAGCCACACTGGAACTGAGACACGGTCCAG
ACTACTACGGGAGG----CAGCAGTGGGGAATA-TTGGACAATGGGC-GCAAGCCTGATC
CAGC-CATGCCGCGTGTGTGAAGAAGGCCTTC-GGGTTG----TAAAGCACTTTTGTCCG
GAAAGAAAAG------CATTGGGTTAATACCCCGATGTCATGACGGTACCGGAAG-AATA
AGCACCGGCTAACTTCGTGCCAGCAGCCGCGGTAATACGAAGGGTGCAAGCGTTACTCGG
AATTACTGGGCGTAAAGCGTG-CGTAGGTGG-TTTGTTAA-GTCTGATG--TGAA--AGC
CCTGGGCTCAACCTG-GGAATGGCATTGGAA--ACTGGCTGACTAGAGTGCGGTAGA-GG
GTAGTGGAATTCCCGGTGTAGCAGTGAAATGCGTAGA-TATCGGG-AGGAACATCTGTGG
CGAAGGCGACTACCTGGACCAGCACTGACACTGAGGCACGAAAGCGTGGGGAGCAAACAG
GATTAGATACCCTGGTAGTCCACGCCCTAAACGATGCGAACTGGATGTTGGGAG---CAA
CTTGGCTCTCAGTATCG-AAGCTAACGCGTTAAGTTCGCCGCCTGGGAAGTACGGTCGCA
AGACTGAAACTCAAAGGAATTGACGGGGGCCCGCACAAGCGGTGGAGTATGTGGTTTAAT
TCGATGCAACGCGAAGAACCTTA-CCTGGCCTTGA-CATC----CACGGAACTTTCCAGA
GATG-GATTGGTGCCTTCGGGAA-----------------CCGTGAGACAGGTGCTGCAT
GGCTGTC-GTCAGCTCGTGTC-GTGAGATGTTGGGTT-AAGTCCC-GCAACGAGCGCAAC
CCTTGTCCTTAGTTGCCAGCACG-------------TAATGGTGGGAACTCTAAGGAGAC
CGCCGGTGAC-AAACCGGAGGAAGGTGGGGATGACGTCAAGTCATCATGG-CCCTTACGG
CCAGGGCTACACAC-GTACTACAATGGTA--GGGACAGAGGGCT-GCAAACCCGCGAGGG
CAAGCCAATCCC-AGAAACCCTATCTCAGTCCGGATCGGAGTCTGCAACTC---GACTCC
GTGAAGTC-GGAATC-GCTAGTAA--TCGCAGATCAGCATTGCTGCGG--TGAATACGTT
CCCGGGCCTTG--TACACACCGCCCGTCACACC-ATGGGAGTTTGTTGCACCAGAAGCAG
GTAGCTTAA

#EU376963_Lysobacter_oryzae
------------------------CATGCAAGTCGAGCGGCAGCGCGGGGG------C--
--AACCCTGGCGGCGA--------------------GCGGCGGACGGGTGAGG-AATGCG
TCGG-AATCTGCCTTTTTGTGGGGGATAACGTAGGGAAACTT-ACGCTAATACCGCATAC
GACCTACGGGT-----GAAAGTGGGGGACCGCAAGGCCTC-------------------A
CGCAGAAAGATGAGCCGACGCCGGATTA-GCTAGTTGGCGGGGTAAAGGCCCACCAAGGC
GACGATCCGTAGCTGGTCTGAGAGGATGATCAGCCACACTGGAACTGAGACACGGTCCAG
ACTCCTACGGGAGG----CAGCAGTGGGGAATA-TTGGACAATGGGC-GCAAGCCTGATC
CAGC-CATGCCGCGTGTGTGAAGAAGGCCTTC-GGGTTG----TAAAGCACTTTTGTCCG
GAAAGAAAAG------CATCGGGTTAATAACCCGGTGTCATGACGGTACCGGAAG-AATA
AGCACCGGCTAACTTCGTGCCAGCAGCCGCGGTAATACGAAGGGTGCAAGCGTTACTCGG
AATTACTGGGCGTAAAGCGTG-CGTAGGTGG-TTCGTTAA-GTCTGATG--TGAA--AGC
CCTGGGCTCAACCTG-GGAATGGCATTGGAT--ACTGGCGACCTAGAGTGCGGTAGA-GG
GTAGCGGAATTCCCGGTGTAGCAGTGAAATGCGTAGA-TATCGGG-AGGAACATCCGTGG
CGAAGGCGGCTACCTGGACCAGCACTGACACTGAGGCACGAAAGCGTGGGGAGCAAACAG
GATTAGATACCCTGGTAGTCCACGCCCTAAACGATGCGAACTGGATGTTGGGTG---CAA
CTTGGCACTCAGTATCG-AAGCTAACGCGTTAAGTTCGCCGCCTGGGAAGTACGGTCGCA
AGACTGAAACTCAAAGGAATTGACGGGGGCCCGCACAAGCGGTGGAGTATGTGGTTTAAT
TCGATGCAACGCGCAGAACCTTA-CCTGGCCTTGA-CATG----TCGCGAACTTTCCAGA
GATG-GATTGGTGCCTTCGGGAA-----------------CGCGAACACAGGTGCTGCAT
GGCTGTC-GTCAGCTCGTGTC-GTGAGATGTTGGGTT-AAGTCCC-GCAACGAGCGCAAC
CCTTGTCCTTAGTTGCCAGCACG-------------TAATGGTGGGAACTCTAAGGAGAC
CGCCGGTGAC-AAACCGGAGGAAGGTGGGGATGACGTCAAGTCATCATGG-CCCTTACGG
CCAGGGCTACACAC-GTACTACAATGGGA--AGGACAGAGGGCT-GCAAACCCGCGAGGG
CGAGCCAATCCC-AGAAACCTTCTCTCAGTCCGGATTGGAGTCTGCAACTC---GACTCC
ATGAAGTC-GGAATC-GCTAGTAA--TCGCAGATCAGCATTGCTGCGG--TGAATACGTT
CCCGGGCCTTG--TACACACCGCCCGTCACACC-ATGGGAGTTTGTTGCACCAGAAGCAG
GTAGCT-AA

#OM390184_Candidatus_Nanosynbacter_lyticus
GAATGCTGGCGGCGTGC-CTAACACATGCAAGTCGAGCGGCAGCGAGGGGT-GCTTGC--
---ACCCTGTCGGCGA--------------------GCGGCGAACGGCTGAGT-AACGCG
TAGG-AATTTGCCCCAAAGTGAGGAATAACTGCCCGAAAGGG-TAGCTAATGCCGCATGT
GGTC---TTCGGAT---------------------T-----AAAGGATTT-------ATC
CGCTTTGGGAGAAGCCTGCGTTGGATTA-GGTTGTTGGTAGGGTAATGGCCTACCAAGCC
GACGATCCATAGCTGGTCTGAGAGGATGATCAGCCAGACTGGAACTGAGACACGGTCCAG
ACTCCTACGGGAGG----CAGCAGTGAGGAATC-TTCCACAATGGGC-GAAAGCCTGATG
GAGC-AACGCCGCGTGAAGGATGAAGGCCTTC-GGGTTG----TAAACTTCTTTTATGAG
TGAA-GA------ATATGACGGT-----AACT----------------C-ATG---AATA
AGCACCGGCTAACTACGTGCCAGCAGCCGCGGTCATACGTAGGGTGCAAGCATTATCCGG
AGTGACTGGGCGTAAAGAGTTGCGTAGGCGG-TTTAATAA-GTGAATAG--TGAA--ACC
TGGTGGCTCAACCATACAGACTATTATTCAA--ACTGTTAAACTCGAGAATGGTAGA-GG
TAACTGGAATTTCTTGTGTAGGAGTGAAATCCGTAGA-TATAAGA-AGGAACACCAATGG
CGTAGGCAGGTTACTGGGCCATTTCTGACGCTAAGGCACGAAAGCGTGGGGAGCGAACCG
GATTAGATACCCGGGTAGTCCACGCCGTAAACGATGGATACTAGCTGTTGGAGG---TAT
CGACCCCTTCAGTAGCG-AAGCTAACGCGTTAAGTATCCCGCCTGTGGAGTACGGCCGCA
AGGCTAAAACATAAAGGAATTGACGGGGACCCGCACAAGCGGTGGATTATGTTCTTTAAT
TCGATGATAACCGAAGAACCTTA-CCAGGGCTTGA-CATC-CAGGGA--AGGTCT-GCGA
AAGT-AGACTGTGCCT------TTTGG-----------AACCCTGTGACAGGTGATGCAT
GGCCGTC-GTCAGCTCGTGTC-GTGAGATGTTAGGTT-AAGTCCT-TCAACGAGCGCAAC
CCTTGCAAGTAGTTGT----------------------------ATTTTTCTACTTGGAC
TGCCCCGGT-AACG-GGGAGGAAGGAGGGGATGATGTCAGGTCAGTATTT-CCCTTACGT
CCTGGGCTAGAAAC-GTAATACAATGGCT--AGTACAATGCGCA-GCGAAGCCGCGAGGT
GAAGCAAATCGCATCAAAGCTAGTCCCAGTTCGGATTGCAGGCTGAAACTC---GCCTGC
ATGAAGTC-GGAATC-GCTAGTAA--TCGCAAATCAGCAA-GTTGCGG--TGAATACGTT
CCCGGGTCTTG--TACACACCGCCCGTCAAACC-ATGAAAGTGACCAACACCCGAAGTCC
G--------

#CP000383_Cytophaga_hutchimsonii
GAACGCTAGCGGCAGGC-CTAATACATGCAAGTCGAGGGG-CAGC--GGGGTAGCAA---
----TACTGCCGGCGA--------------------CCGGCGCACGGGTGCGT-AACACG
TATGCAACCTACCTTAAACTGGGAGATAGCCCGGGGAAACTC-GGATTAATACCCCATAA
---CACATTTGTGTCTCATGACATGATTG-TTAAAGATTT------ATC---------GG
TTTA---AGATGGGCATGCGTTCGATTA-GCTAGTTGGTGAGGTAATGGCTCACCAAGGC
TACGATCGATAGGGGGTCTGAGAGGATGATCCCCCACACTGGTACTGAGATACGGACCAG
ACTCCTACGGGAGG----CAGCAGTAGGGAATA-TTGGTCAATGGAG-GCAACTCTGAAC
CAGC-CATGCCGCGTGTAGGAAGAAGGCGTTCTGCGTTG----TAAACTACTTTTGATTG
GGAACAAA-T---GACTCTTGCGA-G---AG-----TAGCTGAGTGTACCAATAG-AATA
AGCCACGGCTAACTACGTGCCAGCAGCCGCGGTAATACGTAGGTGGCAAGCGTTGTCCGG
ATTTATTGGGTTTAAAGGGTG-CGTAGGCGG-CTTAATAA-GTCAGTGG--TGAA--AGC
CGATCGCTTAACGAT-CGAACTGCCATTGAT--ACTGCTAGGCTTGAGTATAGATGA-GG
TAGGCGGAATTGACAGTGTAGCGGTGAAATGCATAGA-TATTGTC-AAGAACACCAATTG
CGAAGGCAGCTTACTAAGTTATAACTGACGCTGAGGCACGAAAGTGCGGGGATCAAACAG
GATTAGATACCCTGGTAGTCCGCACCGTAAACGATGATCACTCGCTGTG-------TGCG
ATAAACAGTACGCGGCC-AAGCGAAAGCGATAAGTGATCCACCTGGGGAGTACGCCCGCA
AGGGTGAAACTCAAAGGAATTGACGGGGGTCCGCACAAGCGGTGGAGCATGTGGTTTAAT
TCGATGATACGCGAGGAACCTTA-CCTAGGCTAGAATG-T--GAAGG--AATGTATCAGA
AATG-GTGCAGTCAGCAATGACC-------------------TGAAACAAGGTGCTGCAT
GGCTGTC-GTCAGCTCGTGCC-GTGAGGTGTTGGGTT-AAGTCCC-GCAACGAGCGCAAC
CCCTATCTTTAGTTGCCAGCGAG-------------TTATGTCGGGGACTCTAGAGAGAC
TGCCTGTGTAAACA-GAGAGGAAGGAGGGGACGACGTCAAGTCATCATGG-CCCTTACGC
CTAGGGCTACACAC-GTGCTACAATGGCG--CATACAGAGTGTT-GCAAGCTAGTGATAG
CAAGCCAATCAC-AAAAAGTGCGTCTCAGTTCGGATTGAAGTCTGCAACTC---GACTTC
ATGAAGCT-GGAATC-GCTAGTAA--TCGCGTATCAGCAATGACGCGG--TGAATACGTT
CCCGGACCTTG--TACACACCGCCCGTCAAGCC-ATGAAAGTCTGGTGGACCTGAAGGCC
GTAACCGCA

#M94278_Myxococcus_coralloides
GAACGCTGGCGGCGTGC-CTAACACATGCAAGTCGAGC?CGAATAGGGGCAACCCTT---
--------AGTAGAG----------------------CGGCGCACGGGTGCGT-AAC?CG
TGGATAATCTGCCTGGATGCCTGGGATAACCAGTCGAAAGAC-TGGCTAATACCGGATAA
GCCCACGGTTTCTTCGGAGACTGAGGG?AAAGGTGGCCTCTGTATACAAGC------TAY
CACAACCAGATGAGTCCGCGGCCCATCA-GCTAGTTGGCGGGGTAATGGCCCACCAAGGC
GACGACGGGTAGCTGGTCTGAGAGGACGATCAGCCACACTGGAACTGAGACACGGTCCAG
ACTCCTACGGGAGG----CAGCAGTGGGGAATT-TTGCGCAATGGGC-GAAAGCCTGACG
CAGC-AACGCCGCGTGTGTGATGAAGGTCTTT-GGATTG----TAAAGCACTTTCGACCG
GGACGAAACC-----GTAAAGCCTAAT--ACGCTTTGCCTTGACGGTACCGGGAG-AAGA
AGCACCGGCTAACTCT?TGCCAGCAGCCGCGGTAATACAGAGGGTGCAAGCGTTGTTCGG
AATTATTGGGCGTAAAGCGCG-TGTAGGCGG-CTTTGCAA-GTCGGGTG--TGAA--AGC
CCTCAGCTCAACTGA-GGAAGTGCGCCC?AA--ACTGCAGAGCTTGAGTGCCGGAGA-GG
GTGGCGGAATTCC??AAGTAGAGGTGAAATTCGTAGA-TATGGGG-AGGAACACCGGTGG
CGAAGGCGGCCACCTGGACGGTAACTGACGCTGAGACGCG?AAGCGTGGGTAGCAAACAG
GATTAGATACCCTGGTAGTCCACGCCGTAAACGATGAGAACTAGGTGTCGTGGG---AGT
TGACCCCCGCGGTGCCG-TAGCTAACGCATTAAGTTCTCCGCCTGGGAAGTACGGTCGCA
A???????????????????????????????????????????????????????????
?????????CGCGCAGAACCTTA-CCTGGTCTTGA-CATC----CTCGGAATCCTTCAGA
GATG-AGGGAGTGCCCGC?AGGG---------------AACCGAGAGACAGGTGCTGCAT
GGCTGTC-GTCAGCTCGTGTC-GTGAGATGTTGGGTT-AAGTCCC-?CAACGAGCGCAAC
CCTCGCCTTTAGTTGCCA-------------------CGCAAGTGGATCTCTAGAGGGAC
TGCCGGTGTT-AAACCGGAGGAAGGTGGGGATGACGTCAAGTCCTCATGG-CCTTTATGA
CCAGGGCTACACAC-GTGCTACAATGGCC--GGTACAGAGCGCT-GCAAACCCGCGAGGG
GGAGCTAATCGC-AGAAAACCGGTCTCAGTTCAGATTGGAGTCTGCAACTC---GACTCC
ATGAAGGC-GGAATC-GCTAGTAA--TCGCAGATCAGC-ACGCTGCGG--TGAATACGTT
CCCGGGC??TG--TACACACCGCCCGTCACACC-ATGGGAGTCGATTGCTCCAGAAGTCA
TCTCACCAA

#CP002831_Saprospira_grandis
GAACGCTAGCGGCAGGC-TTAATACATGCAAGTCGAACGG-TAAC----AGGTCCTTC--
-GGGAT--GCTGACGA--------------------GTGGCGCACGGGTGAGT-AACGCG
TACACAATCTGCCTTCATCAGGGGGAAAGTCACTGGAAACGG-TGAATAATCCCGCATAC
---AACTCTTAGATGGCATCATCATAGA-GTAAAAGCTCC------GGC---------GG
ATGA---AGATGAGTGTGCGTCTGATTA-GCTAGATGGTGAGGTAACGGCTCACCATGGC
AACGATCAGTAGGGGGCGTGAGAGCGTGATCCCCCACACGGGTACTGAGACACGGACCCG
ACTCCTACGGGAGG----CAGCAGTAAGGAATA-TTGGGCAATGGAC-GGAAGTCTGACC
CAGC-CATGCCGCGTGCGGGAAGACGGCCCTTTGGGTTG----TAAACCGCTTTTATCTA
GGAAGAATGG---CCCTGATTCATCA---GG-----GAAGAGACGGTACTAGATG-AATA
AGCACCGGCTAACTCCGTGCCAGCAGCCGCGGTAATACGGAGGGTGCAAGCGTTATCCGG
AATCACTGGGTTTAAAGGGTA-CGTAGGCGG-TTCAGTAA-GTCAGATG--TGAA--ATG
TCGGAGCTCAACTTC-GAACTTGCATTTGAA--ACTGTTGAACTTGAATTAGGTGGA-AG
TGTGCGGAATGTATCATGTAGCGGTGAAATGCATAGA-TATGATA-TAGAACACCAATAG
CGAAGGCAGCACACTACGCTTTGATTGACGCTGAGGTACGAAAGCGTGGGGAGCGAACAG
GATTAGATACCCTGGTAGTCCACGCCCTAAACGATGCTAACTGGATATTTT-----CACG
AGTGAGTGGGAGTGTCT-GAGGGAAACCATTAAGTTAGCCACCTGGGGAGTACGTTCGCA
AGAATGAAACTCAAAGGAATTGACGGGGGTCCGCACAAGCGGTGGAGCATGTGGTTTAAT
TCGATGATACGCGAGGAACCTTA-CCTGGGCTCGAACGCT--AGATG--AATATTGGGGA
AACT-TAATAGACCTTCGGGACA-------------------TCTAGTGAGGTGCTGCAT
GGCTGTC-GTCAGCTCGTGCC-GTGAGGTGTTGGGTT-AAGTCCC-GCAACGAGCGCAAC
CCCTATCTTTAGTTGCCAGCGAT-------------TCG-GTCGGGGACTCTAGAGAGAC
TGCCTCCGTAAGGA-GAGAGGAAGGAAGGGACGACGTCAAGTCATCATGG-CCTTTATGC
CCAGGGCTACACAC-GTGCTACAATGGCG--CCTACAGAGGGCA-GCGAACCTGCGAAGG
TAAGCGAATCTC-AGAAAGGGCGTCCCAGTTCGGATTGGAGTCTGCAACTC---GACTCC
ATGAAGTT-GGAATC-GCTAGTAA--TCGCGCATCAGCCATGGCGCGG--TGAATACGTT
CCCGGACCTTG--TACACACCGCCCGTCAAGCC-ATGGGAGTCAGGGGTGCCTGAAGATG
GTGACCTTA

#CP000685_Flavobacterium_johnsoniae
-------------------------------GTCGAGGGG-TAG-------AAGTCTT--
-CGGGCT--TTGA-GA--------------------CCGGCGCACGGGTGCGT-AACGCG
TATGCAATCTGCCTTTCACAGAGGGATAGCCCAGAGAAATTT-GGATTAATACCTCATAG
---TATTATAGAGCGGCATCACTTTATAA-TTAAAGTCAC------AAC---------GG
TGAA---AGATGAGCATGCGTCCCATTA-GCTAGTTGGTAAGGTAACGGCTTACCAAGGC
CACGATGGGTAGGGGTCCTGAGAGGGAGATCCCCCACACTGGTACTGAGACACGGACCAG
ACTCCTACGGGAGG----CAGCAGTGAGGAATA-TTGGTCAATGGAC-GCAAGTCTGAAC
CAGC-CATGCCGCGTGCAGGATGACGGTCCTATGGATTG----TAAACTGCTTTTGTACG
AGAAGAAACA---CTCCTATGTAT-A---GG-----AGCTTGACGGTATCGTAAG-AATA
AGGATCGGCTAACTCCGTGCCAGCAGCCGCGGTAATACGGAGGATCCAAGCGTTATCCGG
AATCATTGGGTTTAAAGGGTC-CGTAGGCGG-TTTAGTAA-GTCAGTGG--TGAA--AGC
CCATCGCTCAACGGT-GGAACGGCCATTGAT--ACTGCTGAACTTGAATTACTGGGA-AG
TAACTAGAATATGTAGTGTAGCGGTGAAATGCTTAGA-TATTACA-TGGAATACCAATTG
CGAAGGCAGGTTACTACCAGTTTATTGACGCTGATGGACGAAAGCGTGGGGAGCGAACAG
GATTAGATACCCTGGTAGTCCACGCCGTAAACGATGGATACTAGCTGTT-------GGGC
GC--AAGTTCAGTGGCT-AAGCGAAAGTGATAAGTATCCCACCTGGGGAGTACGAACGCA
AGTTTGAAACTCAAAGGAATTGACGGGGGCCCGCACAAGCGGTGGAGCATGTGGTTTAAT
TCGATGATACGCGAGGAACCTTA-CCAAGGCTTAAATGCA--GACTG--ACCGATTTGGA
AACA-GATCTTTCGCAA--GACA-------------------GTTTACAAGGTGCTGCAT
GGTTGTC-GTCAGCTCGTGCC-GTGAGGTGTCAGGTT-AAGTCCT-ATAACGAGCGCAAC
CCCTGTTGTTAGTTGCCAGCGAG-------------TGATGTCGGGAACTCTAACAAGAC
TGCCAGTGCAAACT-GTGAGGAAGGTGGGGATGACGTCAAATCATCACGG-CCCTTACGC
CTTGGGCTACACAC-GTGCTACAATGGCC--GGTACAGAGAGCA-GCCACTGGGTGACCA
GGAGCGAATCT--ATAAAGCCGGTCACAGTTCGGATCGGAGTCTGCAACTC---GACTCC
GTGAAGCT-GGAATC-GCTAGTAA--TCGGATATCAGCCATGATCCGG--TGAATACGTT
CCCGGGCCTTG--TACACACCGCCCGTCAAGCC-ATGGAAGCTGGGGGTGCCTGAAGTCG
GTGACCGCA

#GQ996384_Olleya_sp.
GAACGCTAGCGGCAGGC-TTAACACATGCAAGTCGAGGGG-TAAC--ATTTTAGCTTG--
-CTAAA--GATGACGA--------------------CCGGCGAACGGGTGCGT-AACGCG
TATAGAATCTGCCTCTTACTAAGGGATAGCCCAGAGAAATTT-GGATTAATATCTTATAG
---TATGTTGACTTGGCATCAAGACAGCA-TTAAAGGTTA--------C---------GG
TGAG---AGATGACTATGCGTCCTATTA-GCTAGATGGTGTGGTAACGGCACACCATGGC
GACGATAGGTAGGGGCCCTGAGAGGGGGATCCCCCACACTGGTACTGAGACACGGACCAG
ACTCCTACGGGAGG----CAGCAGTGAGGAATA-TTGGACAATGGAG-GCAACTCTGATC
CAGC-CATGCCGCGTGCAGGAAGACTGCCCTATGGGTTG----TAAACTGCTTTTATACA
GGAAGAAACA---CTGCTACGTGT-A---GC-----AGCTTGACGGTACTGTAAG-AATA
AGGATCGGCTAACTCCGTGCCAGCAGCCGCGGTAATACGGAGGATCCAAGCGTTATCCGG
AATCATTGGGTTTAAAGGGTC-CGTAGGTGG-ATAATTAA-GTCAGAGG--TGAA--ATC
CTGCAGCTCAACTGT-AGAATTGCCTTTGAT--ACTGGTTATCTTGAGTTATTATGA-AG
TAGTTAGAATATGTAGTGTAGCGGTGAAATGCATAGA-TATTACA-TAGAATACCAATTG
CGAAGGCAGATTACTAATAATATACTGACACTGATGGACGAAAGCGTGGGGAGCGAACAG
GATTAGATACCCTGGTAGTCCACGCCGTAAACGATGGTCACTAGCTGTT-------CGAA
CTTCGGTTTGAGTGGCT-AAGCGAAAGTGATAAGTGACCCACCTGGGGAGTACGTTCGCA
AGAATGAAACTCAAAGGAATTGACGGGGGCCCGCACAAGCGGTGGAGCATGTGGTTTAAT
TCGATGATACGCGAGGAACCTTA-CCAGGGCTTAAATGTA--AATTG--ACAGGTTTAGA
GATA-GACTTTTCTTCG--GACA-------------------ATTTACAAGGTGCTGCAT
GGTTGTC-GTCAGCTCGTGCC-GTGAGGTGTCAGGTT-AAGTCCT-ATAACGAGCGCAAC
CCCTGTTGTTAGTTGCCAGCGAT-------------TTAAGTCGGGAACTCTAACAAGAC
TGCCAGTGCAAACT-GTGAGGAAGGTGGGGATGACGTCAAATCATCACGG-CCCTTACGT
CCTGGGCTACACAC-GTGCTACAATGGTA--GGGACAGAGAGCA-GCCACTTCGCGAGAA
GGAGCGAATCT--ATAAACCCTATCACAGTTCGGATCGGAGTCTGCAACTC---GACTCC
GTGAAGCT-GGAATC-GCTAGTAA--TCGCATATCAGCCATGATGCGG--TGAATACGTT
CCCGGGCCTTG--TACACACCGCCCGTCAAGCC-ATGGAAGCTGGGAGTGCCTGAAGTCC
GTCGCCGTA

#CP030035_Bacteriovorax_stolpii
-----------------------------------AACGTGAAAGT--CCTTCGGGAT--
-------GAGTAAAG----------------------TGGCGCACGGGTGAGT-AACACG
TAGGTGACCTGCCTTTTAGAGGGGAATAACCAGAAGAAATTT-TGGCTAATGCCGCATAC
GAAGCACGGTTTTAAGAC-TGTGCTTGAAAGAATG-CCTCTGCAT--ATGC------ATT
CGCTATTAGATGGGCCTGCGGGACATTA-GCTAGTTGGTGGGGTAAAGGCCTACCAAGGC
GACGATGTCTATCCGGTCTGAGAGGATGATCGGACACACTGGAACTGAGACACGGTCCAG
ACTCCTACGGGAGG----CAGCAGTGGGGAATA-TTGCGCAATGGGG-GAAACCCTGACG
CAGC-AACGCCGCGTGAGTGAGGAAGGACTTC-GGTCTG----TAAAGCTCTGTTAATGT
GGAAAAATGG-----CAGTTGGTCTAATAGGCCGATTGTTTGATGGTACACATAG-AGGA
AGCACCGGCTAACTTCGTGCCAGCAGCCGCGGTAATACGAAGGGTGCAAGCGTTGTTCGG
ATTTATTGGGCGTAAAGCGCG-CGTAGGCGG-ACCTGCAA-GTCAGATG--TGAA--ATC
TCGGGGCTCAACCTC-GAAACTGCGTCTGAA--ACTACAGGTCTAGAATCTCGGAGG-GG
GAAGGGGAATATCGCATGTAGGGGTAAAATCCGTAGA-TATGCGA-TGGAACACCAGAGG
CGAAGGCGCCTTCCTGGACGAGTATTGACGCTGAGGCGCGAAAGCGTGGGGATCAAACAG
GATTAGATACCCTGGTAGTCCACGCTGTAAACGATGAACACTAGATATTGGAGG---ATT
TGACCCCTTCAGTGTCG-TAGCTAACGCGTTAAGTGTTCCGCCTGGGAAGTACGGTCGCA
AGACTAAAACTCAAAGGAATTGACGGGGGCCCGCACAAGCGGTGGATTATGTGGTTTAAT
TCGAAGCAACGCGCAGAACCTTA-CCTAGGCTTGA-AATC----CTACGAATCCCTTTTA
AACG-AGGGAGTGCTCTTCGGAG---------------AATGTAGTGACAGGCGCTGCAT
GGCTGTC-GTCAGCTCGTGTC-GTGAGATGTTGGGTT-AAGTCTC-GCAACGAGCGCAAC
CCCCATTTTTAGTTGCCAGCA---------------TTAAGTTGGGCACTCTAGAAAGAC
TGCCTGGGCT-AACCAGGAGGAAGGTGGGGATGACGTCAAGTCCTCATGG-CCCTTATGT
CTAGGGCTACACAC-GTAATACAATGGTC--GGTACAAAGGGAT-GCGAACTCGCGAGGG
GGAGCCAATCTC-AAAAAACCGATCTCAGTCCGGATTGGAGTCTGCAACTC---GACTCC
ATGAAGTT-GGAATC-GCTAGTAA--TCGCGGATCAGC-ACGCCGCGG--TGAATACGTT
CCCG--------------------------------------------------------
---------

#BX842601_Bdellovibrio_bacteriovorus
------------CGTGC-CTAATACATGCAAGTCGAACGGGGAAAG------CTTTCG--
--------GGTGAGTACT-----------------AGTGGCGCACGGGTGAGG-AACGCG
TGGATAATCTGCCTTAGAGTGGGGGATAACTAGTCGAAAGAT-TAGCTAATACCGCATAA
GACCACAGGAGCTGCGGCTCTAGGGGTCAAAGGTTT----------------------TT
CGCTCTAAGATGAGTCCGCGTAAGATTA-GCTAGTTGGTGAGGTAACGGCTCACCAAGGC
GACGATCTTTAACTGGTCTGAGAGGATGATCAGTCACACTGGAACTGAGACACGGTCCAG
ACTCCTACGGGAGG----CAGCAGTAGGGAATA-TTGCACAATGGAG-GAAACTCTGATG
CAGC-GACGCCGCGTGAGTGATGAAGGCCTTC-GGGTCG----TAAAGCTCTGTCGCAGG
GGAATAACACAA----------------------------TGAATGTACCCTGTA-AGAA
AGGATCGGCTAACTTCGTGCCAGCAGCCGCGGTAAGACGAGGGATCCTAGCGTTGTTCGG
AATTATTGGGCGTAAAGCGGA-TGTAGGTGG-CTTTGTAA-GTCAGATG--TGAA--AGC
CCAGGGCTCAACCCT-GGAAGTGCATTTGAT--ACTGCGAAGCTTGAGTGTCGGAGA-GG
TTACTAGAATTGTTGGTGTAGTGGTGAAATACGTAGA-TATCAAC-AGGAATACCGGAGG
CGAAGGCGGGTAACTGGCCGAACACTGACACTGAGATCCGAAAGCGTGGGGATCAAACAG
GATTAGATACCCTGGTAGTCCACGCCGTAAACGATGGATACTTGTTGTTGGAGG---TAT
TGACCCCTTCAGTGACG-AAGCTAACGCGTTAAGTATCCCGCCTGGGGAGTACGGTCGCA
AGATTAAAACTCAAAGAAATTGACGGGGGCCCGCACAAGCGGTGGAGCATGTGGTTTAAT
TCGATGCAACGCGAAGAACCTTA-CCTAGGCTTGA-CATG--TACTGGAAGACTGGCAGA
AATG-TCGTCGCCCGCAAGGGTC---------------GGTAC----ACAGGTGCTGCAT
GGCTGTC-GTCAGCTCGTGTC-GTGAGATGTTGGGTT-AAGTCCC-GCAACGAGCGCAAC
CCCTGCATTTAGTTGCCAGCA---------------TTCAGTTGGGCACTCTAGATGGAC
TGCCGGTGTTAAACCG-GAGGAAGGTGGGGATGACGTCAAGTCCTCATGG-CCCTTATGC
CTAGGGCTACACAC-GTGCTACAATGGTA--GTCACAGAGCGAA-GCTAAGCCGCGAGGT
AGAGCAAATCGC-TTAAAAGCTATCTAAGTTCAGATTGATCTCTGCAACTC---GAGATC
ATGAAGTT-GGAATC-GCTAGTAA--TCGCGGATCAGA-ATGCCGCGG--TGAATACGTT
CCCGGGCCTTG--TACACACCGCCC-----------------------------------
---------

#PRJNA9637_Bdellovibrio_bacteriovorus
------------CGTGC-CTAATACATGCAAGTCGAACGGGGAAAG------CTTTCG--
--------GGTGAGTACT-----------------AGTGGCGCACGGGTGAGG-AACGCG
TGGATAATCTGCCTTAGAGTGGGGGATAACTAGTCGAAAGAT-TAGCTAATACCGCATAA
GACCACAGGAGCTGCGGCTCTAGGGGTCAAAGGTTT----------------------TT
CGCTCTAAGATGAGTCCGCGTAAGATTA-GCTAGTTGGTGAGGTAACGGCTCACCAAGGC
GACGATCTTTAACTGGTCTGAGAGGATGATCAGTCACACTGGAACTGAGACACGGTCCAG
ACTCCTACGGGAGG----CAGCAGTAGGGAATA-TTGCACAATGGAG-GAAACTCTGATG
CAGC-GACGCCGCGTGAGTGATGAAGGCCTTC-GGGTCG----TAAAGCTCTGTCGCAGG
GGAATAACACAA----------------------------TGAATGTACCCTGTA-AGAA
AGGATCGGCTAACTTCGTGCCAGCAGCCGCGGTAAGACGAGGGATCCTAGCGTTGTTCGG
AATTATTGGGCGTAAAGCGGA-TGTAGGTGG-CTTTGTAA-GTCAGATG--TGAA--AGC
CCAGGGCTCAACCCT-GGAAGTGCATTTGAT--ACTGCGAAGCTTGAGTGTCGGAGA-GG
TTACTAGAATTGTTGGTGTAGTGGTGAAATACGTAGA-TATCAAC-AGGAATACCGGAGG
CGAAGGCGGGTAACTGGCCGAACACTGACACTGAGATCCGAAAGCGTGGGGATCAAACAG
GATTAGATACCCTGGTAGTCCACGCCGTAAACGATGGATACTTGTTGTTGGAGG---TAT
TGACCCCTTCAGTGACG-AAGCTAACGCGTTAAGTATCCCGCCTGGGGAGTACGGTCGCA
AGATTAAAACTCAAAGAAATTGACGGGGGCCCGCACAAGCGGTGGAGCATGTGGTTTAAT
TCGATGCAACGCGAAGAACCTTA-CCTAGGCTTGA-CATG--TACTGGAAGACTGGCAGA
AATG-TCGTCGCCCGCAAGGGTC---------------GGTAC----ACAGGTGCTGCAT
GGCTGTC-GTCAGCTCGTGTC-GTGAGATGTTGGGTT-AAGTCCC-GCAACGAGCGCAAC
CCCTGCATTTAGTTGCCAGCA---------------TTCAGTTGGGCACTCTAGATGGAC
TGCCGGTGTTAAACCG-GAGGAAGGTGGGGATGACGTCAAGTCCTCATGG-CCCTTATGC
CTAGGGCTACACAC-GTGCTACAATGGTA--GTCACAGAGCGAA-GCTAAGCCGCGAGGT
AGAGCAAATCGC-TTAAAAGCTATCTAAGTTCAGATTGATCTCTGCAACTC---GAGATC
ATGAAGTT-GGAATC-GCTAGTAA--TCGCGGATCAGA-ATGCCGCGG--TGAATACGTT
CCCGGGCCTTG--TACACACCGCCC-----------------------------------
---------

#PRJNA70801_Bdellovibrio_bacteriovorus
------------CGTGC-CTAATACATGCAAGTCGAACGGGGTA----------------
---------GCAATACCT-----------------AGTGGCGCACGGGTGAGG-AACGCG
TGGATAATCTGCCTTAGAGTGGGGGATAACTAGTCGAAAGAT-TAGCTAATACCGCATAA
GACCACAGGAGCTGCGGCTCTAGGGGTCAAAGGTTT----------------------TT
CGCTCTAAGATGAGTCCGCGTAAGATTA-GCTAGTTGGTGAGGTAACGGCTCACCAAGGC
GACGATCTTTAACTGGTCTGAGAGGATGATCAGTCACACTGGAACTGAGACACGGTCCAG
ACTCCTACGGGAGG----CAGCAGTAGGGAATA-TTGCACAATGGAG-GAAACTCTGATG
CAGC-GACGCCGCGTGAGTGATGAAGGCCTTC-GGGTCG----TAAAGCTCTGTCGCAGG
GGAATAACACAA----------------------------TGAATGTACCCTGTA-AGAA
AGGATCGGCTAACTTCGTGCCAGCAGCCGCGGTAAGACGAGGGATCCTAGCGTTGTTCGG
AATTATTGGGCGTAAAGCGGA-TGTAGGTGG-CTTTGTAA-GTCAGATG--TGAA--AGC
CCAGGGCTCAACCCT-GGAAGTGCATTTGAT--ACTGCGAAGCTTGAGTGTCGGAGA-GG
TTACTAGAATTGTTGGTGTAGTGGTGAAATACGTAGA-TATCAAC-AGGAATACCGGAGG
CGAAGGCGGGTAACTGGCCGAACACTGACACTGAGATCCGAAAGCGTGGGGATCAAACAG
GATTAGATACCCTGGTAGTCCACGCCGTAAACGATGGATACTTGTTGTTGGAGG---TAT
TGACCCCTTCAGTGACG-AAGCTAACGCGTTAAGTATCCCGCCTGGGGAGTACGGTCGCA
AGATTAAAACTCAAAGAAATTGACGGGGGCCCGCACAAGCGGTGGAGCATGTGGTTTAAT
TCGATGCAACGCGAAGAACCTTA-CCTAGGCTTGA-CATG--TACTGGAAGACTGGCAGA
AATG-TCGTCGCCCGCAAGGGTC---------------GGTAC----ACAGGTGCTGCAT
GGCTGTC-GTCAGCTCGTGTC-GTGAGATGTTGGGTT-AAGTCCC-GCAACGAGCGCAAC
CCCTGCATTTAGTTGCCAGCA---------------TTCAGTTGGGCACTCTAGATGGAC
TGCCGGTGTTAAACCG-GAGGAAGGTGGGGATGACGTCAAGTCCTCATGG-CCCTTATGC
CTAGGGCTACACAC-GTGCTACAATGGTA--GTCACAGAGCGAA-GCTAAGCCGCGAGGT
AGAGCAAATCGC-TTAAAAGCTATCTAAGTTCAGATTGATCTCTGCAACTC---GAGATC
ATGAAGTT-GGAATC-GCTAGTAA--TCGCGGATCAGA-ATGCCGCGG--TGAATACGTT
CCCGGGCCTTG--TACACACCGCCC-----------------------------------
---------

#CP003537_Bdellovibrio_exovorus
-AACGCTGGCGGCGTGC-CTAATACATGCAAGTCGAACGGGGAAAG------CTTTCG--
--------GGTGAGTACT-----------------AGTGGCGCACGGGTGAGG-AATACA
TGGGTAATCTGCCCTCGAGTTGGGGATAACTAGTCGAAAGAT-TAGCTAATACCGAATAA
GACCACAGGATCTGCGGATCTAGGGGTTAAAGGTTT----------------------TT
CGCTTGAGGATGAGCCCATGTGGGATTA-GCTAGTTGGTGGGGTAATGGCCTACCAAGGC
GACGATCCCTAACTGGTCTTAGAGGATGATCAGTCACACTGGAACTGAGACACGGTCCAG
ACTCCTACGGGAGG----CAGCAGTAGGGAATA-TTGCACAATGGGG-GAAACCCTGATG
CAGC-GACGCCGCGTGAGTGATGAAGGCCTTC-GGGTCG----TAAAGCTCTGTCGTATG
GGACTAACACAA----------------------------TGAAGGTACCATGCA-AGAA
AGGATCGGCTAACTTCGTGCCAGCAGCCGCGGTAAGACGAGGGATCCTAGCGTTGTTCGG
AATTATTGGGCGTAAAGCGGG-TGTAGGCGG-GCTTATAA-GTCAGGTG--TGAA--ATC
CCAGGGCTCAACCCT-GGAAGTGCACTTGAT--ACTGTAAGTCTTGAGTGTGGTAGA-GG
CTATTAGAATTCTTGGTGTAGTGGTGAAATACGTAGA-TATCAAG-AGGAATACCGGAGG
CGAAGGCGGATAGCTGGGCCAACACTGACGCTGAGACCCGAAAGCGTGGGGATCAAACAG
GATTAGATACCCTGGTAGTCCACGCCGTAAACGATGGATACTTGTTGTTAGTGG---TAT
TGACCCCACTAGTGACG-TAGCTAACGCGTTAAGTATCCCGCCTGGGGAGTACGGTCGCA
AGATTAAAACTCAAAGAAATTGACGGGGGCCCGCACAAGCGGTGGAGCATGTGGTTTAAT
TCGATGCAACGCGAAGAACCTTA-CCTAGGCTTGA-CATG--GACTGGAAGAGTGGCAGA
AATG-TCCTCGCTCGCAAGAGTC---------------GGTTC----ACAGGTGCTGCAT
GGCTGTC-GTCAGCTCGTGTC-GTGAGATGTTGGGTT-AAGTCCC-GCAACGAGCGCAAC
CCTTACCTTTAGTTGCCAGCA---------------TTTAGTTGGGCACTCTAAAGGGAC
TGCCTGCGTTAAGCAG-GAGGAAGGTGGGGATGACGTCAAGTCCTCATGG-CCCTTATGC
CTAGGGCTACACAC-GTGCTACAATGGTG--GTCACAGAGGGAA-GCCAAACCGCGAGGT
GGAGCTAATCCC-TTAAAAGCCATCTAAGTTCAGATTGGTCTCTGCAACTC---GAGACC
ATGAAGTT-GGAATC-GCTAGTAA--TCGCGGATCAGA-ATGCCGCGG--TGAATACGTT
CCCGGGCCTTG--TACACACCGCCCGTCACACC-ATGAAAGTTGGTCGTACCAGAAGTCG
CTGTGCTAA

#PRJNA163339_Bdellovibrio_exovorus
-AACGCTGGCGGCGTGC-CTAATACATGCAAGTCGAACGGGGAAAG------CTTTCG--
--------GGTGAGTACT-----------------AGTGGCGCACGGGTGAGG-AATACA
TGGGTAATCTGCCCTCGAGTTGGGGATAACTAGTCGAAAGAT-TAGCTAATACCGAATAA
GACCACAGGATCTGCGGATCTAGGGGTTAAAGGTTT----------------------TT
CGCTTGAGGATGAGCCCATGTGGGATTA-GCTAGTTGGTGGGGTAATGGCCTACCAAGGC
GACGATCCCTAACTGGTCTTAGAGGATGATCAGTCACACTGGAACTGAGACACGGTCCAG
ACTCCTACGGGAGG----CAGCAGTAGGGAATA-TTGCACAATGGGG-GAAACCCTGATG
CAGC-GACGCCGCGTGAGTGATGAAGGCCTTC-GGGTCG----TAAAGCTCTGTCGTATG
GGACTAACACAA----------------------------TGAAGGTACCATGCA-AGAA
AGGATCGGCTAACTTCGTGCCAGCAGCCGCGGTAAGACGAGGGATCCTAGCGTTGTTCGG
AATTATTGGGCGTAAAGCGGG-TGTAGGCGG-GCTTATAA-GTCAGGTG--TGAA--ATC
CCAGGGCTCAACCCT-GGAAGTGCACTTGAT--ACTGTAAGTCTTGAGTGTGGTAGA-GG
CTATTAGAATTCTTGGTGTAGTGGTGAAATACGTAGA-TATCAAG-AGGAATACCGGAGG
CGAAGGCGGATAGCTGGGCCAACACTGACGCTGAGACCCGAAAGCGTGGGGATCAAACAG
GATTAGATACCCTGGTAGTCCACGCCGTAAACGATGGATACTTGTTGTTAGTGG---TAT
TGACCCCACTAGTGACG-TAGCTAACGCGTTAAGTATCCCGCCTGGGGAGTACGGTCGCA
AGATTAAAACTCAAAGAAATTGACGGGGGCCCGCACAAGCGGTGGAGCATGTGGTTTAAT
TCGATGCAACGCGAAGAACCTTA-CCTAGGCTTGA-CATG--GACTGGAAGAGTGGCAGA
AATG-TCCTCGCTCGCAAGAGTC---------------GGTTC----ACAGGTGCTGCAT
GGCTGTC-GTCAGCTCGTGTC-GTGAGATGTTGGGTT-AAGTCCC-GCAACGAGCGCAAC
CCTTACCTTTAGTTGCCAGCA---------------TTTAGTTGGGCACTCTAAAGGGAC
TGCCTGCGTTAAGCAG-GAGGAAGGTGGGGATGACGTCAAGTCCTCATGG-CCCTTATGC
CTAGGGCTACACAC-GTGCTACAATGGTG--GTCACAGAGGGAA-GCCAAACCGCGAGGT
GGAGCTAATCCC-TTAAAAGCCATCTAAGTTCAGATTGGTCTCTGCAACTC---GAGACC
ATGAAGTT-GGAATC-GCTAGTAA--TCGCGGATCAGA-ATGCCGCGG--TGAATACGTT
CCCGGGCCTTG--TACACACCGCCCGTCACACC-ATGAAAGTTGGTCGTACCAGAAGTCG
CTGTGCTAA

#CP017414_Halobacteriovorax_marinus
GAACGCTGTCGGCATGC-CTAACACATGCAAGTCGTACGAGAAAGCACCTTCGGGTGT--
-------GAGTAGAG----------------------TGGCGCACGGGTGAGT-AACGCG
TAGGTGATCTACCATTTGGCGGGGGATAACCAGGAGAAATTC-TGGCTAATACCGCATAC
GTACTGCAATTTTGAAAGTAGCAGTAGAAAGAATG-CCTCTCCTTGGAAGC------ATT
TACCAAATGATGAGCCTGCGTAGCATTA-GTTTGATGGTGGGGTAATGGCCTACCATGAC
TACGATGCTTAGCTGGTCTGAGAGGATGATCAGTCACACTGGAACTGAGACACGGTCCAG
ACTCCTACGGGAGG----CAGCAGTGGGGAATA-TTGCGCAATGGGG-GAAACCCTGACG
CAGC-AATGCCGAGTGAGTGAGGAAGGCCTTC-GGGTTG----TAAAGCTCTGTCAGAAG
GGAATAATGG-----TGTAGGGTCCAATAGGCCTTACATTTGAAGGTACCTTCAA-AGGA
AGCACCGGCTAACTTCGTGCCAGCAGCCGCGGTAATACGAAGGGTGCAAGCGTTGTTCGG
ATTTATTGGGCGTAAAGCGCG-CGCAGGCGG-ATTGTTAA-GTCAGATG--TGAA--ATC
TCGGGGCTCAACCTC-GAAACTGCGTCTGAA--ACTGATAATCTAGAATCTCGGAGG-GG
GAAGGGGAATTTCGCATGTAGGGGTAAAATCCGTAGA-GATGCGA-AGGAACACCAGAGG
CGAAGGCGCCTTCCTGGACGAGTATTGACGCTGAGGCGCGAAAGCGTGGGTAGCAAACAG
GATTAGATACCCTGGTAGTCCACGCCGTAAACGATGTGCACTAGATATTGGAGG---TTT
-GACCCCTTCAGTGTCG-TAGCTAACGCATTAAGTGCACCGCCTGGGGAGTACGGTCGCA
AGACTAAAACTCAAAGGAATTGACGGGGGCCCGCACAAGCGGTGGATTATGTGGTTTAAT
TCGAAGCAACGCGCAGAACCTTA-CCTAGGCTTGA-AATC----CTGAGAATCTAATGGA
AACA-TTGGAGTGCTCTTCGGAG---------------AATTCAGTGACAGGCGCTGCAT
GGCTGTC-GTCAGCTCGTGTC-GTGAGATGTTGGGTT-AAGTCTC-GCAACGAGCGCAAC
CCCTATCCTTAGTTGCCAGCA---------------TTAAGTTGGGCACTCTAGGGAGAC
TGCCCGGGCT-AACCGGGAGGAAGGTGGGGATGACGTCAAGTCCTCATGG-CCCTTATGT
CTAGGGCTACACAC-GTAATACAATGGTA--CATACAAAGGGAA-GCGACCTGGCAACAG
TGAGCAAATCTC-AAAAAGTGTATCTCAGTCCGGATTGGAGTCTGCAACTC---GACTCC
ATGAAGTT-GGAATC-GCTAGTAA--TCGGAGATCAGC-ACGCTCCGG--TGAATACGTT
CCCGGGCCTTG--TACACACCGCCCGTCACACC-ACGGGAGTTGGTCTTACCTGAAGTCG
TGGCCCTAA

#FQ312005_Halobacteriovorax_marinus
GAACGCTGTCGGCATGC-CTAACACATGCAAGTCGTACGAGAAAGCACCTTCGGGTGT--
-------GAGTAGAG----------------------TGGCGCACGGGTGAGT-AACGCG
TAGGTGATCTACCATTTGGCGGGGGATAACCAGGAGAAATTC-TGGCTAATACCGCATAC
GTACTGCAATTTTGAAAGTAGCAGTAGAAAGAATG-CCTCTCCTTGGAAGC------ATT
TACCAAATGATGAGCCTGCGTAGCATTA-GTTTGATGGTGGGGTAATGGCCTACCATGAC
TACGATGCTTAGCTGGTCTGAGAGGATGATCAGTCACACTGGAACTGAGACACGGTCCAG
ACTCCTACGGGAGG----CAGCAGTGGGGAATA-TTGCGCAATGGGG-GAAACCCTGACG
CAGC-AATGCCGAGTGAGTGAGGAAGGCCTTC-GGGTTG----TAAAGCTCTGTCAGAAG
GGAATAATGG-----TGTAGGGTCCAATAGGCCTTACATTTGAAGGTACCTTCAA-AGGA
AGCACCGGCTAACTTCGTGCCAGCAGCCGCGGTAATACGAAGGGTGCAAGCGTTGTTCGG
ATTTATTGGGCGTAAAGCGCG-CGCAGGCGG-ATTGTTAA-GTCAGATG--TGAA--ATC
TCGGGGCTCAACCTC-GAAACTGCGTCTGAA--ACTGATAATCTAGAATCTCGGAGG-GG
GAAGGGGAATTTCGCATGTAGGGGTAAAATCCGTAGA-GATGCGA-AGGAACACCAGAGG
CGAAGGCGCCTTCCTGGACGAGTATTGACGCTGAGGCGCGAAAGCGTGGGTAGCAAACAG
GATTAGATACCCTGGTAGTCCACGCCGTAAACGATGTGCACTAGATATTGGAGG---TTT
-GACCCCTTCAGTGTCG-TAGCTAACGCATTAAGTGCACCGCCTGGGGAGTACGGTCGCA
AGACTAAAACTCAAAGGAATTGACGGGGGCCCGCACAAGCGGTGGATTATGTGGTTTAAT
TCGAAGCAACGCGCAGAACCTTA-CCTAGGCTTGA-AATC----CTGAGAATCTAATGGA
AACA-TTGGAGTGCTCTTCGGAG---------------AATTCAGTGACAGGCGCTGCAT
GGCTGTC-GTCAGCTCGTGTC-GTGAGATGTTGGGTT-AAGTCTC-GCAACGAGCGCAAC
CCCTATCCTTAGTTGCCAGCA---------------TTAAGTTGGGCACTCTAGGGAGAC
TGCCCGGGCT-AACCGGGAGGAAGGTGGGGATGACGTCAAGTCCTCATGG-CCCTTATGT
CTAGGGCTACACAC-GTAATACAATGGTA--CATACAAAGGGAA-GCGACCTGGCAACAG
TGAGCAAATCTC-AAAAAGTGTATCTCAGTCCGGATTGGAGTCTGCAACTC---GACTCC
ATGAAGTT-GGAATC-GCTAGTAA--TCGGAGATCAGC-ACGCTCCGG--TGAATACGTT
CCCGGGCCTTG--TACACACCGCCCGTCACACC-ACGGGAGTTGGTCTTACCTGAAGTCG
TGGCCCTAA

#CP003538_Micavibrio_sp.
GAACGCTGGCGGCAGGC-CTAATACATGCAAGTCGAACG--------------CCCCG--
--------CAAGGGG--------------------AGTGGCGCACGGGTGAGT-AACGCG
TGGG-AATGTGCCCTTAGGTGCGGAACAACGTTTGGAAACGA-ACGCTAATACCGCATAA
TATCTCCGGATCAAAGAT---------------TTA-----------------------T
CGCCTAGGGATCAGCCCGCGTTGGATTA-GCTAGTTGGTGGGGTAACGGCCTACCAAGGC
GACGATCCATAGCTGGTCTGAGAGGATGATCAGCCACACTGGGACTGAGACACGGCCCAG
ACTCCTACGGGAGG----CAGCAGTAAGGAATA-TTGGACAATGGAG-GAAACTCTGATC
CAGC-CATGCCGCGTGAGTGATGAAGGCCTTC-GGGTTG----TAAAGCTCTTTTAGGTG
TGAAAATGAT-------------------------------GATGGTAGCACCAG-AAAA
AGCTCCGGCTAACTTCGTGCCAGCAGCCGCGGTAATACGAAGGGAGCGAGCGTTGTTCGG
AATCACTGGGCGTAAAGCGTG-CGTAGGCGG-TTTTGTAA-GACAGAAG--TGAA--ATC
CTGGAGCTTAACTCC-AGAATTGCTTTTGTG--ACTGCAAAGCTTGAATCCAGGAGA-GG
TTGGGGGAATTCCGAGTGTAGAGGTGAAATTCGCAGA-TATTCGG-AGGAACACCAGTGG
CGTAGGCGCCCAACTGGACTGGTATTGACGCTGAGGCACGAAAGCGTGGGGATCAAACAG
GATTAGATACCCTGGTAGTCCACGCCGTAAACGATGTGTGCTAGCTGTCGGGAG---TCT
TAGGCTTTCG-GCGGCG-CAGCTAACGCATTAAGCACACCGCCTGGGAAGTACGGCCGCA
AGGTTAAAACTCAAAGGAATTGACGGGGACCCGCACAAGCGGTGGAGCATGTTGTTTAAT
TCGAAGCAACGCGAAGAACCTTA-CCTACTCTTG--TATC--CTCCTTTTGACTTTCAGA
GATG-ATTGTCTTCGGTTCGGCC---------------GGGGGAGTGACAGGTGCTGCAT
GGCTGTC-GTCAGCTCGTGTC-GTGAGATGTTGGGTT-AAGTCCC-GCAACGAGCGCAAC
CCTCATCGTATGTTGCCATCAGG-------------TAATGCTGGGCACTCGTGCGAGAC
CGCCGGTGATAAGCCG-GAGGAAGGTGGGGACGACGTCAAGTCATCATGG-CCCTTACGA
GTAGGGCTACAAAC-GTGCTACAATGGTG--GTGACAGTGAGCA-GCCACTCCGCAAGGA
GGAGCTAATCTC-TAAAA-GCCATCTCAGTTCAGATTGTCCTCTGCAACTC---GAGGGC
ATGAAGTT-GGAATC-GCTAGTAA--TCGTGGATCAGC-ATGCCACGG--TGAATACGTT
CCCGGGTCTTG--TACACACCGCCCGTCACGTC-ATGGGAGTTGGTTCTACCTGAAGGCG
GTACGCTAA

#CP000875_Herpetosiphon_aurantiacus
GAACGCTGGCGGCGTGC-CTAATGCATGCAAGTCGAACG----------CATTCTTCG--
-------GAATGA-----------------------GTGGCGCACGGCTGAGG-AACACG
TGACTAACCTACCCCGGTGTGGGGGATAACGGGTCGAAAGAC-TCGCTAATCCCGCATAC
GATCCGCC--------------TCGGCGGAGGAAAGCCGTAA----------------GG
CGCACTGGGCGGGGGTCGCGTCCCATTA-GATAGTTGGTGTGGTAATGGCGCACCAAGTC
GATGATGGGTCTCTGGTCTGAGAGGACGACCAGACAGATTGGGACTGAGACACGGCCCAA
ACTCCTACGGGGGG----CAGCAGCAAGGAATT-TTCGGCAATGGGC-GCAAGCCTGACC
GAGC-AACGCCGCGTGGAGGATGACGGCTCTT-GGGTTG----TAAACTCCTTTTGGGGG
GGACGAT-------AA------------------------TGACGGTACCCTCCG-AATC
AGGCCCGGCTAACTACGTGCCAGCAGCCGCGGTAATACGTAGGGGCCAAGCGTTGTCCGG
AATTACTGGGCGTAAAGCGTG-GGTAGGTGG-TCGATGAT-GTGCCGCG--TGAA--AGC
GCCGGAGTAATGCCGGCGAGGTCGCGGTAG---ACACGTTGACTAGAGGCTCGCAGA-GG
AACGTGGAATTCCCGGTGTAGTGGTGAAATGCGTAGA-TATCGGG-AGGAACACCAGTGG
CGCAAGCGGCGTTCTGGGCGAGACCTGACACTGAGCCACGACGGCGTGGGGAGCAAACAG
GATTAGATACCCTGGTAGTCCACGCAGTAAACGATGCATACCAGGTGTGGGATG-GCGTT
CGCGTCGTTCCGTGCCG-CAGCTTACGCGATGAGTATGCCGCCTGGGGACTACGAGCGCA
AGCTTAAAACTCAAAGGAATTGACGGGGGCCCGCACAAGCAGCGGAGCGTGTGGTTTAAT
TCGACGCAACGCGAAGAACCTTA-CCTAGTCTTGA-CATA-GCACTGCAAGCTTC--GGA
AAT-----G--AAGTCGCCTTCGAGGGT--------------GTGCTACAGGTGCTGCAT
GGCTGTC-GTCAGCTCGTGTC-GTGAGATGTTGGGTT-AAGTCCC-GCAACGAGCGCAAC
CCCTGTGAGGTGTTAC-----------------------A--AGTG---TCACCTCAGAC
TGCCGTTGTCAACAACGGAGGAAGGCGGGGATGACGTCAAGTCCGCATGG-CCCTTACGA
CTAGGGCGACACAC-ACGCTACAATGGCT--GGGAGAATGCGCC-GCGACCTGGCAACAG
GCAGCGAATCGAGA-ACAC-CAGTCACAGTTCAGATTGGGGGCTGCAACTC---GCCCCC
ATGAAGGC-GGAGTT-GCTAGTAA--TCGCCGGTCAGCCATACGGCGG--TGAATCAGTA
CCCGGGCCTTG--TACACACCGCCCGTCACGTC-ATGGAAGTGGGAAACACCTGAAGTCC
GTGGGCTAA

#CP042467_Microvenator_marinus
GAACGCTGGCGGCGTGC-TTAACACATGCAAGTCGAACGAGAACAGAACCTTCGGGTT--
-----CTAAGTAGAG----------------------TGGCGAACGGGTGAGT-AACACG
TGAGTAACGTGCCTTCTAGTGGGGGATAACAGTTCGAAAGGA-CTGCTAATACCGCATGA
GACCACAGTGGCTGCGGCCGCCGGGGTCAAAGCCTTC--------------------GGG
CGCTAGAAGATCGGCTCGCGGCCCATTA-GGTAGTTGGCGGGGTAATGGCCCACCAAGCC
TGAGATGGGTAGCTGGTCTGAGAGGATGATCAGCCACACTGGGACTGAGATACGGCCCAG
ACTCCTACGGGAGG----CAGCAGTGGGGAATA-TTGCGCAATGGGC-GAAAGCCTGACG
CAGC-AACGCCGCGTGTGTGATGAAGGCTCTC-GGGTCG----TAAAGCACTGTCAGAAG
GGAAGAA----------------------------ACAAATGACGGTACCTTCAA-AGGA
AGCACCGGCTAACTCCGTGCCAGCAGCCGCGGTAATACGGAGGGTGCAAGCGTTGTTCGG
AATCATTGGGCGTAAAGCGCG-CGCAGGCGG-CTTGCCAA-GTCTGATG--TGAA--ATC
CCGGGGCTCAACCTC-GGAACTGCATTGGAA--ACTGGTAGGCTTGAGTATGTGAGG-GG
TTAGTGGAATTCCTGGTGTAGGGGTGAAATCCGTAGA-GATCAGG-AGGAACACCGGTGG
CGAAGGCGACTGACTGGAACATAACTGACGCTGAGGCGCGAAAGCGTGGGTAGCAAACAG
GATTAGATACCCTGGTAGTCCACGCTGTAAACGATGTTCACTAGCTGCTGTGCC---CAT
AGTTTGGCGCAGTGGCG-AAGCTAACGCATTAAGTGAACCGCCTGGGGAGTACGGTCGCA
AGATTAAAACTCAAAGGAATTGACGGGGGCCCGCACAAGCGGTGGAGCATGTGGTTTAAT
TCGAAGCAACGCGAAGAACCTTA-CCCAGGCTTGA-CATG----TATGGAACTCAGGGTA
ATGC-CTGAGGTGCCCTTCGGGG---------------AGCCATAACACAGGTGCTGCAT
GGCTGTC-GTCAGCTCGTGTC-GTGAGATGTTCGGTT-AAGTCCG-GCAACGAGCGCAAC
CCTTGTCCTTAGTTGCGACCACGTAA------------TGGTGAGCCACTCTAAGGAGAC
TGCCGACGT--AAGTCGGAGGAAGGTGGGGATGACGTCAAGTCCTCATGG-CCCTTATGT
CTGGGGCTACACAC-GTGCTACAATGGGT--GGTACAAAGGGCA-GCAAGCTAGTGATAG
TGAGCGAATCCC-AAAAAGCCACCCTCAGTTCGGATCGCAGTCTGCAACTC---GACTGC
GTGAAGTC-GGAATC-GCTAGTAA--TCGCGGATCAGC-ATGCCGCGG--TGAATACGTT
CCCGGGCCTTG--TACACACCGCCCGTCACACC-ATGGGAGTCGTTTGCTCCAGAAGTCG
GTGACCCAA

#CP003389_Corallococcus_coralloides
GAACGCTGGCGGCGTGC-CTAACACATGCAAGTCGAGCGCGAATAGGGGCAACCCTT---
--------AGTAGAG----------------------CGGCGCACGGGTGCGT-AACACG
TGGATAATCTGCCTGGATGCCTGGGATAACCAGTCGAAAGAC-TGGCTAATACCGGATAA
GCCCACGGTTTCTTCGGAGACTGAGGGAAAAGGTGGCCTCTGTATACAAGC------TAT
CACAACCAGATGAGTCCGCGGCCCATCA-GCTAGTTGGCGGGGTAATGGCCCACCAAGGC
GACGACGGGTAGCTGGTCTGAGAGGACGATCAGCCACACTGGAACTGAGACACGGTCCAG
ACTCCTACGGGAGG----CAGCAGTGGGGAATT-TTGCGCAATGGGC-GAAAGCCTGACG
CAGC-AACGCCGCGTGTGTGATGAAGGTCTTT-GGATTG----TAAAGCACTTTCGACCG
GGACGAAACC-----GTAAAGCCTAAT--ACGCTTTGCCTTGACGGTACCGGGAG-AAGA
AGCACCGGCTAACTCTGTGCCAGCAGCCGCGGTAATACAGAGGGTGCAAGCGTTGTTCGG
AATTATTGGGCGTAAAGCGCG-TGTAGGCG---CTTGCAA-GTCGGGTG--TGAA--AGC
CCTCAGCTCAACTGA-GGAAGTGCGCCCGAA--ACTGCAGAGCTTGAGTGCCGGAGA-GG
GTGGCGGAATTCCCCAAGTAGAGGTGAAATTCGTAGA-TATGGGG-AGGAACACCGGTGG
CGAAGGCGGCCACCTGGACGGTAACTGACGCTGAGACGCGAAAGCGTGGGTAGCAAACAG
GATTAGATACCCTGGTAGTCCACGCCGTAAACGATGAGAACTAGGTGTCGTGGG---AGT
TGACCCCCGCGGTGCCG-TAGCTAACGCATTAAGTTCTCCGCCTGGGAAGTACGGTCGCA
AGACTAAAACTCAAAGGAATTGACGGGGGCCCGCACAAGCGGTGGAGCATGTGGTTTAAT
TCGACGCAACGCGCAGAACCTTA-CCTGGTCTTGA-CATC----CTCGGAATCCTTCAGA
GATG-AGGGAGTGCCCGCAAGGG---------------AACCGAGAGACAGGTGCTGCAT
GGCTGTC-GTCAGCTCGTGTC-GTGAGATGTTGGGTT-AAGTCCC-GCAACGAGCGCAAC
CCTCGCCTTTAGTTGCCA-------------------CGCAAGTGGATCTCTAGAGGGAC
TGCCGGTGTT-AAACCGGAGGAAGGTGGGGATGACGTCAAGTCCTCATGG-CCTTTATGA
CCAGGGCTACACAC-GTGCTACAATGGCC--GGTACAGAGCGCT-GCAAACCCGCGAGGG
GGAGCTAATCGC-AGAAAACCGGTCTCAGTTCAGATTGGAGTCTGCAACTC---GACTCC
ATGAAGGC-GGAATC-GCTAGTAA--TCGCAGATCAGC-ACGCTGCGG--TGAATACGTT
CCCGGGCCTTG--TACACACCGCCCGTCACACC-ATGGGAGTCGATTGCTCCAGAAGTCA
TCTCACCAA

#CP000113_Myxococcus_xanthus
GAACGCTGGCGGCGTGC-CTAACACATGCAAGTCGAGCGCGAATAGGGGCAACCCTT---
--------AGTAGAG----------------------CGGCGCACGGGTGCGT-AACACG
TGGATAATCTGCCTGAGTGCTCGGGATAACCAGTCGAAAGAT-TGGCTAATACCGGATAA
GCCCACGGTTTCTTCGGAGACTGAGGGAAAAGGTGGCCTCTGTATACAAGC------TAT
CACATTCAGATGAGTCCGCGGCCCATCA-GCTAGTTGGCGGGGTAATGGCCCACCAAGGC
AACGACGGGTAGCTGGTCTGAGAGGACGATCAGCCACACTGGAACTGAGACACGGTCCAG
ACTCCTACGGGAGG----CAGCAGTGGGGAATT-TTGCGCAATGGGC-GAAAGCCTGACG
CAGC-AACGCCGCGTGTGTGATGAAGGTCTTT-GGATTG----TAAAGCACTTTCGACCG
GGAAGAAAAC-----CCGTTGGCTAAC--ATCCAACGGCTTGACGGTACCGGGAG-AAGA
AGCACCGGCTAACTCTGTGCCAGCAGCCGCGGTAATACAGAGGGTGCAAGCGTTGTTCGG
AATTATTGGGCGTAAAGCGCG-TGTAGGCGG-CGTGACAA-GTCGGGTG--TGAA--AGC
CCTCAGCTCAACTGA-GGAAGTGCGCCCGAA--ACTGTTGTGCTTGAGTGCCGGAGA-GG
GTGGCGGAATTCCCCAAGTAGAGGTGAAATTCGTAGA-TATGGGG-AGGAACACCGGTGG
CGAAGGCGGCCACCTGGACGGTAACTGACGCTGAGACGCGAAAGCGTGGGGAGCAAACAG
GATTAGATACCCTGGTAGTCCACGCCGTAAACGATGAGAACTAGGTGTCGTGGG---AGT
TGACCCCCGCGGTGCCG-AAGCTAACGCATTAAGTTCTCCGCCTGGGAAGTACGGTCGCA
AGACTAAAACTCAAAGGAATTGACGGGGGCCCGCACAAGCGGTGGAGCATGTGGTTTAAT
TCGACGCAACGCGCAGAACCTTA-CCTGGTCTTGA-CATC----CTCAGAATCCTTCAGA
GATG-AGGGAGTGCCCGCAAGGG---------------AACTGAGAGACAGGTGCTGCAT
GGCTGTC-GTCAGCTCGTGTC-GTGAGATGTTGGGTT-AAGTCCC-GCAACGAGCGCAAC
CCTCGCCTTTAGTTGCCA-------------------CGCAAGTGGATCTCTAGAGGGAC
TGCCGGTGTT-AAACCGGAGGAAGGTGGGGATGACGTCAAGTCCTCATGG-CCTTTATGA
CCAGGGCTACACAC-GTGCTACAATGGCC--GGTACAGAGCGTT-GCCAACCCGCGAGGG
GGAGCTAATCGC-ATAAAACCGGTCTCAGTTCAGATTGGAGTCTGCAACTC---GACTCC
ATGAAGGA-GGAATC-GCTAGTAA--TCGCAGATCAGC-ACGCTGCGG--TGAATACGTT
CCCGGGCCTTG--TACACACCGCCCGTCACACC-ATGGGAGTCGATTGCTCCAGAAATCA
TCTCACCAA

#CP070500_Myxococcus_xanthus
GAACGCTGGCGGCGTGC-CTAACACATGCAAGTCGAGCGCGAATAGGGGCAACCCTT---
--------AGTAGAG----------------------CGGCGCACGGGTGCGT-AACACG
TGGATAATCTGCCTGAGTGCTCGGGATAACCAGTCGAAAGAT-TGGCTAATACCGGATAA
GCCCACGGTTTCTTCGGAGACTGAGGGAAAAGGTGGCCTCTGTATACAAGC------TAT
CACATTCAGATGAGTCCGCGGCCCATCA-GCTAGTTGGCGGGGTAATGGCCCACCAAGGC
AACGACGGGTAGCTGGTCTGAGAGGACGATCAGCCACACTGGAACTGAGACACGGTCCAG
ACTCCTACGGGAGG----CAGCAGTGGGGAATT-TTGCGCAATGGGC-GAAAGCCTGACG
CAGC-AACGCCGCGTGTGTGATGAAGGTCTTT-GGATTG----TAAAGCACTTTCGACCG
GGAAGAAAAC-----CCGTTGGCTAAC--ATCCAACGGCTTGACGGTACCGGGAG-AAGA
AGCACCGGCTAACTCTGTGCCAGCAGCCGCGGTAATACAGAGGGTGCAAGCGTTGTTCGG
AATTATTGGGCGTAAAGCGCG-TGTAGGCGG-CGTGACAA-GTCGGGTG--TGAA--AGC
CCTCAGCTCAACTGA-GGAAGTGCGCCCGAA--ACTGTTGTGCTTGAGTGCCGGAGA-GG
GTGGCGGAATTCCCCAAGTAGAGGTGAAATTCGTAGA-TATGGGG-AGGAACACCGGTGG
CGAAGGCGGCCACCTGGACGGTAACTGACGCTGAGACGCGAAAGCGTGGGGAGCAAACAG
GATTAGATACCCTGGTAGTCCACGCCGTAAACGATGAGAACTAGGTGTCGTGGG---AGT
TGACCCCCGCGGTGCCG-AAGCTAACGCATTAAGTTCTCCGCCTGGGAAGTACGGTCGCA
AGACTAAAACTCAAAGGAATTGACGGGGGCCCGCACAAGCGGTGGAGCATGTGGTTTAAT
TCGACGCAACGCGCAGAACCTTA-CCTGGTCTTGA-CATC----CTCAGAATCCTTCAGA
GATG-AGGGAGTGCCCGCAAGGG---------------AACTGAGAGACAGGTGCTGCAT
GGCTGTC-GTCAGCTCGTGTC-GTGAGATGTTGGGTT-AAGTCCC-GCAACGAGCGCAAC
CCTCGCCTTTAGTTGCCA-------------------CGCAAGTGGATCTCTAGAGGGAC
TGCCGGTGTT-AAACCGGAGGAAGGTGGGGATGACGTCAAGTCCTCATGG-CCTTTATGA
CCAGGGCTACACAC-GTGCTACAATGGCC--GGTACAGAGCGTT-GCCAACCCGCGAGGG
GGAGCTAATCGC-ATAAAACCGGTCTCAGTTCAGATTGGAGTCTGCAACTC---GACTCC
ATGAAGGA-GGAATC-GCTAGTAA--TCGCAGATCAGC-ACGCTGCGG--TGAATACGTT
CCCGGGCCTTG--TACACACCGCCCGTCACACC-ATGGGAGTCGATTGCTCCAGAAATCA
TCTCACCAA

#CP002271_Stigmatella_aurantiaca
GAACGCTGGCGGCGTGC-CTAACACATGCAAGTCGAGCGCGAAT-GGAGCAATCCT----
--------AGTAGAG----------------------CGGCGCACGGGTGCGT-AACACG
TGGGTAATCTGCCTGGAAGCTTGGGATAACCAGTCGAAAGAT-TGGCTAATACCAAATAA
GCCCACAGGGACTTCGGTCCTCGAGGGAAAAGGTGGCCTCTGTATACAAGC------TAT
CACTTCCAGATGAGCCCGCGGCCCATCA-GCTAGTTGGCGGGGTAACGGCCCACCAAGGC
GACGACGGGTAGCTGGTCTGAGAGGACGATCAGCCACACTGGAACTGAGACACGGTCCAG
ACTCCTACGGGAGG----CAGCAGTGGGGAATT-TTGCGCAATGGGC-GAAAGCCTGACG
CAGC-AACGCCGCGTGTGTGATGAAGGTCTTC-GGATTG----TAAAGCACTTTCGACCG
GGACGAAAAC-----CCCCCGCCTAAT--ACGCTGGGGCTTGACGGTACCGGGAG-AAGA
AGCACCGGCTAACTCTGTGCCAGCAGCCGCGGTAATACAGAGGGTGCAAGCGTTGTTCGG
AATTATTGGGCGTAAAGCGCG-TGTAGGCGG-CTTTGCAA-GTCGGGTG--TGAA--AGC
CCTCAGCTCAACTGA-GGAAGTGCGCCCGAA--ACTGCAGAGCTTGAGTGCCGGAGA-GG
GTAGCGGAATTCCCCAAGTAGAGGTGAAATTCGTAGA-CATGGGG-AGGAACACCGGTGG
CGAAGGCGGCTACCTGGACGGTGACTGACGCTGAGACGCGAAAGCGTGGGTAGCAAACAG
GATTAGATACCCTGGTAGTCCACGCCGTAAACGATGAGAACTAGGTGTCGTGGG---AGT
TGACCCCCGCGGTGCCG-TAGCTAACGCATTAAGTTCTCCGCCTGGGAAGTACGGTCGCA
AGACTAAAACTCAAAGGAATTGACGGGGGCCCGCACAAGCGGTGGAGCATGTGGTTTAAT
TCGACGCAACGCGCAGAACCTTA-CCTGGTCTTGA-CATC----CTCGGAATCCTTCAGA
GATG-AGGGAGTGCCCGCAAGGG---------------AACCGAGAGACAGGTGCTGCAT
GGCTGTC-GTCAGCTCGTGTC-GTGAGATGTTGGGTT-AAGTCCC-GCAACGAGCGCAAC
CCTCGCCTTTAGTTGCTC-------------------CGCAAGGAGATCTCTAGAGGGAC
TGCCGGTGTT-AAACCGGAGGAAGGTGGGGATGACGTCAAGTCCTCATGG-CCTTTATGA
CCAGGGCTACACAC-GTGCTACAATGGCC--GGTACAGAGCGTT-GCCAACCCGCGAGGG
GGAGCTAATCGC-ATAAAACCGGTCTCAGTTCAGATTGGAGTCTGCAACTC---GACTCC
ATGAAGGC-GGAATC-GCTAGTAA--TCGCAGATCAGC-ACGCTGCGG--TGAATACGTT
CCCGGGCCTTG--TACACACCGCCCGTCACACC-ATGGGAGTCAATTGCTCCAGAAGTCG
CTGTGCCAA

#CP012159_Chondromyces_crocatus
------------------------------AGTCGAGCGAGAAAGGGCTTCGGCCCC---
--------GGTAAAG----------------------CGGCGCACGGGTGAGT-AACACG
TAGGTAATCTACCTCCCAGTGGTGGATAACGTTCCGAAAGGA-ACGCTAATACAGCATAA
GACCACGGCTTCGCAAGGAGCAGAGGTCAAAGCGGGCCAATACATGTAAGC------TCG
CGCTGGGAGATGAGCCTGCGGCCCATCA-GCTAGTTGGTAGGGTAATGGCCTACCAAGGC
GAAGACGGGTAGCTGGTCTGAGAGGATGATCAGCCACACTGGAACTGAGACACGGTCCAG
ACTCCTACGGGAGG----CAGCAGTGGGGAATC-TTGCGCAATGGGC-GAAAGCCTGACG
CAGC-GACGCCGCGTGAGTGATGAAGGCCTTC-GGGTTG----TAAAGCTCTGTGGAGGG
GGACGAATAA-----GTTTCGGTCAAT--ACCCGGAGCGATGACGGTACCCCTTT-AGCA
AGCACCGGCTAACTCTGTGCCAGCAGCCGCGGTAAGACAGAGGGTGCAAACGTTGTTCGG
AATTACTGGGCGTAAAGCGCG-TGTAGGCGG-CTGCGCAA-GTCGGATG--TGAA--AGC
CCTGGGCTCAACCCA-GGAAGTGCATTCGAA--ACTGCGCGGCTTGAGTCCCGGAGA-GG
AAGGCGGAATTCTCGGTGTAGAGGTGAAATTCGTAGA-TATCGAG-AGGAACACCGGTGG
CGAAGGCGGCCTTCTGGACGGCGACTGACGCTGAGACGCGAAAGCGTGGGGAGCAAACAG
GATTAGATACCCTGGTAGTCCACGCCGTAAACGATGGGTGCTAGGTGCTGCGGG---CTT
TGACCCCTGCGGTGCCG-TAGCTAACGCATTAAGCACCCCGCCTGGGGAGTACGGCCGCA
AGGCTAAAACTCAAAGGAATTGACGGGGGCCCGCACAAGCGGTGGAGCATGTGGTTCAAT
TCGACGCAACGCGCAGAACCTTA-CCTGGGCTAGA-AAAC----GTAAGAACCTGGTCGA
AAGG-TCGGGGTGCCCTTCGGGG---------------AACTTGCGGTTAGGTGCTGCAT
GGCTGTC-GTCAGCTCGTGTC-GTGAGATGTTGGGTT-AAGTCCC-GCAACGAGCGCAAC
CCCTGTCGTTAGTTGCCAGCGGTT-------------CG-GCCGGGCACTCTAGCGAGAC
TGCCGATATTAAAATCGGAGGAAGGTGGGGATGACGTCAAGTCCTCATGG-CCCTTATGT
CCAGGGCTACACAC-GTGCTACAATGGTC--GGTACAAACGGTT-GCTAAATCGCGAGGT
GGAGCCAATCCG-AAAAAACCGACCTCAGTACGGATAAGAGTCTGCAACTC---GACTCT
TTGAAGTT-GGAATC-GCTAGTAA--TCGCTGATCAGC-AGGCAGCGG--TGAATACGTT
CCCGGGCCTTG--TACACACCGCCCGTCACACC-ATGGGAGTCGATTGCTCCAGAAGTGG
CTGAGCCAA

#AM746676_Sorangium_cellulosum
GAACGTTAGCGGCGCGC-TTAACACATGCAAGTCGAGCGAGAAAGGGCTTCGGCCCC---
--------GGTAAAG----------------------CGGCGCACGGGTGAGT-AACACG
TAGGTAATCTGCCCCCAGGTGGTGGATAACGTTCCGAAAGGA-GCGCTAATACAGCATGA
GACCACGCCTTCGAAAGGAGGTGAGGTCAAAGCCGGCCTCTTCATGAAAGC------TGG
CGCCAGGGGATGAGCCTGCGGCCCATCA-GCTAGTTGGTAGGGTAATGGCCTACCAAGGC
GAAGACGGGTAGCTGGTCTGAGAGGATGATCAGCCACACTGGAACTGAGACACGGTCCAG
ACTCCTACGGGAGG----CAGCAGTGGGGAATC-TTGCGCAATGGGC-GAAAGCCTGACG
CAGC-GACGCCGCGTGAGTGATGAAGGCCTTC-GGGTTG----TAAAGCTCTGTGGAGGG
GGACGAATAA-----GGGTTGGCTAAC--ATCCAGCTCGATGACGGTACCCCTTT-AGCA
AGCACCGGCTAACTCTGTGCCAGCAGCCGCGGTAAGACAGAGGGTGCAAACGTTGTTCGG
AATTACTGGGCGTAAAGCGCG-TGTAGGCGG-TTCGTAAA-GTCAGGTG--TGAA--AGC
CCTGGGCTTAACCCA-GGAAGTGCACTTGAA--ACTCACGAACTTGAGTCCCGGAGA-GG
AAGGCGGAATTCTCGGTGTAGAGGTGAAATTCGTAGA-TATCGAG-AGGAACATCGGTGG
CGAAGGCGGCCTTCTGGACGGTGACTGACGCTGAGACGCGAAAGCGTGGGGAGCAAACAG
GATTAGATACCCTGGTAGTCCACGCCGTAAACGATGGGTGCTAGGTGTCGCGGG---CTT
TGACTCCTGCGGTGCCG-TAGCTAACGCATTAAGCACCCCGCCTGGGGAGTACGGCCGCA
AGGCTAAAACTCAAAGGAATTGACGGGGGCCCGCACAAGCGGTGGAGCATGTGGTTCAAT
TCGACGCAACGCGCAGAACCTTA-CCTGGGCTAGA-AAAT----GCAGGAACCTGGTTGA
AAGA-TCGGGGTGCTCTTCGGAG---------------AACCTGTAGTTAGGTGCTGCAT
GGCTGTC-GTCAGCTCGTGTC-GTGAGATGTTGGGTT-AAGTCCC-GCAACGAGCGCAAC
CCCTATCGTTAGTTGCCAGCGGTT-------------CG-GCCGGGCACTCTAGCGAGAC
TGCCGATATTTAAATCGGAGGAAGGTGGGGATGACGTCAAGTCCTCATGG-CCCTTATGT
CCAGGGCTACACAC-GTGCTACAATGGGC--GGTACAGACGGTC-GCGAACCCGCGAGGG
GAAGCCAATCCG-AAAAAACCGTCCTCAGTACGGATAAGAGTCTGCAACTC---GACTCT
TTGAAGTT-GGAATC-GCTAGTAA--TCCCTGATCAGC-AGGCAGGGG--TGAATACGTT
CCCGGGCCTTG--TACACACCGCCCGTCACACC-ATGGGAGTCGATTGCTCCAGAAGTGG
CTGCGCCAA

#PRJNA242_Streptomyces_coelicoflavus
GAACGCTGGCGGCGTGC-TTAACACATGCAAGTCGAACGATGAAC---------CACT--
-TC--GGTGGGGATTA--------------------GTGGCGAACGGGTGAGT-AACACG
TGGGCAATCTGCCCTTCACTCTGGGACAAGCCCTGGAAACGG-GGTCTAATACCGGATAC
---TGACCCTCGCAGGCATCTGCGAGGTTCGAAAG----CTC----CGGC--------GG
TGAA---GGATGAGCCCGCGGCCTATCA-GCTTGTTGGTGAGGTAATGGCTCACCAAGGC
GACGACGGGTAGCCGGCCTGAGAGGGCGACCGGCCACACTGGGACTGAGACACGGCCCAG
ACTCCTACGGGAGG----CAGCAGTGGGGAATA-TTGCACAATGGGC-GAAAGCCTGATG
CAGC-GACGCCGCGTGAGGGATGACGGCCTTC-GGGTTG----TAAACCTCTTTCAGCAG
GGAAGAAGC---------------------G-----AAAGTGACGGTACCTGCAG-AAGA
AGCGCCGGCTAACTACGTGCCAGCAGCCGCGGTAATACGTAGGGCGCAAGCGTTGTCCGG
AATTATTGGGCGTAAAGAGCT-CGTAGGCGG-CTTGTCAC-GTCGGTTG--TGAA--AGC
CCGGGGCTTAACCCC-GGGTCTGCAGTCGAT--ACGGGCAGGCTAGAGTTCGGTAGG-GG
AGATCGGAATTCCTGGTGTAGCGGTGAAATGCGCAGA-TATCAGG-AGGAACACCGGTGG
CGAAGGCGGATCTCTGGGCCGATACTGACGCTGAGGAGCGAAAGCGTGGGGAGCGAACAG
GATTAGATACCCTGGTAGTCCACGCCGTAAACGGTGGGCACTAGGTGTGGGCAA--CATT
CCACGTTGTCCGTGCCG-CAGCTAACGCATTAAGTGCCCCGCCTGGGGAGTACGGCCGCA
AGGCTAAAACTCAAAGGAATTGACGGGGGCCCGCACAAGCGGCGGAGCATGTGGCTTAAT
TCGACGCAACGCGAAGAACCTTA-CCAAGGCTTGA-CATA--CACCGGAAAGCATC-AGA
GATG-GTGCCCCCCTTGTGGTCG-------------------GTGT-ACAGGTGGTGCAT
GGCTGTC-GTCAGCTCGTGTC-GTGAGATGTTGGGTT-AAGTCCC-GCAACGAGCGCAAC
CCTTGTCCCGTGTTGCCAGCAAGC------CCTTCGGGGTGTTGGGGACTCACGGGAGAC
CGCCGGGGTCAACT-CGGAGGAAGGTGGGGACGACGTCAAGTCATCATGC-CCCTTATGT
CTTGGGCTGCACAC-GTGCTACAATGGCC--GGTACAATGAGCT-GCGATACCGCAAGGT
GGAGCGAATCTC-AAAAAGCCGGTCTCAGTTCGGATTGGGGTCTGCAACTC---GACCCC
ATGAAGTC-GGAGTC-GCTAGTAA--TCGCAGATCAGCATTGCTGCGG--TGAATACGTT
CCCGGGCCTTG--TACACACCGCCCGTCACGTC-ACGAAAGTCGGTAACACCCGAAG---
---------

#CP002382_Micavibrio_aeruginosavorus
GAACGCTGGCGGCAGGC-CTAATACATGCAAGTCGAACG--------------CCCCG--
--------CAAGGGG--------------------AGTGGCGCACGGGTGAGT-AACGCG
TGGG-AATGTGCCCTTAGGTGCGGAACAACGTTTGGAAACGA-ACGCTAATACCGCATAA
TATCTCCGGATCAAAGAT---------------TTA-----------------------T
CGCCTAGGGATCAGCCCGCGTTGGATTA-GCTAGTTGGTGGGGTAACGGCCTACCAAGGC
GACGATCCATAGCTGGTCTGAGAGGATGATCAGCCACACTGGGACTGAGACACGGCCCAG
ACTCCTACGGGAGG----CAGCAGTAAGGAATA-TTGGACAATGGGG-GAAACCCTGATC
CAGC-CATGCCGCGTGAGTGATGAAGGCCTTC-GGGTTG----TAAAGCTCTTTTAGGTG
TGAAAATGAT-------------------------------GATGGTAGCACCAG-AAAA
AGCTCCGGCTAACTTCGTGCCAGCAGCCGCGGTAATACGAAGGGAGCGAGCGTTGTTCGG
AATCACTGGGCGTAAAGCGTG-CGTAGGCGG-TTTTGTAA-GACAGAAG--TGAA--ATC
CTGGAGCTTAACTCC-AGAATTGCTTTTGTG--ACTGCAAAGCTTGAATCCAGGAGA-GG
TTGGGGGAATTCCGAGTGTAGAGGTGAAATTCGCAGA-TATTCGG-AGGAACACCAGTGG
CGTAGGCGCCCAACTGGACTGGTATTGACGCTGAGGCACGAAAGCGTGGGGATCAAACAG
GATTAGATACCCTGGTAGTCCACGCCGTAAACGATGTGTGCTAGCTGTCGGGAG---TCT
TAGGCTTTCG-GCGGCG-CAGCTAACGCACTAAGCACACCGCCTGGGAAGTACGGCCGCA
AGGTTAAAACTCAAAGGAATTGACGGGGACCCGCACAAGCGGTGGAGCATGTTGTTTAAT
TCGAAGCAACGCGAAGAACCTTA-CCTACTCTTG--TATC--CTCCTTTTGACTTTCAGA
GATG-ATTGTCTTCGGTTCGGCC---------------GGGGGAGTGACAGGTGCTGCAT
GGCTGTC-GTCAGCTCGTGTC-GTGAGATGTTGGGTT-AAGTCCC-GCAACGAGCGCAAC
CCTCATCGTATGTTGCCATCAGG-------------TAATGCTGGGCACTCGTGCGAGAC
CGCCGGTGATAAGCCG-GAGGAAGGTGGGGACGACGTCAAGTCATCATGG-CCCTTACGA
GTAGGGCTACAAAC-GTGCTACAATGGTG--GTGACAGTGAGCA-GCCACTCCGCAAGGA
GGCGCTAATCTC-TAAAA-GCCATCTCAGTTCAGATTGTCCTCTGCAACTC---GAGGGC
ATGAAGTT-GGAATC-GCTAGTAA--TCGTGGATCAGC-ATGCCACGG--TGAATACGTT
CCCGGGTCTTG--TACACACCGCCCGTCACGTC-ATGGGAGTTGGTTCTACCTGAAGGCG
GTACGCTAA

#NR_117301_Fibrisoma_limi
GAACGCTAGCGGCAGGC-CTAATACATGCAAGTCGAGCGGGCAGC---------------
---------AATGCCA--------------------GCGGCAAACGGGTGCGT-AACGCG
TAAACAACCTGCCCCGGATTGGGGGATAGCCCGGCGAAAGCT-GGGGTAAACCCGCATGG
---TGCTAATGGGTGGCATC-ACTGATTAGCTAAATATTT------ATA---------GA
TCCG---GGAGGGGTTTGCGTCTGATTA-GCTGGATGGTGGGGTAACGGCCTACCATGGC
CATGATCAGTAGGGGTTCTGAGAGGATTGGCCCCCACACGGGTACTGAGAGACGGACCCG
ACTCCTACGGGAGG----CAGCAGTAGGGAATA-TTGGGCAATGGAG-GCAACTCTGACC
CAGC-CATGCCGCGTGCAGGACGAAGGCGCTCAGCGTTG----TAAACTGCTTTTGCCCG
TGAAGAAACG---CAGCCCTGCGG-G---GT-----TGTTTGCCGGTAACGGGTG-AATA
AGCACCGGCTAACTCCGTGCCAGCAGCCGCGGTAATACGGAGGGTGCAAGCGTTGTCCGG
ATTTATTGGGTTTAAAGGGTG-CGTAGGTGG-TCCTGTAA-GTCTGGTT--TGAA--AGC
TGGGTGCTCAACACT-CAGATGTGGCTGGAT--ACTGTGGGACTTGAATGAACTGGA-GG
TCACTGGAACGGGTCATGTAGCGGTGAAATGCATAGA-TATGACC-CAGAACCCCGATTG
CGTAGGCAGGTGACTACGGTTTGATTGACACTGAGGCACGAGAGCATGGGGAGCGAACAG
GATTAGATACCCTGGTAGTCCATGCCGTAAACGATGATGACTGGCTGTT-------GGGT
CTTTGGACTCAGTGGCT-GAGCGAAAGCGTTAAGTCATCCACCTGGGGAGTACGCCGGCA
ACGGTGAAACTCAAAGGAATTGACGGGGGTCCGCACAAGCGGTGGAGCATGTGGTTTAAT
TCGATGATACGCGAGGAACCTTA-CCTGGGCTAGAATG-C--GCGTGAAGTGGGTGGAAA
CATC-CGCGCCCCGCAAGGGGCA-------------------CAAAGCAAGGTGCTGCAT
GGCTGTC-GTCAGCTCGTGCC-GTGAGGTGTTGGGTT-AAGTCCC-GCAACGAGCGCAAC
CCTTATCGTATGTTGCCAGCACG-------------TAATGGTGGGGACTCATGCGAGAC
TGCCTGCGCAAGCA-GAGAGGAAGGGGGGGACGACGTCAAGTCATCATGG-CCCTTACGT
CCAGGGCGACACAC-GTGCTACAATGGTC--GGTACAGCGGGTC-ACGATGGGGCAACCC
TGAGTCAATCTT-GCAAAGCCGGTCACAGTTCGGATTGGGGTCTGCAACCC---GACCCC
ATGAAGCT-GGAATC-GCTAGTAA--TCGCGCATCAGCCATGGCGCGG--TGAATACGTT
CCCGGACCTTG--TACACACCGCCCGTCAAGCC-ATGG-AGTTGGGGGACCTGAAGTTCG
GGTACACCG

#KF196834_Lysobacter_capsici
-----TGGGCATTGCGC-AGCTACCATGCA-GTCGAACGGCAGCACAGAGGAGCTTGC--
--TCCTTGGGTGGCGA--------------------GTGGCGGACGGGTGAGG-AATACG
TCGG-AATCTGCCTATTTGTGGGGGATAACGTAGGGAAACTT-ACGCTAATACCGCATAC
GACCTACGGGT-----GAAAGCGGAGGACCTTCGGGCTTC-------------------G
CGCAGATAGATGAGCCGACGTCGGATTA-GCTAGTTGGCGGGGTAAAGGCCCACCAAGGC
GACGATCCGTAGCTGGTCTGAGAGGATGATCAGCCACACTGGAACTGAGACACGGTCCAG
ACTCCTACGGGAGG----CAGCAGTGGGGAATA-TTGGACAATGGGC-GCAAGCCTGATC
CAGC-CATGCCGCGTGTGTGAAGAAGGCCTTC-GGGTTG----TAAAGCACTTTTGTCCG
GAAAGAAAAG------CCTTGGGTTAATACCCTGAGGTCATGACGGTACCGGAAG-AATA
AGCACCGGCTAACTTCGTGCCAGCAGCCGCGGTAATACGAAGGGTGCAAGCGTTACTCGG
AATTACTGGGCGTAAAGCGTG-CGTAGGTGG-TTTGTTAA-GTCTGATG--TGAA--AGC
CCTGGGCTCAACCTG-GGAATGGCATTGGAA--ACTGGCTGACTAGAGTGCGGTAGA-GG
GTAGTGGAATTCCCGGTGTAGCAGTGAAATGCGTAGA-TATCGGG-AGGAACATCTGTGG
CGAAGGCGACTACCTGGACCAGCACTGACACTGAGGCACGAAAGCGTGGGGAGCAAACAG
GATTAGATACCCTGGTAGTCCACGCCCTAAACGATGCGAACTGGATGTTGGGAG---CAA
CTTGGCTCTCAGTATCG-AAGCTAACGCGTTAAGTTCGCCGCCTGGGAAGTACGGTCGCA
AGACTGAAACTCAAAGGAATTGACGGGGGCCCGCACAAGCGGTGGAGTATGTGGTTTAAT
TTGATGCAACGCGAAGAACCTTA-CCTGGCCTTGA-CATC----CACGGAACTTTCTAGA
GATA-GATTGGTGCCTTCGGGAA-----------------CCGTGAGACAGGTGCTGCAT
GGCTGTC-GTCAGCTCGTGTC-GTGAGATGTTGGGTT-AAGTCCC-GCAACGAGCGCAAC
CCTTGTCCTTAGTTGCCAGCACG-------------TAATGGTGGGAACTCTAAGGAGAC
CCCCGGTGAC-AAACCGGAGGAAGGTGGGGATGACGTCAAGTCATCATGG-CCCTTACGG
CCAGGGCTACACAC-GTACTACAATGGTA--GGGACAGAGGGCT-GCAAACCCGCGAGGG
CAAGCCAATCCC-AGAAACCCTATCTCAGTCCGGATCGGAGTCTGCAACTC---GACTCC
GTGAAGTC-GGAATC-GCTAGTAA--TCGCAGATCAGCATTGCTGCGG--TGAATACGTT
CCCGGGCCTTG--TACACACCGCCCGTCACACC-ATGGGAGTTTGTTGCACCAGAAGCAG
GTAGCTTAA

#CP075895_Chitinophagaceae_bacterium
GAACGCTAGCGGCAGGC-TTAACACATGCAAGTCGAGGGG-CAGC----ACGGGTAGC--
-AATACCTGGTGGCGA--------------------CCGGCAAACGGGTGCGG-AACACG
TACACAATCTACCTTTGTCTGGGGTATAGCCCGGAGAAATCC-GGATTAATCCCCCATAA
---GATATTAATAAGGCATC-TTATAGATATTAAAACTCC------GGT---------GG
ACAA---GGATGAGTGTGCGTCCCATTA-GCTAGTTGGTAGGGTAACGGCCTACCAAGGC
GACGATGGGTAGCTGGTGTGAGAGCACGACCAGCCACACGGGCACTGAGACACGGGCCCG
ACTCCTACGGGAGG----CAGCAGTGAGGAATA-TTGGTCAATGGAC-GCAAGTCTGAAC
CAGC-CATGCCGCGTGAAGGATGACGGCCTTCTGGGTTG----TAAACTTCTTTTATCGG
GGAAGAA-AA---TTACGGTTTCTAC---TG-----TAACCGACGGTACCCGATG-AATA
AGCACCGGCTAACTCCGTGCCAGCAGCCGCGGTAATACGGAGGGTGCAAGCGTTATCCGG
ATTCACTGGGTTTAAAGGGTG-TGTAGGCGG-GCTGTTAA-GTCAGTGG--TGAA--ATC
TCCGGGCTCAACCCG-GAAACTGCCATTGAT--ACTATCAGTCTTGAATATCGTTGA-GG
TTGGCGGAATATATCATGTAGCGGTGAAATGCTTAGA-TATGATA-TAGAACACCGATTG
CGAAGGCAGCTAACTAAGCGATGATTGACGCTGAGGCACGAAAGCGTGGGGATCAAACAG
GATTAGATACCCTGGTAGTCCACGCCCTAAACGATGATTACTCGACATA-------CGCG
ATACACAGTGTGTGTCT-GAGCGAAAGCATTAAGTAATCCACCTGGGAAGTACGTCCGCA
AGGATGAAACTCAAAGGAATTGACGGGGGTCCGCACAAGCGGTGGAGCATGTGGTTTAAT
TCGATGATACGCGAGGAACCTTA-CCTGGGCTAGAATGCT--ACCTGCCGATACCTGAAA
GGGT-ATTTTATAGCAATATACG-------------------GGTAGTAAGGTGCTGCAT
GGCTGTC-GTCAGCTCGTGCC-GTGAGGTGTTGGGTT-AAGTCCC-GCAACGAGCGCAAC
CCCTATCTTCAGTTGCCAACGGG-------------TAATGCCGGGAACTCTGAAGAAAC
TGCCGTCGTAAGAC-GCGAGGAAGGAGGGGATGATGTCAAGTCATCATGG-CCTTTATGC
CCAGGGCTACACAC-GTGCTACAATGGGG--AGGACAAAGGGCT-GCTACCTAGCGATAG
GATGCTAATCTC-AAAAACCTCTTCTCAGTTCAGATTGTAGTCTGCAACTC---GACTAC
ATGAAGCT-GGAATC-GCTAGTAA--TCGCGCATCAGCAATGGCGCGG--TGAATACGTT
CCCGGACCTTG--TACACACCGCCCGTCAAGCC-ATGGAAGCTGGGTGTACCTAAAGTCG
GTAACC--G

#NR_024943_Peredibacter_starrii
GAACGCTGGCGGCGTGC-CTAATACATGCAAGTCGAACGTGAAAAG--GGGCAACCCT--
-------TAGTAAAG----------------------TGGCGCACGGGTGAGT-AACACG
TAGGTAATCTGCCTTTCAGTGGGGAATAACTTAGGGAAACCT-GAGCTAATGCCGCATAC
GTTA-GTAATAAGAAAGTGGGCGCCGCAAGG------------------GC------TCA
TGCTGAAAGAAGGGCCTGCGGCCTATTA-GCTAGTTGGTGGGGTAATGGCCTACCAAGGC
AACGATAGGTATCCGGTCTGAGAGGATGATCGGACACACTGGAACTGAGACACGGTCCAG
ACTCCTACGGGAGG----CAGCAGTAGGGAATA-TTGCGCAATGGGG-GAAACCCTGACG
CAGC-AACGCCGCGTGAGTGAGGAAGGTCTTC-GGATTG----TAAAACTCTTTTTTTAG
GGAAAAATGA-----TTACAGAGCTAATAC-CCTGTAAAGTGATGGTACCTAAAG-AATA
AGCACCGGCTAACTTCGTGCCAGCAGCCGCGGTAATACGAAGGGTGCAAGCGTTGTTCGG
AATCATTGGGCGTAAAGCGCG-CGCAGGCGG-ATCAGCAA-GTCAGATG--TGAA--ATC
TCGAAGCTCAACTTC-GAAACTGCGTCTGAA--ACTGCTAGTCTAGAATGTCGGAGG-GG
GCAGGGGAATTTCACGTGTAGGGGTAAAATCCGTAGA-GATGTGA-AGGAACACCGGAGG
CGAAGGCGCCTGCCTGGACGACTATTGACGCTGAGGCGCGAAAGCGTGGGGAGCAAACAG
GATTAGATACCCTGGTAGTCCACGCCGTAAACGATGAATACTAGTTATTGGGGG---TAT
TGACTCCTTCAGTGACG-CAGCTAACGCATTAAGTATTCCGCCTGGGGAGTACGGTCGCA
AGACTAAAACTCAAACAAATTGACGGGGGCCCGCACAAGCGGTGGATTATGTGGTTTAAT
TCGAAGCAACGCGCAGAACCTTA-CCTAGGCTTGA-ACTC----CTACGAACCCGTTGTA
ATGG-ACGGGGTGCCCGCAAGGG---------------AATGTAGTGAGAGGTGCTGCAT
GGCTGTC-GTCAGCTCGTGTT-GTGAAATGTTGGGTT-AAGTCTC-GCAACGAGCGCAAC
CCCTATCGTCTGTTGCCAGCA---------------TTAAGTTGGGCACTCTGACGAGAC
TGCCTGGGTT-AACCAGGAGGAAGGTGGGGATGACGTCAAGTCCTCATGG-CCCTTATGT
CTAGGGCTACACAC-GTAATACAATGGCG--CGTACAGAGGGAA-GCGAACTCGCAAGGG
GGAGCAAATCTC-AAAAAGCGCGCCTCAGTTCGGATTGGAGTCTGCAACTC---GACTCC
ATGAAGTT-GGAATC-GCTAGTAA--TCGGAGATCAGC-ACGCTCCGG--TGAATACGTT
CCCGGGCCTTG--TACACACCGCCCGTCACACC-ATGGGAGTTGTTTTCATTTTAAGACG
TGACTCTAA

#DQ768123_Pyxidicoccus_fallax
GAACGCTGGCGGCGTGC-CTAACACATGCAAGTCGAGCGCGAATAGGGGCAACCCTT---
--------AGTAGAG----------------------CGGCGCACGGGTGCGT-AACACG
TGGATAATCTGCCTGGATGCCCGGGATAACCAGTCGAAAGAT-TGGCTAATACCGGATAA
GCCCACGGCCTCTTCGGAGACTGAGGGAAAAGGTGGCCTCTGTATACAAGC------TAT
CACAACCAGATGAGTCCGCGGCCCATCA-GCTAGTTGGCGGGGTAATGGCCCACCAAGGC
AACGACGGGTAGCTGGTCTGAGAGGACGATCAGCCACACTGGAACTGAGACACGGTCCAG
ACTCCTACGGGAGG----CAGCAGTGGGGAATT-TTGCGCAATGGGC-GAAAGCCTGACG
CAGC-AACGCCGCGTGTGTGATGAAGGTCTTC-GGATTG----TAAAGCACTTTCGACCG
GGACGAAAAC-----CCGTAGCCCAAC--ACGCTACGGCTTGACGGTACCGGGAG-AAGA
AGCACCGGCTAACTCTGTGCCAGCAGCCGCGGTAATACAGAGGGTGCAAGCGTTGTTCGG
AATTATTGGGCGTAAAGCGCG-TGTAGGCGG-CGTGACAA-GTCGGGTG--TGAA--AGC
CCTCAGCTCAACTGA-GGAAGTGCGCCCGAA--ACTGTCGTGCTTGAGTGCCGGAGA-GG
GTGGCGGAATTCCCGAAGTAGAGGTGAAATTCGTAGA-TATCGGG-AGGAACACCGGTGG
CGAAGGCGGCCACCTGGACGGTAACTGACGCTGAGACGCGAAAGCGTGGGGAGCAAACAG
GATTAGATACCCTGGTAGTCCACGCCGTAAACGATGAGAACTAGGTGTCGTGGG---AGT
TGACCCCCGCGGTGCCG-AAGCTAACGCATTAAGTTCTCCGCCTGGGAAGTACGGTCGCA
AGACTAAAACTCAAAGGAATTGACGGGGGCCCGCACAAGCGGTGGAGCATGTGGTTTAAT
TCGACGCAACGCGCAGAACCTTA-CCTGGTCTTGA-CATC----CTTGGAATCCCTCAGA
GATG-AGGGAGTGCCCGCAAGGG---------------AACCAAGAGACAGGTGCTGCAT
GGCTGTC-GTCAGCTCGTGTC-GTGAGATGTTGGGTT-AAGTCCC-GCAACGAGCGCAAC
CCTCGCCTTTAGTTGCCA-------------------CGCAAGTGGATCTCTAGAGGGAC
TGCCGGTGTT-AAACCGGAGGAAGGTGGGGATGACGTCAAGTCCTCATGG-CCTTTATGA
CCAGGGCTACACAC-GTGCTACAATGGCC--GGTACAGAGCGTT-GCCAACCCGCGAGGG
GGAGCTAATCGC-ATAAAACCGGTCTCAGTTCAGATTGGAGTCTGCAACTC---GACTCC
ATGAAGGC-GGAATC-GCTAGTAA--TCGCAGATCAGC-ACGCTGCGG--TGAATACGTT
CCCGGGCCTTG--TACACACCGCCCGTCACACC-ATGGGAGTCGATTGCTCCAGAAGTCA
TCTCACCAA

#GU249618_Pyxidicoccus_fallax
GAACGCTGGCGGCGTGC-CTA-CACATGCAAGTCGAGCGCGAATAGGGGCAACCCTT---
--------AGTAGAGG---------------------CGGCGCACGGGTGCGT-AACACG
TGGATAATCTGCCTGGATGCCCGGGATAACCAGTCGAAAGAT-TGGCTAATACCGGATAA
GCCCACGGTCTCTTCGGAGACTGAGGGAAAAGGTGGCCTCTGTATACAAGC------TAT
CACAACCAGATGAGTCCGCGGCCCATCA-GCTAGTTGGCGGGGTAATGGCCCACCAAGGC
AACGACGGGTAGCTGGTCTGAGAGGACGATCAGCCACACTGGAACTGAGACACGGTCCAG
ACTCCTACGGGAGG----CAGCAGTGGGGAATT-TTGCGCAATGGGC-GAAAGCCTGACG
CAGC-AACGCCGCGTGTGTGATGAAGGTCTTC-GGATTG----TAAAGCACTTTCGACCG
GGACGAAAAC-----CCGTAGCCCAAC--ACGCTACGGCTTGACGGTGCCGGGAG-AAGA
AGCACCGGCTAACTCTGTGCCAGCAGCCGCGGTAATACAGAGGGTGCAAGCGTTGTTCGG
AATTATTGGGCGTAAAGCGCG-TGTAGGCGG-CGTGACAA-GTCGGGTG--TGAA--AGC
CCTCAGCTCAACTGA-GGAAGTGCGCCCGAA--ACTGTCGTGCTTGAGTGCCGGAGA-GG
GTGGCGGAATTCCCGAAGTATAGGTGAAATTCGTAGA-TATCGGG-AGGAACACCGGTGG
CGAAGGCGGCCACCTGGACGGTAACTGACGCTGAGACGCGAAAGCGTGGGGAGCAAACAG
GATTAGATACCCTGGTAGTCCACGCCGTAAACGATGAGAACTAGGTGTCGTGGG---AGT
TGACCCCCGCGGTGCCG-AAGCTAACGCATTAAGTTCTCCGCCTGGGAAGTACGGTGGCA
AGACTAAAACTCAAAGGAATTGACGGGGGCCCGCACAAGCGGTGGAGCATGTGGTTTAAT
TCGACGCAACGCGCAGAACCTTA-CCTGGTCTTGA-CATC----CTTGGAATCCCTCAGA
GATG-AGGGAGTGCCCGCAAGGG---------------AACCAAGAGACAGGTGCTGCAT
GGCTGTC-GTCAGCTCGTGTC-GTGAGATGTTGGGTT-AAGTCCC-GCAACGAGCGCAAC
CCTCGCCTTTAGTTGCCA-------------------CGCAAGTGGATCTCTAGAGGGAC
TGCCGGTGTT-AAACCGGAGGAAGGTGGGGATGACGTCAAGTCCTCATGG-CCTTTATGA
CCAGGGCTACACAC-GTGCTACAATGGCC--GGTACAGAGCGTT-GCCAACCCGCGAGGG
GGAGCTAATCGC-ATAAAACCGGTCTCAGTTCAGATTGGAGTCTGCAACTC---GACTCC
ATGAAGGC-GGAATC-GCTAGTAA--TCGCAGATCAGC-ACGCTGCGG--TGAATACGTT
CCCGGGCCTTG--TACACACCGCCCGTCACACC-ATGGGAGTCGATTGCTCCAGAAGTCA
TCTCACCAA

#NR_040804_Stenotrophomonas_maltophilia
G?ACGCTGGCGGTAGGC-CTAA?ACATGCAAGTCGAACGGCAGCACAGGAGAGCTTGC--
--TCTCTGGGTGGCGA--------------------GTGGCGGACGGGTGAGG-AATACA
TCGG-AATCTACTCTGTCGTGGGGGATAACGTAGGGAAACTT-ACGCTAATACCGCATAC
GACCTACGGGT-----GAAAGCAGGGGATCTTCGGACCTT-------------------G
CGCGATTGAATGAGCCGATGTCGGATTA-GCTAGTTGGCGGGGTAAAGGCCCACCAAGGC
GACGATCCGTAGCTGGTCTGAGAGGATGATCAGCCACACTGGAACTGAGACACGGTCCAG
ACTCCTACGGGAGG----CAGCAGTGGGGAATA-TTGGACAATGGGC-GCAAGCCTGATC
CAGC-CATACCGCGTGGGTGAAGAAGGCCTTC-GGGTTG----TAAAGCCCTTTTGTTGG
GAAAGAAATC------CAGCTGGCTAATACCCGGTTGGGATGACGGTACCCAAAG-AATA
AGCACCGGCTAACTTCGTGCCAGCAGCCGCGGTAATACGAAGGGTGCAAGCGTTACTCGG
AATTACTGGGCGTAAAGCGTG-CGTAGGTGG-TTATTTAA-GTCCGTTG--TGAA--AGC
CCTGGGCTCAACCTG-GGAACTGCAGTGGAT--ACTGGATGACTAGAATGTGGTAGA-GG
GTAGCGGAATTCCTGGTGTAGCAGTGAAATGCGTAGA-GATCAGG-AGGAACATCCATGG
CGAAGGCAGCTACCTGGACCAACATTGACACTGAGGCACGAAAGCGTGGGGAGCAAACAG
GATTAGATACCCTGGTAGTCCACGCCCTAAACGATGCGAACTGGATGTTGGGTG---CAA
TTTGGCACGCAGTATCG-AA??TAACGCGTTAAGTTCGCCGCCTGGGGAGTACGGTCGCA
AGACTGAAACTCAAAGGAATTGACGGGGGCCCGCACAAGCGGTGGAGTATGTGGTTTAAT
TCGATGCAACGCGAAGAACCTTA-CCTGGCCTTGA-CATG----TCGAGAACTTTCCAGA
GATG-GATTGGTGCCTTCGGGAA-----------------CTCGAACACAGGTGCTGCAT
GGCTGTC-GTCAGCTCGTGTC-GTGAGATGTTGGGTT-AAGTCCC-GCAACGAGCGCAAC
CCTTGTCCTTAGTTGCCAGCACG-------------TAATGGTGGGAACTCTAAGGAGAC
CGCCGGTGAC-AAACCGGAGGAAGGTGGGGATGACGTCAAGTCATCATGG-CCCTTACGG
CCAGGGCTACACAC-GTACTACAATGGTA--GGGACAGAGGGCT-GCAAGCCGGCGACGG
TAAGCCAATCCC-AGAAACCCTATCTCAGTCCGGATTGGAGTCTGCAACTC---GACTCC
ATGAAGTC-GGAATC-GCTAGTAA--TCGCAGATCAGCATTGCTGCGG--TGAATACGTT
CCCGGGCCTTG--TACACACCGCCCGTCACACC-ATGGGAGTTTGTTGCACCAGAAGCAG
GTAGCTTAA

#D26171_Acidobacterium_capsulatum
CAACGCTGGCGGCGTGC-CTAACACATGCAAGTCGAACAAGAAAG-----GGACTTCGGT
CC-TGAGTAC-----A--------------------GTGGCGCACGGGTGAGT-AACACG
TGACTAACCTACCCTCGAGTGGGGAATAACTTCGGGAAACCG-AGGCTAATACCGCATAA
TACC-----------------CACGGGTCAAAGGAGCAATT-------------------
CGCTTGAGGAGGGGGTCGCGGCCGATTA-GCTAGTTGGCGGGGTAATGGCCCACCAAGGC
AGTGATCGGTATCCGGCCTGAGAGGGCGCACGGACACACTGGAACTGAAACACGGTCCAG
ACTCCTACGGGAGG----CAGCAGTGGGGAATT-TTGCGCAATGGGG-GAAACCGTGACG
CAGC-AACGCCGCGTGGAGGATGAAGTCTCTT-GGGACG----TAAACTCCTTTCGATCG
GAACGATT-----A--------------------------TGACGGTACCGGAAG-AAGA
AGCCCCGGCTAACTTCGTGCCAGCAGCCGCGGTAATACGAGGGGGGCGAACGTTGGTCGG
AATTATTGGGCGTAAAGGGTG-CGTAGGCGG-GTCGGTAA-GTTTGATGT-GAAA--T-C
TTCGGGCTCAACTCG-AAGTCTGCATCGAAA--ACTGCCGGGCTTGAGTGTGGGAGA-GG
TGAGTGGAATTTCCGGTGTAGCGGTGAAATGCGTAGA-TATCGGA-AGGAACACCTGTGG
CGAAAGCGGCTCACTGGACCACAACTGACGCTGATGCACGAAAGCTAGGGGAGCAAACAG
GATTAGATACCCTGGTAGTCCTAGCCCTAAACGATGATCGCTTGGTGTGGCGGGT---AC
CCAATCCCGTCGTGCCG-TAGCTAACGCGTTAAGCGATCCGCCTGGGGAGTACGGTCGCA
AGGCTGAAACTCAAAGGAATTGACGGGGGCCCGCACAAGCGGTGGAGCATGTGGTTTAAT
TCGACGCAACGCGAAGAACCTTA-CCTGGGCTCGA-AATG-TAGTGG--ACCGGGGTAGA
AATA-TCC---------CTTCCCCGCAAGG--------GGCTGCTATATAGGTGCTGCAT
GGCTGTC-GTCAGCTCGTGTC-GTGAGATGTTGGGTT-AAGTCCC-GCAACGAGCGCAAC
CCTTATTGCCAGTTGCTAC---------------CATTTAGTTGAGCACTCTGGTGAGAC
CGCCTCGGATAACG-GGGAGGAAGGTGGGGATGACGTCAAGTCCTCATGG-CCTTTATGT
CCAGGGCTACACAC-GTGCTACAATGG-CC-GGTACAAACCGCC-GCAAACCCGCGAGGG
GGAGCTAATCGGAA-AAAGCCGGCCTCAGTTCGGATTGTAGTCTGCAACTC---GACTAC
ATGAAGCTTGGAATC-GCTAGTAA--TCGCGGATCAGC-ATGCCGCGG--TGAATACGTT
CCCGGGCCTTG--TACACACCGCCCGTCACATC-ACGAAAGTGGGTCGTACTAGAAGCGG
GTGAGCCAA

#X53224_Actinomyces_bovis
------------------------------------------------------------
---------------------------------------------GGGTGAGT-AACACG
TGAGTAACCTGCCCC??ACTTCTGGATAACCGCTTGAAAGGG-T?GCTAATACGGGATAT
TT-TGGCCTGC--TCGCATGGGTGGGTTTGGAAAGGTTCTTT----TTCT--------GG
TTGG---GGATGGGCTCGCGGCCTATCA-GCTTGTTGGTGGGGTGATGGCCTACCAAGGC
TTTGACGGGTAGCCGGCCTGAGAGGGTGGACGGCCACACTGGGACTGAGACACGGCCCAG
ACTCCTACGGGAGG----CAGCAGTG?GGAATA-TTGCACAATGGGC-GCAAGCCTGATG
CAGC-GACGCCGCGTGAGGGATGTAGGCCTTC-GGGTTG----TGAACCTCTTTCGCCAG
TGAAGCAGGC---CGCCTCTTTGTGG---GG-----TGGTTGACGGTAGCTGGAT-AAGA
AGCGCCGGCTAACTACGTGCCAGCAGCCGCGGTAATACGTAGGGCGC?AGCGTTGTCCGG
AATTATTGGGCGTAAAGAGCT-?GTAGGCGG-CT?-TCGC-GTCT?TCG--T?AA--ATC
CTCT?GCT?AACTGG-AGGCTT?CGGTGGGT--ACGGGCCGGCT?GAGTGCGGTAGG-GG
AGACTGGAATTCCTGGTGTAGCGGTGGAATGCGCAGA-TATCAGG-AGGAACACCGGTGG
CGAAGGCGGGTCTCTGGGCCGGTACTGACGCTGAGGAGCGAAAGCGTGGGGAGCGAACAG
GATTAGATACCCTGGTAGTCCACGCCGTAAACGTTGGGCACTAGGTG-GGGGCT--CTTT
CCGGGGTTTCCGCGCCG-TAGCTAACGCATTAAGTGCCCCGCCTGGGGAGTACGGCCGCA
AGGCTAAAACTCAAAGGAATTGACGGGG?CCCGCACAAGCGGCGGAGCATGCGGATTAAT
TCGATG?AACGCGAAGAACCTTA-CCAAGGCTTGA-CATG--TGGGTGTTGATCAC-GGA
GACG-TGGTTTCTCTTCGGAGCG-------------------CCTTCACAGGTGGTGCAT
GGTTGTC-GTCAGCTCGTGTC-GTGAGATGTTGGGTT-?AGTCCC-GCAACGAGCGCAAC
CCT?GTC?CGTGTTGCCAGCACG-------------T?GTGGTGGGGACTCGCGGGAGAC
TGCCGGGGT??ACT-CGGAGGAAGGTGGGGATGACGTCAAATCATCATGC-CCCTTATGT
CTTGGGCTTCACGC-ATGCTACAATGGCT--GGTACAGAGGGTT-GCGATGTCGT?AGGC
GGAGCGAATCCC-TTAAAGCCAGTCTCAGTTCGGATCGGTGTCTGCAACTC---GACACC
GTGAAGT?-GGAGTC-GCTAGTAA--TCGCAGATCAGC?ACGCTGCGG--TGAATACGTT
CTCGGGCCTTG--TACACACCGCCCCTCACG??-AT?AAAGCTGGCAACACCCGAAGCCC
GTGGCCTTA

#M83548_Aquifex_pyrophilus
GAACGCTGGCGGCGTGC-CTAACACATGCAAGTCGTGCGC--AGGCTCGCTCCCTCTG--
--GGAGCGGGTGCTGA--------------------GCGGCAAACGGGTGAGT-AACACG
TGGGTAACCTACCCCCAGGAGGGGGATAACCCCGGGAAACCG-GGGCTAATACCCCATAA
AGCCGCCCGCCACTAAGGCGAGGCGGCCAAAGGGGGCCTCTGGGCTCTGCCCAAGC-TCC
CGCCTGGGGATGGGCCCGCGGCCCATCA-GGTAGTTGGTGGGGTAACGGCCCACCAAGCC
TATGACGGGTAGCCGGCCTGAGAGGGTGGCCGGCCACAGCGGGACTGAGACACGGCCCGC
ACCCCTACGGGGGG----CAGCAGTGGGGAATC-GTGGGCAATGGGC-GAAAGCCTGACC
CCGC-GACGCCGCGTGGGGGAAGAAGCCCTGC-GGGGTG----TAAACCCCTGTCGGGGG
GGACGAAG-----GGACTGTGGGTTAATAGCCCACAGTCTTGACGGTACCCCCAG-AGGA
AGGGACGGCTAACTACGTGCCAGCAGCCGCGGTAATACGTAGGTCCCGAGCGTTGCGCGA
AGTCACTGGGCGTAAAGCGTC-CGCAGCCGG-TCGGGTAA-GCGGGATG--TCAA--AGC
CCACGGCTCAACCGTGGAATGGCATCCCGA---ACTGCCCGACTTGAGGCACGCCCG-GG
CAGGCGGAATTCCCGGGGTAGCGGTGAAATGCGTAGA-TCTCGGG-AGGAACACCGAAGG
GGAAGCCAGCCTGCTGGGGCTGTCCTGACGGTCAGGGACGAAAGCCGGGGGAGCGAACCG
GATTAGATACCCGGGTAGTCCCGGCCGTAAACCATGGGCGCTAGGGCT--------TGTC
CCTTTGGGGCAGGCTCG-CAGCTAACGCGTTAAGCGCCCCGCCTGGGGAGTACGGGCGCA
AGCCTGAAACTCAAAGGAATTGGCGGGGGCCCGCACAACCGGTGGAGCGTCTGGTTCAAT
TCGATGCTAACCGAAGAACCTTA-CCCGGGCTTGA-CATG-CCGGGGAGACTCCG--CGA
AAGC-GGAGTTGTGGAAGTCTCTGACTTC---------C-CCCCGGCACAGGTGGTGCAT
GGCCGTC-GTCAGCTCGTGTC-GTGAGATGTTGGGTT-AAGTCCC-GCAACGAGCGCAAC
CCCTGCCCCTAGTTGCT-----A---------CCCCGAGAGGGGAGCACTCTAGGGGGAC
CGCCGGCGATAAGC-CGGAGGAAGGGGGGGATGACGTCAGGTCAGTATGC-CCTTTATGC
CCGGGGCCACACAG-GCGCTACAGTGGCC--GGGACAATGGGAA-GCGACCCCGCAAGGG
GGAGCTAATCCCAG-AAACCCGGTCATGGTGCGGATTGGGGGCTGAAACTC---GCCCCC
ATGAAGCC-GGAATC-GGTAGTAA--CGGGGTATCAGCGATGTCCCCG--TGAATACGTT
CTCGGGCCTTG--CACACACCGCCCGTCACGCC-ACGGAAGTCGGTCCGGCCGGAAGTCC
CCGAGCTAA

#AB529679_Armatimonas_rosea
----------GACGAACGCTGCGGCGTGCCTAAGAAATGCA-AGTCGAACGGACAGTGGC
TT-CGGTTACTGTT-A--------------------GTGGCGAACGGTCGCGT-AACACG
TAAGAAACCTGCCTCGAAGCGGGGGACAACAGTCCGAAAGGA-CTGCTAATACCGCATGT
GGCC-----AGTCGGGGGCATCCCCGATTGTCTAAA-GATTTA----------------T
CACTTCGAGATGGTCTTGCGGCCTATCA-GCTAGTTGGTGGGGTAACGGCCTACCAAGGC
GACGACGGGTAGCTGGTCTGAGAGGACGATCAGCCGGATTGGGACTGAGATACGGCCCAG
ACTCCTACGGGGGG----CAGCAATTAGGAATC-TTGCACAATGGGC-GAAAGCCTGATG
CAGC-GACGCCGCGTGAAGGATGAAGGTTCTC-GGATCG----TAAACTTCTTTTAAGTG
GGAAGAAA-----TT-------------------------TGACGGTACCACTTG-AATA
AGCCCCGGCTAACTACGTGCCAGCAGCCGCGGTAATACGTAGGGGGCGAGCGTTGTCCGA
AGTTACTGGGCGTAAAGCGCG-CGTAGGCGG-TTTCTTAA-GTCTGGGGT-GAAA--GGT
TCAACGCTCAACGTG-AACAGTGCCTTGGAT--ACTGGGAGACTTGAGTTAGGGAGA-GG
GTAGTAGAATTCCTGGTGTAGCGGTGAAATGCGTAGA-TATCAGG-AGGAATACCAATGG
CGAAGGCAGCTACCTGGCCTATAACTGACGCTGAGGTGCGAAAGCGTGGGGAGCAAACGG
GATTAGATACCCCGGTAGTCCACGCCCTAAACGATGAGTGCTAGATGTAAGAGGT---AT
CGACCCCTCTTGTGTCG-TCGCTAACGCATTAAGCACTCCGCCTGGGGAGTACGGCCGCA
AGGTTGAAACTCAAAGGAATTGACGGGGGCCCGCACAAGCGGTGGAGCATGTGGATTAAT
TCGTCACTAACCGAAGAACCTTA-CCCAGGTTTGA-CATC-C--TAGGAACCCTGATGAA
AGTT-GGG--------GGTGCT-CGCAAGAG-------AGCCTAGAGACAGGTGTTGCAT
GGCTGTC-GTCAGCTCGTGTC-GTGAGATGTTGGGTT-AAGTCCC-GCAACGAGCGCAAC
CCTCACCGTATGTTGGCA---------------GCGTAAAGTCGGCAACTCTTACGGAAC
TGCC-CGTGCAAGC-GGGAGGAAGGTGGGGATGACGTCAAGTCGGCATGG-CCCTTACGC
CTGGGGCTTCACAC-ATGCTACAATGGGTG-GCAACAAAGGGCT-GCTAAACCGTGAGGT
CAAGCAAATCCCAA-AAATCCATCCTCAGTTCGGATTGTAGGCTGCAACTC---GCCTAC
ATGAAGCC-GGAATC-GCTAGTAA--CCGCAGGTCAGCTAAACTGCGG--TGAATACGTT
CCCGGGCCTTG--TACACACCGCCCGTCAAGTC-ACCTGAATTGTCTGCACCCGAAGCCG
GTGGCCAAA

#NR_179389_Atribacter_laminatus
GAACGCTGGCGGCGTGC-CTAACACATGCAAGTCGAACGCGAGTGTCTTTTTTCGTAA--
GAAAGGTGACACTTGA--------------------GTGGCGAACGGGTGAGT-AACACG
TGAGTAACTCACCTTCCGGTGGGGGATAACTGTCCGAAAGGG-TGGCTAATACCCCATAT
GCTCCCTGACCGC-----CGGGTCAGTGAGAAAAGTGGGCTTCGTAAGAAGC-----TCA
CACCAGAAGAGAGGCTCGCGCCCCATCA-GCTGGTTGGCGAGGTAATGGCTCACCAAGGC
AATGACGGGTAGCTGGTCTGAGAGGATGGTCAGCCACACTGGGACTGAGACACGGCCCAG
ACTCCTACGGGAGG----CAGCAGTGAGGAATT-TTGGGCAATGGGC-GAAAGCCTGACC
CAGC-GACGCCGCGTGGAGGATGAAGGCCTTC-GGGTCG----TAAACTCCTGTTCTGGG
GGAAGAAA-----ACGGGGTGCGTGAATAATTCATCCCGCTGACGGTACCCCAGG-AGAA
AGCTCCGGCTAATTACGTGCCAGCAGCCGCGGTAATACGTAAGGAGCAAGCGTTGTCCGG
ATTTACTGGGCGTAAAGAGCT-CGTAGGCGG-CCGATCAG-GTCTCGCG--TAAA--ATC
CCCCGGCTCAACCGGGGAGGGTCGCGGGAA---ACCGGCCGGCTTGAGGACAGAAAA-GG
AAAGTGGAATTCCCGGTGTAGCGGTGAAATGCGTAGA-TATCGGG-AGGAACACCAGTGG
TGAAGACGGCTTTCTGGTCTGTTGCTGACGCTGAGGAGCGAAAGCCAGGGGAGCGAACCG
GATTAGATACCCGGGTAGTCCTGGCCGTAAACGATGGATACTAGGTGTGGGAGG----TT
CGACCCCTTCCGTGCCG-CAGCTAACGCATTAAGTATCCCGCCTGGGGAGTACGGCCGCA
AGGTTGAAACTCAAAGGAATTGACGGGGGCCCGCACAAGCGGTGGAGCATGTGGTTTAAT
TCGATGCAACGCGAAGAACCTTA-CCAGGGTTTGA-CATG-CTGGTGGTAGAAGCCTGAA
AGGG-TGACGACCTTCGGTTTTCCGAG-----------GGAGCCAGCACAGGTGCTGCAT
GGTTGTC-GTCAGCTCGTGTC-GTGAGATGTTGGGTT-AAGTCCC-GCAACGAGCGCAAC
CCTTACCCTTAGTTGCGACCA------------GGTTATGCTTGAGCACTCTAAGGGGAC
TGCCGGTGACAAAC-CGGAGGAAGGTGGGGATGACGTCAAATCCGCATGG-CCCTTATGT
CCTGGGCGACACAC-GTGCTACAATGGCC--AGTACAGAGGGTT-GCGAACCCGCGAGGG
GGAGCCAATCCCAA-AAAGCTGGCCCCAGTTGGGATTGCAGGCTGCAACTC---GCCTGC
ATGAACGC-GGAATC-GCTAGTAA--TCGCGTATCAGCTACGGCGCGG--TGAATGCGTT
CCCGGGCCTTG--TACACACCGCCCGTCACACC-ACGAAAGTCGATTTTACCTGAAGTCA
CTGAGCTAA

#AB192294_Bacillus_subtilis
GAACGCTGGCGGCGTGC-CTAATACATGCAAGTCGAG---CGGACAGATGGGAGCTTG--
---CTCCCTGATGTTA--------------------GCGGCGGACGGGTGAGT-AACACG
TGGGTAACCTGCCTGTAAGACTGGGATAACTCCGGGAAACCG-GGGCTAATACCGGATGG
----TTGTCTGAACCGCATGGTTCAGACATAAAAGGTGGCTTC----GGC-------TAC
CACTTACAGATGGACCCGCGGCGCATTA-GCTAGTTGGTGAGGTGACGGCTCACCAAGGC
GACGATGCGTAGCCGACCTGAGAGGGTGATCGGCCACACTGGGACTGAGACACGGCCCAG
ACTCCTACGGGAGG----CAGCAGTAGGGAATC-TTCCGCAATGGAC-GAAAGTCTGACG
GAGC-AACGCCGCGTGAGTGATGAAGGTTTTC-GGATCG----TAAAGCTCTGTTGATAG
GGAAGAAC-----AAGTGCCGTTCAAATAGGGCGGCACCTTGACGGTACCTAACC-AGAA
AGCCACGGCTAACTACGTGCCAGCAGCCGCGGTAATACGTAGGTGGCAAGCGTTGTCCGG
AATTATTGGGCGTAAAGGGCT-CGCAGGCGG-TTTCTTAA-GTCTGATG--TGAA--AGC
CCCCGGCTCAACCGG-GGAGGGTCATTGGAA--ACTGGGGAACTTGAGTGCAGAAGA-GG
AGAGTGGAATTCCACGTGTAGCGGTGAAATGCGTAGA-GATGTGG-AGGAACACCAGTGG
CGAAGGCGACTCTCTGGTCTGTAACTGACGCTGAGGAGCGAAAGCGTGGGGAGCGAACAG
GATTAGATACCCTGGTAGTCCACGCCGTAAACGATGAGTGCTAAGTGTTAGGGG---GTT
TCCGCCCCTTAGTGCTG-CAGCTAACGCATTAAGCACTCCGCCTGGGGAGTACGGTCGCA
AGACTGAAACTCAAAGGAATTGACGGGGGCCCGCACAAGCGGTGGAGCATGTGGTTTAAT
TCGAAGCAACGCGAAGAACCTTA-CCAGGTCTTGA-CATC-CTCTGACAATCCTA-GAGA
TAGG-ACGTCCCCTTC---------GG-----------GGCAGAGTGACAGGTGGTGCAT
GGTTGTC-GTCAGCTCGTGTC-GTGAGATGTTGGGTT-AAGTCCC-GCAACGAGCGCAAC
CCTTGATCTTAGTTGCCAG---------------CATTCAGTTGGGCACTCTAAGGTGAC
TGCCGGTGACAAAC-CGGAGGAAGGTGGGGATGACGTCAAATCATCATGC-CCCTTATGA
CCTGGGCTACACAC-GTGCTACAATGGAC--AGAACAAAGGGCA-GCGAAACCGCGAGGT
TAAGCCAATCCCAC-AAATCTGTTCTCAGTTCGGATCGCAGTCTGCAACTC---GACTGC
GTGAAGCT-GGAATC-GCTAGTAA--TCGCGGATCAGC-ATGCCGCGG--TGAATACGTT
CCCGGGCCTTG--TACACACCGCCCGTCACACC-ACGAGAGTTTGTAACACCCGAAGTCG
GTGAGGTAA

#NR_042991_Balneola_vulgaris
GAACGCT-GCGGCGGGC-TTAACACATGCAAGTCGAAGGAGAAGG---TGACTGCTTG--
-CAGTC--ACTGGAGA--------------------CTGGCGGACGGGTGAGT-AACGCG
TAGCTAACCTGCCTTTAGCTGGGGGATA-CATTCCGAAAGGG-ATGCTAATACCGCATAA
---TGCAGCGGG-CCGCATGGCCACAGTTGTTAAAGGTTTC-----GACC--------GG
CTAG---AGATGGGGCTGCGTACTATTA-GTTAGTTGGTGAGGTAACGGCTCACCAAGGC
GATGATAGTTAGGGGGTCTGAGAGGATGATCCCCCACACTGGGACTGAGACACGGCCCAG
ACTCCTACGGGAGG----CAGCAGTGAGGAATC-TTGCGCAATGGGC-GAAAGCCTGACG
CAGC-CACGCCGCGTGCCGGATGAAGGCCCTATGGGTTG----TAAACGGCTTTTGAGGA
GGAAGAACGA---CTGGATTTCGA-T---CT-----GGTGTGACGGTACTCCTTG-AATA
AGCACCGGCTAACTCCGTGCCAGCAGCCGCGGTAATACGGAGGGTGCAAGCGTTGTCCGG
AATCATTGGGTGTAAAGGGTG-CGTAGGCGG-GCTATTAA-GTCTGGGG--TGAA--ATC
TTGCCGCTTAACGGT-AAAATGGCCCTGGAT--ACTGGTAGTCTTGAGTGTAGAAGA-GG
TAAGTGGAATTCGTAGTGTAGCGGTGAAATGCATAGA-TATTACG-AAGAACATCAGTGG
CGAAGGCGGCTTACTGGTCTACAACTGACGCTGAGGCACGAAAGCGTGGGGAGCGAACAG
GATTAGATACCCTGGTAGTCCACGCTGTAAACGATGCATACTAGGTGTT-------GGCC
TTTCGGGGCCAGTGCTG-CAGTTAACGCATTAAGTATGCCACCTGGGGAGTACGTCGGCA
ACGATGAAACTCAAAGGAATTGACGGGGGCCCGCACAAGCGGTGGAGCATGTGGCTTAAT
TCGATGCAACGCGAGGAACCTTA-CCTGGGCT-AAATCCA--CAACGCTACCTCTGGAAA
CAGA-GGGTTTCTTCGG--AACG-------------------TTATGGAAGGTGCTGCAT
GGCTGTC-GTCAGCTCGTGCC-GTGAGGTGTTGGGTT-AAGTCCC-GCAACGAGCGCAAC
CCCTGTAGTTAGTTACCAGCACG-------------TAATGGTGGGGACTCTAGCTAGAC
TGCCTACGCAAGTA-GTGAGGAAGGTGGGGACGACGTCAAGTCATCATGG-CCCTTACGT
CCAGGGCTGCACAC-GTGCTACAATGGAT--GGTACAGAAGGTC-GCCACTCAGCGATGA
GGAGCAAATCTT--TAAAACCATTCTCAGTTCGGATCGGAGTCTGCAACTC---GACTCC
GTGAAGTT-GGAATC-GCTAGTAA--TCGCGTATCAGCAACGACGCGG--TGAATACGTT
CCCGGGCCTTG--TACACACCGCCCGTCAAGCG-ATGGAAGTCAGGAGTACCTAATGTCG
GTGAGCCAA

#AB540021_Oligoflexus_tunisiensis
GAACGCTGGCGGCGTGC-CTAATACATGCAAGTCGAACGTGAAAGT------CCTTCG--
--------GGATGAGTAA-----------------AGTGGCGCACGGGTGAGT-AATACA
TGGG-AACATGCCCTTGAATGGGGAATAACTGTTGGAAACGA-CAGCTAATACCGCATAA
TCTCGCGAGAGTAAAGGTGGCGCCG--CAAGGGCTA-----------------------C
CGTTCAAGGATTGGCCCATGTCCCATTA-GCTAGTTGGCGGGGTAATGGCCCACCAAGGC
AACGATGGGTAACTGGTCTGAGAGGATGATCAGTCACACTGGAACTGAGACACGGTCCAG
ACTCCTACGGGAGG----CAGCAGTAGGGAATA-TTGCACAATGGGG-GAAACCCTGATG
CAGC-AACGCCGCGTGAGTGAAGAAGGCCCTT-GGGTCG----TAAAGCTCTTTAGCGAG
GGAAGAAGGTTGGCAGGGTGAACAATC-----CGGTCAGCTGACGGTACCTCGAG-AATA
AGCACCGGCTAATTTCGTGCCAGCAGCCGCGGTAATACGAAAGGTGCAAGCGTTACTCGG
AATCACTGGGCGTAAAGCGCA-CGTAGGCGG-ACTCGCAG-GTCAATTG--TGAA--ATA
CCTGGGCTCAACCCG-GGAACTGCAGTTGAA--ACCGCTTGTCTTGAATACCTGAGA-GG
GTGGGGGAATACCTGGTGGAGAAGTGAAATTCGTAGA-GATCAGG-TGGAACACCGGAGG
CGAAGGCGCCTGCCTGGCAGTGTATTGACGCTGAGGTGCGAAAGTGCGGGGAGCAAACAG
GATTAGATACCCTGGTAGTCCGCACCGTAAACGATGGATACTAGGCGTTCGGAG---AGT
TAACCCTCTGAGTGCCA-AAGTTCACACATTAAGTATCCCGCCTGGGAAGTACGGTCGCA
AGACTAAAACTCAAAGGAATTGACGGGGGCCCGCACAAGCGGTGGAGTATGTGGTTTAAT
TCGAAGCAACGCGCAGAACCTTA-CCTGGCCTTGA-CATC--GCGAGACCGG--TACAGA
GATG--TACCTTTCCCTTCGGG----------------GACTCGTGGACAGGTGCTGCAT
GGCTGTC-GTCAGCTCGTGTT-GTGAAATGTTCGGTT-AAGTCCG-GCAACGAGCGCAAC
CCCTGTTCTCAGTTACCAGCA---------------TTAAGTTGGGGACTCTGGGAAGAC
CGCCGGTGTTAAACCG-GAGGAAGGCGGGGATGACGTCAAGTCCTCATGG-CCCTTACGG
CCAGGGCTACACAC-GTACTACAATGGTA--GAAACAGACGGCT-GCAAGACCGCAAGGT
GGAGCTAATCCG-TAAAACACTATCTCAGTCCGGATTGAAGTCTGCAACTC---GACTTC
ATGAAGTT-GGAATC-GCTAGTAA--TCGCAGATCAGC-ACGCTGCGG--TGAATACGTT
CCCGGGCCTTG--TACACACCGCCCGTCACACC-ACGAAAGTGGTCTTAACCAGAAGTGA
GTGAGCCAA

#NR_041680_Caldisericum_exile
GAACGCTGGCGGCGTGCCTTAC-ACATGCAAGTCGAGCGGAGAAGATTTCCTGTGGCAAC
ACAGGAGTCTTCTT-A--------------------GCGGCAAACGGGTGAGT-AATGGA
TGAGTAACCTGCCCTGTAGACGGGGATAGCCATCCGAAAGGA-TGGGTAATACCCGATAA
TGTTGGAGGACTTCGGTTCTCCAAAGAAAGGTGGCGCAAGCTA----------------C
CGCTTCAGGATGGGCTCATCTCCTATCA-GCTAGTTGGTGAGGTAATGGCTCACCAAGGC
TATGACGGGTAGCTGGCCTGAGAGGGTGGTCAGCCACATTGGGACTGAGACACGGCCCAG
ACTCCTACGGGAGG----CAGCAGTGGGGAATC-TTGGTCAATGGGC-GAAAGCCTGAAC
CAGC-GACGCCGCGTGGAGGACGAAGGCCGAA-AGGTCG----TAAACTCCTTTTGCAAG
GGAAAAAG-----GGAGGGGTTCGAATAGGGCCCTATCCTTGATGGTACCTTGCG-AATA
AGCCCCAGCCAACTACGTGCCAGCAGCTGCGGTAAAACGTAGGGGGCGAGCGTTATCCGG
AATCACTGGGTGTAAAGGGTA-CGCAGGCGG-ACTTGTAA-GTTGGATGT-AAAA--A-C
TCAGGGCTCAACCTT-GAGCTTGCATTCAAT--ACTACAAGTCTAGAGAGCAGGAGA-GG
GGAGTGGAATTCCCGGTGTAGGGGTAAAATCCGTAGA-TATCGGG-AGGAACACCAGTGG
CGAAGGCGGCTCCCTGGCCTGTCTCTGACGCTCAGGTACGAAAGCGTGGGGAGCAAACAG
GATTAGATACCCTGGTAGTCCACGCCCTAAACGATGGGTGCTTGGTGTTGGGGG-----G
TAATTCCCTCAGTGCCG-TAGCTAACGCGTTAAGCACCCCACCTGGGGAGTACGGCCGCA
AGGTTGAAACTCAAAGGAATTGACGGGGACCCGCACAAGCAGCGAGGCATGTGGTTTAAT
TCGATGCTACACGAAGAACCTTA-CCTGGGCTTGA-CATG-CATGTGAAAGCCTGAAGAA
ACTC-GGGCCCCCATAGGGGTTACACCCTAT-------GGCACATGCACAGGTGCTGCAT
GGTTGTC-GTCAGCTCGTGTC-GTGAGATGTACGGTT-AAGTCCG-TGAACGAGCGCAAC
CCCTGCCCTTAGTTGCTAATA-----------GGCTTCGGCCTATGCACTCTAAGGGGAC
TGCCAGCGATAAGC-TGGAGGAAGGTGGGGATGACGTCAAATCCTCATGG-CCCTTATGC
CCAGGGCTACACAC-ATGCGACAATGG-TC-GGGACAATGCGTT-GCAAACCAGTAATGG
GGAGCTAATCGCAA-AAAACCGACCCCAGTACGGATTGAGGGTTGCAACTC---ACCCTC
ATGAAGCT-GGAGTT-GCTAGTAA--CCGCCGGTCAGCTATACGGCGA--TGAATACGTT
CCCGGGTCTTG--TACACACCGCCCGTCACACC-ACCCGAGTTGCGTGCACCCGAAG---
-----TGGC

#NR_028969_Caldithrix_abyssi
GAACGCTGGCGGCGTGC-CTAACACATGCAAGTCAAGGGGAAAGG-----CGGACTTC--
-GGTTTGCCGAGTATA--------------------CTGGCGGACGGGTGAGT-AACGCG
TAGGCAACCTGCCCTTATGTCTGGGATAACCTCGAGAAATCG-GGGCTAATACCGGATAA
---GGTCAATTGGCCGCATGGTTAATTGATTAAAGGTGCCGCAAGGTACT--------GC
ATAA---GGATGGGCCTGCGTTCCATTA-GCTAGATGGTAGGGTAACGGCCTACCATGGC
GACGATGGATAGCTGATCTGAGAGGATGATCAGCCACACTGGGATTGAGATACGGCCCAG
ACTCCTACGGGAGG----CAGCAGTGAGGAATA-TTGCGCAATGGGG-GCAACCCTGACG
CAGC-AACGCCGCGTGGGGGAAGA-AGCTCTATGGAGTG----TAAACCCCTGTAGGTAG
GGAAGAAAGT---CATGGCTTCGCAA---GGGGTCATGTTTGACGGTACCTACAA-AGTA
AGCTCCGGCTAACTCCGTGCCAGCAGCCGCGGTAATACGGGGGGAGCAAGCGTTGTCCGG
AATCACTGGGCGTAAAGGGCG-TGTAGGCGG-TCTGGTAA-GTCAGATG--TGAA--ATC
CCACGGCTTAACCGT-GGAATTGCATTTGAA--ACTGCCGGACTTGAGTGCGAGAGAGGG
TAG-TGGAATTCCCGGTGTAGCGGTGAAATGCGTAGA-TATCGGG-AAGAACACCAGTAG
CGAAGGCGGCTACCTGGCTCGTAACTGACGCTAAGGCGCGAAAGCGTGGGGAGCAAACAG
GATTAGATACCCTGGTAGTCCACGCCGTAAACGATGGGCACTAGGTGTTGGGGCC-GACT
TGTCGGCCTCAGTGCCG-CAGCCAACGCATTAAGTGCCCCGCCTGGGGAGTACGCTCGCA
AGGGTGAAACTCAAAGGAATTGACGGGGGCCCGCACAAGCGGTGGAGCATGTGGTTTAAT
TCGATGCAACGCGAAGAACCTTA-CCGGGGTTTGACATGC--CGATG--ACGTCACGGGA
GACC-GTGATTCCCTTCGGGGCG-------------------TCGGCACAGGTGCTGCAT
GGCTGTC-GTCAGCTCGTGTC-GTGAGATGTTGGGTT-AAGTCCC-GCAACGAGCGCAAC
CCCTGCCTCTAGTTACCATCGGT-------------TCAAGCCGGGGACTCTAGAGGGAC
TGCCGGCGATAAGC-TGGAGGAAGGTGGGGATGACGTCAAGTCCTCATGG-CCCTTACAC
CCCGGGCTACACAC-GTGCTACAATGGCC--GGTACAGCGAGTT-GCGAAACCGCGAGGT
GGAGCCAATCTC-TAAAAACCGGTCTCAGTTCGGATTGCAGTCTGCAACTC---GACTGC
ATGAAGTC-GGAATC-GCTAGTAA--TCGCGGATCAGC-ATGCCGCGG--TGAATACGTT
CCCGGGCCTTG--TACACACCGCCCGTCACGCC-ATGGAAGTCGGCAGTACCCGAAGCCC
CCGCATT--

#D89067_Chlamydia_trachomatis
GAACGCTGGCGGCGTGG-ATGAGGCATGCAAGTCGA------ACGGAGCAA-TTGTTT--
---CGACGATTGTTTA--------------------GTGGCGGAAGGGTTAGT-AATGCA
TAGATAATTTGTCCTTAACTTGGGAATAACGGTTGGAAACGG-CCGCTAATACCGAATGT
GGCGATATTTGGGCATCCGAGTAACGTTAAAGAAGGGG-ATCTTAGGACC-------TTT
CGGTTAAGGGAGAGTCTATGTGATATCA-GCTAGTTGGTGGGGTAAAGGCCTACCAAGGC
TATGACGTCTAGGCGGATTGAGAGATTGGCCGCCAACACTGGGACTGAGACACTGCCCAG
ACTCCTACGGGAGG----CTGCAGTCGAGAATC-TTTCGCAATGGAC-GGAAGTCTGACG
AAGC-GACGCCGCGTGTGTGATGAAGGCTCTA-GGGTTG----TAAAGCACTTTCGCTTG
GGAATAAG-----AGAAGACGGTTAAT-ACCCGCTGGATTTGAGCGTACCAGGTA-AAGA
AGCACCGGCTAACTCCGTGCCAGCAGCTGCGGTAATACGGAGGGTGCTAGCGTTAATCGG
ATTTATTGGGCGTAAAGGGCG-TGTAGGCGG-AAAGGTAA-GTTAGTTG--TCAA--AGA
TCGGGGCTCAACCCC-GAGTCGGCATCTAAT--ACTATTTTTCTAGAGGATAGATGG-AG
AAAAGGGAATTTCACGTGTAGCGGTGAAATGCGTAGA-TATGTGG-AAGAACACCAGTGG
CGAAGGCGCTTTTCTAATTTATACCTGACGCTAAGGCGCGAAAGCAAGGGGAGCAAACAG
GATTAGATACCCTGGTAGTCCTTGCCGTAAACGATGCATACTTGATGTGGATGG---TCT
CAACCCCATCCGTGTCG-GAGCTAACGCGTTAAGTATGCCGCCTGAGGAGTACACTCGCA
AGGGTGAAACTCAAAAGAATTGACGGGGGCCCGCACAAGCAGTGGAGCATGTGGTTTAAT
TCGATGCAACGCGAAGGACCTTA-CCTGGGTTTGA-CATG-TATATG--ACCGCG-GCAG
AAAT-GTCGTTTTCCG-------CAAG-----------GACATATACACAGGTGCTGCAT
GGCTGTC-GTCAGCTCGTGCC-GTGAGGTGTTGGGTT-AAGTCCC-GCAACGAGCGCAAC
CCTTATCGTTAGTTGCCAG-------------CACTTAGGG-TGGGAACTCTAACGAGAC
TGCCTGGGTTAACC-AGGAGGAAGGCGAGGATGACGTCAAGTCAGCATGG-CCCTTATGC
CCAGGGCGACACAC-GTGCTACAATGGCC--AGTACAGAAGGTG-GCAAGATCGCGAGAT
GGAGCAAATCCTCA--AAGCTGGCCCCAGTTCGGATTGTAGTCTGCAACTC---GACTAC
ATGAAGTC-GGAATT-GCTAGTAA--TGGCGTGTCAGCCATAACGCCG--TGAATACGTT
CCCGGGCCTTG--TACACACCGCCCGTCACATC-ATGGGAGTTGGTTTTACCTTAAGTCG
TTGACTCAA

#AJ290824_Chlorobium_limicola
------------------------------------------------------------
---------------------------------------------------GT-AACGTA
TAGGTAATCTGCCCTTTGGACTGGGATAACCTCGAGAA-TCG-AGGACAATACCAGATGW
---TGCAGCGGGACCGCATGGTCATGTTGTTAAAG---ATT-----TATC--------GC
CAAA---GGATGAGCCTATATTCCATCA-GGTAGTTGGTAGGGTAACGGCCTACCAAGCC
TACGACGGATAGCTGGTCTGAGAGGATGATCAGCCACATTGGAACTGAGACACGGTCCAG
ACTCCTACGGGAGG----CAGCAGTGAGGAATA-TTGCGCAATGGGC-GAAAGCCTGACG
CAGC-AACGCCGCGTGGATGATGAAGTTCTTC-GGAATG----TAAAATCCTTTTGCAGA
GGAAGAA-AA---TGCTGGTTTA-CC---GG-----CACT-GACGGTACTCTGCG-AATA
AGCCACGGCTAACTCTGTGCCAGCAGCCGCGGTGATACAGGGGTGGCAAGCGTTGTCCGG
ATTTACTGGGTGTAAAGGGTG-CGCAGGCGG-ACTTATAA-GTCGGGGG--TTAA--ATC
CATGTGCTTAACACA-TGCAAGGCTTCCGAT--ACTGTAGGTCTAGAGTCTCGAAGA-GG
AAGATGGAATTTCCGGTGTAACGGTGGAATGTGTAGA-TATCGGA-AAGAACACCAGTGG
CGAAGGCAGTCTTCTGGTCGAGAACTGACGCTCAGGCACGAAAGCGTGGGGAGCAAACAG
GATTAGATACCCTGGTAGTCCACGCCGTAAACGATGAATACTAGATGTTG------GTCA
TATTG--ATCAGTGTCG-CAGCTAACGCGTTAAGTATTCCACCTGGGAAGTACGCTCGCA
AGAGTGAAACTCAAAGGAATTGACGGGGGCCCGCACAAGCGGTGGATCATGTGGTTTAAT
TCGATGCAACGCGAAGAACCTTA-CCTGGGCTTGATATTG--CAGCTAA--ACTCATTGA
AAGA-TGAGGTCCTTCG-GGAAG-------------------CTGTAACAGGTGCTGCAT
GGCTGTC-GTCAGCTCGTGTC-GTGAGATGTTGGGTT-AAGTCCC-GCAACGAGCGCAAC
CCCTACAATTAGTTACTAACAGG-------------TTAAGCTGAGGACTCTAATTGAAC
TGCCTACGCAAGTA-GTGAGGAAGGAGGGGATGACGTCAAGTCCTCATGG-CCCTTACGC
CCAGGGCCACACAC-GTGATACAATGGTA--GCTACAGAGGGCA----AAGCCGCGAGGC
AGAGGAAATCCC-AAAAAAGCTATCTCAGTCCGGATCGGAGTCTGCAACTC---GACTCC
GTGAAGTT-GGAATCCGCTAAG?AAT???CAGATCAGCACGCCTGC--------------
------------------------------------------------------------
---------

#NR_043411_Chloroflexus_aurantiacus
GAACGCTGGCGGCGTGC-CTAATGCATGCAAGTCGAACR----------CAACAGGCG--
--TGCCTGGCTGC-----------------------GTGGCGAACGGCTGAGG-AACACG
TGGGTGACCTGCCCCGGAGTGGGGGATACCCCGTCGAAAGAC-GGGACAATCCC?CATAC
G------C--------------TCGACGGAGGAAAGCCGCA-----------------GG
CGCTC?GGG---GAGGTGCGGCCCATCA-GGTAGTTGGTGTGGTAACGGCGCACCAAGCC
AATGACGGGTACCCGGTCTGAGAGGACGACCGGGCAGACTGGGACTGAGACACGGCCCAG
ACTGCTACGGGAGG----CAGCAGCAAGGRAAT-TT?CCCAATGGGC-GCAAGCCTGAGG
GAGC-AACGCCGCGTGGAGGACGACGGCCCT--AGGTTG----TAAACKCCTTTCAGGTG
GGACGAT-------GC------------------------TGACGGTACCACCAG-AAGC
AGCCCCGGCTAACTCTGTGCCAGCAGCCGCGGTAAGACAGAGGGGGCAAGCGTTGTCCGG
AGTTACTGGGCGTAAAGGGCG-CGCAGGCGG-TGGGCTGC-GT-CGGCGC-TGAA--AGC
GCCTCGCTTAACGGGGCGAGG-CGCGCCGAT--ACGAGTCCACTCGAGGCAAGCAGA-GG
GTGGCGGAATTTCGGGTGGAGCGGTGAAATGCGTAGA-GATTCGG-AGGAACGCCGGTGG
GGAAGCCGGCCACCTGGGCTTTACCTGACGCTGCGGCGCGACAGCGTGGGGAGCAAACCG
GATTAGATACCCGGGTAGTCCACGCCGTAAACGATGCCGGCTCGGCGTCTGGCGCACGTT
GGTGT-GCTGGGTGCCT-TA?CT?ACGCGGTAAGCCGGCCGCCTGGGGACTACGAGCGCA
AGCTTAAAACTCAAAGGAATTGACGGGGGCCCGCACAAGCAGCGGAGCGTGTGGTTTAAT
TCGACGCAACACGAAGAACCTTA-CCCGGACTT?A-CATG-GTGCTGCATCCCCT--GGA
AAC-----A--GGGGCGCCTG?CGAGGC--------------GCACCACAGGTGCTGCAT
GGCTGTC-GTCAGCCCGTGTC-GTGAGATGTTGGGTT-?AGTCCC-GCAACGAGCGCAAC
CCGTGTCGGTAGTTAC-----------------------A--GGTG---TCTACCGAGAC
TGCC--CGTGACCGGCGGAGGAAGGCGCGGATGACGTCAAGTCAGCATGG-CCCTTACGT
CCGGGGCGACACAC-A?GCTA?AATGGCC--ACGACAATGCGTT-GCCAAGCCGCAAGGT
GGAGCTAATCTCCT-AAACGTGGTCT?AGTGCAGATCGGGGGCTGCAACT?---GCCCCC
GTGAAGGC-GGAGTT-GCTAGTAA--CCGCGTATCAGCCATGGCGCGG--TGAATACGTT
CCCGGGCCTTG--TACACACCGCCCGTCACGTC-ATGGGAGTGGCCAATGCTTGAAGTCC
GTGTGCTAA

#NR_029283_Chrysiogenes_arsenatis
GAACGCTGGCGGCGTGC-CTAACACATGCAAGTCAA-------------GGGTCATTT--
---CGGTGAC-----A--------------------CTGGCGCACGGGTGAGT-AACACG
TGGATAATCTACCTTTAAGCCTGGGACAACAGTTGGAAACGA-CTGCTAATACCGGATAC
GCACTCCGGTGGAAAGATGGTTTCGCCCA------------------------------T
TGCTTATAGATGAGTCCGCGCATGATTA-GCTAGTTGGCGGGGTAAGGGCCCACCAAGGC
GAAGATCATTAGCCGACCTGAGAGGGTGATCGGCCACACTGGGACTGAGACACGGCCCAG
ACTCCTACGGGAGA----CAGCAGTGGGGAATA-TTGCGCAATGGAC-GTAAGTCTGACG
CAGC-AACGCCGCGTGGATGATGAAGGTCTTC-GGATCG----TAAAGTCCTTTAGATGG
TGAAGAAC-----CGATGTGAGAGGAA-ATGCTCATATCCTGACGGTAGCCATAG-AATA
AGCTCCGGCTAAATCCGTGCCAGCAGCCGCGGTAATACGGGTGGAGCGAGCGTTGTCCGG
AATTATTGGGCGTAAAGGGTG-CGTAGGCGG-TTTTTTAA-GTCTGCAT--TGTA--AGT
TCAGTGCTTAACGCT-GAAATTGGTGCGGAA--ACTGGAAGACTAGAGTACTGTAGG-GG
AAAGCGGAATGTCCGGTGTAGCAGTGAAATGCGTAGA-GATCGGA-TGGAACACCGAAAG
CGAAGGCAGCTTTCTGGGCAGTAACTGACGCTGAGGCACGAAAGCGTGGGGAGCAAACAG
GATTAGATACCCTGGTAGTCCACGCCGTAAACGATGGATGCTAGATGTTGGCGA---GGT
T-ACCTTGTCAGTGTCG-GAGCTAACGCAATAAGCATCCCGCCTGGGGAGTACGGTCGCA
AGGCTGAAACTCAAAGGAATTGACGGGGGCCCGCACAAGCGGTGGAGCATGTGGTTTAAT
TCGAAGCAACGCGAAGAACCTTA-CCTGGTCTTGA-CATC-CCTTTG-CTCGGTA-TAGA
GATA-TATCTTTCCCT-----TCGGGG-----------ACAAGGGTGACAGGTGCTGCAC
GGCTGTC-GTCAGCTCGTGTC-GTGAGATGTTGGGTT-AAGTCCC-GCAACGAGCGCAAC
CCCTGCTATTAGTTGCCAT---------------CATTAAGTTGGGCACTCTAATGGGAC
AGCCGGAGT-AATC-CGGAGGAAGGTGGGGATGACGTCAAGTCATCATGG-CCCTTATGA
CCAGGGCTACACAC-GTGCTACAATGGCA--TGGACAAAGAGAA-GCAAAGCCGCGAGGT
GGAGCAAACCTCAA-AAACCATGTCTTAGTTCGGATTGCAGTCTGCAACTC---GACTGC
ATGAAGTC-GGAATC-GCTAGTAA--TCGCAGGTCAGC-ACACTGCGG--TGATTACGTT
CCCGGGCCTTG--TACACACCGCCCGTCACACC-ACGAAAGTCGGTTGTGCCAGAAGCGG
ATGACCGAA

#NR_029236_Coprothermobacter_proteolyticus
GAACGCTGGCGGCGTGC-CTAATGCATGCAAGTCGAGCGG--GCTACA-ATC--TTCG--
--GATTGTAG--CTTA--------------------GCGGCGAACGGGTGAGT-AACACG
TAGGTAATCTACCCTTGAGAGGAGGACAACCTCAGGAAACTG-AGGCTAAACCTTCATAC
GTTCACTGGTAG---GGATACT--GGTGAAGAAAGAGTT---ACCGTTGAGGT----AGC
TGCTGAAGGATGAGCCTGCGGCCCATCA-GGTAGTTGGTGAGGTAACGGCTCACCAAGCC
GAAGACGGGTAACCGGTCTGAGAGGATGTCCGGTCACACTGGGACTGAGACACGGCCCAG
ACTCCTACGGGAGG----CAGCAGCAGGGAATC-TTGGTCAATGGGC-GAAAGCCTGACC
CAGC-GACGCCGCGTGGAGGAAGAAGTCCTTC-GGGGCG----TAAACTCCTGGACTGGG
GGACGAGT-----AAGG-------------------------ACGGTACCCCAGT-AGAA
AGGGACGGCTAACTACGTGCCAGCAGCCGCGGTAAAACGTAGGTCCCGAGCGTTGTTCGG
ATTCACTGGGTGTAAAGGGCG-CGTAGGTGG-TTGTCTGT-GTCTCATG--TGAA--AAC
TCAGGGCTCAACTCTGAGATTGCGTGGGAA---ACTAGGCAGCTAGAGGACGGTAGA-GG
GGAGTGGAATTCCCGGTGTAGCGGTAAAATGCGTAGA-TATCGGG-AGGAACACCGGTGG
CGAAGGCGGCTCTCTGGGCCGATCCTGACGCTGAGGCGCGAAAGCTAGGGGAGCGAACCG
GATTAGATACCCGGGTAGTCCTAGCCGTAAACGATCCCTGCTAGGTGTTGGGGG---GTA
AAGACCCTTCAGTGCCG-AAGCCAACGCGATAAGCATCCCACCTGGGGAGTACGGCCGCA
AGGTTGAAACTCAAAGGAATTGGCGGGGGTCCGCACAAGCGGCGGAGCATGTGGTTTAAT
TCGATGCAACGCGAAGAACCTTA-CCAGGGTTTGA-CATG-CAGGTGGTAGGAAC-CTGA
AAGG-GGGACG-ACCCAACCGTAAGGG-------A--GGGAGCCAGCACAGGTGTTGCAT
GGCTGTC-GTCAGCTCGTGCC-GTGAGGTGTCGGCTT-AAGTGCC-GTAACGAGCGCAAC
CCTCATCCCTAATTGCTCCTGACA------GGTAAAAGGGTCAGAGCACAATAGGGAGAC
CGCTGGCGAAGAGC-CAGAGGAAGGGGAGGATGACGTCAAGTCAGCATGG-CCTTTATGC
CCTGGGCTACACAC-ATGCTACAATGCAG--GGTACAACGGGAA-GCGAAGCCGCGAGGT
GGAGCAAATCCCCA-AAAGCCCTGCTCAGTTCGGATCGCACGCTGAAATTC---GCGTGC
GTGAAGTC-GGAGTC-GCTAGTAA--CCGTGGATCAGCAA-GCCGCGG--TGAATACGTT
CTCGGGCCTTG--CACACACCGCCCGTCAAGCC-ACCCGAGTCGGGTTCACCAGAAGGCG
GTAACC---

#NR_026043_Deferribacter_thermophilus
GAACGCTGGCGGCGTGC-CTAACACATGCAAGTCAGGGGGAAAGC-------TGGCTT--
-CGGCCAGTGAGTACA--------------------CCGGCGGACGGGTGAGT-AACGCG
TGAGCAACCTACCCCGCAGACCGGGATAACCCATCGAAAGGT-GGGCTAATACTGGATGA
-----GCGCACGTGCTGCATGGCATGTGTGAAAAGGCAGGCATTAAGCTT--------GC
GCTGC-GGGATGGGCTCGCGTCCCATTA-GCTAGTTGGTGAGGTAACGGCTCACCAAGGC
TACGATGGGTAGCCGGCCTGAGAGGGTGGTCGGCCACATTGGGACTGAGACACGGCCCAG
ACTCCTACGGGAGG----CAGCAGTGGGGAATC-TTGCGCAATGCCG-GAAACGGTGACG
CAGC-GACGCCGCGTGGGCGAGGAAGGCCTTC-GGGTCG----TAAAGCCCTTTCAGTGG
GGAAGAA-AG---GTCCAGGCAGTAA--CTGGTTTGGATTTGACGGTACCCACAG-AAGA
AGCCCCGGCTAACTCCGTGCCAGCAGCCGCGGTAATACGGAGGGGGCGAGCGTTGTTCGG
AGTCACTGGGCGTAAAGCGCA-CGTAGGGCG-TGCGGTAA-GTCTGGGG--TCAA--AGC
CTACGGCTCAACCGT-AGTAAGGCCTCAGAT--ACTATCGTGCTAGAGTGCCGGAGA-GG
GTAGCGGAATTCCCTGTGTAGCGGTGAAATGCGTAGA-TATAGGG-AGGAACACCGGTTG
CGAAGGCGGCTACCTGGCCGGTAACTGACGCTGAGGTGCGAGAGCGTGGGGACCAAACAG
GATTAGATACCCTGGTAGTCCACGCTGTAAACGATGGGCGCTAGGTGTTGGT----GGTT
AGTAGCCATCAGTGCCG-AAGCTAACGCGTTAAGCGCCCCGCCTGGGGAGTACGGCCGCA
AGGCTGAAACTCAAAGGAATTGACGGGGGCCCGCACAAGCGGTGGAGCACGTGGTTTAAT
TCGATGCTAACCGAAGAACCTTA-CCTGGGCTTGACATCCCGGAACCTGCCAGAGATGGT
GGGG-TGCCTGGTTTTACCGGGA---GCC-------------GGGAGACAGGTGCTGCAT
GGCTGTC-GTCAGCTCGTGCC-GTGAGGTGTTGGGTT-AAGTCCC-GCAACGAGCGCAAC
CCCTACCCTTAGTTGCCATCGGT-------------T-AGGCGGGGCACTCTAAGGGGAC
TGCCCCGGATAACG-GGGAGGAAGGTGGGGATGACGTCAAGTCATCATGG-CCCTTATGC
CCAGGCCTACACAC-GTGCTACAATGGCG--CGTACAGAGGGCA-GCGAACCCGCGAGGC
TGAGCGAATCTC-AGAAAGCGCGCCTCAGTTCGGATCGCAGTCTGCAACTC---GACTGC
GTGAAGCC-GGAATC-GCTAGTAA--TCGCAGGTCAGCAAAACTGCGG--TGAATACGTT
CCCGGGCCTTG--TACACACCGCCCGTCACACC-ACGGGAGTTGGTCATACCTGAAGCCG
GTGGCCCAA

#NR_026401_Deinococcus_radiodurans
GAACGCTGGCGGCGTGC-TTAAGACATGCAAGTCGAACGCG------GT---CTT-----
-----CGGACCG---A--------------------GTGGCGCACGGGTGAGT-AACACG
TAACTGACCTACCCAGAAGTCACGAATAACTGGCCGAAAGGT-CCGCTAATACGTGATGT
GGTGATGC----------------ACCGTGGTGCATCACTAAAGATTT----------AT
CGCTTCTGGATGGGGTTGCGTTCCATCA-GCTGGTTGGTGGGGTAAAGGCCTACCAAGGC
GACGACGGATAGCCGGCCTGAGAGGGTGGCCGGCCACAGGGGCACTGAGACACGGGTCCC
ACTCCTACGGGAGG----CAGCAGTTAGGAATC-TTCCACAATGGGC-GCAAGCCTGATG
GAGC-GACGCCGCGTGAGGGATGAAGGTTTTC-GGATCG----TAAACCTCTGA-ATCTG
GGACGAAA-----G------------AGCCTTAGGGCAGATGACGGTACCA-GAG-TAAT
AGCACCGGCTAACTCCGTGCCAGCAGCCGCGGTAATACGGAGGGTGCAAGCGTTACCCGG
AATCACTGGGCGTAAAGGGCG-TGTACGCGG-AAATTTAA-GTCTGGTT--TTAA--AGA
CCGGGGCTCAACCTCGGGGATGGACTGGAT---ACTGGATTTCTTGACCTCTGGAGA-GG
TAACTGGAATTCCTGGTGTAGCGGTGGAATGCGTAGA-TACCAGG-AGGAACACCAATGG
CGAAGGCAAGTTACTGGACAGAAGGTGACGCTGAGGCGCGAAAGTGTGGGGAGCAAACCG
GATTAGATACCCGGGTAGTCCACACCCTAAACGATGTACGTTGGCTAAGCGCAG------
-GATGCTGTGCTTGGCG-AAGCTAACGCGATAAACGTACCGCCTGGGAAGTACGGCCGCA
AGGTTGAAACTCAAAGGAATTGACGGGGGCCCGCACAAGCGGTGGAGCATGTGGTTTAAT
TCGAAGCAACGCGAAGAACCTTA-CCAGGTCTTGA-CATG-CTAGGAACTTTGCA---GA
GATG-CAGAGGTGCCCTTCGGGGAAC---------------CTAGACACAGGTGCTGCAT
GGCTGTC-GTCAGCTCGTGTC-GTGAGATGTTGGGTT-AAGTCCC-GCAACGAGCGCAAC
CCTTGCCTTTAGTTGTC-------------AGC--ATTCAGTTGGACACTCTAGAGGGAC
TGCCTATGA-AAGT-AGGAGGAAGGCGGGGATGACGTCTAGTCAGCATGG-TCCTTACGT
CCTGGGCGACACAC-GTGCTACAATGGGT--AGGACAACGCGCA-GCAAACCCGCGAGGG
TAAGCGAATCGCTA-AAACCTATCCCCAGTTCAGATCGGAGTCTGCAACTC---GACTCC
GTGAAGTT-GGAATC-GCTAGTAA--TCGCGGGTCAGC-ATACCGCGG--TGAATACGTT
CCCGGGCCTTG--TACACACCGCCCGTCACACC-ATGGGAGTAGATTGCAGTTGAAAC--
---CGCCGG

#L39875_Dictyoglomus_thermophilum
GAACGCTGGCGGCGTGC-CTAAGGCATGCAAGTCGAGCGGTAGCTCCT-ATTGGTTTATG
CCGATAGGAGT-GAGA--------------------GCGGCGCACGGGTGAGT-AACACG
TAGGTAACCTACCCCAGAGAGGGGGATAACACCTCGAAAGGG-GTGCTAAACCCCCATAT
ACTTACCGAGCG---ATATGCTCAGGTAAGGAAAGAGTATAGAGGGGTAACCCTCTATGC
TGCTCTGGGATGGGCCTGCGGCCTATCA-GCTAGTTGGTGGGGTAATGGCCCACCAAGGC
TAAGACGGGTAGCCGGCCTGAGAGGGTGGTCGGCCACACTGGGACTGAGACACGGCCCAG
ACTCCTACGGGAGG----CAGCAGCCGGGAATC-TTCCGCAATGGGG-GAAACCCTGACG
GAGC-GACGCCGCGTGAGGGAAGAAGCCCTTC-GGGGTG----TAAACCTCTTTTCTCGG
GGAAGAAT-----ACTG-------------------------ACGGTACCCGAGG-AAAA
AGCCCCGGCTAACTACGTGCCAGCAGCCGCGGTAAGACGTAGGGGGCGAGCGTTGTCCGG
ATTTACTGGGCGTAAAGGGCG-TGTAGGCGG-CTTAGCAA-GTCAGATG--TGGA--AGC
CCTGAGCTCAACTCAGGGAGGTCATCTGAT---ACTGCTAAGCTAGAGGGCAGGAGA-GG
AGAGCGGAACTTCCGGTGTAGCGGTGAAATGCGTAGA-TATCGGA-AGGAACGCCGGTGG
CGAAGGCGGCTCTCTGGACTGACCCTGACGCTGAGGCGCGAAAGCTAGGGGAGCGAACGG
GATTAGATACCCCGGTAGTCCTAGCCGTAAACGATGGGCACTAGGTGTGGGGAG---TTA
GA---CTCTCCGTGCTG-CAGCTAACGCGATAAGTGCCCCGCCTGGGGAGTACGGCCGCA
AGGCTAAAACTCAAAGGAATTGACGGGGGCCCGCACAAGCGGTGGAGCGCGTGGTTTAAT
TCGATGCTAAGCGAAGAACCTTA-CCAGGGCTTGA-CATG-CAGGCTGTAAGCTCACTCG
AAAG-GGTGAGTGCCAAATAGGGGGGTTTCCCCTATTTGGAGCCTGCACAGGTGGTGCAT
GGCTGTC-GTCAGCTCGTGTC-GTGAGATGTTGGGTT-AAGTCCC-GCAACGAGCGCAAC
CCCTGCCCTTAGTTGCC-------------AGCGGGTAAAGCCGGGCACTCTAAGGGGAC
TGCCGGCGAAGAGC-CGGAGGAAGGTGGGGATGACGTCAAGTCAGTATGC-CCCTTATGC
CCTGGGCTACACAC-GCGCTACAATGGGT--GGTACAGAGGGGA-GCGAAGCCGCGAGGC
GGAGCGAATCCCTA-AA-GCCACCCCCAGTTCAGATCGCAGGCTGCAACTC---GCCTGC
GTGAAGGC-GGAATC-GCTAGTAA--CCGCAGATCAGCCACGCTGCGG--TGAATACGTT
CTCGGGCCTTG--TACACACCGCCCGTCACACC-ACGAGAGTCCACAACACCCGAAGTCA
G--------

#NR_115046_Elusimicrobium_minutum
-------------------TAACACATGCAAGTCGAACGGG-AATTTTTTGTGTAGCAAT
ACATGAAAAATTCT-A--------------------GTGGCAGACGGGTGAGT-AATACA
TAAGGAATCTACCTTGAAGTGGGGAACAACTAGTCGAAAGAT-TAGCTAATACTCCATAA
TATC-----ACTTAGTGGCATCACTTAGTGATTAAA-GATTTA----------------T
CGCTTCAAGACGATCTTATGGTCTATCA-GCTAGTTGGTAGGGTAATGGCCTACCAAGGC
GACGACGGATAGCCGGCCTGAAAGGGCGACCGGCCACAGGGGCACTGAGACACGGGCCCC
ACTCCTACGGGAGG----CAGCAGTGGGGAATT-TTGGACAATGGAC-GCAAGTCTGATC
CAGC-AACGATGCGTGGAGGATGAAGGTTTTC-GGATTG----TAAACTCCTTTTGCAGG
GGAAGAAA-----AAAA-----------------------TGACGGTACTCTGCG-AATA
AGCCACGGCTAACTACGTGCCAGCAGCCGCGGTAAGACGTAGGTGGCAAGCGTTACTCGG
AATTACTAGGCGTAAAGCGCG-CGTAGGCGG-ATTGTTAA-GTCTGTTGT-GTAA--T-C
TCTGGGCCCAACCCA-GAAACTGCAATTGAA--ACTGGCGATCTTGAGTGAGGCAGA-GG
AAATCGGAATTCCAAGTGTAGCAGTGAAATGCGTAGA-TATTTGG-AGGAACACCGGTGG
CGAAGGCGGATTTCTGGGCCTTTACTGACGCTGAAGTGCGAAAGCTAGGGGAGCAAACGG
GATTAGATACCCCGGTAGTCCTAGCCGTAAACGATGATAACTAGGTGTGGGAGGT---AT
CGACCCCTTCCGTGCCG-ACGCTAACGCATTAAGTTATCCGCCTGGGGAGTACGGCCGCA
AGGTTAAAACTCAAAGGAATTGACGGGGACCCGCACAAGAGGTGGATTATGTGGTTTAAT
TCGACGCTACGCGAAAAACCTTA-CCTGGGCTCGAACGAC-TGGTAGTAACATTTATGAA
AGTA-GAT--------GTGATT-CGCAAGAA-------AGCCAGCCG--AGGTGCTGCAT
GGTTGTC-GTCAGCTCGTGTC-GTGAGATGTTGGGTT-AAGTCCC-GCAACGAGCGCAAC
CCCTATTCTGTGTTGCC-------------------TAGCAATAGGATCTCTCAGAAGAC
TGCCGCGGATAACG-TGGAGGAAGGTGGGGATGACGTCAAATCATCATGG-CCTTTATGT
CCAGGGCTACACAC-GTAATACAATGG-CA-TAGACAGAGGGCA-GCAATATCGCGAGAT
GGAGCCAATCCCTA-AACTATGCCC-CAGTTCAGATTGCAGGCTGCAATTC---GCCTGC
ATGAAGCC-GGAATC-TCTAGTAA--TCGCAGATCAGC-ACGCTGCGG--TGAATACGTT
CCCGGGTCTTG--TACACACCGCCCGTCACACC-ACGAAAGTTAATTGCAACAGAAG---
-TGCTCAGG

#NR_042149_Fibrobacter_succinogenes
GAACGCTGGTGGCGTGT-CTTATACATGCAAGTCGAGCGAGGCA----------------
------GCAATGCCGA--------------------GCGGCGAACGGGTGAGT-AACGCG
TAAGCAATCTGCCCCATATCAGGAAATACCCGTGCCAACGCG-CGGTTAATGTCCAGGAG
AG-TGGCCCTC---CGCATGGAG--GGTTGACTAGAG--ATT----TATC--------GG
TATG---GGATGAGCTTGCGTCCGATTA-GCTAGTTGGCGGGGCAACGGCCCACCAAGGC
GACGATCGGTAGCCGGCCTGAGAGGGTGATCGGCCACATTGGGACTGAGATACGGCCCAG
ACTCCTACGGGAGG----CAGCAGTAGGGAATA-TTGCACAATGGGG-GAAACCCTGATG
CAGC-AACGCCACGTGTGGGAAGAAGCATTTC-GGTGTG----TAAACCACTGTCATGAG
GGAATAAGG-----CCCGCCTTCGGG---CG-----GGATTGAATGTACCTTGAG-AGGA
AGCACCGGCAAACTTCGTGCCAGCAGCCGCGGTAATACGAGGGGTGCAAGCGTTGTTCGG
AATTACTGGGCGTAAAGGGAG-CGTAGGCGG-AGATTCAA-GCGGATTG--TACA--ATC
CCGGGGCCCAACCCC-GGCTCTGCAGTCCGA--ACTGGATCTCTTGGATAGTTCAGG-GG
CAGGCGGAATTCCTGGTGTAGCGGTGGAATGCGTAGA-GATCAGG-AAGAACACCGATGG
CGAAGGCAGCCTGCTGGGGACTTATCGACGCTGAGGCTCGAAAGTGCGGGTAGCAAACAG
GATTAGATACCCTGGTAGTCCGCACCGTAAACAATGCATACTGGGTGTCCGGGG--GT--
---TCCCCCGGGTACCG-TAGCCAACGCGTTAAGTATGCCGCCTGGGGAGTACGTACGCA
AGTATGAAACTCAAAGGAATTGACGGGGGCCCGCACAAGCGGTGGAGCATGTGGTTTAAT
TCGAAGCAACGCGCAGAACCTTA-CCAGGGTTTGA-CATG--GG-AACGCCGCGGCGAGA
GATC-GCCGTTTTGCAGCAATGCAACGTT-------------CCGC-ACAGGTGCTGCAT
GGCTGTC-GTCAGCTCGTGTC-GTGAGATGTTGGGTT-AAGTCCC-GCAACGAGCGCAAC
CCACGTTTCCAGTTGCCACCC-G-------------CAAGG--GGGCCCTCTGGAGAGAC
TGCCGGGGACAACC-CGGAGGAAGGTGTGGATGACGTCAAGTCCTCATGG-CCCTTACAT
CCTGGGCTACACAC-GTGCTACAATGGTC--GGTACAATGGGTC-GCAACGCCGCGAGGC
GGAGCCAATCCT-C-AAAGCCGTCCTCAGTTCGGATCGGAGTCTGCAACTC---GACTCC
GTGAAGCT-GGAATC-GCTAGTAA--TCGTGGGTCAGC-ACACCACGG--TGAATACGTT
CCCGGGCCTTG--TACACACCGCCCGTCAAGCC-ATGGGAGAAGGGAGTGCTCTAAGTCG
-TGCAAGCG

#NR_074412_Fusobacterium_nucleatum
GAACGCTGACAGAATGC-TTAACACATGCAAGTCTA----CTTGAATTTGGGTTTTTT--
---AACTTCGATTTGG--------------------GTGGCGGACGGGTGAGT-AACGCG
TAAAGAACTTGCCTCACAGCTAGGGACAACATTTGGAAACGA-ATGCTAATACCTAATAT
---TATGATTATAGGGCATCCTAGAATTATGAAAGCTATATG------------------
CGCTGTGAGAGAGCTTTGCGTCCCATTA-GCTAGTTGGAGAGGTAACGGCTCACCAAGGC
GATGATGGGTAGCCGGCCTGAGAGGGTGAACGGCCACAAGGGGACTGAGACACGGCCCTT
ACTCCTACGGGAGG----CAGCAGTGGGGAATA-TTGGACAATGGACCGAGAGTCTGATC
CAGC-AATTCTGTGTGCACGATGACGTTTTTC-GGAATG----TAAAGTGCTTTCAGTTG
GGAAGAAA-----AAA------------ATGACGGTACC--AACAG----------AAGA
AGTGACGGCTAAATACGTGCCAGCAGCCGCGGTAATACGTATGTCACGAGCGTTATCCGG
ATTTATTGGGCGTAAAGCGCG-TCTAGGTGG-TTATGTAA-GTCTGATG--TGAA--AAT
GCAGGGCTCAACTCT--GTATTGCGTTGGAA--ACTGTGTAACTAGAGTACTGGAGA-GG
TAAGCGGAACTACAAGTGTAGAGGTGAAATTCGTAGA-TATTTGT-AGGAATGCCGATGG
GGAAGCCAGCTTACTGGACAGATACTGACGCTGAAGCGCGAAAGCGTGGGTAGCAAACAG
GATTAGATACCCTGGTAGTCCACGCCGTAAACGATGATTACTAGGTGTTGGGGG---TC-
---GAACCTCAGCGCCC-AAGCAAACGCGATAAGTAATCCGCCTGGGGAGTACGTACGCA
AGTATGAAACTCAAAGGAATTGACGGGGACCCGCACAAGCGGTGGAGCATGTGGTTTAAT
TCGACGCAACGCGAGGAACCTTA-CCAGCGTTTGA-CATC-TTAGG--AATGAGA-CAGA
GATG-TTTCAGTGTCC--CTTCGGGGA-----------AACCTAAAGACAGGTGGTGCAT
GGCTGTC-GTCAGCTCGTGTC-GTGAGATGTTGGGTT-AAGTCCC-GCAACGAGCGCAAC
CCCTTTCGTATGTTACCAT---------------CATTAAGTTGGGGACTCATGCGATAC
TGCCTACGATGAGT-AGGAGGAAGGTGGGGATGACGTCAAGTCATCATGC-CCCTTATAC
GCTGGGCTACACAC-GTGCTACAATGGGT--AGAACAGAGAGTT-GCAAAGCCGTGAGGT
GGAGCTAATCTCAGAAAA-CTATTCTTAGTTCGGATTGTACTCTGCAACTC---GAGTAC
ATGAAGTT-GGAATC-GCTAGTAA--TCGCGAATCAGCAATGTCGCGG--TGAATACGTT
CTCGGGTCTTG--TACACACCGCCCGTCACACC-ACGAGAGTTGGTTGCACCTGAAGTAG
CAGGCCTAA

#AB072735_Gemmatimonas_aurantiaca
GAACGCTGGCGGCGTGC-TTAACACATGCAAGTCACGGGGGCCC----------------
------GCAAGGGTAA--------------------CCGGCGAACGGGTGCGT-AACACG
TGAACAATCTGCCTAGATGTGGGGGATAGCCGGCCCAACGGC-CGGGTAATACCGCATAC
-----GCTCTT---CGGGTGGCATCACTTGAAGAGGA--AAC----CTCC--------GG
GGCATCTAGAGGAGTTCGCGGCCTATCA-GCTAGTTGGTGGGGTAACGGCCTACCAAGGC
AATGACGGGTAGCTGGTCTGAGAGGATGGCCAGCCACATTGGGACTGAGATACGGCCCAG
ACTCCTACGGGAGG----CAGCAGTGGGGAATA-TTGCGCAATGGCC-GAAAGGCTGACG
CAGC-GACGCCGCGTGGGGGATGAAGCATTTC-GGTGTG----TAAACCCCTGTTGCCCG
GGACGAACA-----AGCGATTTTGAT---CG-----CT-CTGACGGTACCGGGTG-AGGA
AGCACCGGCTAACTCCGTGCCAGCAGCCGCGGTAATACGGAGGGTGCGAGCGTTGTCCGG
AATCACTGGGCGTAAAGGGCG-CGTAGGCGG-TCTGCTAA-GCGTGTGG--TGAA--AGC
TCGGGGCTCAACCCC-GAGTCTGCCATGCGA--ACTGGTGGACTAGAGCACTGTAGA-GG
CAGGTGGAATTCCGGGTGTAGCGGTGGAATGCGTAGA-GATCCGG-AAGAACACCAGTGG
CGAAGGCGGCCTGCTGGGCAGTAGCTGACGCTGAGGCGCGATAGCGTGGGGAGCAAACAG
GATTAGATACCCTGGTAGTCCACGCCGTAAACGATGGGGACTAGGTGCTTGGGG--GAG-
CGACCCCTCGAGTGCCG-GCGCTAACGCATTAAGTCCCCCGCCTGGGGAGTACGACCGCA
AGGTTGAAACTCAAAGGAATTGACGGGGGCCCGCACAAGCGGTGGAGCATGTGGTTTAAT
TCGACGCAACGCGAAGAACCTTA-CCCAGGCTTGA-CATG--TACGAGAAAGCCTCTGGA
AACA-GGGGCCCCTCTTCGGAGC----TC-------------GTGC-ACAGGTGCTGCAT
GGCTGTC-GTCAGCTCGTGTC-GTGAGATGTTGGGTT-AAGTCCC-GCAACGAGCGCAAC
CCTTGCCCTTAGTTACCAGCGAG-------------TAAAGTCGGGGACTCTAGGGGGAC
TGCCGGTGCCAAAC-CGGAGGAAGGTGGGGACGACGTCAAGTCATCATGG-TCCTTACGT
CTGGGGCTACACAC-GTGCTACAATGGCC--GGTACAGAGGGCT-GCGAAAGAGCAATCT
GGAGCCAATCCC-T-AAAGCCGGCCTCAGTTCGGATTGTCGTCTGCAACTC---GACGGC
ATGAAGCT-GGAATC-GCTAGTAA--TCGCGGATCAGCGACGCCGCGG--TGAATACGTT
CCCGGGCCTTG--TACACACCGCCCGTCACGCC-ATGGAAGCTGTGAGCGCCCGAAGTCG
GTGCAGGAA

#AB478415_Ignavibacterium_album
GAACGCTGGCGGCGTGC-TTAACACATGCAAGTCTACGAGAAAGG-------GGTAGC--
-AATATCCCGAGTAAA--------------------GTGGCGCACGGGTGAGT-AACACG
TAAGTAATCTACCTTTAGGTTCGGAATAACTCCGAGAAATCG-GTGCTAATACCGGATGA
---TGCAGCGGATCCACATGGATATGTTGTTAAAGTCTATA-----AGAC--------GC
CTGA---AGATGAGCTTGCGGCCGATTA-GCTAGTTGGTGGGGTAACGGCCTACCAAGGC
GACGATCGGTAGCTGGTCTGAGAGGATGATCAGCCACACTGGAACTGAGACACGGTCCAG
ACTCCTACGGGAGG----CAGCAGTGAGGAATA-TTGGGCAATGCCC-GCAAGGGTGACC
CAGC-AACGCCGCGTGGAGGATGAAGGTCGTA-AGATTG----TAAACTCCTGTTAGAGG
GGACGAATAA---TCCCGATAGAATC---GG-----GACTTGACTGTACCCTCAG-AGAA
AGCCCCGGCTAACTACGTGCCAGCAGCCGCGGTAATACGTAGGGGGCAAGCGTTGTCCGG
ATTCACTGGGTGTAAAGGGCG-CGCAGGCGG-GTTAGCAA-GTCAGAGG--TGAA--ATC
CTACAGCTTAACTGT-AGAACTGCCTTTGAA--ACTGTTAATCTTGAGTGCGGAAGA-GA
GAGACGGAATTCCAGGTGTAGCGGTGAAATGCGTAGA-TATCTGG-AAGAACACCAGTTG
CGAAGGCGGTCTCTTGGTCCGTTACTGACGCTCAGGCGCGAAAGCGTGGGGAGCAAACAG
GATTAGATACCCTGGTAGTCCACGCCCTAAACGATGAATACTAGGTGTTG------GTCC
CACTGGGATCAGTGCCG-CAGCTAACGCATTAAGTATTCCACCTGGGGAGTACGATCGCA
AGGTTGAAACTCAAAGGAATTGACGGGGGCCCGCACAAGCAGTGGAGCATGTGGTTTAAT
TCGATGCAACGCGAAGAACCTTA-CCTAGGCTTGAAAG-G--CAGATGACAGGGTATGAA
AGTA-CCCCTCCCTTCG-GGGCA-------------------TCTGTACAGGTGCTGCAT
GGCTGTC-GTCAGCTCGTGCC-GTGAGGTGTTGGGTT-AAGTCCC-GCAACGAGCGCAAC
CCCTACCATTAGTTGCCACCAGG-------------TTATGCTGAGCACTCTAATGGGAC
TGCCTACGCAAGTA-GTGAGGAAGGTGGGGATGACGTCAAGTCCGCATGG-CCCTTACGC
CTAGGGCTACACAC-GTGCTACAATGGAT--GCTACAATGGGCA-GCAAGACCGCGAGGT
TAAGCCAATCCC-TTAAAAGCATCCCCAGTTCGGATTGGAGTCTGAAACCC---GACTCC
ATGAAGTT-GGAATT-GCTAGTAA--TCGCGGATCAGCACGCC-GCGG--TGAATACGTT
CCCGGGCCTTG--TACACACCGCCCGTCAAGCC-ATGGAAGCCGGGGGTACCCGAAGCCA
GTATTCTAA

#AY390428_Lentisphaera_araneosa
GAATGCTGGCGGCATGG-ATTAGGCATGCAAGTTGA------ACGAGAAAT-TCACTT--
---CGGTGAATGGAAA--------------------GTGGCGAAAGGGTGAGT-AACGCG
TGAATAATCTGCCCCTAAGTTTGGAACAACAGTTGGAAACGA-CTGCTAATACCGGATGT
GAC--TATTAAGACGC-------ATGTT-------TTG-ATATTTAAAGG-------TTA
CGCTTAGGGATGAGTTCGCGTGCCATTATGCTAGTTGGTAAGGTAACGGCTTACCAAGGC
TATGACGGCTAGGTGGTCTGAGAGGACGATCACCCACACTGGGACTGAGACACTGCCCAG
ACTCCTGCGGGAGG----CTGCAGTCGAGAATC-TTCCGCAATGCGC-GAAAGCGTGACG
GAGC-AATGCCGCGTGATCGAAGACGGCCTTC-GGGTTG----TAAAGATCTGTCAGGGG
GGAA-AAA-----CGATGATGGT-----ACCC----------------CCAG----AGGA
AGCCACGGCTAACTACGTGCCAGCAGCCGCGGTAATACGTAGGTGGCGAGCATTATTCGG
AATTACTGGGCGTAAAGGGTC-CGCAGGTGG-TTTACTAA-GTCAGATG--TGAA--ATT
TCAGTGCTTAACACT-GAACCTGCATTTGAA--ACTGGTAGACTAGAGTATGTGAGA-GG
TAAGCGGAATTTGTGGTGTAGCGGTGGAATGCGTAGA-TATCACA-AGGAAGACCAAAGG
CGAAGGCAGCTTACTGGCACAATACTGACACTCATGGACGAAGGCTAAGGTAGCGAAAAG
GATTAGATACCCTTGTAGTCTTAGCAGTAAACGTTGTACACTCGATGTTGGTCT---GGT
TAGTCGGATCAGTGTCT-AAGCTAACGCGATAAGTGTACCGCCTGGGAAGTACGGTCGCA
AGACTAAAACTCAAAGGAATTGACGGGGGCCCGCACAAGCGGTGGAGCATGTGGCTTAAT
TCGAGGCAACGCGAAGAACCTTA-CCCGGGTTTGA-CAT--TGAGCG--ACGTTC-GGTG
AAAG-TCGAATTCCCT-------TCGG-----------GGCGCAAAAACAGGTGCTGCAT
GGCTGTC-GTCAGCTCGTGCT-GTGAAGTGTTCGGTT-AAGTCCG-GCAACGAGCGCAAC
CCATATCCTTACTTGCTAA-------------CAGGTAATGCTGAGAACCTTAAGGAGAC
TGCCCGTGTTAAGC-GGGAGGAAGGTGTGGACGACGTCAAGTCAGTATGG-CCCTTACAC
CCGGGGCTGCACACCGTGCTACAATGGCC--GGTACAAAGGGCA-GCGACATAGTGATAT
GGAGCGAATCCCCA--AAACCGGTCTCAGTACGGATTGGAGTCTGCAACTC---GACTCC
ATGAAGAT-GGAATC-GCTAGTAA--ATGGGCATCAGCTACGGCTCAT--TGAATACGTT
CCCGGGCCTTG--TACACACCGCCCGTCACATC-ATGGGAGCTGAGTTCACCCGAAGTCG
TTGCGCCAA

#NR_074703_Mycoplasma_mycoides
AAACGCTGGCGGCATGC-CTAATACATGCAAGTC---------GAACGGAGGTGCTTG--
---CACCTCA--------------------------GTGGCGAACGGGTGAGT-AACACG
TATCTAACCTACCTCATAGCGGGGGATAACTTTTGGAAACGA-AAGATAATACCGCATGT
AGATCTTATTATCGCATGAGAAAAGATCAAAAGAACCGTTTGG---------------TT
CACTATGAGATGGGGATGCGGCGTATTA-GCTAGTAGGTGAGATAATAGCCCACCTAGGC
GATGATACGTAGCCGAACTGAGAGGTTGATCGGCCACATTGGGACTGAGATACGGCCCAG
ACTCCTACGGGAGG----CAGCAGTAGGGAATT-TTTCACAATGGAC-GAAAGTCTGATG
AAGC-AATGCCGCGTGAGTGATGACGGCCTTC-GGGTTG----TAAATCTCTGTTGTAAG
GGAAGAAA-----AAATAAAGTAGGAA-ATGACTTTATCTTGACAGTACCTTACC-AGAA
AGCCACGGCTAACTATGTGCCAGCAGCCGCGGTAATACATAGGTGGCAAGCGTTATCCGG
ATTTATTGGGCGTATAGGGTG-CGTAGGCGG-TTTTGCAA-GTTTGAGG--TTAA--AGT
CCGGAGCTCAACTCC--GGTTCGCCTTGAAA--ACTGTATTACTAGAATGCAAGAGA-GG
TAAGCGGAATTCCATGTGTAGCGGTGAAATGCGTAGA-TATATGG-AAGAACACCTGTGG
CGAAAGCGGCTTACTGGCTTGTTATTGACGCTGAGGCACGAAAGCGTGGGGAGCAAATAG
GATTAGATACCCTAGTAGTCCACGCCGTAAACGATGAGTACTAAGTGTTGGGG-------
----AAACTCAGCGCTG-CAGCTAACGCATTAAGTACTCCGCCTGAGTAGTATGCTCGCA
AGAGTGAAACTCAAAGGAATTGACGGGGACCCGCACAAGTGGTGGAGCATGTGGTTTAAT
TCGAAGCAACACGAAGAACCTTA-CCAGGGCTTGA-CATC-CAGTGC-AAAGCTA-TAGA
GATA-TAGTAG-----------AGGTT-----------AACATTGAGACAGGTGGTGCAT
GGTTGTC-GTCAGTTCGTGCC-GTAAGGTGTTGGGTT-AAGTCCC-GCAACGAACGCAAC
CCTTGTCGCTAGTTACTAA---------------CATTAAGTTGAGAACTCTAACGAGAC
TGCTAGTG-TAAGC-TAGAGGAAGGTGGGGATGACGTCAAATCATCATGC-CCCTTATGT
CCTGGGCTACACAC-GTGCTACAATGGCT--GGTACAAAGAGTT-GCAATCCTGTGAAGG
GGAGCTAATCTCAAAAAAACCAGTCTCAGTTCGGATTGAAGTCTGCAACTC---GACTTC
ATGAAGCC-GGAATC-ACTAGTAA--TCGCGAATCAGCTATGTCGCGG--TGAATACGTT
CTCGGGTCTTG--TACACACCGCCCGTCACACC-ATGAGAGTTGGTAATACCAGAAGTAG
GTAGCTTAA

#NR_104821_Nitrospina_gracilis
GAACGCTGGCGGCGTGC-CTAACACATGCAAGTCGAACGAGAAAG------TTCCTTC--
-----GGGAATGAGTAA------------------AGTGGCGCGAGGGTGAGT-AACACG
TGAATAATCTGCCTTTGAGATTGGGATAACCTGACGAAAGTT-AGGCTAATACCGAATAA
GACCACGTCTCATAAGAGATGCGGTAAAAGGAGTCTCAAAC-----------------TC
CACTCAAAGATGAGTTCGCGGACCATTA-GCTAGTTGGTGAGATAAAAGCTCACCAAGGC
TACGATGGTTAGCCGGCCTGAGAGGGTGATCGGCCACACTGGAACTGAGACACGGTCCAG
ACTCCTACGGGAGG----CAGCAGTGGGGGATT-TTGCGCAATGGGC-GAAAGCCTGACG
CAGC-AACGCCGCGTGAGCGATGAAGGCCTTC-GGGTCG----TAAAGCTCTGTCGGGTG
GGAAGAACAC----------------------------AATGACGGTACCACCAA-AGGA
AGCCCCGGCTAACTCCGTGCCAGCAGCCGCGGTAACACGGAGGGGGCGAGCGTTGTTCGG
AATCATTGGGCGTAAAGCGTA-TGTAGGTGG-CCGGATAA-GTCAGACG--TGTA--AGC
CCACGGCTCAACCGT-GGAATTGCGTTTGAA--ACTATTCGGCTTGAGTGCAGGAGA-GG
AAAGCGGAATTTCCAGTGTAGCGGTGAAATGCGTTGA-TATTGGG-AAGAACACCAGTGG
CGAAGGCGGCTTTCTGGCCTGCAACTGACACTGAGATACGAAAGCCAGGGGAGCGAACGG
GATTAGATACCCCGGTAGTCCTGGCTGTAAACGATGGGCACTAGGTGTAGGAGG---TGT
TGATCCCTTCTGTGCCG-CAGCTAACGCATTAAGTGCCCCGCCTGGGGAGTACGGTCGCA
AGGCTGAAACTCAAAGGAATTGACGGGGGCCCGCACAAGCGGTGGAGCATGTGGTTTAAT
TCGACGCAACGCGAAGAACCTTA-CCTGGATTTGA-CTTG---CTTGGGACCGCCTTGGA
AACA-AGGTTTCCCTTCGGGGCC-------------------CTTGCACAGGTGCTGCAT
GGCTGTC-GTCAGCTCGTGTC-GTGAGATGTTGGGTT-AAGTTCC-GCAACGAGCGCAAC
CCCTACCTTTAGTTGCCAGCGGG-------------TAATGCCGGGAACTCTAAAGGAAC
TGTCGGTGATAAAC-CGGAGGAAGGTGGGGATGACGTCAAGTCCTCATGG-CCTTTATGT
CCAGGGCTACACAC-GTGCTACAATGGCC--GGTACAAAGAGTT-GCAATACCGCGAGGT
GGAGCTAATCTC-AAAAAGCCGGTCTCAGTTCGGATTGGAGTCTGCAACTC---GACTCC
ATGAAGCT-GGAATC-GCTAGTAA--TCGTGGATCAGC-ATGCCACGG--TGAATACGTT
CCCGGGCCTTG--TACACACCGCCCGTCACACC-ATGAAAGCCGACTGTACCAGAAGTCA
CGATGCTAA

#HQ686084_Nitrospira_marina
GAACGCTGGCGGCGCGC-CTAACACATGCAAGTCGAACGA---GAATCCG------GGGC
AACCCGGTAGTAAAGT----------------------GGCAAACGGGTGAGG-AACACA
TGGGTAACCTGCCCTTGAGAAGGGAATAACCCGCCGAAAGGT-GAGCTAATACCCTATAC
G-CTATCAT-TTTTACGAAAAAGATAGGAAAGCCAGGT--------CGAG---GATCTGG
CACTCAAGGAGGGGCTCATGTCCTATCA-GCTTGTTGGTGGGGTAACGGCCTACCAAGGC
TACGACGGGTAGCTGGTCTGAGAGGATGATCAGCCACACTGGCACTGAGATACGGGCCAG
ACTCCTACGGGAGG----CAGCAGTGAGGAATA-TTGCGCAATG-GGCGAAAGCCTGACG
CAGC-GACGCCGCGTGGGGGATGAAGGTTTTC-GGATTG----TAAACCCCTTTCATGAG
GAAAGATAA--------AGTGGGTAACCACT--------CAGACGGTACCTCAAG-AAGA
AGCCACGGCTAACTTCGTGCCAGCAGCCGCGGTAATACGAAGGTGGCAAGCGTTGTTCGG
ATTTACTGGGCGTAAAGAGCA-CGTAGGCGG-TTGGGAAA-GCCTTTTG--GGAA--ATC
TCCCGGCTTAACCGG-GAAAGGTCGAGAGGA--ACTATTCAGCTAGAGGACGGGAGA-GG
AGCGCGGAATTCCCGGTGTAGCGGTGAAATGCGTAGA-TATCGGG-AAGAAGGCCGGTGG
CGAAGACGGCGCTCTGGAACGTACCTGACGCTGAGGTGCGAAAGCGTGGGGAGCAAACAG
GATTAGATACCCTGGTAGTCCACGCCCTAAACGATGGGTACTAAGTGTCGGCGG------
-TTTACCGTCGGTGCCG-CAGCTAACGCAGTAAGTACCCCGCCTGGG-AGTACGGCCGCA
AGGTTGAAACTCAAAGGAATTGACGGGGGCCCGCACAAGCGGTGGAGCATGTGGTTTAAT
TCGACGCAACGCGAAGAACCTTA-CCCAGGTTGGA-CATGCTCGTGGTACGAACCTGAAA
GGGT-GAGGACC---TCGAAAGG---------------GGAGCGAGCTCAGGCGCTGCAT
GGCTGTC-GTCAGCTCGTGCC-GTGAGGTGTTGGGTT-AAGCCCC-GCAACGAGCGTAAC
CCCTGTCTTCAGTTGCCATCG-------------GGTCATGCCGAGCACTCTGAAGAGAC
TGCCCAGGATAACG-GGGAGGAAGGTGGGGATGACGTCAAGTCAGCATGG-CCTTTATGC
CTGGGGCTACACAC-GTGCTACAATGACC--GGTACAGAGGGTT-GCAATCCCGCAAGGG
GGAGCCAATCTC-AAAAAACCGGCCTCAGTTCAGATTGGGGTCTGCAACTC---GACCCC
ATGAAGGT-GGAATC-GCTAGTAA--TCGCGGATCAGC-ACGCCGCGG--TGAATACGTT
CCCGGGCCTTG--TACACACCGCCCGTCACACC-ACGAAAGTCAGCTGTACCAGAAGTCA
CTGGCGCCA

#NR_029282_Rhodothermus_marinus
GAACGCTGGCGGCGGGC-CTAACACATGCAAGTCGTACGCGGGTT------CTCCTTT--
-CGGGAGAACTGCCGA--------------------GTGGCGAACGGGTGCGT-AACGCG
TAGGTAACCTGCCCTCGAGTGGGGGATAACTCCGGGAAACCG-GGGCTAATACCGCATAT
---TGTCCCGGGACCGCATGGCTCCGGGATGAAAGCCCTCT-----GGGC--------GC
TCGA---GGATGGGCCTGCGTCGGATTA-GCTAGTTGGTGGGGTAACGGCCCACCAAGGC
GACGATCCGTAGCTGGTCTGAGAGGACGACCAGCCACACTGGCACTGAGACACGGGCCAG
ACTCCTACGGGAGG----CAGCAGTGGGGAATC-TTGGGCAATGGGC-GAAAGCCTGACC
CAGC-CACGCCGCGTGGAGGATGA-AGCTCTTCGGGGTG----TAAACTCCTTTTCTGGG
GGAAGAAATC---CCGGCTCTGGT-----CG-----GGACTGACGGTACCCCAGG-AATA
AGCGCCGGCTAACTCCGTGCCAGCAGCCGCGGTAATACGGAGGGCGCAAGCGTTGCCCGG
AATCACTGGGTGTAAAGGGTG-CGTAGGCGG-GGCTGTAA-GTCAGAGG--TGAA--AGC
CTCCGGCTCAACCGG-AGAATTGCCTCTGAT--ACTGCAGCTCTTGAGTCCCGGAGA-GG
CCGCTGGAATTCCTGGTGTAGCGGTGAAATGCGTAGA-TATCAGG-AGGAACACCGGAGG
CGAAGGCGGGCGGCTGGACGGGGACTGACGCTGAGGCACGAAAGCGTGGGGAGCAAACAG
GATTAGATACCCTGGTAGTCCACGCCGTAAACGATGGATGCTCGGCGTTGC-----CGCC
TTCGGGCGGCAGTGCCT-AAGCTAACGCGGTAAGCATCCCACCTGGGGAGTACGGCCGCA
AGGTTGAAACTCAAAGGAATTGACGGGGGCCCGCACAAGCGGTGGAGCATGTGGCTTAAT
TCGATGCTACGCGAGGAACCTTA-CCTGGGCTCGAACACC--ACCGG--ACAGCCCCCGA
AAGG-GGGTCTCCCGCAAGGGCT-------------------GGTGGTGAGGTGCTGCAT
GGCTGTC-GTCAGCTCGTGCC-GTGAGGTGTTGGGTT-AAGTCCC-GCAACGAGCGCAAC
CCCTACCGCCAGTTACCAGCGGG-------------TAATGCCGGGGACTCTGGCGGGAC
TGCCTGCGCAAGCA-G-GAGGAAGGTGGGGATGACGTCAAGTCATCATGG-CCCTTACGC
CCAGGGCTGCACAC-GTGCTACAATGGCC--GGTACAATGGGCA-GCCACCCCGCGAGGG
GGAGCGAATCCC--TAAAGCCGGTCTCAGTTCGGATTGGAGTCTGCAACTC---GACTCC
ATGAAGCC-GGAATC-GCTAGTAA--TCGCGCATCAGCTACGGCGCGG--TGAATACGTT
CCCGGGCCTTG--TACACACCGCCCGTCAACCC-ATGGGAGCCGGGGGCGCCCGAAGTCC
GTGACCCAA

#NR_117123_Spirochaeta_thermophila
GAACGCTGGCGGCGCGT-CTTAGGCATGCAAGTCGAGCGGTAGGG-------TGGTGC--
-TTGCACCACCTGAGA--------------------GCGGCGGACGGGTGAGT-AACACG
TAGGTGACCTATCCTCAGGTTGGGGATAGCCCGTGGAAACAC-GGGGTAATACCGGATGG
-----CCTCTTATGGCTGTGGCTATAGGAGGAAAGGCCCG-ATAAGGGTC--------GC
-CTG--AGGAGGGGCCTGCGGCCCATTA-GCTAGTTGGTAGGGTAACGGCCTACCAAGGC
GACGATGGGTAGGGGGTCTGAGAGGATGGCCCCCCACACTGGGACTGAGACACGGCCCAG
ACTCCTACGGGAGG----CAGCAGCCAAGAATC-TTCCGCAATGGGC-GAAAGCCTGACG
GAGC-GACGCCGCGTGGGGGAAGAAGGCCGGA-AGGTTG----TAAACCCCTTTTCCCAG
GGAAGAATAA---GGGCGGGAGGTAATGCCCGTCTGA---TGACGTTACCTGGGG-AATA
AGCCCCGGCTAACTACGTGCCAGCAGCCGCGGTAATACGTAGGGGGCGAGCGTTGTTCGG
AATTACTGGGCGTAAAGGGGG-CGCAGGCGG-TCTGGCAA-GTCTGGTG--TAAA--AGG
CTACGGCTCAACCGT-AGTGTG-CACCGGAA--ACTGCTGGGCTGGAGTCCCGGAGG-GG
GAGCTGGAATTCCCGGTGTAGGGGTGAAATCTGTAGA-TATCGGG-AGGAACGCCGGAGG
CGAAGGCGAGCTCCTGGCCGGAGACTGACGCTGAGGCCCGAAAGCGTGGGGAGCGAACAG
GATTAGATACCCTGGTAGTCCACGCCGTAAACGATGTGCACTAGGCGTTGGG----CCTT
GGAGGC--TCGGTGCCG-AAGCTAACGCGTTAAGTGCACCGCCTGGGGAGTATGCCGGCA
ACGGTGAAACTCAAAGGAATTGACGGGGGCCCGCACAAGCGGTGGAGCATGTGGTTTAAT
TCGATGATACGCGAGGAACCTTA-CCAGGGCTTGACATCT----ACCGGGCGGCTGCAGA
GATG-CAGCTT-CCCCGCGAGGG---GCT-------------GGTAGACAGGTGCTGCAT
GGCTGTC-GTCAGCTCGTGCC-GTGAGGTGTTGGGTT-AAGTCCC-GCAACGAGCGCAAC
CCCTGCCGTCTGTTGCCATCGGG-------------TGAAGCCGGGCACTCAGGCGGGAC
TGCCGGTGACAAAC-CGGAGGAAGGTGGGGATGACGTCAAGTCATCATGG-CCCTGATGC
CCTGGGCTACACAC-GTGCTACAATGGCC--GGTACAGAGGGAG-GCGAAGCCGCGAGGC
GGAGCAAATCCC-AGAAAGCCGGTCTCAGTACGGATTGGAGTCTGAAACCC---GACTCC
ATGAAGGT-GGAATC-GCTAGTAA--TCGCGCATCAGCCATGGCGCGG--TGAATGCGTT
CCCGGGCCTTG--TACACACCGCCCGTCACACC-ACCCGAGTCGGGGGTACCCGAAGCCG
GTAGCCTAA

#L08066_Synergistes_jonesii
GAACGCTGGCGGCGCGC-CTAAC?CATGC?AGTCGAACGGGGATCATGTAGAAGCTTGCT
TAGACAT?ATT--TTA--------------------GTGGCGGACGGGTGAGT-AACGCG
TGAG-GACTTGTCAGTTACSGGGGGACAACGGATGGAAACGT-CAGCTAATACCCCATAA
GCC----------------------GAGAGGTAAAAG----GAGCGAT-----------C
CGGTAAC?GAGAGACTCGCGTTCCATC?-GCTAGTTGGAGGGGTAAAGGCCCTCCAAGGC
GAAGACGGATAGCCGGACTGAGAGGTTGACCGGCCAC?TTGGAACTGAGAGACGGTCCAG
ACTCCTACGGGAGG----CAGY?GTGGGGAATA-TTGGGCAATGGGG-GAAACCCTGACC
CAGC-GACGCCGCGTGGGTGAAGAAATCCTTC-GGGATG----TAAAGCCCTGTTTTGCG
GGAAGAAG-----CGAGT-----------------------GACGGTACCGC?AG-AGAA
AGCCACGGCTAACTACGTGCCAGCAGCCGCGGTAATACGTAGGTGGC?AGCGTTGTCCGG
AATTACTGGGCGTGAAGCGCA-CGCAGGCTG-ATAATCAA-GTCGGCTG--TAAA--AGG
CAGAGGCT?AACCTTTGCATCACAGTTGAA---ACTGATAATCTAGAGTATGTGAGA-GG
GAAGCGGAATTCCCGGTGTAGCGGTGAAATGCGTAGA-TATCGGG-AGGAACACCGGTGG
CGAAGGCGGCTTCCTGGCACAAGACTGACGCTCATGTGCGAAAGCCAGGGCAGCGAACGG
GATTAGATACCCCGGTAGTCCTGGCCGTAAACGATGGACACTGGGTGTGGGGTA---AGC
AG--TTACTCCGTGCCG-CAGCTAACGCGATAAGTGTCCCGCCTGGGGACTACGGTCGCA
AGACTGAAACTCMAAGGAATTGACGGGGG?CCGCACAAGCGGTGGAGCACGTGGTTTAAT
TCGATGCAAACCGAAGAACCTTA-CCTGGGTTTGA-CMTA-CTACTGTTACTTGA--GAG
AGAT-CGAGAGGACCTTAGCTTGCTAA-----------GGAGGTAGAACAGGTGCTGCAT
GGCTGTC-GTCAGCTCGTGTC-GTGAGATGTTGGGTC-AAGTCCC-GCAACGAGCGCAAC
CCCTATAGCCAGTTGCT-------------AACGAGTCGAGTCGAGCACTCCGGCGAGAC
TGC-GCCGACAAGG-CGGAGGAAGGTGGGGACGACGTCAAGTCAT?ATGG-CCTATATGC
CCAGGGCGACACAC-GTGCTACAATGGCC--GGCACAAAAGGCA-GCTTGCCAGCGATGG
TTGGCGGATCCAGA-AAAGCCGGTCCCAGTTCGGATTGCAGACTGCAACT?---GTCTGC
ATGAAGCC-GGAATC-GCTAGTAA--TCGCAGATCAGCCAAGCT?CGG--T?AATACGTT
CC----------------------------------------------------------
---------

#NR_041847_Thermodesulfobacterium_commune
GAACGCTAGCGGCGCGC-CTAACCCATGCAAGTCGAGCGGGAAAG-------GGTTTC--
----GGCCCTAGTACC--------------------GCGGCAGACGAGTGAGT-AACACG
TGAGTAACCTGTCCCCGGGTCTGGGATAACTACCCGAAAGGG-TAGCTAATACCGGATAA
AGTCACCGGACGCAAGTTCGGTGATGAAAGGGGGCCTCTGCATAGCAAGC-------TCC
TGCCTGGGGAGGGGCTCGCGGCCCATCA-GCTAGTTGGTGGGGTAATGGCCCACCAAGGC
GACGACGGGTAGCCGGCCTGAGAGGGTGGTCGGCCACGCGGGCACTGAGACACGGGCCCG
ACTCCTACGGGAGG----CAGCAGGGGGGAATC-TTGGGCAATGGGC-GAAAGCCTGACC
CAGC-GACGCCGCGTGGGGGAAGAAGGCCTTC-GGGTCG----TAAACCCCTGTTCTGGA
GGAAGAACCC----AGGGTAGGTGAATAACCTATCCTGGCTGACGGTACTCCAGG-AGAA
AGCCACGGCTAACTGCGTGCCAGCAGCCGCGGTAATACGCAGGTGGCGAGCGTTGCCCGG
AATTACTGGGCGTAAAGGGTG-CGTAGGCGG-CCGGACAA-GTCATAGG--TTAA--AGC
CCGGAGCTCAACTCC-GGAAAGGCCTATGAT--ACTGTCTGGCTTGAGGGCCGGAGA-GG
CTGGCGGAATTCCCGGTGTAGGGGTGAAATCCGTAGA-TATCGGG-AGGAACACCGGTGG
GGAAGCCGGCCAGCTGGACGGTTCCTGACGCTGAGGCACGAAAGCGTGGGGAGCAAACCG
GATTAGATACCCGGGTAGTCCACGCCGTAAACGATGGGCGCTAGGTGTGGGGG-------
TGAAAGCCTCTGTGCCG-TAGCTAACGCGTTAAGCGCCCCGCCTGGGGAGTACGGCCGCA
AGGCTGAAACTCAAAGGAATTGACGGGGGCCCGCACAAGCGGTGGAGCACGTGGTTTAAT
TCGATGCAAAGCGAAGAACCTTA-CCTGGGCTTGACATGCTAGGGTTGTACCCTGGTGGA
AACA-CCGGGGGAGCGTAGGGGTTATCTCTA-----CGCGCTCTAGCACAGGTGCTGCAT
GGCTGTC-GTCAGCTCGTGTC-GTGAGATGTTGGGTT-AAGTCCC-GCAACGAGCGCAAC
CCCTGCCCTTAGTTGCCATCGG--------------TTCGGCCGGGCACTCTAAGGGGAC
TGCCGGGGATAACC-CGGAGGAAGGAGGGGATGACGTCAAGTCCTCATGG-CCCTTATGC
CCAGGGCTACACAC-GTGCTACAATGGGG--GGTACAGAGGGTT-GCGAACCCGCAAGGG
GGAGCTAATCCC-AGAAAGCCCTCCTCAGTTCGGATCGGGGTCTGCAACTC---GACCCC
GTGAAGCC-GGAATC-GCTAGTAA--TGGCGGATCAGC-ATGCCGCCG--TGAATACGTT
CCCGGGCCTTG--TACACACCGCCCGTCACACC-ACGGAAGCCGGCTCCACCCGAAGTCG
TTACCCTAA

#NR_102959_Thermomicrobium_roseum
GAACGCTGGCGGCGTGC-CTAATGCATGCAAGTCGGACGG--GAG----CACGCTCTG--
--GCGTGCCGACC-----------------------GTGGCGGACGGGTGCGT-AACACG
TGGGGAACCTGCCCGGGTGCGGGGGATAACCCGGGGAAACTC-GGGCTAATACCCCATAC
GCTTGGCTGGC-----GGTGGGCCGGCCAAGGAAAGGCGCAGGCGACTG--------TGC
TGTGCTCGGAGGGCCCTGCGGCCTATCA-GCTAGACGGTAGGGTAACGGCCTACCGTGGC
GATGACGGGTAGCTGGTCTGAGAGGATGGCCAGCCACACGGGCACTGAGACACGGGCCCG
ACTCCTACGGGAGG----CAGCAGCAGGGAATC-TTCCGCAATGGGG-GCAACCCTGACG
GAGC-GACGCCGCGTGCGGGAGGAAGCCCTTC-GGGGTG----TAAACCGCTGTTCGGGG
GGACGATC-----GAG------------------------CGACGGTACCCTCGG-AGCA
AGTCCCGGCTAACTACGTGCCAGCAGCCGCGGTAAGACGTAGGGGGCGAGCGTTACCCGG
AGTCACTGGGCGTAAAGGGCG-TGTAGGCGG-CTGGGTAC-GCCGCGTG--TGAA--AGT
CCCCGGCTCAACCGGGGAGGGTCGCGCGGG---ACGGCCTGGCTCGAGGGCGGGAGA-GG
CGGGTGGAATTCCCGGTGTAGCGGTGAAATGCGTAGA-GATCGGG-AGGAACGCCGGTGG
CGAAGGCGGCCCGCTGGCCCGTACCTGACGCTGAGGCGCGAAGGCGTGGGGAGCGAACCG
GATTAGATACCCGGGTAGTCCACGCAGTAAACGATGCGGGCGAGGTGTG-GGTG-GTGTT
GACCCCA-TCCGTGCCG-GCGCCAACGCAGTAAGCCCGCCGCCTGGGGAGTACGGCCGCA
AGGCTAAAACTCAAAGGAATTGACGGGGGCCCGCACAAGCAGCGGAGCGTGTGGTTTAAT
TCGACGCAACGCGAAGAACCTTA-CCAGGGCTTGA-CATG-CCACCGAACCTGGC--TGA
AAG-----GCTGGGGTGCCCGGTGAGGGA---------G-CGGTGGCACAGGTGCTGCAT
GGCTGTC-GTCAGCTCGTGCC-GTGAGGTGTTGGGTT-AAGTCCC-GCAACGAGCGCAAC
CCTCGGGGTCAGTTAC-----------------------GCGGGTG---TCTGACCCGAC
TGCCGGGGAAAGCC-CGGAGGAAGGAGGGGATGACGTCAAGTCAGCATGG-CCCTGACGC
CCTGGGCGACACAC-ACGCTACAGTGACC--GGGACAGTGGGCA-GCGAAGGGGCGACCT
GGAGCCAATCCCGC-AAACCCGGTCGTGGTGGGGATCGCAGGCTGCAACCC---GCCTGC
GTGAACGC-GGAGTT-GCTAGTAA--CCGCCGGTCAGCCATACGGCGG--TGAATACGTT
CCCGGGCCTTG--TACACACCGCCCGTCACGTC-ACGAAAGCTGGCTTCACCTGAAGCCG
GTGGGCCAA

#NR_102775_Thermotoga_maritima
GAACGCTGGCGGCGTGC-CTAACACATGCAAGTCGAGCGG--GGGAAA-CTCCCTTCG--
--GGGAGGAGTACCCA--------------------GCGGCGGACGGGTGAGT-AACACG
TGGGTAACCTGCCCTCCGGAGGGGGATAACCAGGGGAAACCC-TGGTTAATACCCCATAC
GCTCCATCA-AC---GCAAGTT--GGTGGAGGAAAGG-----GGCGTTTG-------CCC
CGCCGGAGGAGGGGCCCGCGGCCCATCA-GGTAGTTGGTGGGGTAACGGCCCACCAAGCC
GACGACGGGTAGCCGGCCTGAGAGGGTGGTCGGCCACAGGGGCACTGAGACACGGGCCCC
ACTC-TACGGGAGG----CAGCAGTGGGGAATC-TTGGACAATGGGG-GAAACCCTGATC
CAGC-GACGCCGCGTGCGGGACGAAG-CCTTC-GGGGTG----TAAACCGCTGTGGCGGG
GGAAGAAT-----AAGGTAGGGAGGAAATGCCC-TACCGATGACGGTACCCCGCT-AGAA
AGCCCCGGCTAACTACGTGCCAGCAGCCGCGGTAATACGTAGGGGGCAAGCGTTACCCGG
ATTTACTGGGCGTAAAGGGGG-CGTAGGCGG-CCTGGTGT-GTCGGATG--TGAA--ATC
CCACGGCTCAACCGTGGGGCTGCATCCGAA---ACTACCAGGCTTGGGGGCGGTAGA-GG
GAGACGGAACTGCCGGTGTAGGGGTGAAATCCGTAGA-TATCGGC-AGGAACGCCGGTGG
GGAAGCCGGTCTCCTGGGCCGACCCCGACGCTGAGGCCCGAAAGCCAGGGGAGCAAACCG
GATTAGATACCCGGGTAGTCCTGGCTGTAAACGATGCCCACTAGGTGTGGGGGG---GTA
A---TCCCTCCGTGCTG-AAGCTAACGCGTTAAGTGGGCCGCCTGGGGAGTACGCCCGCA
AGGGTGAAACTCAAAGGAATTGACGGGGGCCCGCACAAGCGGTGGAGCGTGTGGTTTAAT
TGGATGCTAAGCCAAGAACCTTA-CCAGGGCTTGA-CATG-CCGGTGGTACCTCC-CCGA
AAGG-GGTAGGGACCCAGTCCTTCGGG-------ACTGGGAGCCGGCACAGGTGGTGCAC
GGCCGTC-GTCAGCTCGTGCC-GTGAGGTGTTGGGTT-AAGTCCC-GCAACGAGCGCAAC
CCCTGCCCCTAGTTGCC-------------AGCGGTTCGGCCGG-GCACTCTAGGGGGAC
TGCCGGCGACGAGC-CGGAGGAAGGAGGGGATGACGTCAGGTACTCGTGC-CCCTTATGC
CCTGGGCGACACAC-GCGCTACAATGGGC--GGTACAATGGGTT-GCGACCCCGCGAGGG
GGAGCCAATCCCCA-AA-GCCGCCCTCAGTTCGGATCGCAGGCTGCAACCC---GCCTGC
GTGAAGCC-GGAATC-GCTAGTAA--TCGCGGATCAGCCATGCCGCGG--TGAATACGTT
CCCGGGCCTTG--TACACACCGCCCGTCACGCC-ACCCGAGTCGGGGGCTCCCGAAGACA
CCTACCCCA

#X90515_Verrucomicrobium_spinosum
GAACGCTGGCGGCGTGG-ATAAGACATGCAAGTCGAACGGG------ATAATCTTGTAGC
AATACCGGGTTGTTCA--------------------GTGGCGAACGGGTGCGT-AACACG
TGGATTACATACCGGAAAGCGAGGAATAGCCCAGGGAAACTT-GGATTAATACCTCATGT
GGTCGCAA----------------GACTAAAGGCGGGGC----AACCT----------GT
CGCTTTCTGATTGGTCCGCGGCCTATCA-GCTAGTTGGCGGGGTAACGGCCCACCAAGGC
GACGACGGGTAGCTGGTCTGAGAGGATGACCAGCCACACTGGAACTGAGACACGGTCCAG
ACACCTACGGGTGG----CAGCAGTCGAGAATC-ATTCACAATGGGG-GCAACCCTGATG
GTGC-GACGCCGCGTGGAGGAT-AAGGTCTTC-GGATTG----TAAACTCCTGTCATGCG
AGAGCAAG-----ATTTGA-GCGGGTAACTCCGCTGGATTTGATAGTATCGCAAG-AGGA
AGAGACGGCTAACTCTGTGCCAGCAGCCGCGGTAATACAGAGGTCTCAAGCGTTGTTCGG
AATCACTGGGCGTAAAGGGTG-CGTAGGTGG-CGTGGAAA-GTCAGATG--TGAA--ATC
CGGGGGCTCAACCTCCGAATAGCATCCGAT---ACTCCCAT?CTAGAGAACTGGAGG-GG
GATCTGGAATTCTCGGTGTAGCAGTGAAATGCGTAGA-TATCGAG-AGGAACACTAGTGG
CGAAGGCGAGATCCTGGACAGT?TCTGACACTGATGCACGAAGGTCAGGGGAGCAAACGG
GATTAGATACCCCGGTAGTCCTGACAGTAAACGGTGCACGTTTGGTGTGGGAGGA---TT
CGACCCCTTCTGTGCCG-GAGCTAACGCGTTAAACGTGCCGCCTGGGAAGTACGGTCGCA
AGATTAAAACTCAAAGAAATTGACGGGGACCCGCACAAGCGGTGGAGTATGTGGCTTAAT
TCGATGCAACGCGAAGAACCTTA-CCTGGGCTTGA-CATG-CACTGTGTCGTCGG---TG
AAAG-CCGGCTAG?GTAGCAATACACG--------------CTTTGCACAGGTGCTGCAT
GGCTGTC-GTCAGCTCGTGTC-GTGAGATGTTGGGTT-AAGTCCC-GCAACGAGCGCAAC
CCCTGTGATTTGTTGCC-------------ACCGGAGCAATCCGAGCACTCGAATCAGAC
TGCCCAGATCAACT-GGGAGGAAGGTGGGGATGACGTCAAGTCAGTATGG-CCCTTACGC
CCAGGGCTGCACAC-GTACTACAATGCCC--AGCACAATGTGAA-CCGAAACCGCGAGGT
GGAGGAAATC-CTC-AAAACTGGGCTCAGTTCAGATTGCAGGCTGCAACTC---GCCTGC
ATGAAGTT-GGAATC-GCTAGTAA--TGGTACATCAGCTACGGTACCG--TGAATACGT-
CCCGGGTCTTG--TACACACCGCCCGTCACATC-ATGGAAGCTGGTTTCGCCCGAAGTGC
CCGCGCCGA

#X81952_Planctomyces_sp.
GAACGTTGGCGGCGTGG-ATTAGGCATGCAAGTCGA------ACGAGAAGCGTCCCTT--
---CGGGAAGTGGAAA--------------------GTGGCAT?CGGGGTAGTGAAGGCG
TAGGTGACGTACCCTCAGTCCAGGGATAGCCACGGGAA?CCGTGACTTAATACCGGATAA
TCTCTCAGAGTATG-GTGCTTTGAGAGCAAAGGTGTGA-------------------TTC
CGCTGGAGGAGCGGCTTACGTGATATTA-GGTAGTTGGTGAGTTAACGGCTCACCAAGCC
TCAGATGTCTAGGGGGTGTGAGAGCATGGCCCCCACCACTGGGACTGAGACACTGCCCAG
ACACCTACGGGTGG----CTGCAGTCGAGAATC-TTCGGCAATGGAC-GCAAGTCTGACC
GAGC-GACGCCGCGTGCGGGATGAAGGCCCTT-GGGTTG----TAAACCGCTGTCAGAGG
GGATGAA----ATGCAAGAGGGCTATC-CCTCTTGTTTGACAGAG-CCTCAG----AGGA
AGCACGGGCTAAGTACCTTTCCACAGCCGCGGTAACACGTACTGTGCGAACGTTATTCGG
AATCACTGGGCTTAAAGGGTG-CGTAGGCGGTTTAAGTAA-GTAGGGTG--TGAA--ATG
CCAGAGCTCAACTTT-GGCACGGCGCTCTAA--ACTGCTAAACTTGAGTGAGATAGG-GG
TGTACGGAACTTCCGGTGGAGCGGTGAAATGCGTTGA-TATCGGA-AGGAACACCGGTGG
CGAAAGCGGTACACTGGGTCTTAACTGACGCTGAGGCACGAAAGCCAGGGTAGCGAACGG
GATTAGATACCCCGGTAGTCCTGGCCGTAAACGATGAGTACTAGTTGGGAGGAG---CTT
CGGCATCTCCGG--ACG-TAGCGAAAGCATTAAGTACTCCGCCTGGGGAGTATGGTCGCA
AGGCTGAAACTCAAAGGAATTGACGGGGGCTCACACAAGCGGTGGAGCATGTGGCTTAAT
TCGAGGCAACGCGAAGAACCTTATCCTGGATTTGA-CATG-CTTGTATTAGCTCT-GTGA
AAGC-AGAGTGACGC---CTTCGG-GT-----------GGAACTTGCACAGGTGCTGCAT
GGCTGTC-GTCAGCTCGTGTC-GTGAGATGTCGCGTT-AAGTCGC-TGAACGAGCGCAAC
CCCTATCCTTAGTTGCCAG-------------CACATCATGGTGGGGACTCTAAGGAGAC
TGCCGGTGTCAAAC-CGGAGGAAGGTGGGGACGACGTCAAGTCATCATGG-CCTTTATGT
CCAGGGCTGCACAC-GTGCTACAATGCGG--CGTACAAAGGGAA-GCGA?TTCGCGAGAA
CAAGCAAATCCCAA-AAAGCGTCGCTCAGTTCGGATTGCAGGCTGCAACTC---GCCTGC
ATGAAGTT-GGAATC-GCTAGTAA--TCGCAGGTCAGCTATACTGCGG--TGAATATGTT
CCTGAGCCTTG--TACACACCGCCCGTCAAGCC-ACGAAAGCGGGGGGCATCCAAAGTCG
CTGAGCTAA
