# Supplementary material for: Phylogenetic Revisit to a Review on Predatory Bacteria
Source: Microorganisms. 2023 Jun 27;11(7):1673. doi: 10.3390/microorganisms11071673 (PMC10385382; doi:10.3390/microorganisms11071673)
Supplement: Supplementary file 1 [file microorganisms-11-01673-s001.zip › Data S4. 171 (about 0.6 kb, aligned) 16S rRNA gene sequences for Figure S1.meg]

#mega
!Title ;
!Format DataType=DNA indel=- CodeTable=Standard;

!Domain=Data property=Coding CodonStart=1;
#MH198142_Agromyces_ramosus
CGGGAGG----CAGCAGTGGGGAATA-TTGCACAATGGGC-GCAAGCCTGATGCAGC-AA
CGCCGCGTGAGGGATGACGGCCTTC-GGGTTG----TAAACCTCTTTTAGTAGGGAAGAA
GG-----GCTTCG-----------------GCTTGACGGTACCTGCAG-AAAAAGCACCG
GCTAACTACGTGCCAGCAGCCGCGGTAATACGTAGGGTGCGAGCGTTGTCCGGAATTATT
GGGCGTAAAGAGCT-CGTAGGCGG-TTTGTCAC-GTCTGCTG--TGAA--ATCCCGAGGC
TCAACCTC-GGGCCTGCAGTGGGT--ACGGGCAGACTGGAGTGCGGTAGG-GGAGAATGG
AATTCCTGGTGTAGCGGTGGAATGCGCAGA-TATCAGG-AGGAACACCGATGGCGAAGGC
AGTTCTCTGGGCCGTAACTGACGCTGAGGAGCGAAAGCGTGGGGAGCGAACAGGATTAGA
TACCCTGGTAGTCCACGCCGTAAACGTTGGGCGCTAGATGTGGGGAC--CTTTCCACGGT
TTCCGTGTCG-TAGCTAACGCATTAAGCGCCCCGCCTGGGGAGTACGGCCGCAA

#NR_115669_Streptomyces_champavatii
CGGGAGG----CAGCAGTGGGGAATA-TTGCACAATGGGC-GAAAGCCTGATGCAGC-GA
CGCCGCGTGAGGGATGACGGCCTTC-GGGTTG----TAAACCTCTTTCAGCAGGGAAGAA
GC---------------------G-----AAAGTGACGGTACCTGCAG-AAGAAGCGCCG
GCTAACTACGTGCCAGCAGCCGCGGTAATACGTAGGGCGCAAGCGTTGTCCGGAATTATT
GGGCGTAAAGAGCT-CGTAGGCGG-CTTGTCAC-GTCGGTTG--TGAA--AGCCCGGGGC
TTAACCCC-GGGTCTGCAGTCGAT--ACGGGCAGGCTAGAGTTCGGTAGG-GGAGATCGG
AATTCCTGGTGTAGCGGTGAAATGCGCAGA-TATCAGG-AGGAACACCGGTGGCGAAGGC
GGATCTCTGGGCCGATACTGACGCTGAGGAGCGAAAGCGTGGGGAGCGAACAGGATTAGA
TACCCTGGTAGTCCACGCCGTAAACGGTGGGCACTAGGTGTGGGCAA--CATTCCACGTT
GTCCGTGCCG-CAGCTAACGCATTAAGTGCCCCGCCTGGGGAGTACGGCCGCAA

#NR_041175_Streptomyces_coelicoflavus
CGGGAGG----CAGCAGTGGGGAATA-TTGCACAATGGGC-GAAAGCCTGATGCAGC-GA
CGCCGCGTGAGGGATGACGGCCTTC-GGGTTG----TAAACCTCTTTCAGCAGGGAAGAA
GC---------------------G-----AAAGTGACGGTACCTGCAG-AAGAAGCGCCG
GCTAACTACGTGCCAGCAGCCGCGGTAATACGTAGGGCGCAAGCGTTGTCCGGAATTATT
GGGCGTAAAGAGCT-CGTAGGCGG-CTTGTCAC-GTCGGTTG--TGAA--AGCCCGGGGC
TTAACCCC-GGGTCTGCAGTCGAT--ACGGGCAGGCTAGAGTTCGGTAGG-GGAGATCGG
AATTCCTGGTGTAGCGGTGAAATGCGCAGA-TATCAGG-AGGAACACCGGTGGCGAAGGC
GGATCTCTGGGCCGATACTGACGCTGAGGAGCGAAAGCGTGGGGAGCGAACAGGATTAGA
TACCCTGGTAGTCCACGCCGTAAACGGTGGGCACTAGGTGTGGGCAA--CATTCCACGTT
GTCCGTGCCG-CAGCTAACGCATTAAGTGCCCCGCCTGGGGAGTACGGCCGCAA

#NR_042291_Streptomyces_griseoflavus
CGGGAGG----CAGCAGTGGGGAATA-TTGCACAATGGGC-GAAAGCCTGATGCAGC-GA
CGCCGCGTGAGGGATGACGGCCTTC-GGGTTG----TAAACCTCTTTCAGCAGGGAAGAA
GC---------------------G-----AAAGTGACGGTACCTGCAG-AAGAAGCGCCG
GCTAACTACGTGCCAGCAGCCGCGGTAATACGTAGGGCGCGAGCGTTGTCCGGAATTATT
GGGCGTAAAGAGCT-CGTAGGCGG-CTTGTCAC-GTCGGTTG--TGAA--AGCCCGGGGC
TTAACCCC-GGGTCTGCAGTCGAT--ACGGGCAGGCTAGAGTTCGGTAGG-GGAGATCGG
AATTCCTGGTGTAGCGGTGAAATGCGCAGA-TATCAGG-AGGAACACCGGTGGCGAAGGC
GGATCTCTGGGCCGATACTGACGCTGAGGAGCGAAAGCGTGGGGAGCGAACAGGATTAGA
TACCCTGGTAGTCCACGCCGTAAACGGTGGGCACTAGGTGTGGGCGA--CATTCCACGTC
GTCCGTGCCG-CAGCTAACGCATTAAGTGCCCCGCCTGGGGAGTACGGCCGCAA

#NR_044139_Streptomyces_mutabilis
CGGGAGG----CAGCAGTGGGGAATA-TTGCACAATGGGC-GAAAGCCTGATGCAGC-GA
CGCCGCGTGAGGGATGACGGCCTTC-GGGTTG----TAAACCTCTTTCAGCAGGGAAGAA
GC---------------------G-----AAAGTGACGGTACCTGCAG-AAGAAGCGCCG
GCTAACTACGTGCCAGCAGCCGCGGTAATACGTAGGGCGCAAGCGTTGTCCGGAATTATT
GGGCGTAAAGAGCT-CGTAGGCGG-CTTGTCAC-GTCGGTTG--TGAA--AGCCCGGGGC
TTAACCCC-GGGTCTGCAGTCGAT--ACGGGCAGGCTAGAGTTCGGTAGG-GGAGATCGG
AATTCCTGGTGTAGCGGTGAAATGCGCAGA-TATCAGG-AGGAACACCGGTGGCGAAGGC
GGATCTCTGGGCCGATACTGACGCTGAGGAGCGAAAGCGTGGGGAGCGAACAGGATTAGA
TACCCTGGTAGTCCACGCCGTAAACGGTGGGCACTAGGTGTGGGCAA--CATTCCACGTT
GTCCGTGCCG-CAGCTAACGCATTAAGTGCCCCGCCTGGGGAGTACGGCCGCAA

#AB602436_Porifericola_rhodea
CGGGAGG----CAGCAGTAGGGAATA-TTGGGCAATGGGT-GAGAGCCTGACCCAGC-CA
TGCCGCGTGCAGGAAGACGGCCCTCAGGGTTG----TAAACTGCTTTTCTACGGGAAGAA
A-G---AGGTTGTGCGC-A---AC-----CAATTGACGGTACCGTAGG-AATAAGCACCG
GCTAACTCCGTGCCAGCAGCCGCGGTAATACGGAGGGTGCAAGCGTTGTCCGGATTTATT
GGGTTTAAAGGGTA-CGTAGGCGG-GTGTCTAA-GTCAGTGG--TGAA--AGCCCACAGC
TCAACTGT-GGAACTGCCATTGAT--ACTGGATGTCTTGAGTATAGTAGA-GGTGGGCAG
AATTCATGGTGTAGCGGTGAAATGCATAGA-TACCATG-AGGAATACCTATAGGGAAGCC
AGCTCACTGGACTATTACTGACGCTAAGGTACGAAAGCGTGGGGAGCGAACAGGATTAGA
TACCCTGGTAGTCCACGCTGTAAACGATGCTCACTCGGTGTT-------GGCGATATATT
GTCAGCGCCC-CAGCGAAAGCGTTAAGTGAGCCACCTGGGGAGTACGCCCGCAA

#MF796622_Rapidithrix_sp.
CGGGAGG----CAGCAGTAGGGAATA-TTGGGCAATGGGC-GCAAGCCTGACCCAGC-CA
TGCCGCGTGCAGGAAGACGGCCCTC-GGGTTG----TAAACTGCTTTTATACGGGAAGAA
C-T---CCACTATGCGT-A---GT-----GGTTTGACGGTACCGTACG-AATAAGCACCG
GCTAACTCCGTGCCAGCAGCCGCGGTAATACGGAGGGTGCAAGCGTTGTCCGGATTTATT
GGGTTTAAAGGGTA-CGTAGGCGG-TTCGGTAA-GTCAGTGG--TGAA--ATTTTACAGC
TCAACTGT-AAGCGTGCCATTGAT--ACTGTCGAACTTGAGTCCTGTAGA-GGTAGGCGG
AATTCCGCATGTAGCGGTGAAATGCATAGA-TATGCGG-AGGAACTCCAAAAGCGAAGGC
AGCTTACTGGACAGGAACTGACGCTGAGGTACGAAAGCGTGGGGAGCGAACAGGATTAGA
TACCCTGGTAGTCCACGCCGTAAACGATGGTTACTAGGTGTG-------CGCGACATACA
GTGCGTGCCC-AAGCGAAAGCGATAAGTAACCCACCTGGGGAGTACGCTCGCAA

#MF796623_Rapidithrix_sp.
CGGGAGG----CAGCAGTAGGGAATA-TTGGGCAATGGGC-GCAAGCCTGACCCAGC-CA
TGCCGCGTGCAGGAAGACGGCCCTC-GGGTTG----TAAACTGCTTTTATACGGGAAGAA
C-T---CCACTATGCGT-A---GT-----GGTTTGACGGTACCGTACG-AATAAGCACCG
GCTAACTCCGTGCCAGCAGCCGCGGTAATACGGAGGGTGCAAGCGTTGTCCGGATTTATT
GGGTTTAAAGGGTA-CGTAGGCGG-TTCGGTAA-GTCAGTGG--TGAA--ATTTTACAGC
TCAACTGT-AAGCGTGCCATTGAT--ACTGTCGAACTTGAGTCCTGTAGA-GGTAGGCGG
AATTCCGCATGTAGCGGTGAAATGCATAGA-TATGCGG-AGGAACTCCAAAAGCGAAGGC
AGCTTACTGGACAGGAACTGACGCTGAGGTACGAAAGCGTGGGGAGCGAACAGGATTAGA
TACCCTGGTAGTCCACGCCGTAAACGATGGTTACTAGGTGTG-------CGCGACATACA
GTGCGTGCCC-AAGCGAAAGCGATAAGTAACCCACCTGGGGAGTACGCTCGCAA

#GQ141052_Fibrella_aestuarina
CGGGAGG----CAGCAGTAGGGAATA-TTGGGCAATGGGC-GCAAGCCTGACCCAGC-CA
TGCCGCGTGCCGGATGAAGGCCCTCTGGGTTG----TAAACGGCTTTTATCTGGGAAGAA
GAG---CAGGGATGCGT-C---CC-----TGTGTGACGGTACCAGAGG-AATCAGCACCG
GCTAACTCCGTGCCAGCAGCCGCGGTAATACGGAGGGTGCAAGCGTTGTCCGGATTTATT
GGGTTTAAAGGGTG-CGTAGGTGG-CCTGATAA-GTCAGCTT--TGAA--AGTGGCTTGC
TTAACAAG-ACAGGGTGGGTTGAT--ACTGTCAGGCTTGAATGGGATGGAAGGTTACTGG
AACGGGTCGTGTAGCGGTGAAATGCATAGA-TATGACC-CAGAACTCCAATTGCGAAGGC
AGGTGGCTACATCCCGATTGACACTGAGGCACGAGAGCATGGGGAGCAAACAGGATTAGA
TACCCTGGTAGTCCATGCCGTAAACGATGATAACTGACTGTT-------TGGCTTTCGGG
CTGAGTGGTT-AAGCGAAAGCGTTAAGTTATCCACCTGGGGAGTACGCCGGCAA

#M58795_Saprospira_grandis
CGGGAGG----CAGCAGTAAGGAATA-TTGGGCAATGGAC-GGAAGTCTGACCCAGC-CA
TGCCGTGTGCGGGAAGAAGGCCCTTTGGGTTG----TAAACCGCTTTTATCTAGGAAGAA
TGG---CCCTGATTCATCA---GG-----G?AGAGACGGTACTAGATG-AATAAGCACCG
GCTAACTCCGTGCCAGCAGCC?CGGTAATACGGAG?GTGC?AGCGTTATCCGGAATCACT
GGGTTTAAAGGGTA-CGTAGGCGG-TTCAATAA-GTCAGATG--TGAA--ATGTCGGAGC
TCAACTTC-GAACTTGCATTTGAA--ACTGTTGAACTTGAATTAGGTGGA-AGTGTGCGG
AATGTATCATGTAGCGGTGAAATGCATAGA-TATGATA-TAGAACACCAATAGCGAAGGC
AGCACACTACGCTTTGATTGACGCTGAGGTAC?AAAGCGTGGGGAGCGAACAGGATTAGA
TACCCTGGTAGTCCACGCCCTAAACGATGCTAACTGGATATTTT-----CACGAGTGAGT
GGGAGTGTCT-GAGGGAAACCATTAAGTTAGCCACCTGGGGAGTACGTTCGCAA

#AM411030_Tenacibaculum_discolor
CGGGAGG----CAGCAGTGAGGAATA-TTGGTCAATGGAG-GCAACTCTGAACCAGC-CA
TGCCGCGTGCAGGAAGACTGCCCTATGGGTTG----TAAACTGCTTTTATACAGGAAGAA
ACT---TAGTTACGTGT-A---AC-----TAACTGACGGTACTGTAAG-AATAAGCACCG
GCTAACTCCGTGCCAGCAGCCGCGGTAATACGGAGGGTGCAAGCGTTATCCGGAATCATT
GGGTTTAAAGGGTC-CGCAGGCGG-TCAATTAA-GTCAGAGG--TGAA--ATCCCATAGC
TTAACTAT-GGAACTGCCTTTGAT--ACTGGTTGACTTGAGTTATACGGA-AGTAGATAG
AATAAGTAGTGTAGCGGTGAAATGCATAGA-TATTACT-TAGAATACCGATTGCGAAGGC
AGTCTACTACGTATATACTGACGCTCATGGACGAAAGCGTGGGGAGCGAACAGGATTAGA
TACCCTGGTAGTCCACGCCGTAAACGATGGACACTAGTTGTT-------GGGATT--ATT
CTCAGTGACT-AAGCGAAAGTGATAAGTGTCCCACCTGGGGAGTACGATCGCAA

#AM746477_Tenacibaculum_gallaicum
CGGGAGG----CAGCAGTGAGGAATA-TTGGTCAATGGAG-GCAACTCTGAACCAGC-CA
TGCCGCGTGCAGGAAGACTGCCCTATGGGTTG----TAAACTGCTTTTATACAGGAAGAA
ACT---TGGTTACGTGT-A---AC-----CAACTGACGGTACTGTAAG-AATAAGCACCG
GCTAACTCCGTGCCAGCAGCCGCGGTAATACGGAGGGTGCAAGCGTTATCCGGAATCATT
GGGTTTAAAGGGTC-CGCAGGCGG-TCAATTAA-GTCAGAGG--TGAA--ATCCCATAGC
TTAACTAT-GGAACTGCCTTTGAT--ACTGGTTGACTTGAGTTATACGGA-AGTAGATAG
AATAAGTAGTGTAGCGGTGAAATGCATAGA-TATTACT-TAGAATACCGATTGCGAAGGC
AGTCTACTACGTATATACTGACGCTCATGGACGAAAGCGTGGGGAGCGAACAGGATTAGA
TACCCTGGTAGTCCACGCCGTAAACGATGGACACTAGTTGTT-------GGATTT--AGA
TTCAGTGACT-AAGCGAAAGTGATAAGTGTCCCACCTGGGGAGTACGATCGCAA

#JN128276_Tenacibaculum_mesophilum
CGGGAGG----CAGCAGTGAGGAATA-TTGGTCAATGGAG-GCAACTCTGAACCAGC-CA
TGCCGCGTGCAGGAAGACTGCCCTATGGGTTG----TAAACTGCTTTTATACAGGAAGAA
ACA---GAACTACGTGT-A---GT-----TCCTTGACGGTACTGTAAG-AATAAGCACCG
GCTAACTCCGTGCCAGCAGCCGCGGTAATACGGAGGGTGCAAGCGTTATCCGGAATCATT
GGGTTTAAAGGGTC-CGCAGGCGG-TCAATTAA-GTCAGAGG--TGAA--ATCCCATAGC
TTAACTAT-GGAACTGCCTTTGAT--ACTGGTTGACTTGAGTTATACGGA-AGTAGATAG
AATAAGTAGTGTAGCGGTGAAATGCATAGA-TATTACT-TAGAATACCGATTGCGAAGGC
AGTCTACTACGTATATACTGACGCTCATGGACGAAAGCGTGGGGAGCGAACAGGATTAGA
TACCCTGGTAGTCCACGCCGTAAACGATGGACACTAGTTGTT-------GGGATT--TGT
CTCAGTGACT-AAGCGAAAGTGATAAGTGTCCCACCTGGGGAGTACGATCGCAA

#GQ996383_Tenacibaculum_sp.
CGGGAGG----CAGCAGTGAGGAATA-TTGGTCAATGGAG-GCAACTCTGAACCAGC-CA
TGCCGCGTGCAGGAAGACTGCCCTATGGGTTG----TAAACTGCTTTTATACAGGAAGAA
ACT---TAGTTACGTGT-A---AC-----TAACTGACGGTACTGTAAG-AATAAGCACCG
GCTAACTCCGTGCCAGCAGCCGCGGTAATACGGAGGGTGCAAGCGTTATCCGGAATCATT
GGGTTTAAAGGGTC-CGCAGGCGG-TCAATTAA-GTCAGAGG--TGAA--ATCCCATAGC
TTAACTAT-GGAACTGCCTTTGAT--ACTGGTTGACTTGAGTTATACGGA-AGTAGATAG
ARTAAGTAGTGTAGCGGTGAAATGCATAGA-TATTACT-TAGAATACCGATTGCGAAGGC
AGTCTACTACGTATATACTGACGCTCATGGACGAAAGCGTGGGGAGCGAACAGGATTAGA
TACCCTGGTAGTCCACGCCGTAAACGATGGACACTAGTTGTT-------GGGATT--ATT
CTCAGTGACT-AAGCGAAAGTGATAAGTGTCCCACCTGGGGAGTACGATCGCAA

#AJ288899_Bdellovibrio_stolpii
CGGGAGG----CAGCAGTGGGGAATA-TTGCGCAATGGGG-GAAACCCTGACGCAGC-AA
CGCCGCGTGAGTGAGGAAGGACTTC-GGTCTG----TAAAGCTCTGTTAATGTGGAAAAA
TGG-----CAGTTGGTCTAATAGGCCGATTGTTTGATGGTACACATAG-AGGAAGCACCG
GCTAACTTCGTGCCAGCAGCCGCGGTAATACGAAGGGTGCAAGCGTTGTTCGGATTTATT
GGGCGTAAAGCGCG-CGTAGGCGG-ACCTGCAA-GTCAGATG--TGAA--ATCTCGGGGC
TCAACCTC-GAAACTGCGTCTGAA--ACTACAGGTCTAGAATCTCGGAGG-GGGAAGGGG
AATATCGCATGTAGGGGTAAAATCCGTAGA-TATGCGA-TGGAACACCAGAGGCGAAGGC
GCCTTCCTGGACGAGTATTGACGCTGAGGCGCGAAAGCGTGGGGATCAAACAGGATTAGA
TACCCTGGTAGTCCACGCTGTAAACGATGAACACTAGATATTGGAGG---ATTTGACCCC
TTCAGTGTCG-TAGCTAACGCGTTAAGTGTTCCGCCTGGGAAGTACGGTCGCAA

#LC505636.1_Bacteriovorax_stolpii
CGGGAGG----CAGCAGTGGGGAATA-TTGCGCAATGGGG-GAAACCCTGACGCAGC-AA
CGCCGCGTGAGTGAGGAAGGACTTC-GGTCTG----TAAAGCTCTGTTAATGTGGAAAAA
TGG-----CAGTTGGTCTAATAGGCCGATTGTTTGATGGTACACATAG-AGGAAGCACCG
GCTAACTTCGTGCCAGCAGCCGCGGTAATACGAAGGGTGCAAGCGTTGTTCGGATTTATT
GGGCGTAAAGCGCG-CGTAGGCGG-ACCTGCAA-GTCAGATG--TGAA--ATCTCGGGGC
TCAACCTC-GAAACTGCGTCTGAA--ACTACAGGTCTAGAATCTCGGAGG-GGGAAGGGG
AATATCGCATGTAGGGGTAAAATCCGTAGA-TATGCGA-TGGAACACCAGAGGCGAAGGC
GCCTTCCTGGACGAGTATTGACGCTGAGGCGCGAAAGCGTGGGGATCAAACAGGATTAGA
TACCCTGGTAGTCCACGCTGTAAACGATGAACACTAGATATTGGAGG---ATTTGACCCC
TTCAGTGTCG-TAGCTAACGCGTTAAGTGTTCCGCCTGGGAAGTACGGTCGCAA

#AF084850_Bdellovibrio_bacteriovorus
CGGGAGG----CAGCAGTAGGGAATA-TTGCACAATGGAG-GAAACTCTGATGCAGC-GA
CGCCGCGTGAGTGATGAAGGCCTTC-GGGTCG----TAAAGCTCTGTCGCAGGGGAATAA
CACAA----------------------------TGAATGTACCCTGTA-AGAAAGGATCG
GCTAACTTCGTGCCAGCAGCCGCGGTAAGACGAGGGATCCTAGCGTTGTTCGGAATTATT
GGGCGTAAAGCGGA-TGTAGGTGG-CTTTGTAA-GTCAGATG--TGAA--AGCCCAGGGC
TCAACCCT-GGAAGTGCATTTGAT--ACTGCGAAGCTTGAGTGTCGGAGA-GGTTACTAG
AATTGTTGGTGTAGTGGTGAAATACGTAGA-TATCAAC-AGGAATACCGGAGGCGAAGGC
GGGTAACTGGCCGAACACTGACACTGAGATCCGAAAGCGTGGGGATCAAACAGGATTAGA
TACCCTGGTAGTCCACGCCGTAAACGATGGATACTTGTTGTTGGAGG---TATTGACCCC
TTCAGTGACG-AAGCTAACGCGTTAAGTATCCCGCCTGGGGAGTACGGTCGCAA

#AF148938_Bdellovibrio_bacteriovorus
CGGGAGG----CAGCAGTAGGGAATA-TTGCACAATGGAG-GAAACTCTGATGCAGC-GA
CGCCGCGTGAGTGATGAAGGCCTTC-GGGTCG----TAAAGCTCTGTCGCAGGGGAATAA
CACAA----------------------------TGAATGTACCCTGTA-AGAAAGGATCG
GCTAACTTCGTGCCAGCAGCCGCGGTAAGACGAGGGATCCTAGCGTTGTTCGGAATCATT
GGGCGTAAAGCGGG-TGTAGGTGG-CTTTGTAA-GTCAGATG--TGAA--AGCCCAGGGC
TCAACCCT-GGAAGTGCATTTGAT--ACTGCGAAGCTTGAGTGCTAGAGA-GGTTACTAG
AATTCTTGGTGTAGTGGTGAAATACGTAGA-TATCAAG-AGGAATACCGGTGGCGAAGGC
GGGTAACTGGCTAGACACTGACACTCAGACCCGAAAGCGTGGGGATCAAACAGGATTAGA
TACCCTGGTAGTCCACGCCGTAAACGATGGATACTTGTTGTTGGAGG---TATTGACCCC
TTCAGTGACG-AAGCTAACGCGTTAAGTATCCCGCCTGGGGAGTACGGTCGCAA

#AF148939_Bdellovibrio_bacteriovorus
CGGGAGG----CAGCAGTAGGGAATA-TTGCACAATGGAG-GAAACTCTGATGCAGC-GA
CGCCGCGTGAGTGATGAAGGCCTTC-GGGTCG----TAAAGCTCTGTCGCAGGGGAATAA
CACAA----------------------------TGAATGTACCCTGTA-AGAAAGGATCG
GCTAACTTCGTGCCAGCAGCCGCGGTAAGACGAGGGATCCTAGCGTTGTTCGGAATCATT
GGGCGTAAAGCGGG-TGTAGGTGG-CTTTGTAA-GTCAGATG--TGAA--AGCCCAGGGC
TCAACCCT-GGAAGTGCATTTGAT--ACTGCGAAGCTTGAGTGCTAGAGA-GGTTACTAG
AATTCTTGGTGTAGTGGTGAAATACGTAGA-TATCAAG-AGGAATACCGGTGGCGAAGGC
GGGTAACTGGCTAGACACTGACACTCAGACCCGAAAGCGTGGGGATCAAACAGGATTAGA
TACCCTGGTAGTCCACGCCGTAAACGATGGATACTTGTTGTTGGAGG---TATTGACCCC
TTCAGTGACG-AAGCTAACGCGTTAAGTATCCCGCCTGGGGAGTACGGTCGCAA

#AJ292759_Bdellovibrio_bacteriovorus
CGGGAGG----CAGCAGTAGGGAATA-TTGCACAATGGAG-GAAACTCTGATGCAGC-GA
CGCCGCGTGAGTGATGAAGGCCTTC-GGGTCG----TAAAGCTCTGTCGCAGGGGAATAA
CACAA----------------------------TGAATGTACCCTGTA-AGAAAGGATCG
GCTAACTTCGTGCCAGCAGCCGCGGTAAGACGAGGGATCCTAGCGTTGTTCGGAATTATT
GGGCGTAAAGCGGA-TGTAGGTGG-CTTTGTAA-GTCAGATG--TGAA--AGCCCAGGGC
TCAACCCT-GGAAGTGCATTTGAT--ACTGCGAAGCTTGAGTGTCGGAGA-GGTTACTAG
AATTGTTGGTGTAGTGGTGAAATACGTAGA-TATCAAC-AGGAATACCGGAGGCGAAGGC
GGGTAACTGGCCGAACACTGACACTGAGATCCGAAAGCGTGGGGATCAAACAGGATTAGA
TACCCTGGTAGTCCACGCCGTAAACGATGGATACTTGTTGTTGGAGG---TATTGACCCC
TTCAGTGACG-AAGCTAACGCGTTAAGTATCCCGCCTGGGGAGTACGGTCGCAA

#AF148941_Bdellovibrio_bacteriovorus
CGGGAGG----CAGCAGTAGGGAATA-TTGCGCAATGGGC-GAAAGCCTGACGCAGC-GA
CGCCGCGTGAGTGATGAAGGCCTTC-GGGTCG----TAAAGCTCTGTTGCAGGGGAATAA
AAAAA----------------------------TGAAGGTACCCTGTG-AGGAAGGATCG
GCTAACTTCGTGCCAGCAGCCGCGGTAAGACGAGGGATCCTAGCGTTGCTCGGAATCATT
GGGCGTAAAGAGGG-CGTAGGTGG-CTTGGTAA-GTCAGGTG--TGAA--AGCCCAGGGC
TCAACCCT-GGAAGTGCATTTGAT--ACTACTGAGCTTGAGTGTTAGAGA-GGTTACCGG
AATACCTGGTGTAGTGGTGAAATACGTAGA-TATCAGG-TGGAACACCGGAGGCGAAGGC
GGGTAACTGGCTAAACACTGACACTGAGGCCCGAAAGCGTGGGGATCAAACAGGATTAGA
TACCCTGGTAGTCCACGCCGTAAACGATGGATACTTGCTGTTGGAGG---TATTGACCCC
TTCAGTGGCG-AAGCTAACGCGTTAAGTATCCCGCCTGGGGAGTACGGTCGCAA

#EF687743_Bdellovibrio_exovorus
CGGGAGG----CAGCAGTAGGGAATA-TTGCACAATGGGG-GAAACCCTGATGCAGC-GA
CGCCGCGTGAGTGATGAAGGCCTTC-GGGTCG----TAAAGCTCTGTCGTATGGGACTAA
CACAA----------------------------TGAAGGTACCATGCA-AGAAAGGATCG
GCTAACTTCGTGCCAGCAGCCGCGGTAAGACGAGGGATCCTAGCGTTGTTCGGAATTATT
GGGCGTAAAGCGGG-TGTAGGCGG-GCTTATAA-GTCAGGTG--TGAA--ATCCCAGGGC
TCAACCCT-GGAAGTGCACTTGAT--ACTGTAAGTCTTGAGTGTGGTAGA-GGCTATTAG
AATTCTTGGTGTAGTGGTGAAATACGTAGA-TATCAAG-AGGAATACCGGAGGCGAAGGC
GGATAGCTGGGCCAACACTGACGCTGAGACCCGAAAGCGTGGGGATCAAACAGGATTAGA
TACCCTGGTAGTCCACGCCGTAAACGATGGATACTTGTTGTTAGTGG---TATTGACCCC
ACTAGTGACG-TAGCTAACGCGTTAAGTATCCCGCCTGGGGAGTACGGTCGCAA

#AF148940_Bdellovibrio_sp.
CGGGAGG----CAGCAGTAGGGAATA-TTGCGCAATGGGG-GAAACCCTGACGCAGC-AA
CGCCGCGTGAGTGAGGAAGGTCTTC-GGATTG----TAAAACTCTTTTTTTAGGGAAAAA
TGA-----TTACAGAGCTAATAC-CCTGTAAAGTGATGGTACCTAAAG-AATAAGCACCG
GCTAACTTCGTGCCAGCAGCCGCGGTAATACGAAGGGTGCAAGCGTTGTTCGGAATCATT
GGGCGTAAAGCGCG-CGCAGGCGG-ATCAGCAA-GTCAGATG--TGAA--ATCTCGAAGC
TCAACTTC-GAAACTGCGTCTGAA--ACTGCTAGTCTAGAATGTCGGAGG-GGGCAGGGG
AATTTCACGTGTAGGGGTAAAATCCGTAGA-GATGTGA-AGGAACACCGGAGGCGAAGGC
GCCTGCCTGGACGACTATTGACGCTGAGGCGCGAAAGCGTGGGGAGCAAACAGGATTAGA
TACCCTGGTAGTCCACGCCGTAAACGATGAATACTAGTTATTGGGGG---TATTGACTCC
TTCAGTGACG-CAGCTAACGCATTAAGTATTCCGCCTGGGGAGTACGGTCGCAA

#AF084852_Bdellovibrio_starrii
CGGGAGG----CAGCAGTAGGGAATA-TTGCGCAATGGGG-GAAACCCTGACGCAGC-AA
CGCCGCGTGAGTGAGGAAGGTCTTC-GGATTG----TAAAACTCTTTTTTTAGGGAAAAA
TGA-----TTACAGAGCTAATAC-CCTGTAAAGTGATGGTACCTAAAG-AATAAGCACCG
GCTAACTTCGTGCCAGCAGCCGCGGTAATACGAAGGGTGCAAGCGTTGTTCGGAATCATT
GGGCGTAAAGCGCG-CGCAGGCGG-ATCAGCAA-GTCAGATG--TGAA--ATCTCGAAGC
TCAACTTC-GAAACTGCGTCTGAA--ACTGCTAGTCTAGAATGTCGGAGG-GGGCAGGGG
AATTTCACGTGTAGGGGTAAAATCCGTAGA-GATGTGA-AGGAACACCGGAGGCGAAGGC
GCCTGCCTGGACGACTATTGACGCTGAGGCGCGAAAGCGTGGGGAGCAAACAGGATTAGA
TACCCTGGTAGTCCACGCCGTAAACGATGAATACTAGTTATTGGGGG---TATTGACTCC
TTCAGTGACG-CAGCTAACGCATTAAGTATTCCGCCTGGGGAGTACGGTCGCAA

#DQ631713_Bacteriovorax_sp.
CGGGAGG----CAGCAGTGGGGAATA-TTGCGCAATGGGG-GAAACCCTGACGCAGC-AA
TGCCGCGTGAGTGAGGAAGGCCTTC-GGGTTG----TAAAGCTCTGTCAAATAGGAAGAA
TTC-----CTCTGGGTCCAATAGGCCTAGAGATTGACGGTACTATTAA-AGGAAGCACCG
GCTAACTTCGTGCCAGCAGCCGCGGTAATACGAAGGGTGCAAGCGTTGTTCGGATTTACT
GGGCGTAAAGCGCG-CGCAGGCGG-ATTAATAA-GCCAGATG--TGAA--ATCTCGGGGC
TCAACCCC-GAAACTGCGTCTGGA--ACTGTTAATCTAGAGTTATGGAGG-GGAGAGCGG
AATTTCGCATGTAGGGGTAAAATCCGTAGA-GATGCGA-AGGAACACCAGAGCCGAAGGG
GGCTCTCTGGCCATCAACTGACGCTGAGGCGCGAAAGCGTGGGGAGCAAACAGGATTAGA
TACCCTGGTAGTCCACGCCGTAAACGATGAGTACTAGGTATTGGGAG----TTTGACCCT
CTCAGTGCCA-AAGCTAACGCATTAAGTACTCCGCCTGGGAAGTACGGTCGCAA

#DQ631738_Bacteriovorax_sp.
CGGGAGG----CAGCAGTGGGGAATA-TTGCGCAATGGGG-GAAACCCTGACGCAGC-AA
TGCCGCGTGAGTGAGGAAGGCCTTC-GGGTTG----TAAAGCTCTGTCAGATAGGAAGAA
TGG-----TTATGGGTCTAATAGGCCTATAATTTGACGGTACTATCAA-AGGAAGCACCG
GCTAACTTCGTGCCAGCAGCCGCGGTAATACGAAGGGTGCAAGCGTTGTTCGGATTTACT
GGGCGTAAAGCGCG-CGCAGGCGG-ATTATTAA-GCCAGATG--TGAA--ATCCCGGGGC
TCAACCCC-GGAACTGCGTCTGGA--ACTGGTAATCTAGAGTTATAGAGG-GGAGAGCGG
AATTTCGCATGTAGGGGTAAAATCCGTAGA-GATGCGA-AGGAACACCAGCGCCGAAGGG
GGCTCTCTGGCTATTAACTGACGCTGAGGCGCGAAAGCGTGGGTAGCAAACAGGATTAGA
TACCCTGGTAGTCCACGCCGTAAACGATGAGTACTAGATATTGGAGC---CTTTGACCGC
TTCAGTGTCG-CAGCTAACGCATTAAGTACTCCGCCTGGGAAGTACGGTCGCAA

#DQ631697_Bacteriovorax_sp.
CGGGAGG----CAGCAGTGGGGAATA-TTGCGCAATGGGC-GAAAGCCTGACGCAGC-AA
TGCCGCGTGAGTGAGGAAGGCCTTC-GGGTTG----TAAAGCTCTGTCAGATGGGAAGAA
TGG-----TCAAGGGTCCAATAGGCCTTTGATTTGACGGTACCTTCAG-AGGAAGCACCG
GCTAACTTCGTGCCAGCAGCCGCGGTAATACGAAGGGTGCAAGCGTTGTTCGGATTTATT
GGGCGTAAAGCGCG-CGCAGGCGG-ATAATTAA-GCCAGATG--TGAA--ATCTCGGGGC
TCAACCCC-GAAACTGCGTCTGGA--ACTGGTTATCTAGAATCACGGAGA-GGGAAGGGG
AATTTCGCATGTAGGGGTAAAATCCGTAGA-GATGCGA-AGGAACACCAGAGGCGAAGGC
GCCTTCCTGGACGTGTATTGACGCTGAGGCGCGAAAGCGTGGGGAGCAAACAGGATTAGA
TACCCTGGTAGTCCACGCCGTAAACGATGTGCACTAGATATGGGGGG---ATT-GACCCC
TTCCGTGTCG-AAGCTAACGCATTAAGTGCACCGCCTGGGAAGTACGGTCGCAA

#DQ631726_Bacteriovorax_sp.
CGGGAGG----CAGCAGTGGGGAATA-TTGCGCAATGGGG-GAAACCCTGACGCAGC-AA
TGCCGCGTGAGTGAGGAAGGCCTTC-GGGTTG----TAAAGCTCTGTCAGATGGGAAGAA
CAG-----CAGTTGGTCCAATAGGCCATCTGTTTGACGGTACCTTCAA-AGGAAGCACCG
GCTAACTTCGTGCCAGCAGCCGCGGTAATACGAAGGGTGCAAGCGTTGTTCGGATTTACT
GGGCGTAAAGCGCG-CGCAGGCGG-ATTGATAA-GTCAGATG--TGAA--ATCTCGGGGC
TCAACCCC-GAAACTGCGTCTGAA--ACTGTTGATCTAGAGTTATGTAGG-GGAGAAGGG
AATTTCGCATGTAGGGGTAAAATCCGTAGA-GATGCGA-AGGAACACCAGAGCCGAAGGG
GCTTCTCTGGGCATACACTGACGCTGAGGCGCGAAAGCGTGGGTAGCAAACAGGATTAGA
TACCCTGGTAGTCCACGCCGTAAACGATGAGTACTAGATTTTGGGGC---CTTTGACCGC
TTCAGAGTCG-CAGCTAACGCATTAAGTACTCCGCCTGGGAAGTACGGTCGCAA

#DQ631737_Bacteriovorax_sp.
CGGGAGG----CAGCAGTGGGGAATA-TTGCGCAATGGGC-GAAAGCCTGACGCAGC-AA
TGCCGCGTGAGTGAGGAAGGCCTTC-GGGTTG----TAAAGCTCTGTCATATGGAAAGAA
TGG-----TCATTGTTCTAACAGGGCAGTGATTTGACGGTACCATAAA-AGGAAGCACCG
GCTAACTTCGTGCCAGCAGCCGCGGTAATACGAAGGGTGCAAGCGTTGTTCGGATTTATT
GGGCGTAAAGCGCG-CGCAGGCGG-ACTATTAA-GCCAGATG--TGAA--ATCTCGGGGC
TCAACCCC-GAAACTGCGTCTGGA--ACTGGTAGTCTAGAATCTTGGAGG-GGGAAGCGG
AATTTCGCATGTAGGGGTAAAATCCGTAGA-GATGCGA-AGGAACACCAGAGCCGAAGGG
GGCTTCCTGGCCAAGTATTGACGCTGAGGCGCGAAAGCGTGGGGAGCAAACAGGATTAGA
TACCCTGGTAGTCCACGCCGTAAACGATGTGCACTAGATATTGGAGA---CTTTGACCTC
TTCAGTGTCG-TAGCTAACGCATTAAGTGCACCGCCTGGGGAGTACGGTCGCAA

#DQ186612_Micavibrio_aeruginosavorus
CGGGAGG----CAGCAGTAAGGAATA-TTGGACAATGGGG-GAAACCCTGATCCAGC-CA
TGCCGCGTGAGTGATGAAGGCCTTC-GGGTTG----TAAAGCTCTTTTAGGTGTGAAAAT
GAT-------------------------------GATGGTAGCACCAG-AAAAAGCTCCG
GCTAACTTCGTGCCAGCAGCCGCGGTAATACGAAGGGAGCGAGCGTTGTTCGGAATCACT
GGGCGTAAAGCGTG-CGTAGGCGG-TTTTGTAA-GACAGAAG--TGAA--ATCCTGGAGC
TTAACTCC-AGAATTGCTTTTGTG--ACTGCAAAGCTTGAATCCAGGAGA-GGTTGGGGG
AATTCCGAGTGTAGAGGTGAAATTCGCAGA-TATTCGG-AGGAACACCAGTGGCGTAGGC
GCCCAACTGGACTGGTATTGACGCTGAGGCACGAAAGCGTGGGGATCAAACAGGATTAGA
TACCCTGGTAGTCCACGCCGTAAACGATGTGTGCTAGCTGTCGGGAG---TCTTAGGCTT
TCG-GCGGCG-CAGCTAACGCACTAAGCACACCGCCTGGGAAGTACGGCCGCAA

#DQ186613_Micavibrio_sp.
CGGGAGG----CAGCAGTAAGGAATA-TTGGACAATGGAG-GAAACTCTGATCCAGC-CA
TGCCGCGTGAGTGATGAAGGCCTTC-GGGTTG----TAAAGCTCTTTTAGGTGTGAAAAT
GAT-------------------------------GATGGTAGCACCAG-AAAAAGCTCCG
GCTAACTTCGTGCCAGCAGCCGCGGTAATACGAAGGGAGCGAGCGTTGTTCGGAATCACT
GGGCGTAAAGCGTG-CGTAGGCGG-TTTTGTAA-GACAGAAG--TGAA--ATCCTGGAGC
TTAACTCC-AGAATTGCTTTTGTG--ACTGCAAAGCTTGAATCCAGGAGA-GGTTGGGGG
AATTCCGAGTGTAGAGGTGAAATTCGCAGA-TATTCGG-AGGAACACCAGTGGCGTAGGC
GCCCAACTGGACTGGTATTGACGCTGAGGCACGAAAGCGTGGGGATCAAACAGGATTAGA
TACCCTGGTAGTCCACGCCGTAAACGATGTGTGCTAGCTGTCGGGAG---TCTTAGGCTT
TCG-GCGGCG-CAGCTAACGCATTAAGCACACCGCCTGGGAAGTACGGCCGCAA

#DQ186614_Micavibrio_sp.
CGGGAGG----CAGCAGTAAGGAATA-TTGGACAATGGAG-GCAACTCTGATCCAGC-CA
TGCCGCGTGAGTGATGAAGGCCTTC-GGGTTG----TAAAGCTCTTTTAGGTGTGAAAAT
AAT-------------------------------GATGGTAACACCAG-AAAAAGCTCCG
GCTAACTTCGTGCCAGCAGCCGCGGTAATACGAAGGGAGCGAGCGTTGTTCGGAATCACT
GGGCGTAAAGCGTG-CGTAGGCGG-TCTTGTAA-GACAGAAG--TGAA--AGCCTGGGGC
TTAACCCC-AGAACTGCTTTTGTG--ACTGCAAGGCTTGAATCCAGGAGA-GGTTGGGGG
AATTCCGAGTGTAGAGGTGAAATTCGCAGA-TATTCGG-AGGAACACCAGTGGCGTAGGC
GCCCAACTGGACTGGTATTGACGCTGAGGCACGAAAGCGTGGGGATCAAACAGGATTAGA
TACCCTGGTAGTCCACGCCGTAAACGATGTGTGCTAGCTGTCGGGAG---TCTTAGGCTT
TCG-GCGGCG-CAGCTAACGCATTAAGCACACCGCCTGGGAAGTACGGCCGCAA

#DQ186615_Micavibrio_sp.
CGGGAGG----CAGCAGTAAGGAATA-TTGGACAATGGAG-GCAACTCTGATCCAGC-CA
TGCCGCGTGAGTGATGAAGGCCTTC-GGGTTG----TAAAGCTCTTTTAGGTGTGAAAAT
AAT-------------------------------GATGGTAACACCAG-AAAAAGCTCCG
GCTAACTTCGTGCCAGCAGCCGCGGTAATACGAAGGGAGCGAGCGTTGTTCGGAATCACT
GGGCGTAAAGCGTG-CGTAGGCGG-TCTTGTAA-GACAGAAG--TGAA--AGCCTGGGGC
TTAACCCC-AGAACTGCTTTTGTG--ACTGCAAGGCTTGAATCCAGGAGA-GGTTGGGGG
AATTCCGAGTGTAGAGGTGAAATTCGCAGA-TATTCGG-AGGAACACCAGTGGCGTAGGC
GCCCAACTGGACTGGTATTGACGCTGAGGCACGAAAGCGTGGGGATCAAACAGGATTAGA
TACCCTGGTAGTCCACGCCGTAAACGATGTGTGCTAGCTGTCGGGAG---TCTTAGGCTT
TCG-GCGGCG-CAGCTAACGCATTAAGCACACCGCCTGGGAAGTACGGCCGCAA

#HM038000_Vampirovibrio_chlorellavorus
CGGAAGG----CAGCAGTAGGGAATT-TTGCGCAATGGGC-GAAAGCCTGACGCAGC-AA
CACCGCGTGTAGGATGAAGGATTTC-GGTTCG----TAAACTACTGTCAGCAGGGA----
------ATATAATGACTGTA-CCTG-----------------CAG----AGGAAGCATCG
GCTAACTACGTGCCAGCAGCCGCGGTAAGACGTAGGATGCAAGCGTTGTCCGGAATTATT
GGGCGTAAAGAGTT-CGTAGGCGG-TTGCCTAA-GTCTGATG--TTAA--AGCCTGGCGC
TCAACGCC-AGCATGGCATTGGAA--ACTGGGCGACTAGAGTGTGGTAGA-GGTCACGGG
AATTCCTGGTGTAGCGGTGAAATGCGTAGA-TATCAGG-AGGAACACCGGTGGCGAAAGC
GCGTGACTGGGCCATAACTGACGCTGAGGAACGAAAGCCAGGGTAGCAAAAGGGATTAGA
TACCCCTGTAGTCCTGGCCGTAAACGATGGATACTAGGTGTAGGTGG---ATTCGACCCC
ATCTGTGCCG-TAGCTAACGCGATAAGTATCCCGCCTGGGGAGTACGCTCGCAA

#KM034744_Bradymonas_sediminis
CGGGAGG----CAGCAGTGGGGAATC-TTGTGCAATGGGC-GAAAGCCTGACGCAGC-AA
CGCCGCGTGTGTGAAGAAGGCTTTC-GGGTCG----TAAAGCACTGTCAGAAGGGAAGAA
CGC-------CCACATT--------GTTGGGTTTGACGGTACCTTCAA-AGGAAGCACCG
GCTAACTCCGTGCCAGCAGCCGCGGTAATACGGAGGGTGCAAGCGTTGTTCGGAATCATT
GGGCGTAAAGCGCG-CGCAGGCGG-CCATTTAA-GTCTGATG--TGAA--AGCCCGAGGC
TCAACCTC-GGAGGTGCATTGGAA--ACTGGATGGCTTGAGTCCAAGAGA-GGTTAGTGG
AATTCGTGGTGTAGGGGTGAAATCCGTAGA-TATCACG-AGGAACACCAGTGGCGAAGGC
GACTGACTGGATTGGTACTGACGCTGAGGCGCGAAAGCGTGGGGAGCAAACAGGATTAGA
TACCCTGGTAGTCCACGCCGTAAACGATGTTCACTAGTTGCTGGGTC---AATTGA--GA
TTCAGTGGCG-AAGCTAACGCATTAAGTGAACCGCCTGGGGAGTACGGCCGCAA

#MH718301_Persicimonas_caeni
CGGGAGG----CAGCAGTGGGGAATC-TTGCGCAATGGGC-GAAAGCCTGACGCAGC-AA
CGCCGCGTGAGTGAAGAAGGCCTTC-GGGTCG----TAAAGCTCTGTCAGGAGGGAAGAA
AAC-------CCGCATT--------GTCGGGCATGACGGTACCTCCGA-AGGAAGCACCG
GCTAACTCCGTGCCAGCAGCCGCGGTAATACGGAGGGTGCAAGCGTTGTTCGGAATCATT
GGGCGTAAAGCGCG-CGCAGGCGG-CCTATTAA-GTCTGATG--TGAA--AGCCCGGGGC
TCAACCCC-GGAGGTGCATTGGAA--ACTGGTAGGCTTGAGTCCGAGAGG-GGTCAGTGG
AATTCGTGGTGTAGGGGTGAAATCCGTAGA-GATCACG-AGGAACACCAGTGGCGAAGGC
GACTGACTAGATCGGAACTGACGCTGAGGCGCGAAAGCGTGGGTAGCAAACAGGATTAGA
TACCCTGGTAGTCCACGCCGTAAACGATGTTCACTAGTTGCTGGCTC---AATTGA--GA
GTCCGTGACG-AAGCTAACGCATTAAGTGAACCGCCTGGGGAGTACGGCCGCAA

#KX815124_Lujinxingia_litoralis
CGGGAGG----CAGCAGTGGGGAATC-TTGCGCAATGGGC-GAAAGCCTGACGCAGC-AA
CGCCGCGTGTGTGAAGAAGGCTCTC-GGGTCG----TAAAGCACTGTCGGGAGGGAAGAG
TGC-------CCGGGCTTGT-----CCCGGGAGAGACGGTACCTCCCA-AGGAAGCACCG
GCTAACTCCGTGCCAGCAGCCGCGGTAATACGGAGGGTGCAAGCGTTATTCGGAATCATT
GGGCGTAAAGCGCG-CGCAGGCGG-CCATGCAA-GTCTGACG--TGAA--ATCCCGGGGC
TCAACCTC-GGAACTGCGTTGGAA--ACTGTATGGCTTGAGTTTGGGAGA-GGTTCGTGG
AATTCCAGGTGTAGGGGTGAAATCCGTAGA-GATCTGG-AGGAACACCAGTGGCGAAGGC
GACGAACTGGACCAATACTGACGCTGAGGCGCGAAAGCGTGGGGAGCAAACAGGATTAGA
TACCCTGGTAGTCCACGCCGTAAACGATGTTCACTAGTTGCCGGCCT---AATTGA--GG
GTCGGTGACG-CAGCTAACGCATTAAGTGAACCGCCTGGGGACTACGGCCGCAA

#MG652491_Lujinxingia_sediminis
CGGGAGG----CAGCAGTGGGGAATC-TTGCGCAATGGGC-GAAAGCCTGACGCAGC-AA
CGCCGCGTGTGTGAAGAAGGCTTTC-GGGTCG----TAAAGCACTGTCGGGAGGGAAGAG
TGC-------CCGGGCTTGT-----CCCGGGAGAGACGGTACCTCCCA-AGGAAGCACCG
GCTAACTCCGTGCCAGCAGCCGCGGTAATACGGAGGGTGCAAGCGTTATTCGGAATCATT
GGGCGTAAAGCGCG-CGCAGGCGG-CCATGCAA-GTCTGACG--TGAA--ATCCCGGGGC
TCAACCTC-GGAACTGCGTTGGAA--ACTGTATGGCTTGAGTTTGGGAGA-GGTTCGTGG
AATTCCAGGTGTAGGGGTGAAATCCGTAGA-GATCTGG-AGGAACACCAGTGGCGAAGGC
GACGAACTGGACCAATACTGACGCTGAGGCGCGAAAGCGTGGGGAGCAAACAGGATTAGA
TACCCTGGTAGTCCACGCCGTAAACGATGTTCACTAGTTGCCGGCCT---AATTGA--GG
GTCGGTGACG-CAGCTAACGCATTAAGTGAACCGCCTGGGGAGTACGGCCGCAA

#MW338923_Lujinxingia_sp.
CGGGAGG----CAGCAGTGGGGAATC-TTGCGCAATGGGC-GAAAGCCTGACGCAGC-AA
CGCCGCGTGTGTGAAGAAGGCTTTC-GGGTCG----TAAAGCACTGTCGGGAGGGAAGAG
TGC-------CCGGGCTTGT-----CCCGGGAGAGACGGTACCTCCCA-AGGAAGCACCG
GCTAACTCCGTGCCAGCAGCCGCGGTAATACGGAGGGTGCAAGCGTTATTCGGAATCATT
GGGCGTAAAGCGCG-CGCAGGCGG-CCATGCAA-GTCTGACG--TGAA--ATCCCGGGGC
TCAACCTC-GGAACTGCGTTGGAA--ACTGTATGGCTTGAGTTTGGGAGA-GGTTCGTGG
AATTCCAGGTGTAGGGGTGAAATCCGTAGA-GATCTGG-AGGAACACCAGTGGCGAAGGC
GACGAACTGGACCAATACTGACGCTGAGGCGCGAAAGCGTGGGGAGCAAACAGGATTAGA
TACCCTGGTAGTCCACGCCGTAAACGATGTTCACTAGTTGCCGGCCT---AATTGA--GG
GTCGGTGACG-CAGCTAACGCATTAAGTGAACCGCCTGGGGAGTACGGCCGCAA

#MW338921_Lujinxingia_sp.
CGGGAGG----CAGCAGTGGGGAATC-TTGCGCAATGGGC-GAAAGCCTGACGCAGC-AA
CGCCGCGTGTGTGAAGAAGGCTTTC-GGGTCG----TAAAGCACTGTCGGGAGGGAAGAG
TGC-------CCGGGCTTGT-----CCCGGGAGAGACGGTACCTCCCA-AGGAAGCACCG
GCTAACTCCGTGCCAGCAGCCGCGGTAATACGGAGGGTGCAAGCGTTATTCGGAATCATT
GGGCGTAAAGCGCG-CGCAGGCGG-CCATGCAA-GTCTGACG--TGAA--ATCCCGGGGC
TCAACCTC-GGAACTGCGTTGGAA--ACTGTATGGCTTGAGTTTGGGAGA-GGTTCGTGG
AATTCCAGGTGTAGGGGTGAAATCCGTAGA-GATCTGG-AGGAACACCAGTGGCGAAGGC
GACGAACTGGACCAATACTGACGCTGAGGCGCGAAAGCGTGGGGAGCAAACAGGATTAGA
TACCCTGGTAGTCCACGCCGTAAACGATGTTCACTAGTTGCCGGCCT---AATTGA--GG
GTCGGTGACG-CAGCTAACGCATTAAGTGAACCGCCTGGGGAGTACGGCCGCAA

#MN547342_Lujinxingia_vulgaris
CGGGAGG----CAGCAGTGGGGAATC-TTGCGCAATGGGC-GAAAGCCTGACGCAGC-AA
CGCCGCGTGTGTGAAGAAGGCTCTC-GGGTCG----TAAAGCACTGTCGGGAGGGAAGAG
TGC-------CTGGGCTTGA-----CCCAGGAGAGACGGTACCTCCCA-AGGAAGCACCG
GCTAACTCCGTGCCAGCAGCCGCGGTAATACGGAGGGTGCAAGCGTTATTCGGAATCATT
GGGCGTAAAGCGCG-CGCAGGCGG-CCATGCAA-GTCTGACG--TGAA--ATCCCGGGGC
TCAACCTC-GGAACTGCGTTGGAA--ACTGTATGGCTTGAGTTTGGGAGA-GGTTCGTGG
AATTCCAGGTGTAGGGGTGAAATCCGTAGA-GATCTGG-AGGAACACCAGTGGCGAAGGC
GACGAACTGGACCAATACTGACGCTGAGGCGCGAAAGCGTGGGGAGCAAACAGGATTAGA
TACCCTGGTAGTCCACGCCGTAAACGATGTTCACTAGTTGCCGGGTT---AATTGA--GA
TTCGGTGACG-CAGCTAACGCATTAAGTGAACCGCCTGGGGAGTACGGCCGCAA

#MH613067_Lujinxingia_vulgaris
CGGGAGG----CAGCAGTGGGGAATC-TTGCGCAATGGGC-GAAAGCCTGACGCAGC-AA
CGCCGCGTGTGTGAAGAAGGCTCTC-GGGTCG----TAAAGCACTGTCGGGAGGGAAGAG
TGC-------CTGGGCTTGA-----CCCAGGAGAGACGGTACCTCCCA-AGGAAGCACCG
GCTAACTCCGTGCCAGCAGCCGCGGTAATACGGAGGGTGCAAGCGTTATTCGGAATCATT
GGGCGTAAAGCGCG-CGCAGGCGG-CTATGCAA-GTCTGACG--TGAA--ATCCCGGGGC
TCAACCTC-GGAACTGCGTTGGAA--ACTGTATAGCTTGAGTTTGGGAGA-GGTTCGTGG
AATTCCAGGTGTAGGGGTGAAATCCGTAGA-GATCTGG-AGGAACACCAGTGGCGAAGGC
GACGAACTGGACCAATACTGACGCTGAGGCGCGAAAGCGTGGGGAGCAAACAGGATTAGA
TACCCTGGTAGTCCACGCCGTAAACGATGTTCACTAGTTGCCGGGTT---AATTGA--GA
TTCGGTGACG-CAGCTAACGCATTAAGTGAACCGCCTGGGGAGTACGGCCGCAA

#AJ233909_Angiococcus_disciformis
CGGGAGG----CAGCAGTGGGGAATT-TTGCGCAATGGGC-GAAAGCCTGACGCAGC-AA
CGCCGCGTGTGTGATGAAGGTCTTC-GGATTG----TAAAGCACTTTCGACCGGGACGAA
AAC-----CCGAAGCCCAAT--ACGCTTCGGCTTGACGGTACCGGGAG-AAGAAGCACCG
GCTAACTCTGTGCCAGCAGCCGCGGTAATACAGAGGGTGCAAGCGTTGTTCGGAATTATT
GGGCGTAAAGCGCG-TGTAGGCGG-CGTGACAA-GTCGGGTG--TGAA--AGCCCTCAGC
TCAACTGA-GGAAGTGCGCCCGAA--ACTGTCGTGCTTGAGTGCCGGAGA-GGGTGGCGG
AATTCCCCAAGTAGAGGTGAAATTCGTAGA-TATGGGG-AGGAACACCGGTGGCGAAGGC
GGCCACCTGGACGGTAACTGACGCTGAGACGCGAAAGCGTGGGGAGCAAACAGGATTAGA
TACCCTGGTAGTCCACGCCGTAAACGATGAGAACTAGGTGTCGTGGG---AGTTGACCCC
CGCGGTGCCG-AAGCTAACGCATTAAGTTCTCCGCCTGGGAAGTACGGTCGCAA

#AJ233910_Angiococcus_disciformis
CGGGAGG----CAGCAGTGGGGAATT-TTGCGCAATGGGC-GAAAGCCTGACGCAGC-AA
CGCCGCGTGTGTGATGAAGGTCTTC-GGATTG----TAAAGCACTTTCGACCGGGACGAA
AAC-----CCTGAGGCCAAC--ACCCTCAGGCTTGACGGTACCGGGAG-AAGAAGCACCG
GCTAACTCTGTGCCAGCAGCCGCGGTAATACAGAGGGTGCAAGCGTTGTTCGGAATTATT
GGGCGTAAAGCGCG-TGTAGGCGG-CTTTGCAA-GTCGGGTG--TGAA--AGCCCTCAGC
TCAACTGA-GGAAGTGCGCCCGAA--ACTGCAGAGCTTGAGTGCCGGAGA-GGGTGGCGG
AATTCCCCAAGTAGAGGTGAAATTCGTAGA-TATGGGG-AGGAACACCGGTGGCGAAGGC
GGCCACCTGGACGGTAACTGACGCTGAGACGCGAAAGCGTGGGGAGCAAACAGGATTAGA
TACCCTGGTAGTCCACGCCGTAAACGATGAGAACTAGGTGTCGTGGG---TGTTGACCCC
CGCGGTGCCG-TAGCTAACGCATTAAGTTCTCCGCCTGGGAAGTACGGTCGCAA

#DQ411299_Myxococcus_xanthus
CGGGAGG----CAGCAGTGGGGAATT-TTGCGCAATGGGC-GAAAGCCTGACGCAGC-AA
CGCCGCGTGTGTGATGAAGGTCTTT-GGATTG----TAAAGCACTTTCGACCGGGAAGAA
AAC-----CCGTTGGCTAAC--ATCCAACGGCTTGACGGTACCGGGAG-AAGAAGCACCG
GCTAACTCTGTGCCAGCAGCCGCGGTAATACAGAGGGTGCAAGCGTTGTTCGGAATTATT
GGGCGTAAAGCGCG-TGTAGGCGG-CGTGACAA-GTCGGGTG--TGAA--AGCCCTCAGC
TCAACTGA-GGAAGTGCGCCCGAA--ACTGTTGTGCTTGAGTGCCGGAGA-GGGTGGCGG
AATTCCCCAAGTAGAGGTGAAATTCGTAGA-TATGGGG-AGGAACACCGGTGGCGAAGGC
GGCCACCTGGACGGTAACTGACGCTGAGACGCGAAAGCGTGGGGAGCAAACAGGATTAGA
TACCCTGGTAGTCCACGCCGTAAACGATGAGAACTAGGTGTCGTGGG---AGTTGACCCC
CGCGGTGCCG-AAGCTAACGCATTAAGTTCTCCGCCTGGGAAGTACGGTCGCAA

#AJ233911_Angiococcus_disciformis
CGGGAGG----CAGCAGTGGGGAATT-TTGCGCAATGGGC-GAAAGCCTGACGCAGC-AA
CGCCGCGTGTGTGATGAAGGTCTTC-GGATTG----TAAAGCACTTTCGACCGGGACGAA
AAC-----CCGTTGGCTAAC--ATCCAACGGCTTGACGGTACCGGGAG-AAGAAGCACCG
GCTAACTCTGTGCCAGCAGCCGCGGTAATACAGAGGGTGCAAGCGTTGTTCGGAATTATT
GGGCGTAAAGCGCG-TGTAGGCGG-CTTTGCAA-GTCGGGTG--TGAA--AGCCCTCAGC
TCAACTGA-GGAAGTGCGCCCGAA--ACTGCAGAGCTTGAGTGCCGGAGA-GGGTGGCGG
AATTCCCCAAGTAGAGGTGAAATTCGTAGA-TATGGGG-AGGAACACCGGTGGCGAAGGC
GGCCACCTGGACGGTAACTGACGCTGAGACGCGAAAGCGTGGGGAGCAAACAGGATTAGA
TACCCTGGTAGTCCACGCCGTAAACGATGAGAACTAGGTGTCGTGGG---TGTTGACCCC
CGTGGTGCCG-TAGCTAACGCATTAAGTTCTCCGCCTGGGAAGTACGGTCGCAA

#AB016470_Haliangium_ochraceum
CGGGAGG----CAGCAGTGGGGAATA-TTGGACAATGGGC-GAAAGCCTGATCCAGC-CA
CGCCGCGTGAGTGATGAAGGCCCTA-GGGTCG----TAAAGCTCTGTGGAGAGAGACGAA
ACC------TACCAGGTTAA-GAGCTGGGTAGTTGACGGTATCTCTTT-AGCAAGCACCG
GCTAACTCCGTGCCAGCAGCCGCGGTAATACGGAGGGTGCAAACGTTGCTCGGAATTATT
GGGCGTAAAGCGCA-CGTAGGCGG-CGCGATAA-GTCGGATG--TGAA--AGCCCTGGGC
TTAACCTA-GGAAGTGCATTCGAA--ACTGTCGCGCTTGAGTACGGGAGA-GGGTTGCGG
AATTCCCGGTGTAGAGGTGAAATTCGTAGA-TATCGGG-AGGAACACCAGTGGCGAAGGC
GGCAGCCTGGACCGATACTGACGCTGAGGTGCGAAAGCGTGGGGAGCAAACAGGATTAGA
TACCCTGGTAGTCCACGCCGTAAACGATGAGTGCTAGATGCAGCGGG---TATTGACCCC
TGCTGCGTCG-CAGCTAACGCATTAAGCACTCCGCCTGGGGAGTACGGCCGCAA

#AJ233912_Archangium_gephyra
CGGGAGG----CAGCAGTGGGGAATT-TTGCGCAATGGGC-GAAAGCCTGACGCAGC-AA
CGCCGCGTGTGTGATGAAGGTCTTC-GGATTG----TAAAGCACTTTCGACCGGGACGAA
AAC-----CCGTTGGCTAAC--ATCCAACGGCTTGACGGTACCGGGAG-AAGAAGCACCG
GCTAACTCTGTGCCAGCAGCCGCGGTAATACAGAGGGTGCAAGCGTTGTTCGGAATTATT
GGGCGTAAAGCGCG-TGTAGGCGG-CTTTGCAA-GTCGGGTG--TGAA--AGCCCTCAGC
TCAACTGA-GGAAGTGCGCCCGAA--ACTGCAGAGCTTGAGTGCCGGAGA-GGGTGGCGG
AATTCCCCAAGTAGAGGTGAAATTCGTAGA-TATGGGG-AGGAACACCGGTGGCGAAGGC
GGCCACCTGGACGGTAACTGACGCTGAGACGCGAAAGCGTGGGTAGCAAACAGGATTAGA
TACCCTGGTAGTCCACGCCGTAAACGATGAGAACTAGGTGTCGTGGG---TGTTGACCCC
CGCGGTGCCG-TAGCTAACGCATTAAGTTCTCCGCCTGGGAAGTACGGTCGCAA

#AJ233913_Archangium_gephyra
CGGGAGG----CAGCAGTGGGGAATT-TTGCGCAATGGGC-GAAAGCCTGACGCAGC-AA
CGCCGCGTGTGTGATGAAGGTCTTC-GGATTG----TAAAGCACTTTCGACCGGGACGAA
AAC-----CCGTTGGCTAAC--ATCCAACGGCTTGACGGTACCGGGAG-AAGAAGCACCG
GCTAACTCTGTGCCAGCAGCCGCGGTAATACAGAGGGTGCAAGCGTTGTTCGGAATTATT
GGGCGTAAAGCGCG-TGTAGGCGG-CTTTGCAA-GTCGGGTG--TGAA--AGCCCTCAGC
TCAACTGA-GGAAGTGCGCCCGAA--ACTGCAGAGCTTGAGTGCCGGAGA-GGGTGGCGG
AATTCCCCAAGTAGAGGTGAAATTCGTAGA-TATGGGG-AGGAACACCGGTGGCGAAGGC
GGCCACCTGGACGGTAACTGACGCTGAGACGCGAAAGCGTGGGGAGCAAACAGGATTAGA
TACCCTGGTAGTCCACGCCGTAAACGATGAGAACTAGGTGTCGTGGG---TGTTGACCCC
CGCGGTGCCG-TAGCTAACGCATTAAGTTCTCCGCCTGGGAAGTACGGTCGCAA

#AJ233903_Cystobacter_minus
CGGGAGG----CAGCAGTGGGGAATT-TTGCGCAATGGGC-GAAAGCCTGACGCAGC-AA
CGCCGCGTGTGTGATGAAGGTCTTC-GGATTG----TAAAGCACTTTCGACCGGGACGAA
AAC-----CCCCAGCCCAAC--ACGCTGGGGCTTGACGGTACCGGGAG-AAGAAGCACCG
GCTAACTCTGTGCCAGCAGCCGCGGTAATACAGAGGGTGCAAGCGTTGTTCGGAATTATT
GGGCGTAAAGCGCG-TGTAGGCGG-CTTTGCAA-GTCGGGTG--TGAA--AGCCCTCAGC
TCAACTGA-GGAAGTGCGCCCGAA--ACTGCAGAGCTTGAGTGCCGGAGA-GGGTGGCGG
AATTCCCCAAGTAGAGGTGAAATTCGTAGA-TATGGGG-AGGAACACCGGTGGCGAAGGC
GGCCACCTGGACGGTAACTGACGCTGAGACGCGAAAGCGTGGGGAGCAAACAGGATTAGA
TACCCTGGTAGTCCACGCCGTAAACGATGAGAACTAGGTGTCGTGGG---TGTTGACCCC
CGCGGTGCCG-TAGCTAACGCATTAAGTTCTCCGCCTGGGAAGTACGGTCGCAA

#AJ233904_Cystobacter_minus
CGGGAGG----CAGCAGTGGGGAATT-TTGCGCAATGGGC-GAAAGCCTGACGCAGC-AA
CGCCGCGTGTGTGATGAAGGTCTTC-GGATTG----TAAAGCACTTTCGACCGGGACGAA
AAC-----CCTCAGCCTAAC--ACGCTGGGGCTTGACGGTACCGGGAG-AAGAAGCACCG
GCTAACTCTGTGCCAGCAGCCGCGGTAATACAGAGGGTGCAAGCGTTGTTCGGAATTATT
GGGCGTAAAGCGCG-TGTAGGCGG-CTTTGCAA-GTCGGGTG--TGAA--AGCCCTCAGC
TCAACTGA-GGAAGTGCGCCCGAA--ACTGCAGAGCTTGAGTGCCGGAGA-GGGTGGCGG
AATTCCCCAAGTAGAGGTGAAATTCGTAGA-TATGGGG-AGGAACACCGGTGGCGAAGGC
GGCCACCTGGACGGTCACTGACGCTGAGACGCGAAAGCGTGGGGAGCAAACAGGATTAGA
TACCCTGGTAGTCCACGCCGTAAACGATGAGAACTAGGTGTCGTGGG---TGTTGACCCC
CGCGGTGCCG-TAGCTAACGCATTAAGTTCTCCGCCTGGGAAGTACGGTCGCAA

#AJ233905_Cystobacter_violaceus
CGGGAGG----CAGCAGTGGGGAATT-TTGCGCAATGGGC-GAAAGCCTGACGCAGC-AA
CGCCGCGTGTGTGATGAAGGTCTTC-GGATTG----TAAAGCACTTTCGACCGGGACGAA
AAC-----CCTCTGGCTAAC--ATCCAGGGGCTTGACGGTACCGGGAG-AAGAAGCACCG
GCTAACTCTGTGCCAGCAGCCGCGGTAATACAGAGGGTGCAAGCGTTGTTCGGAATTATT
GGGCGTAAAGCGCG-TGTAGGCGG-CTTTGCAA-GTCGGGTG--TGAA--AGCCCTCAGC
TCAACTGA-GGAAGTGCGCCCGAA--ACTGCAGAGCTTGAGTGCCGGAGA-GGGTGGCGG
AATTCCCCAAGTAGAGGTGAAATTCGTAGA-TATGGGG-AGGAACACCGGTGGCGAAGGC
GGCCACCTGGACGGTAACTGACGCTGAGACGCGAAAGCGTGGGGAGCAAACAGGATTAGA
TACCCTGGTAGTCCACGCCGTAAACGATGAGAACTAGGTGTCGTGGG---TGTTGACCCC
CGCGGTGCCG-TAGCTAACGCATTAAGTTCTCCGCCTGGGAAGTACGGTCGCAA

#AJ233906_Cystobacter_violaceus
CGGGAGG----CAGCAGTGGGGAATT-TTGCGCAATGGGC-GAAAGCCTGACGCAGC-AA
CGCCGCGTGTGTGATGAAGGTCTTC-GGATTG----TAAAGCACTTTCGACCGGGACGAA
AAC-----CCTCAGCCTAAC--ACGCTGGGGCTTGACGGTACCGGGAG-AAGAAGCACCG
GCTAACTCTGTGCCAGCAGCCGCGGTAATACAGAGGGTGCAAGCGTTGTTCGGAATTATT
GGGCGTAAAGCGCG-TGTAGGCGG-CTTTGCAA-GTCGGGTG--TGAA--AGCCCTCAGC
TCAACTGA-GGAAGTGCGCCCGAA--ACTGCAGAGCTTGAGTGCCGGAGA-GGGTGGCGG
AATTCCCCAAGTAGAGGTGAAATTCGTAGA-TATGGGG-AGGAACACCGGTGGCGAAGGC
GGCCACCTGGACGGTAACTGACGCTGAGACGCGAAAGCGTGGGGAGCAAACAGGATTAGA
TACCCTGGTAGTCCACGCCGTAAACGATGAGAACTAGGTGTCGTGGG---TGTTGACCCC
CGCGGTGCCG-TAGCTAACGCATTAAGTTCTCCGCCTGGGAAGTACGGTCGCAA

#AJ233914_Myxococcus_coralloides
CGGGAGG----CAGCAGTGGGGAATT-TTGCGCAATGGGC-GAAAGCCTGACGCAGC-AA
CGCCGCGTGTGTGATGAAGGTCTTT-GGATTG----TAAAGCACTTTCGACCGGGACGAA
AAC-----CCGAAGCCTAAT--ACGCTTCGGCTTGACGGTACCGGGAG-AAGAAGCACCG
GCTAACTCTGTGCCAGCAGCCGCGGTAATACAGAGGGTGCAAGCGTTGTTCGGAATTATT
GGGCGTAAAGCGCG-CGTAGGCGG-CTTTGCAA-GTCGGGTG--TGAA--AGCCCTCAGC
TCAACTGA-GGAAGTGCGCCCGAA--ACTGCAGAGCTTGAGTGCCGGAGA-GGGTGGCGG
AATTCCCCAAGTAGAGGTGAAATTCGTAGA-TATGGGG-AGGAACACCGGTGGCGAAGGC
GGCCACCTGGACGGTAACTGACGCTGAGACGCGAAAGCGTGGGTAGCAAACAGGATTAGA
TACCCTGGTAGTCCACGCCGTAAACGATGAGAACTAGGTGTCCTGGG---AGTTGACCCC
CGCGGTGCCG-TAGCTAACGCATTAAGTTCTCCGCCTGGGAAGTACGGTCGCAA

#AJ233915_Myxococcus_coralloides
CGGGAGG----CAGCAGTGGGGAATT-TTGCGCAATGGGC-GAAAGCCTGACGCAGC-AA
CGCCGCGTGTGTGATGAAGGTCTTT-GGATTG----TAAAGCACTTTCGACCGGGACGAA
AAC-----CCGAAGGCTAAC--ATCCTTCGGCTTGACGGTACCGGGAG-AAGAAGCACCG
GCTAACTCTGTGCCAGCAGCCGCGGTAATACAGAGGGTGCAAGCGTTGTTCGGAATTATT
GGGCGTAAAGCGCG-TGTAGGCGG-CTTTGCAA-GTCGGGTG--TGAA--AGCCCTCAGC
TCAACTGA-GGAAGTGCGCCCGAA--ACTGCAGAGCTTGAGTGCCGGAGA-GGGTGGCGG
AATTCCCCAAGTAGAGGTGAAATTCGTAGA-TATGGGG-AGGAACACCGGTGGCGAAGGC
GGCCACCTGGACGGTAACTGACGCTGAGACGCGAAAGCGTGGGTAGCAAACAGGATTAGA
TACCCTGGTAGTCCACGCCGTAAACGATGAGAACTAGGTGTCGTGGG---AGTTGACCCC
CGCGGTGCCG-TAGCTAACGCATTAAGTTCTCCGCCTGGGAAGTACGGTCGCAA

#AJ233920_Myxococcus_macrosporus
CGGGAGG----CAGCAGTGGGGAATT-TTGCGCAATGGGC-GAAAGCCTGACGCAGC-AA
CGCCGCGTGTGTGATGAAGGTCTTT-GGATTG----TAAAGCACTTTCGACCGGGACGAA
AAC-----CCGTTGGCTAAC--ATCCAACGGCTTGACGGTACCGGGAG-AAGAAGCACCG
GCTAACTCTGTGCCAGCAGCCGCGGTAATACAGAGGGTGCAAGCGTTGTTCGGAATTATT
GGGCGTAAAGCGCG-TGTAGGCGG-CGTGACAA-GTCGGGTG--TGAA--AGCCCTCAGC
TCAACTGA-GGAAGTGCGCCCGAA--ACTGTCGTGCTTGAGTGCCGGAGA-GGGTGGCGG
AATTCCCCAAGTAGAGGTGAAATTCGTAGA-TATGGGG-AGGAACACCGGTGGCGAAGGC
GGCCACCTGGACGGTTACTGACGCTGAGACGCGAAAGCGTGGGGAGCAAACAGGATTAGA
TACCCTGGTAGTCCACGCCGTAAACGATGAGAACTAGGTGTCGTGGG---AGTTGACCCC
CGCGGTGCCG-AAGCTAACGCATTAAGTTCTCCGCCTGGGAAGTACGGTCGCAA

#AJ233921_Myxococcus_macrosporus
CGGGAGG----CAGCAGTGGGGAATT-TTGCGCAATGGGC-GAAAGCCTGACGCAGC-AA
CGCCGCGTGTGTGATGAAGGTCTTT-GGATTG----TAAAGCACTTTCGACCGGGAAGAA
AAC-----CCGTTGGCTAAC--ATCCAACGGCTTGACGGTACCGGGAG-AAGAAGCACCG
GCTAACTCTGTGCCAGCAGCCGCGGTAATACAGAGGGTGCAAGCGTTGTTCGGAATTATT
GGGCGTAAAGCGCG-TGTAGGCGG-CGTGACAA-GTCGGGTG--TGAA--AGCCCTCAGC
TCAACTGA-GGAAGTGCGCCCGAA--ACTGTCGTGCTTGAGTGCCGGAGA-GGGTGGCGG
AATTCCCCAAGTAGAGGTGAAATTCGTAGA-TATGGGG-AGGAACACCGGTGGCGAAGGC
GGCCACCTGGACGGTAACTGACGCTGAGACGCGAAAGCGTGGGGAGCAAACAGGATTAGA
TACCCTGGTAGTCCACGCCGTAAACGATGAGAACTAGGTGTCGTGGG---AGTTGACCCC
CGCGGTGCCG-AAGCTAACGCATTAAGTTCTCCGCCTGGGAAGTACGGTCGCAA

#AJ233900_Cystobacter_ferrugineus
CGGGAGG----CAGCAGTGGGGAATT-TTGCGCAATGGGC-GAAAGCCTGACGCAGC-AA
CGCCGCGTGTGTGATGAAGGTCTTC-GGATTG----TAAAGCACTTTCGACCGGGACGAA
AAC-----CCGTTGGCTAAC--ATCCAACGGCTTGACGGTACCGGGAG-AAGAAGCACCG
GCTAACTCTGTGCCAGCAGCCGCGGTAATACAGAGGGTGCAAGCGTTGTTCGGAATTATT
GGGCGTAAAGCGCG-TGTAGGCGG-CTTTGCAA-GTCGGGTG--TGAA--AGCCCTCAGC
TCAACTGA-GGAAGTGCGCCCGAA--ACTGCAGAGCTTGAGTGCCGGAGA-GGGTGGCGG
AATTCCCCAAGTAGAGGTGAAATTCGTAGA-TATGGGG-AGGAACACCGGTGGCGAAGGC
GGCCACCTGGACGGTAACTGACGCTGAGACGCGAAAGCGTGGGGAGCAAACAGGATTAGA
TACCCTGGTAGTCCACGCCGTAAACGATGAGAACTAGGTGTCGTGGG---TGTTGACCCC
CGCGGTGCCG-TAGCTAACGCATTAAGTTCTCCGCCTGGGAAGTACGGTCGCAA

#AJ233901_Cystobacter_ferrugineus
CGGGAGG----CAGCAGTGGGGAATT-TTGCGCAATGGGC-GAAAGCCTGACGCAGC-AA
CGCCGCGTGTGTGATGAAGGTCTTT-GGATTG----TAAAGCACTTTCGACCGGGACGAA
AAC-----CCCTGGGCTAAT--ACTCCAGGGCTTGACGGTACCGGGAG-AAGAAGCACCG
GCTAACTCTGTGCCAGCAGCCGCGGTAATACAGAGGGTGCAAGCGTTGTTCGGAATTATT
GGGCGTAAAGCGCG-TGTAGGCGG-CTTTGCAA-GTCGGATG--TGAA--AGCCCTCGGC
TCAACCGA-GGAAGTGCGTTCGAA--ACTGCAGAGCTTGAGTGCCGGAGA-GGGTGGCGG
AATTCCCCAAGTAGAGGTGAAATTCGTAGA-TATGGGG-AGGAACACCGGTGGCGAAGGC
GGCCACCTGGACGGTCACTGACGCTGAGACGCGAAAGCGTGGGTAGCAAACAGGATTAGA
TACCCTGGTAGTCCACGCCGTAAACGATGAGAACTAGGTGTCGTGGG---TGTTGACCCC
CGCGGTGCCG-TAGCTAACGCATTAAGTTCTCCGCCTGGGAAGTACGGTCGCAA

#AJ233902_Cystobacter_ferrugineus
CGGGAGG----CAGCAGTGGGGAATT-TTGCGCAATGGGC-GAAAGCCTGACGCAGC-AA
CGCCGCGTGTGTGATGAAGGTCTTT-GGATTG----TAAAGCACTTTCGACCGGGACGAA
AAC-----CTGTTGGCTAAC--ATCCAGCAGCTTGACGGTACCGGGAG-AAGAAGCACCG
GCTAACTCTGTGCCAGCAGCCGCGGTAATACAGAGGGTGCAAGCGTTGTTCGGAATTATT
GGGCGTAAAGCGCG-TGTAGGCGG-CTTTGCAA-GTCGGATG--TGAA--AGCCCTCGGC
TCAACCGA-GGAAGTGCGTTCGAA--ACTGCAGAGCTTGAGTGCCGGAGA-GGGTGGCGG
AATTCCCCAAGTAGAGGTGAAATTCGTAGA-TATGGGG-AGGAACACCGGTGGCGAAGGC
GGCCACCTGGACGGTCACTGACGCTGAGACGCGAAAGCGTGGGTAGCAAACAGGATTAGA
TACCCTGGTAGTCCACGCCGTAAACGATGAGAACTAGGTGTCGTGGG---TGTTGACCCC
CGCGGTGCCG-TAGCTAACGCATTAAGTTCTCCGCCTGGGAAGTACGGTCGCAA

#M94276_Cystobacter_fuscus
CGGGAGG----CAGCAGTGGGGAATT-TTGCGCAATGGGC-GAAAGCCTGACGCAGC-AA
CGCCGCGTGTGTGATGAAGGTCTTT-GGATTG----TAAAGCACTTTCGACCGGGACGAA
AAC-----CCCTGGGCTAAT--ACTCCAGGG?TTGACGGTACCGGGAG-AAGAAGCACCG
GCTAACTCT?TGCCAGCAGCCGCGGTAATACAGAGGGTGCAAGCGTTGTTCGGAATTATT
GGGCGTAAAGCGCG-TGTAGGCGG-CTTTGCAA-GTCGGATG--TGAA--AGCCCTCGGC
TCAACCGA-GGAAGTGCGTTCGAA--ACTGCAGAGCTTGAGTACCGGAGA-GGGTGGCGG
AATTCCCCAAGTAGAGGTGAAATTCGTAGA-TATGGGG-AGGAACACCGGCGGCGAAGGC
GGCCACCTGGACGG?CACTGACGCTGAGACGC??AAGCGTGGGTAGCAAACAGGATTAGA
TACCCTGGTAGTCCACGCCGTAAACGATGAGAACTAGGTGTCGTGGG---TGTTGACCC?
CGCGGTGCCG-TAGCTAACGCATTAAGTTCTCCGCCTGGGAAGTACGGTCGCAA

#AJ233898_Cystobacter_fuscus
CGGGAGG----CAGCAGTGGGGAATT-TTGCGCAATGGGC-GAAAGCCTGACGCAGC-AA
CGCCGCGTGTGTGATGAAGGTCTTT-GGATTG----TAAAGCACTTTCGACCGGGACGAA
AAC-----CCGTTGGCTAAC--ATCCAACGGCTTGACGGTACCGGGAG-AAGAAGCACCG
GCTAACTCTGTGCCAGCAGCCGCGGTAATACAGAGGGTGCAAGCGTTGTTCGGAATTATT
GGGCGTAAAGCGCG-TGTAGGCGG-CTTTGCAA-GTCGGATG--TGAA--AGCCCTCGGC
TCAACCGA-GGAAGTGCGTTCGAA--ACTGCAGAGCTTGAGTACCGGAGA-GGGTGGCGG
AATTCCCCAAGTAGAGGTGAAATTCGTAGA-TATGGGG-AGGAACACCGGTGGCGAAGGC
GGCCACCTGGACGGTCACTGACGCTGAGACGCGAAAGCGTGGGTAGCAAACAGGATTAGA
TACCCTGGTAGTCCACGCCGTAAACGATGAGAACTAGGTGTCGTGGG---TGTTGACCCC
CGCGGTGCCG-TAGCTAACGCATTAAGTTCTCCGCCTGGGAAGTACGGTCGCAA

#AJ233899_Cystobacter_fuscus
CGGGAGG----CAGCAGTGGGGAATT-TTGCGCAATGGGC-GAAAGCCTGACGCAGC-AA
CGCCGCGTGTGTGATGAAGGTCTTT-GGATTG----TAAAGCACTTTCGACCGGGACGAA
AAC-----CCCTGGGCTAAT--ACTCCAGGGCTTGACGGTACCGGGAG-AAGAAGCACCG
GCTAACTCTGTGCCAGCAGCCGCGGTAATACAGAGGGTGCAAGCGTTGTTCGGAATTATT
GGGCGTAAAGCGCG-TGTAGGCGG-CTTTGCAA-GTCGGATG--TGAA--AGCCCTCGGC
TCAACCGA-GGAAGTGCGTTCGAA--ACTGCAGAGCTTGAGTGCCGGAGA-GGGTGGCGG
AATTCCCCAAGTAGAGGTGAAATTCGTAGA-TATGGGG-AGGAACACCGGTGGCGAAGGC
GGCCACCTGGACGGTCACTGACGCTGAGACGCGAAAGCGTGGGTAGCAAACAGGATTAGA
TACCCTGGTAGTCCACGCCGTAAACGATGAGAACTAGGTGTCGTGGG---TGTTGACCCC
CGCGGTGCCG-TAGCTAACGCATTAAGTTCTCCGCCTGGGAAGTACGGTCGCAA

#AJ233897.1_Cystobacter_fuscus
CGGGAGG----CAGCAGTGGGGAATT-TTGCGCAATGGGC-GAAAGCCTGACGCAGC-AA
CGCCGCGTGTGTGATGAAGGTCTTT-GGATTG----TAAAGCACTTTCGACCGGGACGAA
AAC-----CCGTTGGCTAAC--ATCCAACGGCTTGACGGTACCGGGAG-AAGAAGCACCG
GCTAACTCTGTGCCAGCAGCCGCGGTAATACAGAGGGTGCAAGCGTTGTTCGGAATTATT
GGGCGTAAAGCGCG-TGTAGGCGG-CTTTGCAA-GTCGGATG--TGAA--AGCCCTCGGC
TCAACCGA-GGAAGTGCGTTCGAA--ACTGCAGAGCTTGAGTACCGGAGA-GGGTGGCGG
AATTCCCCAAGTAGAGGTGAAATTCGTAGA-TATGGGG-AGGAACACCGGTGGCGAAGGC
GGCCACCTGGACGGTCACTGACGCTGAGACGCGAAAGCGTGGGTAGCAAACAGGATTAGA
TACCCTGGTAGTCCACGCCGTAAACGATGAGAACTAGGTGTCGTGGG---TGTTGACCCC
CGCGGTGCCG-TAGCTAACGCATTAAGTTCTCCGCCTGGGAAGTACGGTCGCAA

#AJ233907_Melittangium_alboraceum
CGGGAGG----CAGCAGTGGGGAATT-TTGCGCAATGGGC-GAAAGCCTGACGCAGC-AA
CGCCGCGTGTGTGATGAAGGTCTTT-GGATTG----TAAAGCACTTTCGACCGGGACGAA
AAC-----CCCCTGGCTAAT--ACTCAGGGGCTTGACGGTACCGGGAG-AAGAAGCACCG
GCTAACTCTGTGCCAGCAGCCGCGGTAATACAGAGGGTGCAAGCGTTGTTCGGAATTATT
GGGCGTAAAGCGCG-TGTAGGCGG-CTTTGCAA-GTCGGATG--TGAA--AGCCCTCGGC
TCAACCGA-GGAAGTGCGTTCGAA--ACTGCAGAGCTTGAGTGCCGGAGA-GGGTGGCGG
AATTCCCCAAGTAGAGGTGAAATTCGTAGA-TATGGGG-AGGAACACCGGTGGCGAAGGC
GGCCACCTGGACGGTGACTGACGCTGAGACGCGAAAGCGTGGGTAGCAAACAGGATTAGA
TACCCTGGTAGTCCACGCCGTAAACGATGAGAACTAGGTGTCGTGGG---TGTTGACCCC
CGCGGTGCCG-TAGCTAACGCATTAAGTTCTCCGCCTGGGAAGTACGGTCGCAA

#AJ233908_Melittangium_boletus
CGGGAGG----CAGCAGTGGGGAATT-TTGCGCAATGGGC-GAAAGCCTGACGCAGC-AA
CGCCGCGTGTGTGATGAAGGTCTTT-GGATTG----TAAAGCACTTTCGACCGGGACGAA
AAC-----CCCCTGGCTAAT--ACTCAGGGGCTTGACGGTACCGGGAG-AAGAAGCACCG
GCTAACTCTGTGCCAGCAGCCGCGGTAATACAGAGGGTGCAAGCGTTGTTCGGAATTATT
GGGCGTAAAGCGCG-TGTAGGCGG-CTTTGCAA-GTCGGATG--TGAA--AGCCCTCGGC
TCAACCGA-GGAAGTGCGTTCGAA--ACTGCAGAGCTTGAGTGCCGGAGA-GGGTGGCGG
AATTCCCCAAGTAGAGGTGAAATTCGTAGA-TATGGGG-AGGAACACCGGTGGCGAAGGC
GGCCACCTGGACGGTGACTGACGCTGAGACGCGAAAGCGTGGGTAGCAAACAGGATTAGA
TACCCTGGTAGTCCACGCCGTAAACGATGAGAACTAGGTGTCGTGGG---TGTTGACCCC
CGCGGTGCCG-TAGCTAACGCATTAAGTTCTCCGCCTGGGAAGTACGGTCGCAA

#M94277_Melittangium_lichenicola
CGGGAGG----CAGCAGTGGGG?ATT-TTGCGCAATGGGC-GAAAGCCTGACGCAGC-AA
CGCCGCGTGTGTGATGAAGGTCTTT-GGATTG----TAAAGCACTTTCGACCGGGACGAA
ACC-----GTAAAGCCTAAT--ACGCTTTGCCTTGACGGTACCGGGAG-AAGAAGCACCG
GCTAACTCT?TGCCAGCAGCCGCGGTAATACAGAGGGTGCAAGCGTTGTTCGGAATTATT
GGGCGTAAAGCGCG-TGTAGGCGG-CTTTGCAA-GTCGGGTG--TGAA--AGCCCTCAGC
TCAACTGA-GGAAGTGCGCCC?AA--ACTGCAGAGC?TGAGTGCCGGAGA-GGGTGGCGG
AATTCCC??AGTAGAGGTGAAATTCGTAGA-TATGGGG-AGGAACACCGGTGGCGAAGGC
GGCCACCTGGACGGTAACTGACGCTGAGACGCG?AAGCGTGGGTAGCAAACAGGATTAGA
TACCCTGGTAGTCCACGCCGTAAACGATGAGAACTAGGTGTCGTGGG---AGTTGACCCC
CGCGGTGCCG-TAGCTAACGCATTAAGTTCTCCGCCTGGGAAGTACGGTCGCAA

#AJ233916_Myxococcus_flavescens
CGGGAGG----CAGCAGTGGGGAATT-TTGCGCAATGGGC-GAAAGCCTGACGCAGC-AA
CGCCGCGTGTGTGATGAAGGTCTTT-GGATTG----TAAAGCACTTTCGACCGGGAAGAA
AAC-----CCGTTGGCTAAC--ATCCAGCGGCTTGACGGTACCGGGAG-AAGAAGCACCG
GCTAACTCTGTGCCAGCAGCCGCGGTAATACAGAGGGTGCAAGCGTTGTTCGGAATTATT
GGGCGTAAAGCGCG-TGTAGGCGG-CGTGACAA-GTCGGGTG--TGAA--AGCCCTCAGC
TCAACTGA-GGAAGTGCGCCCGAA--ACTGTTGTGCTTGAGTGCCGGAGA-GGGTGGCGG
AATTCCCCAAGTAGAGGTGAAATTCGTAGA-TATGGGG-AGGAACACCGGTGGCGAAGGC
GGCCACCTGGACGGTAACTGACGCTGAGACGCGAAAGCGTGGGGAGCAAACAGGATTAGA
TACCCTGGTAGTCCACGCCGTAAACGATGAGAACTAGGTGTCGTGGG---AGTTGACCCC
CGCGGTGCCG-AAGCTAACGCATTAAGTTCTCCGCCTGGGAAGTACGGTCGCAA

#KC862605_Myxococcus_fulvus
CGGGAGG----CAGCAGTGGGGAATT-TTGCGCAATGGGC-GAAAGCCTGACGCAGC-AA
CGCCGCGTGTGTGATGAAGGTCTTC-GGATTG----TAAAGCACTTTCGACCGGGACGAA
AAC-----CCGTAGCCCAAC--ACGCTACGGCTTGACGGTACCGGGAG-AAGAAGCACCG
GCTAACTCTGTGCCAGCAGCCGCGGTAATACAGAGGGTGCAAGCGTTGTTCGGAATTATT
GGGCGTAAAGCGCG-TGTAGGCGG-CGTGACAA-GTCGGGTG--TGAA--AGCCCTCAGC
TCAACTGA-GGAAGTGCGCCCGAA--ACTGTCGTGCTTGAGTGCCGGAGA-GGGTGGCGG
AATTCCCCAAGTAGAGGTGAAATTCGTAGA-TATGGGG-AGGAACACCGGTGGCGAAGGC
GGCCACCTGGACGGTAACTGACGCTGAGACGCGAAAGCGTGGGGAGCAAACAGGATTAGA
TACCCTGGTAGTCCACGCCGTAAACGATGAGAACTAGGTGTCGTGGG---AGTTGACCCC
CGCGGTGCCG-TAGCTAACGCATTAAGTTCTCCGCCTGGGAAGTACGGTCGCAA

#AJ233917_Myxococcus_fulvus
CGGGAGG----CATCAGTGGGGAATT-TTGCGCAATGGGC-GAAAGCCTGACGCAGC-AA
CGCCGCGTGTGTGATGAAGGTCTTT-GGATTG----TAAAGCACTTTCGACCGGGAAGAA
AAC-----CCGTTGGCTAAC--ATCCAACGGCTTGACGGTACCGGGAG-AAGAAGCACCG
GCTAACTCTGTGCCAGCAGCCGCGGTAATACAGAGGGTGCAAGCGTTGTTCGGAATTATT
GGGCGTAAAGCGCG-TGTAGGCGG-CGTGACAA-GTCGGGTG--TGAA--AGCCCTCAGC
TCAACTGA-GGAAGTGCGCCCGAA--ACTGTCGTGCTTGAGTGCCGGAGA-GGGTGGCGG
AATTCCCCAAGTAGAGGTGAAATTCGTAGA-TATGGGG-AGGAACACCGGTGGCGAAGGC
GGCCACCTGGACGGTAACTGACGCTGAGACGCGAAAGCGTGGGGAGCAAACAGGATTAGA
TACCCTGGTAGTCCACGCCGTAAACGATGAGAACTAGGTGTCGTGGG---AGTTGACCCC
CGCGGTGCCG-AAGCTAACGCATTAAGTTCTCCGCCTGGGAAGTACGGTCGCAA

#AJ233918_Myxococcus_fulvus
CGGGAGG----CAGCAGTGGGGAATT-TTGCGCAATGGGC-GAAAGCCTGACGCAGC-AA
CGCCGCGTGTGTGATGAAGGTCTTC-GGATTG----TAAAGCACTTTCGACCGGGACGAA
AAC-----CCGTAGCCCAAC--ACGCTACGGCTTGACGGTACCGGGAG-AAGAAGCACCG
GCTAACTCTGTGCCAGCAGCCGCGGTAATACAGAGGGTGCAAGCGTTGTTCGGAATTATT
GGGCGTAAAGCGCG-TGTAGGCGG-CGTGACAA-GTCGGGTG--TGAA--AGCCCTCAGC
TCAACTGA-GGAAGTGCGCCCGAA--ACTGTCGTGCTTGAGTGCCGGAGA-GGGTGGCGG
AATTCCCCAAGTAGAGGTGAAATTCGTAGA-TATGGGG-AGGAACACCGGTGGCGAAGGC
GGCCACCTGGACGGTAACTGACGCTGAGACGCGAAAGCGTGGGGAGCAAACAGGATTAGA
TACCCTGGTAGTCCACGCCGTAAACGATGAGAACTAGGTGTCGTGGG---AGTTGACCCC
CGCGGTGCCG-TAGCTAACGCATTAAGTTCTCCGCCTGGGAAGTACGGTCGCAA

#AJ233919_Myxococcus_fulvus
CGGGAGG----CAGCAGTGGGGAATT-TTGCGCAATGGGC-GAAAGCCTGACGCAGC-AA
CGCCGCGTGTGTGATGAAGGTCTTC-GGATTG----TAAAGCACTTTCGACCGGGACGAA
AAC-----CCGTAGCCCAAC--ACGCTACGGCTTGACGGTACCGGGAG-AAGAAGCACCG
GCTAACTCTGTGCCAGCAGCCGCGGTAATACAGAGGGTGCAAGCGTTGTTCGGAATTATT
GGGCGTAAAGCGCG-TGTAGGCGG-CGTGACAA-GTCGGGTG--TGAA--AGCCCTCAGC
TCAACTGA-GGAAGTGCGCCCGAA--ACTGTCGTGCTTGAGTGCCGGAGA-GGGTGGCGG
AATTCCCCAAGTAGAGGTGAAATTCGTAGA-TATGGGG-AGGAACACCGGTGGCGAAGGC
GGCCACCTGGACGGTAACTGACGCTGAGACGCGAAAGCGTGGGGAGCAAACAGGATTAGA
TACCCTGGTAGTCCACGCCGTAAACGATGAGAACTAGGTGTCGTGGG---AGTTGACCCC
CGCGGTGCCG-TAGCTAACGCATTAAGTTCTCCGCCTGGGAAGTACGGTCGCAA

#LC506125_Myxococcus_sp.
CGGGAGG----CAGCAGTGGGGAATT-TTGCGCAATGGGC-GAAAGCCTGACGCAGC-AA
CGCCGCGTGTGTGATGAAGGTCTTC-GGATTG----TAAAGCACTTTCGACCGGGACGAA
AAC-----CCGTAGCCCAAC--ACGCTACGGCTTGACGGTACCGGGAG-AAGAAGCACCG
GCTAACTCTGTGCCAGCAGCCGCGGTAATACAGAGGGTGCAAGCGTTGTTCGGAATTATT
GGGCGTAAAGCGCG-TGTAGGCGG-CGTGACAA-GTCGGGTG--TGAA--AGCCCTCAGC
TCAACTGA-GGAAGTGCGCCCGAA--ACTGTCGTGCTTGAGTGCCGGAGA-GGGTGGCGG
AATTCCCCAAGTAGAGGTGAAATTCGTAGA-TATGGGG-AGGAACACCGGTGGCGAAGGC
GGCCACCTGGACGGTAACTGACGCTGAGACGCGAAAGCGTGGGGAGCAAACAGGATTAGA
TACCCTGGTAGTCCACGCCGTAAACGATGAGAACTAGGTGTCGTGGG---AGTTGACCCC
CGCGGTGCCG-TAGCTAACGCATTAAGTTCTCCGCCTGGGAAGTACGGTCGCAA

#AJ233922_Myxococcus_stipitatus
CGGGAGG----CAGCAGTGGGGAATT-TTGCGCAATGGGC-GAAAGCCTGACGCAGC-AA
CGCCGCGTGTGTGATGAAGGTCTTC-GGATTG----TAAAGCACTTTCGACCGGGACGAA
AAC-----CCGTAGCCCAAC--ACGCTACGGCTTGACGGTACCGGGAG-AAGAAGCACCG
GCTAACTCTGTGCCAGCAGCCGCGGTAATACAGAGGGTGCAAGCGTTGTTCGGAATTATT
GGGCGTAAAGCGCG-TGTAGGCGG-CGTGACAA-GTCGGGTG--TGAA--AGCCCTCAGC
TCAACTGA-GGAAGTGCGCCCGAA--ACTGTCGTGCTTGAGTGCCGGAGA-GGGTGGCGG
AATTCCCCAAGTAGAGGTGAAATTCGTAGA-TATGGGG-AGGAACACCGGTGGCGAAGGC
GGCCACCTGGACGGTAACTGACGCTGAGACGCGAAAGCGTGGGGAGCAAACAGGATTAGA
TACCCTGGTAGTCCACGCCGTAAACGATGAGAACTAGGTGTCGTGGG---AGTTGACCCC
CGCGGTGCCG-TAGCTAACGCATTAAGTTCTCCGCCTGGGAAGTACGGTCGCAA

#AJ233923_Myxococcus_stipitatus
CGGGAGG----CAGCAGTGGGGAATT-TTGCGCAATGGGC-GAAAGCCTGACGCAGC-AA
CGCCGCGTGTGTGATGAAGGTCTTT-GGATTG----TAAAGCACTTTCGACCGGGAAGAA
AAC-----CCGTTGGCTAAC--ATCCAACGGCTTGACGGTACCGGGAG-AAGAAGCACCG
GCTAACTCTGTGCCAGCAGCCGCGGTAATACAGAGGGTGCAAGCGTTGTTCGGAATTATT
GGGCGTAAAGCGCG-TGTAGGCGG-CGTGACAA-GTCGGGTG--TGAA--AGCCCTCAGC
TCAACTGA-GGAAGTGCGCCCGAA--ACTGTCGTGCTTGAGTGCCGGAGA-GGGTGGCGG
AATTCCCCAAGTAGAGGTGAAATTCGTAGA-TATGGGG-AGGAACACCGGTGGCGAAGGC
GGCCACCTGGACGGCAACTGACGCTGAGACGCGAAAGCGTGGGGAGCAAACAGGATTAGA
TACCCTGGTAGTCCACGCCGTAAACGATGAGAACTAGGTGTCGTGGG---AGTTGACCCC
CGCGGTGCCG-TAGCTAACGCATTAAGTTCTCCGCCTGGGAAGTACGGTCGCAA

#AJ233924_Myxococcus_stipitatus
CGGGAGG----CAGCAGTGGGGAATT-TTGCGCAATGGGC-GAAAGCCTGACGCAGC-AA
CGCCGCGTGTGTGATGAAGGTCTTT-GGATTG----TAAAGCACTTTCGACCGGGAAGAA
AAC-----CCGTTGGCTAAC--ATCCAACGGCTTGACGGTACCGGGAG-AAGAAGCACCG
GCTAACTCTGTGCCAGCAGCCGCGGTAATACAGAGGGTGCAAGCGTTGTTCGGAATTATT
GGGCGTAAAGCGCG-TGTAGGCGG-CGTGACAA-GTCGGGTG--TGAA--AGCCCTCAGC
TCAACTGA-GGAAGTGCGCCCGAA--ACTGTCGTGCTTGAGTGCCGGAGA-GGGTGGCGG
AATTCCCCAAGTAGAGGTGAAATTCGTAGA-TATGGGG-AGGAACACCGGTGGCGAAGGC
GGCCACCTGGACGGTAACTGACGCTGAGACGCGAAAGCGTGGGGAGCAAACAGGATTAGA
TACCCTGGTAGTCCACGCCGTAAACGATGAGAACTAGGTGTCGTGGG---AGTTGACCCC
CGCGGTGCCG-TAGCTAACGCATTAAGTTCTCCGCCTGGGAAGTACGGTCGCAA

#AJ233925_Myxococcus_virescens
CGGGAGG----CAGCAGTGGGGAATT-TTGCGCAATGGGC-GAAAGCCTGACGCAGC-AA
CGCCGCGTGTGTGATGAAGGTCTTT-GGATTG----TAAAGCACTTTCGACCGGGAAGAA
ACC-----CTGTTGGCTAAT--ACCCGACAGCTTGACGGTACCGGGAG-AAGAAGCACCG
GCTAACTCTGTGCCAGCAGCCGCGGTAATACAGAGGGTGCAAGCGTTGTTCGGAATTATT
GGGCGTAAAGCGCG-TGTAGGCGG-CGTGACAA-GTCGGGTG--TGAA--AGCCCTCAGC
TCAACTGA-GGAAGTGCGCCCGAA--ACTGTCGTGCTTGAGTGCCGGAGA-GGGTGGCGG
AATTCCCCAAGTAGAGGTGAAATTCGTAGA-TATGGGG-AGGAACACCGGTGGCGAAGGC
GGCCACCTGGACGGTAACTGACGCTGAGACGCGAAAGCGTGGGGAGCAAACAGGATTAGA
TACCCTGGTAGTCCACGCCGTAAACGATGAGAACTAGGTGTCGTGGG---AGTTGACCCC
CGCGGTGCCG-AAGCTAACGCATTAAGTTCTCCGCCTGGGAAGTACGGTCGCAA

#AJ233926_Myxococcus_virescens
CGGGAGG----CAGCAGTGGGGAATT-TTGCGCAATGGGC-GAAAGCCTGACGCAGC-AA
CGCCGCGTGTGTGATGAAGGTCTTT-GGATTG----TAAAGCACTTTCGACCGAGAAGAA
AAC-----CCGTTGGCTAAC--ATCCAACGGCTTGACGGTATCGGGAG-AAGAAGCACCG
GCTAACTCTGTGCCAGCAGCCGCGGTAATACAGAGGGTGCAAGCGTTGTTCGGAATTATT
GGGCGTAAAGCGCG-TGTAGGCGG-CGTGACAA-GTCGGGTG--TGAA--AGCCCTCAGC
TCAACTGA-GGAAGTGCGCCCGAA--ACTGTCGTGCTTGAGTGCCGGAGA-GGGTGGCGG
AATTCCCCAAGTAGAGGTGAAATTCGTAGA-TATGGGG-AGGAACACCGGTGGCGAAGGC
GGCCACCTGGACGGTAACTGACGCTGAGACGCGAAAGCGTGGGGAGCAAACAGGATTAGA
TACCCTGGTAGTCCACGCCGTAAACGATGAGAACTAGGTGTCGTGGG---AGTTGACCCC
CGCGGTGCCG-AAGCTAACGCATTAAGTTCTCCGCCTGGGAAGTACGGTCGCAA

#MF163278_Myxococcus_virescens
CGGGAGG----CAGCAGTGGGGAATT-TTGCGCAATGGGC-GAAAGCCTGACGCAGC-AA
CGCCGCGTGTGTGATGAAGGTCTTT-GGATTG----TAAAGCACTTTCGACCGGGAAGAA
AAC-----CCGTTGGCTAAC--ATCCAACGGCTTGACGGTACCGGGAG-AAGAAGCACCG
GCTAACTCTGTGCCAGCAGCCGCGGTAATACAGAGGGTGCAAGCGTTGTTCGGAATTATT
GGGCGTAAAGCGCG-TGTAGGCGG-CGTGACAA-GTCGGGTG--TGAA--AGCCCTCAGC
TCAACTGA-GGAAGTGCGCCCGAA--ACTGTTGTGCTTGAGTGCCGGAGA-GGGTGGCGG
AATTCCCCAAGTAGAGGTGAAATTCGTAGA-TATGGGGGAGGAACACCGGTGGCGAAGGC
GGCCACCTGGACGGTAACTGACGCTGAGACGCGAAAGCGTGGGGAGCAAACAGGATTAGA
TACCCTGGTAGTCCACGCCGTAAACGATGAGAACTAGGTGTCGTGGG---AGTTGACCCC
CGCGGTGCCG-AAGCTAACGCATTAAGTTCTCCGCCTGGGAAGTACGGTCGCAA

#MF163279_Myxococcus_virescens
CGGGAGG----CAGCAGTGGGGAATT-TTGCGCAATGGGC-GAAAGCCTGACGCAGC-AA
CGCCGCGTGTGTGATGAAGGTCTTT-GGATTG----TAAAGCACTTTCGACCGGGAAGAA
AAC-----CCGTTGGCTAAC--ATCCAACGGCTTGACGGTACCGGGAG-AAGAAGCACCG
GCTAACTCTGTGCCAGCAGCCGCGGTAATACAGAGGGTGCAAGCGTTGTTCGGAATTATT
GGGCGTAAAGCGCG-TGTAGGCGG-CGTGACAA-GTCGGGTG--TGAA--AGCCCTCAGC
TCAACTGA-GGAAGTGCGCCCGAA--ACTGTTGTGCTTGAGTGCCGGAGA-GGGTGGCGG
AATTCCCCAAGTAGAGGTGAAATTCGTAGA-TATGGGG-AGGAACACCGGTGGCGAAGGC
GGCCACCTGGACGGTAACTGACGCTGAGACGCGAAAGCGTGGGGAGCAAACAGGATTAGA
TACCCTGGTAGTCCACGCCGTAAACGATGAGAACTAGGTGTCGTGGG---AGTTGACCCC
CGCGGTGCCG-AAGCTAACGCATTAAGTTCTCCGCCTGGGAAGTACGGTCGCAA

#MF163280_Myxococcus_virescens
CGGGAGG----CAGCAGTGGGGAATT-TTGCGCAATGGGC-GAAAGCCTGACGCAGC-AA
CGCCGCGTGTGTGATGAAGGTCTTT-GGATTG----TAAAGCACTTTCGACCGGGAAGAA
AAC-----CCGTTGGCTAAC--ATCCAACGGCTTGACGGTACCGGGAG-AAGAAGCACCG
GCTAACTCTGTGCCAGCAGCCGCGGTAATACAGAGGGTGCAAGCGTTGTTCGGAATTATT
GGGCGTAAAGCGCG-TGTAGGCGG-CGTGACAA-GTCGGGTG--TGAA--AGCCCTCAGC
TCAACTGA-GGAAGTGCGCCCGAA--ACTGTTGTGCTTGAGTGCCGGAGA-GGGTGGCGG
AATTCCCCAAGTAGAGGTGAAATTCGTAGA-TATGGGG-AGGAACACCGGTGGCGAAGGC
GGCCACCTGGACGGTAACTGACGCTGAGACGCGAAAGCGTGGGGAGCAAACAGGATTAGA
TACCCTGGTAGTCCACGCCGTAAACGATGAGAACTAGGTGTCGTGGG---AGTTGACCCC
CGCGGTGCCG-AAGCTAACGCATTAAGTTCTCCGCCTGGGAAGTACGGTCGCAA

#MF163281_Myxococcus_virescens
CGGGAGG----CAGCAGTGGGGAATT-TTGCGCAATGGGC-GAAAGCCTGACGCAGC-AA
CGCCGCGTGTGTGATGAAGGTCTTT-GGATTG----TAAAGCACTTTCGACCGGGAAGAA
AAC-----CCGTTGGCTAAC--ATCCAACGGCTTGACGGTACCGGGAG-AAGAAGCACCG
GCTAACTCTGTGCCAGCAGCCGCGGTAATACAGAGGGTGCAAGCGTTGTTCGGAATTATT
GGGCGTAAAGCGCG-TGTAGGCGG-CGTGACAA-GTCGGGTG--TGAA--AGCCCTCAGC
TCAACTGA-GGAAGTGCGCCCGAA--ACTGTTGTGCTTGAGTGCCGGAGA-GGGTGGCGG
AATTCCCCAAGTAGAGGTGAAATTCGTAGA-TATGGGG-AGGAACACCGGTGGCGAAGGC
GGCCACCTGGACGGTAACTGACGCTGAGACGCGAAAGCGTGGGGAGCAAACAGGATTAGA
TACCCTGGTAGTCCACGCCGTAAACGATGAGAACTAGGTGTCGTGGG---AGTTGACCCC
CGCGGTGCCG-AAGCTAACGCATTAAGTTCTCCGCCTGGGAAGTACGGTCGCAA

#MF163282_Myxococcus_virescens
CGGGAGG----CAGCAGTGGGGAATT-TTGCGCAATGGGC-GAAAGCCTGACGCAGC-AA
CGCCGCGTGTGTGATGAAGGTCTTT-GGATTG----TAAAGCACTTTCGACCGGGAAGAA
AAC-----CCGTTGGCTAAC--ATCCAACGGCTTGACGGTACCGGGAG-AAGAAGCACCG
GCTAACTCTGTGCCAGCAGCCGCGGTAATACAGAGGGTGCAAGCGTTGTTCGGAATTATT
GGGCGTAAAGCGCG-TGTAGGCGG-CGTGACAA-GTCGGGTG--TGAA--AGCCCTCAGC
TCAACTGA-GGAAGTGCGCCCGAA--ACTGTTGTGCTTGAGTGCCGGAGA-GGGTGGCGG
AATTCCCCAAGTAGAGGTGAAATTCGTAGA-TATGGGG-AGGAACACCGGTGGCGAAGGC
GGCCACCTGGACGGTAACTGACGCTGAGACGCGAAAGCGTGGGGAGCAAACAGGATTAGA
TACCCTGGTAGTCCACGCCGTAAACGATGAGAACTAGGTGTCGTGGG---AGTTGACCCC
CGCGGTGCCG-AAGCTAACGCATTAAGTTCTCCGCCTGGGAAGTACGGTCGCAA

#MF163283_Myxococcus_virescens
CGGGAGG----CAGCAGTGGGGAATT-TTGCGCAATGGGC-GAAAGCCTGACGCAGC-AA
CGCCGCGTGTGTGATGAAGGTCTTT-GGATTG----TAAAGCACTTTCGACCGGGAAGAA
AAC-----CCGTTGGCTAAC--ATCCAACGGCTTGACGGTACCGGGAG-AAGAAGCACCG
GCTAACTCTGTGCCAGCAGCCGCGGTAATACAGAGGGTGCAAGCGTTGTTCGGAATTATT
GGGCGTAAAGCGCG-TGTAGGCGG-CGTGACAA-GTCGGGTG--TGAA--AGCCCTCAGC
TCAACTGA-GGAAGTGCGCCCGAA--ACTGTTGTGCTTGAGTGCCGGAGA-GGGTGGCGG
AATTCCCCAAGTAGAGGTGAAATTCGTAGA-TATGGGGGAGGAACACCGGTGGCGAAGGC
GGCCACCTGGACGGTAACTGACGCTGAGACGCGAAAGCGTGGGGAGCAAACAGGATTAGA
TACCCTGGTAGTCCACGCCGTAAACGATGAGAACTAGGTGTCGTGGG---AGTTGACCCC
CGCGGTGCCG-AAGCTAACGCATTAAGTTCTCCGCCTGGGAAGTACGGTCGCAA

#MF163284_Myxococcus_virescens
CGGGAGG----CAGCAGTGGGGAATT-TTGCGCAATGGGC-GAAAGCCTGACGCAGC-AA
CGCCGCGTGTGTGATGAAGGTCTTT-GGATTG----TAAAGCACTTTCGACCGGGAAGAA
AAC-----CCGTTGGCTAAC--ATCCAACGGCTTGACGGTACCGGGAG-AAGAAGCACCG
GCTAACTCTGTGCCAGCAGCCGCGGTAATACAGAGGGTGCAAGCGTTGTTCGGAATTATT
GGGCGTAAAGCGCG-TGTAGGCGG-CGTGACAA-GTCGGGTG--TGAA--AGCCCTCAGC
TCAACTGA-GGAAGTGCGCCCGAA--ACTGTTGTGCTTGAGTGCCGGAGA-GGGTGGCGG
AATTCCCCAAGTAGAGGTGAAATTCGTAGA-TATGGGG-AGGAACACCGGTGGCGAAGGC
GGCCACCTGGACGGTAACTGACGCTGAGACGCGAAAGCGTGGGGAGCAAACAGGATTAGA
TACCCTGGTAGTCCACGCCGTAAACGATGAGAACTAGGTGTCGTGGG---AGTTGACCCC
CGCGGTGCCG-AAGCTAACGCATTAAGTTCTCCGCCTGGGAAGTACGGTCGCAA

#MF163285_Myxococcus_virescens
CGGGAGG----CAGCAGTGGGGAATT-TTGCGCAATGGGC-GAAAGCCTGACGCAGC-AA
CGCCGCGTGTGTGATGAAGGTCTTT-GGATTG----TAAAGCACTTTCGACCGGGAAGAA
AAC-----CCGTTGGCTAAC--ATCCAACGGCTTGACGGTACCGGGAG-AAGAAGCACCG
GCTAACTCTGTGCCAGCAGCCGCGGTAATACAGAGGGTGCAAGCGTTGTTCGGAATTATT
GGGCGTAAAGCGCG-TGTAGGCGG-CGTGACAA-GTCGGGTG--TGAA--AGCCCTCAGC
TCAACTGA-GGAAGTGCGCCCGAA--ACTGTTGTGCTTGAGTGCCGGAGA-GGGTGGCGG
AATTCCCCAAGTAGAGGTGAAATTCGTAG--TATGGG--AGGAACACCGGTGGCGAAGGC
GGCCACCTGGACGGTAACTGACGCTGAGACGCGAAAGCGTGGGGAGCAAACAGGATTAGA
TACCCTGGTAGTCCACGCCGTAAACGATGAGAACTAGGTGTCGTGGG---AGTTGACCCC
CGCGGTGCCG-AAGCTAACGCATTAAGTTCTCCGCCTGGGAAGTACGGTCGCAA

#MF163286_Myxococcus_virescens
CGGGAGG----CAGCAGTGGGGAATT-TTGCGCAATGGGC-GAAAGCCTGACGCAGC-AA
CGCCGCGTGTGTGATGAAGGTCTTT-GGATTG----TAAAGCACTTTCGACCGGGAAGAA
AAC-----CCGTTGGCTAAC--ATCCAACGGCTTGACGGTACCGGGAG-AAGAAGCACCG
GCTAACTCTGTGCCAGCAGCCGCGGTAATACAGAGGGTGCAAGCGTTGTTCGGAATTATT
GGGCGTAAAGCGCG-TGTAGGCGG-CGTGACAA-GTCGGGTG--TGAA--AGCCCTCAGC
TCAACTGA-GGAAGTGCGCCCGAA--ACTGTTGTGCTTGAGTGCCGGAGA-GGGTGGCGG
AATTCCCCAAGTAGAGGTGAAATTCGTAG?ATATGGGG-AGGAACACCGGTGGCGAAGGC
GGCCACCTGGACGGTAACTGACGCTGAGACGCGAAAGCGTGGGGAGCAAACAGGATTAGA
TACCCTGGTAGTCCACGCCGTAAACGATGAGAACTAGGTGTCGTGGG---AGTTGACCCC
CGCGGTGCCG-AAGCTAACGCATTAAGTTCTCCGCCTGGGAAGTACGGTCGCAA

#MF163287_Myxococcus_virescens
CGGGAGG----CAGCAGTGGGGAATT-TTGCGCAATGGGC-GAAAGCCTGACGCAGC-AA
CGCCGCGTGTGTGATGAAGGTCTTT-GGATTG----TAAAGCACTTTCGACCGGGAAGAA
AAC-----CCGTTGGCTAAC--ATCCAACGGCTTGACGGTACCGGGAG-AAGAAGCACCG
GCTAACTCTGTGCCAGCAGCCGCGGTAATACAGAGGGTGCAAGCGTTGTTCGGAATTATT
GGGCGTAAAGCGCG-TGTAGGCGG-CGTGACAA-GTCGGGTG--TGAA--AGCCCTCAGC
TCAACTGA-GGAAGTGCGCCCGAA--ACTGTTGTGCTTGAGTGCCGGAGA-GGGTGGCGG
AATTCCCCAAGTAGAGGTGAAATTCGTAGA-TATGGGG-AGGAACACCGGTGGCGAAGGC
GGCCACCTGGACGGTAACTGACGCTGAGACGCGAAAGCGTGGGGAGCAAACAGGATTAGA
TACCCTGGTAGTCCACGCCGTAAACGATGAGAACTAGGTGTCGTGGG---AGTTGACCCC
CGCGGTGCCG-AAGCTAACGCATTAAGTTCTCCGCCTGGGAAGTACGGTCGCAA

#MF163288_Myxococcus_virescens
CGGGAGG----CAGCAGTGGGGAATT-TTGCGCAATGGGC-GAAAGCCTGACGCAGC-AA
CGCCGCGTGTGTGATGAAGGTCTTT-GGATTG----TAAAGCACTTTCGACCGGGAAGAA
AAC-----CCGTTGGCTAAC--ATCCAACGGCTTGACGGTACCGGGAG-AAGAAGCACCG
GCTAACTCTGTGCCAGCAGCCGCGGTAATACAGAGGGTGCAAGCGTTGTTCGGAATTATT
GGGCGTAAAGCGCG-TGTAGGCGG-CGTGACAA-GTCGGGTG--TGAA--AGCCCTCAGC
TCAACTGA-GGAAGTGCGCCCGAA--ACTGTTGTGCTTGAGTGCCGGAGA-GGGTGGCGG
AATTCCCCAAGTAGAGGTGAAATTCGTAGA-TATGGGG-AGGAACACCGGTGGCGAAGGC
GGCCACCTGGACGGTAACTGACGCTGAGACGCGAAAGCGTGGGGAGCAAACAGGATTAGA
TACCCTGGTAGTCCACGCCGTAAACGATGAGAACTAGGTGTCGTGGG---AGTTGACCCC
CGCGGTGCCG-AAGCTAACGCATTAAGTTCTCCGCCTGGGAAGTACGGTCGCAA

#M34114_Myxococcus_xanthus
CGGGAGG----CAGCAGTGGGGAATT-TTGCGCAATGGGC-GAAAGCCTGACGCAGC-AA
CGCCGCGTGTGTGATGAAGGTCTTT-GGATTG----TAAAGCACTTTCGACCGGGAAGAA
AAC-----CCGTTGGCTAAC--ATCCAACGGCTTGACGGTACCGGGAG-AAGAAGCACCG
GCTAACTCTGTGCCAGCAGCCGCGGTAATACAGAGGGTGCAAGCGTTGTTCGGAATTATT
GGGCGTAAAGCGCG-TGTAGGCGG-CGTGACAA-GTCGGGTG--TGAA--AGCCCTCAGC
TCAACTGA-GGAAGTGCGCCCGAA--ACTGTTGTGCTTGAGTGCCGGAGA-GGGTGGCGG
AATTCCCCAAGTAGAGGTGAAATTCGTAGA-TATGGGG-AGGAACACCGGTGGCGAAGGC
GGCCACCTGGACGGTAACTGACGCTGAGACGCGAAAGCGTGGGGAGCAAACAGGATTAGA
TACCCTGGTAGTCCACGCCGTAAACGATGAGAACTAGGTGTCGTGGG---AGTTGACCCC
CGCGGTGCCG-AAGCTAACGCATTAAGTTCTCCGCCTGGGAAGTACGGTCGCAA

#MF163277_Myxococcus_xanthus
CGGGAGG----CAGCAGTGGGGAATT-TTGCGCAATGGGC-GAAAGCCTGACGCAGC-AA
CGCCGCGTGTGTGATGAAGGTCTTT-GGATTG----TAAAGCACTTTCGACCGGGAAGAA
AAC-----CCGTTGGCTAAC--ATCCAACGGCTTGACGGTACCGGGAG-AAGAAGCACCG
GCTAACTCTGTGCCAGCAGCCGCGGTAATACAGAGGGTGCAAGCGTTGTTCGGAATTATT
GGGCGTAAAGCGCG-TGTAGGCGG-CGTGACAA-GTCGGGTG--TGAA--AGCCCTCAGC
TCAACTGA-GGAAGTGCGCCCGAA--ACTGTTGTGCTTGAGTGCCGGAGA-GGGTGGCGG
AATTCCCCAAGTAGAGGTGAAATTCGTAGA-TATGGGG-AGGAACACCGGTGGCGAAGGC
GGCCACCTGGACGGTAACTGACGCTGAGACGCGAAAGCGTGGGGAGCAAACAGGATTAGA
TACCCTGGTAGTCCACGCCGTAAACGATGAGAACTAGGTGTCGTGGG---AGTTGACCCC
CGCGGTGCCG-AAGCTAACGCATTAAGTTCTCCGCCTGGGAAGTACGGTCGCAA

#DQ411298_Myxococcus_xanthus
CGGGAGG----CAGCAGTGGGGAATT-TTGCGCAATGGGC-GAAAGCCTGACGCAGC-AA
CGCCGCGTGTGTGATGAAGGTCTTT-GGATTG----TAAAGCACTTTCGACCGGGAAGAA
AAC-----CCGTTGGCTAAC--ATCCAACGGCTTGACGGTACCGGGAG-AAGAAGCACCG
GCTAACTCTGTGCCAGCAGCCGCGGTAATACAGAGGGTGCAAGCGTTGTTCGGAATTATT
GGGCGTAAAGCGCG-TGTAGGCGG-CGTGACAA-GTCGGGTG--TGAA--AGCCCTCAGC
TCAACTGA-GGAAGTGCGCCCGAA--ACTGTTGTGCTTGAGTGCCGGAGA-GGGTGGCGG
AATTCCCCAAGTAGAGGTGAAATTCGTAGA-TATGGGG-AGGAACACCGGTGGCGAAGGC
GGCCACCTGGACGGTAACTGACGCTGAGACGCGAAAGCGTGGGGAGCAAACAGGATTAGA
TACCCTGGTAGTCCACGCCGTAAACGATGAGAACTAGGTGTCGTGGG---AGTTGACCCC
CGCGGTGCCG-AAGCTAACGCATTAAGTTCTCCGCCTGGGAAGTACGGTCGCAA

#DQ411300_Myxococcus_xanthus
CGGGAGG----CAGCAGTGGGGAATT-TTGCGCAATGGGC-GAAAGCCTGACGCAGC-AA
CGCCGCGTGTGTGATGAAGGTCTTT-GGATTG----TAAAGCACTTTCGACCGGGAAGAA
AAC-----CCGTTGGCTAAC--ATCCAACGGCTTGACGGTACCGGGAG-AAGAAGCACCG
GCTAACTCTGTGCCAGCAGCCGCGGTAATACAGAGGGTGCAAGCGTTGTTCGGAATTATT
GGGCGTAAAGCGCG-TGTAGGCGG-CGTGACAA-GTCGGGTG--TGAA--AGCCCTCAGC
TCAACTGA-GGAAGTGCGCCCGAA--ACTGTTGTGCTTGAGTGCCGGAGA-GGGTGGCGG
AATTCCCCAAGTAGAGGTGAAATTCGTAGA-TATGGGG-AGGAACACCGGTGGCGAAGGC
GGCCACCTGGACGGTAACTGACGCTGAGACGCGAAAGCGTGGGGAGCAAACAGGATTAGA
TACCCTGGTAGTCCACGCCGTAAACGATGAGAACTAGGTGTCGTGGG---AGTTGACCCC
CGCGGTGCCG-AAGCTAACGCATTAAGTTCTCCGCCTGGGAAGTACGGTCGCAA

#DQ411301_Myxococcus_xanthus
CGGGAGG----CAGCAGTGGGGAATT-TTGCGCAATGGGC-GAAAGCCTGACGCAGC-AA
CGCCGCGTGTGTGATGAAGGTCTTT-GGATTG----TAAAGCACTTTCGACCGGGAAGAA
AAC-----CCGTTGGCTAAC--ATCCAACGGCTTGACGGTACCGGGAG-AAGAAGCACCG
GCTAACTCTGTGCCAGCAGCCGCGGTAATACAGAGGGTGCAAGCGTTGTTCGGAATTATT
GGGCGTAAAGCGCG-TGTAGGCGG-CGTGACAA-GTCGGGTG--TGAA--AGCCCTCAGC
TCAACTGA-GGAAGTGCGCCCGAA--ACTGTTGTGCTTGAGTGCCGGAGA-GGGTGGCGG
AATTCCCCAAGTAGAGGTGAAATTCGTAGA-TATGGGG-AGGAACACCGGTGGCGAAGGC
GGCCACCTGGACGGTAACTGACGCTGAGACGCGAAAGCGTGGGGAGCAAACAGGATTAGA
TACCCTGGTAGTCCACGCCGTAAACGATGAGAACTAGGTGTCGTGGG---AGTTGACCCC
CGCGGTGCCG-AAGCTAACGCATTAAGTTCTCCGCCTGGGAAGTACGGTCGCAA

#DQ411302_Myxococcus_xanthus
CGGGAGG----CAGCAGTGGGGAATT-TTGCGCAATGGGC-GAAAGCCTGACGCAGC-AA
CGCCGCGTGTGTGATGAAGGTCTTT-GGATTG----TAAAGCACTTTCGACCGGGAAGAA
AAC-----CCGTTGGCTAAC--ATCCAACGGCTTGACGGTACCGGGAG-AAGAAGCACCG
GCTAACTCTGTGCCAGCAGCCGCGGTAATACAGAGGGTGCAAGCGTTGTTCGGAATTATT
GGGCGTAAAGCGCG-TGTAGGCGG-CGTGACAA-GTCGGGTG--TGAA--AGCCCTCAGC
TCAACTGA-GGAAGTGCGCCCGAA--ACTGTTGTGCTTGAGTGCCGGAGA-GGGTGGCGG
AATTCCCCAAGTAGAGGTGAAATTCGTAGA-TATGGGG-AGGAACACCGGTGGCGAAGGC
GGCCACCTGGACGGTAACTGACGCTGAGACGCGAAAGCGTGGGGAGCAAACAGGATTAGA
TACCCTGGTAGTCCACGCCGTAAACGATGAGAACTAGGTGTCGTGGG---AGTTGACCCC
CGCGGTGCCG-AAGCTAACGCATTAAGTTCTCCGCCTGGGAAGTACGGTCGCAA

#DQ411303_Myxococcus_xanthus
CGGGAGG----CAGCAGTGGGGAATT-TTGCGCAATGGGC-GAAAGCCTGACGCAGC-AA
CGCCGCGTGTGTGATGAAGGTCTTT-GGATTG----TAAAGCACTTTCGACCGGGAAGAA
AAC-----CCGTTGGCTAAC--ATCCAACGGCTTGACGGTACCGGGAG-AAGAAGCACCG
GCTAACTCTGTGCCAGCAGCCGCGGTAATACAGAGGGTGCAAGCGTTGTTCGGAATTATT
GGGCGTAAAGCGCG-TGTAGGCGG-CGTGACAA-GTCGGGTG--TGAA--AGCCCTCAGC
TCAACTGA-GGAAGTGCGCCCGAA--ACTGTTGTGCTTGAGTGCCGGAGA-GGGTGGCGG
AATTCCCCAAGTAGAGGTGAAATTCGTAGA-TATGGGG-AGGAACACCGGTGGCGAAGGC
GGCCACCTGGACGGTAACTGACGCTGAGACGCGAAAGCGTGGGGAGCAAACAGGATTAGA
TACCCTGGTAGTCCACGCCGTAAACGATGAGAACTAGGTGTCGTGGG---AGTTGACCCC
CGCGGTGCCG-AAGCTAACGCATTAAGTTCTCCGCCTGGGAAGTACGGTCGCAA

#DQ411304_Myxococcus_xanthus
CGGGAGG----CAGCAGTGGGGAATT-TTGCGCAATGGGC-GAAAGCCTGACGCAGC-AA
CGCCGCGTGTGTGATGAAGGTCTTT-GGATTG----TAAAGCACTTTCGACCGGGAAGAA
AAC-----CCGTTGGCTAAC--ATCCAACGGCTTGACGGTACCGGGAG-AAGAAGCACCG
GCTAACTCTGTGCCAGCAGCCGCGGTAATACAGAGGGTGCAAGCGTTGTTCGGAATTATT
GGGCGTAAAGCGCG-TGTAGGCGG-CGTGACAA-GTCGGGTG--TGAA--AGCCCTCAGC
TCAACTGA-GGAAGTGCGCCCGAA--ACTGTTGTGCTTGAGTGCCGGAGA-GGGTGGCGG
AATTCCCCAAGTAGAGGTGAAATTCGTAGA-TATGGGG-AGGAACACCGGTGGCGAAGGC
GGCCACCTGGACGGTAACTGACGCTGAGACGCGAAAGCGTGGGGAGCAAACAGGATTAGA
TACCCTGGTAGTCCACGCCGTAAACGATGAGAACTAGGTGTCGTGGG---AGTTGACCCC
CGCGGTGCCG-AAGCTAACGCATTAAGTTCTCCGCCTGGGAAGTACGGTCGCAA

#DQ411305_Myxococcus_xanthus
CGGGAGG----CAGCAGTGGGGAATT-TTGCGCAATGGGC-GAAAGCCTGACGCAGC-AA
CGCCGCGTGTGTGATGAAGGTCTTT-GGATTG----TAAAGCACTTTCGACCGGGAAGAA
AAC-----CCGTTGGCTAAC--ATCCAACGGCTTGACGGTACCGGGAG-AAGAAGCACCG
GCTAACTCTGTGCCAGCAGCCGCGGTAATACAGAGGGTGCAAGCGTTGTTCGGAATTATT
GGGCGTAAAGCGCG-TGTAGGCGG-CGTGACAA-GTCGGGTG--TGAA--AGCCCTCAGC
TCAACTGA-GGAAGTGCGCCCGAA--ACTGTTGTGCTTGAGTGCCGGAGA-GGGTGGCGG
AATTCCCCAAGTAGAGGTGAAATTCGTAGA-TATGGGG-AGGAACACCGGTGGCGAAGGC
GGCCACCTGGACGGTAACTGACGCTGAGACGCGAAAGCGTGGGGAGCAAACAGGATTAGA
TACCCTGGTAGTCCACGCCGTAAACGATGAGAACTAGGTGTCGTGGG---AGTTGACCCC
CGCGGTGCCG-AAGCTAACGCATTAAGTTCTCCGCCTGGGAAGTACGGTCGCAA

#DQ411306_Myxococcus_xanthus
CGGGAGG----CAGCAGTGGGGAATT-TTGCGCAATGGGC-GAAAGCCTGACGCAGC-AA
CGCCGCGTGTGTGATGAAGGTCTTT-GGATTG----TAAAGCACTTTCGACCGGGAAGAA
AAC-----CCGTTGGCTAAC--ATCCAACGGCTTGACGGTACCGGGAG-AAGAAGCACCG
GCTAACTCTGTGCCAGCAGCCGCGGTAATACAGAGGGTGCAAGCGTTGTTCGGAATTATT
GGGCGTAAAGCGCG-TGTAGGCGG-CGTGACAA-GTCGGGTG--TGAA--AGCCCTCAGC
TCAACTGA-GGAAGTGCGCCCGAA--ACTGTTGTGCTTGAGTGCCGGAGA-GGGTGGCGG
AATTCCCCAAGTAGAGGTGAAATTCGTAGA-TATGGGG-AGGAACACCGGTGGCGAAGGC
GGCCACCTGGACGGTAACTGACGCTGAGACGCGAAAGCGTGGGGAGCAAACAGGATTAGA
TACCCTGGTAGTCCACGCCGTAAACGATGAGAACTAGGTGTCGTGGG---AGTTGACCCC
CGCGGTGCCG-AAGCTAACGCATTAAGTTCTCCGCCTGGGAAGTACGGTCGCAA

#DQ411307_Myxococcus_xanthus
CGGGAGG----CAGCAGTGGGGAATT-TTGCGCAATGGGC-GAAAGCCTGACGCAGC-AA
CGCCGCGTGTGTGATGAAGGTCTTT-GGATTG----TAAAGCACTTTCGACCGGGAAGAA
AAC-----CCGTTGGCTAAC--ATCCAACGGCTTGACGGTACCGGGAG-AAGAAGCACCG
GCTAACTCTGTGCCAGCAGCCGCGGTAATACAGAGGGTGCAAGCGTTGTTCGGAATTATT
GGGCGTAAAGCGCG-TGTAGGCGG-CGTGACAA-GTCGGGTG--TGAA--AGCCCTCAGC
TCAACTGA-GGAAGTGCGCCCGAA--ACTGTTGTGCTTGAGTGCCGGAGA-GGGTGGCGG
AATTCCCCAAGTAGAGGTGAAATTCGTAGA-TATGGGG-AGGAACACCGGTGGCGAAGGC
GGCCACCTGGACGGTAACTGACGCTGAGACGCGAAAGCGTGGGGAGCAAACAGGATTAGA
TACCCTGGTAGTCCACGCCGTAAACGATGAGAACTAGGTGTCGTGGG---AGTTGACCCC
CGCGGTGCCG-AAGCTAACGCATTAAGTTCTCCGCCTGGGAAGTACGGTCGCAA

#DQ411308_Myxococcus_xanthus
CGGGAGG----CAGCAGTGGGGAATT-TTGCGCAATGGGC-GAAAGCCTGACGCAGC-AA
CGCCGCGTGTGTGATGAAGGTCTTT-GGATTG----TAAAGCACTTTCGACCGGGAAGAA
AAC-----CCGTTGGCTAAC--ATCCAACGGCTTGACGGTACCGGGAG-AAGAAGCACCG
GCTAACTCTGTGCCAGCAGCCGCGGTAATACAGAGGGTGCAAGCGTTGTTCGGAATTATT
GGGCGTAAAGCGCG-TGTAGGCGG-CGTGACAA-GTCGGGTG--TGAA--AGCCCTCAGC
TCAACTGA-GGAAGTGCGCCCGAA--ACTGTTGTGCTTGAGTGCCGGAGA-GGGTGGCGG
AATTCCCCAAGTAGAGGTGAAATTCGTAGA-TATGGGG-AGGAACACCGGTGGCGAAGGC
GGCCACCTGGACGGTAACTGACGCTGAGACGCGAAAGCGTGGGGAGCAAACAGGATTAGA
TACCCTGGTAGTCCACGCCGTAAACGATGAGAACTAGGTGTCGTGGG---AGTTGACCCC
CGCGGTGCCG-AAGCTAACGCATTAAGTTCTCCGCCTGGGAAGTACGGTCGCAA

#AB016469_Myxobacterium
CGGGAGG----CAGCAGTGGGGAATA-TTGCGCAATGGGC-GAAAGCCTGACGCAGC-CA
CGCCGCGTGAGCGATGAAGGTTTTC-GGATCG----TAAAGCTCTGTGGAGGGAGAAGAA
TAA------AGTCAG-TGAA-GAGCTGGCC--TTGACGGTATCCCTTTCAGCAAGCACCG
GCTAACTCCGTGCCAGCAGCCGCGGTAATACGGAGGGTGCAAACGTTGCTCGGAATCATT
GGGCGTAAAGCGCG-CGTAGGCGG-CTTGGCAA-GTTGGATG--TGAA--AGCCCTGGGC
TCAACCCA-GGAAGTGCATCCAAA--ACTGCCTGGCTTGAATCTCGGAGG-GGGTCAGGG
AATTCTCGGTGTAGAGGTGAAATTCGTAGA-TATCGGG-AGGAACACCAGTGGCGAAGGC
GCTGACCTGGACGATGATTGACGCTGAGGTGCGAAAGCATGGGGAGCGAACAGGATTAGA
TACCCTGGTAGTCCATGCCGTAAACGATGAGTGCTAGGCGCCGGCGG---AT--GACCCC
GTCGGTGCCG-AAGCTAACGCGTTAAGCACTCCGCCTGGGGAGTACGGTCGCAA

#AB083432_Plesiocystis_pacifica
CGGGAGG----CAGCAGTGGGGAATA-TTGCGCAATGGGC-GAAAGCCTGACGCAGC-CA
CGCCGCGTGAGCGATGAAGGTTTTC-GGATCG----TAAAGCTCTGTGGAGGGAGAAGAA
TAA------AGTCAG-TGAA-GAGCTGGCC--TTGACGGTATCCCTTT-AGCAAGCACCG
GCTAACTCCGTGCCAGCAGCCGCGGTAATACGGAGGGTGCAAACGTTGCTCGGAATCATT
GGGCGTAAAGCGCG-CGTAGGCGG-CTTGGCAA-GTTGGATG--TGAA--AGCCCTGGGC
TCAACCCA-GGAAGTGCATCCAAA--ACTGCCTGGCTTGAATCTCGGAGG-GGGTCAGGG
AATTCTCGGTGTAGAGGTGAAATTCGTAGA-TATCGGG-AGGAACACCAGTGGCGAAGGC
GCTGACCTGGACGATGATTGACGCTGAGGTGCGAAAGCATGGGGAGCGAACAGGATTAGA
TACCCTGGTAGTCCATGCCGTAAACGATGAGTGCTAGGCGCCGGCGG---AT--GACCCC
GTCGGTGCCG-AAGCTAACGCGTTAAGCACTCCGCCTGGGGAGTACGGTCGCAA

#M94279_Nannocystis_exedens
CGGGAGG----CAGCAGTGGGGAATA-TTGCGCAATGGGC-GAAAGCCTGACGCAGC-CA
CGCCGCGTGAGCGATGAAGGCCTTC-GGGTCG----TAAAGCTCTGTGGGGAGAGACGAA
GAA------AGCCTG-TGAA-GAGCAGG??C-TTGACGGTATCTCCTT-AGCAAGCACCG
GCTAACTCCGTGCCAGCAGCCGCGGTAATACGGAGGGTGCGAACGTTGCTCGGAATCATT
GGGCGTAAAGCGCA-CGTAGGCGG-CGGCGTAA-GCGGGATG--TGAA--AGCCCAGGGC
TCAACCCT-GGAAGTGCATCCCGA--ACTGCGTCGCTTGAATCTCGGAGG-GGGACAGAG
AATTCCCGGTGTAGAGGTGAAATTCGTAGA-TATCGGG-AGGAATACCAGTGGCGAAGGC
GCTGTCCTGGACGAAGATTGACGCTGAGGTGC??AAGCGTGGGGAGCAAACAGGATTAGA
TACCCTGGTAGTCCACGCTGTAAACGATGAGTGCTGGACGGTGGAGG---ATTTGACCCC
TTCGCTGTCG-AAGCTAACGCGTTAAGCACTCCGCCTGGGGAGTACGGTCGCAA

#NR_024795_Plesiocystis_pacifica
CGGGAGG----CAGCAGTGGGGAATA-TTGCGCAATGGGC-GAAAGCCTGACGCAGC-CA
CGCCGCGTGAGCGATGAAGGTTTTC-GGATCG----TAAAGCTCTGTGGAGGGAGAAGAA
TAA------AGTCAG-TGAA-GAGCTGGCC--TTGACGGTATCCCTTT-AGCAAGCACCG
GCTAACTCCGTGCCAGCAGCCGCGGTAATACGGAGGGTGCAAACGTTGCTCGGAATCATT
GGGCGTAAAGCGCG-CGTAGGCGG-CTTGGCAA-GTTGGATG--TGAA--AGCCCTGGGC
TCAACCCA-GGAAGTGCATCCAAA--ACTGCCTGGCTTGAATCTCGGAGG-GGGTCAGGG
AATTCTCGGTGTAGAGGTGAAATTCGTAGA-TATCGGG-AGGAACACCAGTGGCGAAGGC
GCTGACCTGGACGATGATTGACGCTGAGGTGCGAAAGCATGGGGAGCGAACAGGATTAGA
TACCCTGGTAGTCCATGCCGTAAACGATGAGTGCTAGGCGCCGGCGG---AT--GACCCC
GTCGGTGCCG-AAGCTAACGCGTTAAGCACTCCGCCTGGGGAGTACGGTCGCAA

#KT591707_Racemicystis_crocea
CGGGAGG----CAGCAGTGGGGAATC-TTGCGCAATGGGC-GAAAGCCTGACGCAGC-GA
CGCCGCGTGAGTGATGAAGGCCCTC-GGGTTG----TAAAGCTCTGTGGAGAGGGACGAA
TAA-----GGGTTGGCTAAC--ATCCAGCTCGATGACGGTACCTCTTT-AGCAAGCACCG
GCTAACTCTGTGCCAGCAGCCGCGGTAAGACAGAGGGTGCAAACGTTGTTCGGAATTACT
GGGCGTAAAGCGCG-TGTAGGCGG-CTTGGCAA-GTCGGATG--TGAA--AGCCCTGGGC
TCAACCTA-GGAAGTGCACTCGAA--ACTGCTGAGCTGGAGTCCTGGAGA-GGAAGGCGG
AATTCTCGGTGTAGAGGTGAAATTCGTAGA-TATCGAG-AGGAACACCTGTGGCGAAGGC
GGCCTTCTGGACGGTGACTGACGCTGAGACGCGAAAGCGTGGGGAGCAAACAGGATTAGA
TACCCTGGTAGTCCACGCCGTAAACGATGGGTGCTAGGTGTCGCGGG---CTTTGACCCC
TGCGGTGCCG-TAGCTAACGCATTAAGCACCCCGCCTGGGGAGTACGGCCGCAA

#M94274_Chondromyces_apiculatus
CGGGAGG----CAGCAGTGGGGAATC-TTGCGCAATGGGC-GAAAGCCTGACGCAGC-GA
CGCCG??TGAGTGATGAAGGCCTTC-GGGTTG----TAAAGCTCTGTGGAGAGGGACGAA
TAA-----GTGCTGGCTAAT--ACCCAGTGCGATGACGGTACCTCTTT-AGCAAGCACCG
GCTAACTCTGTGCCAGCAGCCGCGGTAAGACAGAGGGTGCAAACGTTGTTCGGAATTACT
GGGCGTAAAGCGCG-TGTAGGCGG-CTCTGCAA-GTCGGGTG--TGAA--AGCCCTGGGC
TCAACCCA-GGAAGTGCACTCGAA--ACTGCAGAGCTTGAGTCCCGGAGA-GGAAGGCGG
AATTCTCGGTGTAGAGGTGAAATTCGTAGA-TATCGAG-AGGAACACCGGTGGCGAAGGC
GGCCTTCTGGACGG?GACTGACGCTGAGACGC???AGCGTGGGGAGCAAACAGGATTAGA
TACCCTGGTAGTCCACGCCGTAAACGATGGGTGCTAGGTGCTGCGGG---CTTTGACCC?
TGCGGTGCCG-TAGCTAACGCATTAAGCACC??GCCTGGGGAGTACGGCCGCAA

#M94275_Chondromyces_crocatus
CGGGAGG----CAGCAGTGGGGAATC-TTGCGCAATGGGC-GAAAGCCTGACGCAGC-GA
CGCCG?GTGAGTGATGAAGGCCTTC-GGGTTG----TAAAGCTCTGTGGAGGGGGACGAA
TAA-----GTTTC?GTTAAT--AACCGGAGCGATGACGGTACC??TTT-AGCAAGCACCG
GCTAACTCTGTGCCAGCAGCCGCGGTAAGACAGAGGGTGCAAACGTTGTTCGGAATTACT
GGGCGTAAAGCGCG-TGTAGGCGG-CTGCGCAA-GTCGGATG--TGAA--AGCCCTGGGC
TCAACCCA-GGAAGTGCATTCGAA--ACTGCGCGGCTTGAGTCCCGGAGA-GGAAGGCGG
AATTCTCGGTGTAGAGGTGAAATTCGTAGA-TATCGAG-AGGAACACCGGTGGCGAAGGC
GGCCTTCTGGACGG?GACTGACGCTGAGACGC??AAGCGTGGGGAGCAAACAGGATTAGA
TACCCTGGTAGTCCACGCCGTAAACGATGGGTGCTAGGTGCTGCGGG---CTTTGACCC?
TGCGGTGCCG-TAGCTAACGCATTAAGCACC??GCCTGGGGAGTACGGCCGCAA

#GU249616_Minicystis_rosea
CGGGAGG----CAGCAGTGGGGAATC-TTGCGCAATGGGC-GAAAGCCTGACGCAGC-GA
CGCCGCGTGAGTGATGAAGGCCTTC-GGGTTG----TAAAGCTCTGTGGGGAGGGACGAA
TAA-----GTCGTGGCTAAC--ATCCACGATGATGACGGTACCTCTTT-AGCAAGCACCG
GCTAACTCTGTGCCAGCAGCCGCGGTAAGACAGAGGGTGCAAACGTTGTTCGGAATTACT
GGGCGTAAAGCGCG-TGTAGGCTG-CTCTGCAG-GTCGGATG--TGAA--AGCCCTGGGC
TCAACCTA-GGAAGTGCATTCGAA--ACCGCGGAGCTCGAGTCTCGGAGA-GGATCGCGG
AATTCTCGGTGTAGAGGTGAAATTCGTAGA-TATCGAG-AGGAACACCGGTGGCGAAGGC
GGCGATCTGGACGATGACTGACGCTGAGACGCGAAAGCGTGGGGAGCAAACAGGATTAGA
TACCCTGGTAGTCCACGCCGTAAACGATGGGTGCTAGGTGTCGCGGG---CTTTGACCCC
TGCGGTGCCG-TAGCTAACGCATTAAGCACCCCGCCTGGGGAGTACGGCCGCAA

#M94280_Polyangium_sp.
CGGGAGG----CAGCAGTGGGGAATC-TTGCGCAATGGGC-GAAAGCCTGACGCAGC-GA
CGCCGCGTGAGTGATGAAGGCCTTC-GGGTTG----TAAAGCTCTGTGGAGGGGGACGAA
TAA-----GTGTCGTCGAAT--AGACGGCATGATGACGGTACCC?TTT-AGCAAGCACCG
GCTAACTCTGTGCCAGCAGCCGCGGTAAGACAGAGGGTGCAAACGTTGTTCGGAATTACT
GGGCGTAAAGCGCG-TGTAGGCTG-CTCGGAAA-GTCGGATG--TGAA--AGCCCTGGGC
TCAACCTA-GGAAGAGCATTCGAA--ACTTCCGAGCTCGAGTTTCGGAGA-GGCAGGCGG
AATTCTCGGTGTAGAGGTGAAATTCGTAGA-TATCGAG-AGGAACACCGGTGGCGAAGGC
GGCCTGCTGGACGATGACTGACGCTGAGACGC??AAGCGTGGGGAGCAAACAGGATTAGA
TACCCTGGTAGTCCACGCCGTAAACGATGGGTGCTAGGTGTCGCGGG---CTTTGACCC?
TGCGGTGCCG-TAGCTAACGCATTAAGCACCC?GCCTGGGGAGTACGGCCGCAA

#FN646435_Uncultured_candidate_division_OP3_bacterium
CGGGAGG----CTGCAGTCGAGAATC-TTTAGCAATG-GGGGAAACCCTGACTATGC-GA
CGCCGCGTGAGGGATGAAGGTCTTC-GGATTG----TAAACCTCTTTCGACCGGAAAGAA
TAT----CCTGACGGGTAATATCCGT-CAGGACTGACGGTACCGGGAG-AAGAAGCCACG
GCCAACTCCGTGCCAGCAGCCGCGGTAATACGGAGGTGGCGAGCGTTACTCGGATTTATT
GGGTGTAAAGGGCA-GGTAGGCGG-CCTGACAA-GTGGGGAG--TGAA--ATCCTGCGGC
TTAATCGC-AGAACTGCTTTCCAA--ACTATCGGGCTTGAGTGTGGGAGA-GGAGAATGG
AACTCCTGGTGTAAGGGTGAAATCTGTAGA-GATCAGG-AGGAACACCATTGGCGAAGGC
GATTCTCTGGACCACAACTGACGCTGAACTGCGAAAGCTAGGGGAGAGAACAGGATTAGA
TACCCTGGTATTCCTAGCCGTAAACGATGAGTACTGGGTGTTTCGGG-------TTAAAC
CGAAGCGCCG-AAGTTAACACATTAAGTACTCCACCTGGGGACTACGGCCGCAA

#FN646440_Uncultured_candidate_division_OP3_bacterium
CGGGAGG----CTGCAGTCGAGAATC-TTTAGCAATG-GGGGAAACCCTGACTATGC-GA
CGCCGCGTGAGGGATGAAGGTCTTC-GGATTG----TAAACCTCTTTCGACCGGAAAGAA
TAT----CCTGACGGGTAATATCCGT-CAGGACTGACGGTACCGGGAG-AAGAAGCCACG
GCCAACTCCGTGCCAGCAGCCGCGGTAATACGGAGGTGGCGAGCGTTACTCGGATTTATT
GGGTGTAAAGGGCA-GGTAGGCGG-CCTGACAA-GTGGGGAG--TGAA--ATCCTGCGGC
TTAATCGC-AGAACTGCTTTCCAA--ACTATCGGGCTTGAGTGTGGGAGA-GGAGAATGG
AACTCCTGGTGTAAGGGTGAAATCTGTAGA-GATCAGG-AGGAACACCATTGGCGAAGGC
GATTCTCTGGACCACAACTGACGCTGAACTGCGAAAGCTAGGGGAGAGAACAGGATTAGA
TACCCTGGTATTCCTAGCCGTAAACGATGAGTACTGGGTGTTTCGGG-------TTAAAC
CGAAGCGCCG-AAGTTAACACATTAAGTACTCCACCTGGGGACTACGGCCGCAA

#FN646447_Uncultured_candidate_division_OP3_bacterium
CGGGAGG----CTGCAGTCGAGAATC-TTTAGCAATG-GGGGAAACCCTGACTATGC-GA
CGCCGCGTGAGGGATGAAGGTCTTC-GGATTG----TAAACCTCTTTCGACCGGAAAGAA
TAT----CCTGACGGGTAATATCCGT-CAGGACTGACGGTACCGGGAG-AAGAAGCCACG
GCCAACTCCGTGCCAGCAGCCGCGGTAATACGGAGGTGGCGAGCGTTACTCGGATTTATT
GGGTGTAAAGGGCA-GGTAGGCGG-CCTGACAA-GTGGGGAG--TGAA--ATCCTGCGGC
TTAATCGC-AGAACTGCTTTCCAA--ACTATCGGGCTTGAGTGTGGGAGA-GGAGAATGG
AACTCCTGGTGTAAGGGTGAAATCTGTAGA-GATCAGG-AGGAACACCATTGGCGAAGGC
GATTCTCTGGACCACAACTGACGCTGAACTGCGAAAGCTAGGGGAGAGAACAGGATTAGA
TACCCTGGTATTCCTAGCCGTAAACGATGAGTACTGGGTGTTTCGGG-------TTAAAC
CGAAGCGCCG-AAGTTAACACATTAAGTACTCCACCTGGGGACTACGGCCGCAA

#FN646451_Uncultured_candidate_division_OP3_bacterium
CGGGAGG----CTGCAGTCGAGAATC-TTTAGCAATGCGGGGAAACCCTGACTATGCCGA
CGCCGCGTGAGGGATGAAGGTCTTC-GGATTG----TAAACCTCTTTCGACCGGAAAGAA
TAT----CCTGACGGGTAATATCCGT-CAGGACTGACGGTACCGGGAG-AAGAAGCCACG
GCCAACTCCGTGCCAGCAGCCGCGGTAATACGGAGGTGGCGAGCGTTACTCGGATTTATT
GGGTGTAAAGGGCA-GGTAGGCGG-CCTGACAA-GTGGGGAG--TGAA--ATCCTGCGGC
TTAATCGC-AGAACTGCTTTCCAA--ACTATCGGGCTTGAGTGTGGGAGA-GGAGAATGG
AACTCCTGGTGTAAGGGTGAAATCTGTAGA-GATCAGG-AGGAACACCATTGGCGAAGGC
GATTCTCTGGACCACAACTGACGCTGAACTGCGAAAGCTAGGGGAGAGAACAGGATTAGA
TACCCTGGTATTCCTAGCCGTAAACGATGAGTACTGGGTGTTTCGGG-------TTAAAC
CGAAGCGCCG-AAGTTAACACATTAAGTACTCCACCTGGGGACTACGGCCGCAA

#MW286273_Candidatus_Vampirococcus_lugosii
CGGGGGG----CAGCAGTGGGGAATA-TTGGGCAATGGGC-GAAAGCCTGACCCAGC-GA
CTCCGCGTGGAGGAAGAAGCCTTAA-GGGGTG----TAAACTCCTTTTCTGGGGGAA-GA
C-----GAATGACGGT-----ACCC----------------C-AGG---AATAAGCCACG
GCTAACTACGTGCCAGCAGCCGCGGTAATACGTAGGTGGCAAGCATTATCCGGAATTACT
GGGTGTAAAGAGTC-CGTAGCCGG-TTGTATAA-GTCTACTT--TTAA--AAGCTTTGGC
TCAACCAAAGAGAGGGG-GTAGAT--ACTGTATAACTAGAGATAGTTAGA-GGTTAATGG
AATTCTCGGTGGAGGGGTGAAATCTGTTGA-TATCGGG-AGGAATGCCGAAAGCGAAAGC
AGTTAACTATAATTAATCTGACGGTGATGGACGAAAGCATAGGTAGCAAACAGGATTAGA
TACCCTGGTAGTCTATGCCGTAAACTATGCTCGCTAGGTGTTT-------TCACGAGAGT
GGGAGTGCTGTAAGCAAACGCGTTAAGCGAGCCACCTGAGGAGTACAGTCGCAA

#LC496071_Planctomycetes_bacterium
CGGGAGG----CAGCAGTAGGGAATA-TTGGGCAATGGGG-GCAACCCTGACCCAGC-GA
CATCGCGTGAGTGAAGAAGGCCTTA-GGGTTG----TAAAGCTCTAACAGGTGTTATGAA
GGTGGTGTATACTAATAATA-TGTATCATTTGACAAAGGCACCAG----ATGAAGTCATG
GCTAACTCTGTGCCAGCAGCCGCGGTAATACAGAGATGGCGACCGTTGTTCGGAATTACT
GGGCTTAAAGAGCA-CGTAGGCGGACTGA-TAA-GTTGACTG--TGAA--AGACCACGTC
TTAAGCGT-GGGGTGTCAGTCAAA--ACTGTGAGTCTTGAGGCCGATAGG-GGAGAGTGG
AATTCCTGGTGGAGCGGTGAAATGCGTTGA-TATCAGG-AGGAACGCCGGAGGAGAAGTC
GACTCTCTGGATCGGAACTGACGCTGAGGTGCGAAAGCTAGGGGAGCAAACGGGATTAGA
TACCCCGGTAGTCCTAGCCGTAAACGATGGGTACTAAGTAGAGGG------TTTTATATT
CTCTG--CCG-GAGCAAAAGTATTAAGTACCCCGCCTGGGGAGTATGGTCGCAA

#CP015880_Ensifer_adhaerens
CGGGAGG----CAGCAGTGGGGAATA-TTGGACAATGGGC-GCAAGCCTGATCCAGC-CA
TGCCGCGTGAGTGATGAAGGCCCTA-GGGTTG----TAAAGCTCTTTCACCGGTGAAGAT
AAT-------------------------------GACGGTAACCGGAG-AAGAAGCCCCG
GCTAACTTCGTGCCAGCAGCCGCGGTAATACGAAGGGGGCTAGCGTTGTTCGGAATTACT
GGGCGTAAAGCGCA-CGTAGGCGG-ACATTTAA-GTCAGGGG--TGAA--ATCCCGGGGC
TCAACCCC-GGAACTGCCTTTGAT--ACTGGGTGTCTAGAGTATGGAAGA-GGTGAGTGG
AATTCCGAGTGTAGAGGTGAAATTCGTAGA-TATTCGG-AGGAACACCAGTGGCGAAGGC
GGCTCACTGGTCCATTACTGACGCTGAGGTGCGAAAGCGTGGGGAGCAAACAGGATTAGA
TACCCTGGTAGTCCACGCCGTAAACGATGAATGTTAGCCGTCGGGCA---GTTTAC-TGT
TCG-GTGGCG-CAGCTAACGCATTAAACATTCCGCCTGGGGAGTACGGTCGCAA

#CP007236_Ensifer_adhaerens
CGGGAGG----CAGCAGTGGGGAATA-TTGGACAATGGGC-GCAAGCCTGATCCAGC-CA
TGCCGCGTGAGTGATGAAGGCCCTA-GGGTTG----TAAAGCTCTTTCACCGGTGAAGAT
AAT-------------------------------GACGGTAACCGGAG-AAGAAGCCCCG
GCTAACTTCGTGCCAGCAGCCGCGGTAATACGAAGGGGGCTAGCGTTGTTCGGAATTACT
GGGCGTAAAGCGCA-CGTAGGCGG-ACATTTAA-GTCAGGGG--TGAA--ATCCCAGAGC
TCAACTCT-GGAACTGCCTTTGAT--ACTGGGTGTCTAGAGTATGGAAGA-GGTGAGTGG
AATTCCGAGTGTAGAGGTGAAATTCGTAGA-TATTCGG-AGGAACACCAGTGGCGAAGGC
GGCTCACTGGTCCATTACTGACGCTGAGGTGCGAAAGCGTGGGGAGCAAACAGGATTAGA
TACCCTGGTAGTCCACGCCGTAAACGATGAATGTTAGCCGTCGGGCA---GTTTAC-TGT
TCG-GTGGCG-CAGCTAACGCATTAAACATTCCGCCTGGGGAGTACGGTCGCAA

#AF005994_Aristabacter_necator
CAGAACATTTCCTGTATTGGGGGATAGCCGGGCGA--AGCCGGATTAATACCGCATACAT
CTACGGATGAAAG-CGGGGACCTTCGGGCCTCACGCTATAGGTTTGCCGATGGCTGATTA
TCTAGTTGGTGGGGTAAAGCCTACCAACGCGACCATCAGTAGCTGGTCTGAGAGACGACC
AGCCACACTGGGACTGAGACACGGCCCATACTCCTACGGGAGGCAGCAGTGGGGAATTTT
GGAC--AATGGGCG--AAAGCCTGATCCATCAATGCCGCGTGTGTGAAGAAGCCTTCGGG
TTGTTTATCACTTTTGTCCGGAAAGAAATCCTTGGTTCTAATATATCCGGGGGATGACGG
TACCGGAAGAATAGCACCGAAATACGTGCAGCAGCCGC--GGAATACGTAGGGTGCAG--
------------CGTTATCGGAATTACTGGGCTAAAGCGTGCGCAGGCGGTTTGTTAAG-
-ACCGTGGAAATCCCCGGCTCAACC--TGGGAACTAGCAGTTGGTGA-----CTGGCAAG
CTAAGTATGG-CAGAGGGGGCG-TGAATTCACCGCCTGGGGAGTACGGTCGCAA

#NR_028766_Cupriavidus_necator
CGGGAGG----CAGCAGTGGGGAATT-TTGGACAATGGGG-GCAACCCTGATCCAGC-AA
TGCCGCGTGTGTGAAGAAGGCCTTC-GGGTTG----TAAAGCACTTTTGTCCGGAAAGAA
ATG-----GCTCTGGTTAAT-ACCCGGGGTCGATGACGGTACCGGAAG-AATAAGCACCG
GCTAACTACGTGCCAGCAGCCGCGGTAATACGTAGGGTGCGAGCGTTAATCGGAATTACT
GGGCGTAAAGCGTG-CGCAGGCGG-TTTTGTAA-GACAGGCG--TGAA--ATCCCCGAGC
TCAACTTG-GGAATGGCGCTTGTG--ACTGCAAGGCTAGAGTATGTCAGA-GGGGGGTAG
AATTCCACGTGTAGCAGTGAAATGCGTAGA-GATGTGG-AGGAATACCGATGGCGAAGGC
AGCCCCCTGGGACGTCACTGACGCTCATGCACGAAAGCGTGGGGAGCAAACAGGATTAGA
TACCCTGGTAGTCCACGCCCTAAACGATGTCAACTAGTTGTTGGGGA-----TTCATTTC
TTCAGTAACG-TAGCTAACGCGTGAAGTTGACCGCCTGGGGAGTACGGTCGCAA

#MT636545_Venatoribacter_cucullus
CGGGAGG----CAGCAGTGGGGAATA-TTGGACAATGGGC-GCAAGCCTGATCCAGC-CA
TGCCGCGTGTGTGAAGAAGGCCTTC-GGGTTG----TAAAGCACTTTCAGTTGGGAGGAA
GGC------CTGTAGGCTAATACCTTGCAGGATTGACGTTACCAACAG-AAGAAGCACCG
GCTAACTCCGTGCCAGCAGCCGCGGTAATACGGAGGGTGCAAGCGTTAATCGGAATTACT
GGGCGTAAAGCGCG-CGTAGGTTG-TTAGTTAA-GCGAGATG--TGAA--AGCCCCGGGC
TTAACCTG-GGAATTGCGTTTCGA--ACTGGCTGACTAGAGTACAGTAGA-GGGTGGTGG
AATTTCAGGTGTAGCGGTGAAATGCGTAGA-GATCTGA-AGGAACATCAGTGGCGAAGGC
GACCACCTGGACTGATACTGACACTGAGGTGCGAAAGCGTGGGGAGCAAACAGGATTAGA
TACCCTGGTAGTCCACGCCGTAAACGATGTCTACTAGTTGTCGGGAG----ACTTGATCT
CTTGGTAACG-AAGCTAACGCGATAAGTAGACCGCCTGGGGAGTACGGCCGCAA

#MK256320_Lysobacter_antibioticus
CGGGAGG----CAGCAGTGGGGAATA-TTGGACAATGGGC-GCAAGCCTGATCCAGC-CA
TGCCGCGTGTGTGAAGAAGGCCTTC-GGGTTG----TAAAGCACTTTTGTCCGGAAAGAA
AAG------CTTCGGGTTAATACCCCGAGGTCATGACGGTACCGGAAG-AATAAGCACCG
GCTAACTTCGTGCCAGCAGCCGCGGTAATACGAAGGGTGCAAGCGTTACTCGGAATTACT
GGGCGTAAAGCGTG-CGTAGGTGG-TTTGTTAA-GTCTGATG--TGAA--AGCCCTGGGC
TCAACCTG-GGAATGGCATTGGAA--ACTGGCTTACTAGAGTGCGGTAGA-GGGTAGTGG
AATTCCCGGTGTAGCAGTGAAATGCGTAGA-TATCGGG-AGGAACATCTGTGGCGAAGGC
GACTACCTGGACCAGCACTGACACTGAGGCACGAAAGCGTGGGGAGCAAACAGGATTAGA
TACCCTGGTAGTCCACGCCCTAAACGATGCGAACTGGATGTTGGGAG---CAACTTGGCT
CTCAGTATCG-AAGCTAACGCGTTAAGTTCGCCGCCTGGGAAGTACGGTCGCAA

#MK256322_Lysobacter_brunescens
CGGGAGG----CAGCAGTGGGGAATA-TTGGACAATGGGC-GCAAGCCTGATCCAGC-CA
TGCCGCGTGGGTGAAGAAGGCCTTC-GGGTTG----TAAAGCCCTTTTGTCCGGAAAGAA
AAG------CACTGGATTAATACTTCGGTGTTCTGACGGTACCGGAAG-AATAAGCACCG
GCTAACTTCGTGCCAGCAGCCGCGGTAATACGAAGGGTGCAAGCGTTACTCGGAATTACT
GGGCGTAAAGCGTG-CGTAGGTGG-TTCGTTAA-GTCTGATG--TGAA--AGCCCTGGGC
TCAACCTG-GGAATTGCATTGGAT--ACTGGCGGGCTAGAGTGCGGTAGA-GGATGGCGG
AATTCCCGGTGTAGCAGTGAAATGCGTAGA-GATCGGG-AGGAACATCTGTGGCGAAGGC
GGCCATCTGGACCAGCACTGACACTGAGGCACGAAAGCGTGGGGAGCAAACAGGATTAGA
TACCCTGGTAGTCCACGCCCTAAACGATGCGAACTGGATGTTGGGTG---CAACTAGGCA
CTCAGTATCG-AAGCTAACGCGTTAAGTTCGCCGCCTGGGGAGTACGGTCGCAA

#AP014940_Lysobacter_enzymogenes
CGGGAGG----CAGCAGTGGGGAATA-TTGGACAATGGGC-GCAAGCCTGATCCAGC-CA
TGCCGCGTGTGTGAAGAAGGCCTTC-GGGTTG----TAAAGCACTTTTGTCCGGAAAGAA
AAG------CTTAGGGTTAATAACCCTGAGTCATGACGGTACCGGAAG-AATAAGCACCG
GCTAACTTCGTGCCAGCAGCCGCGGTAATACGAAGGGTGCAAGCGTTACTCGGAATTACT
GGGCGTAAAGCGTG-CGTAGGTGG-TTTGTTAA-GTCTGATG--TGAA--AGCCCTGGGC
TCAACCTG-GGAATGGCATTGGAA--ACTGGCTTACTAGAGTGCGGTAGA-GGGTAGCGG
AATTCCCGGTGTAGCAGTGAAATGCGTAGA-TATCGGG-AGGAACATCCGTGGCGAAGGC
GGCTACCTGGACCAGCACTGACACTGAGGCACGAAAGCGTGGGGAGCAAACAGGATTAGA
TACCCTGGTAGTCCACGCCCTAAACGATGCGAACTGGATGTTGGGGG---CAACTTGGCC
CTCAGTATCG-AAGCTAACGCGTTAAGTTCGCCGCCTGGGAAGTACGGTCGCAA

#MK256321_Lysobacter_gummosus
CGGGAGG----CAGCAGTGGGGAATA-TTGGACAATGGGC-GCAAGCCTGATCCAGC-CA
TGCCGCGTGTGTGAAGAAGGCCTTC-GGGTTG----TAAAGCACTTTTGTCCGGAAAGAA
AAG------CATTGGGTTAATACCCCGATGTCATGACGGTACCGGAAG-AATAAGCACCG
GCTAACTTCGTGCCAGCAGCCGCGGTAATACGAAGGGTGCAAGCGTTACTCGGAATTACT
GGGCGTAAAGCGTG-CGTAGGTGG-TTTGTTAA-GTCTGATG--TGAA--AGCCCTGGGC
TCAACCTG-GGAATGGCATTGGAA--ACTGGCTGACTAGAGTGCGGTAGA-GGGTAGTGG
AATTCCCGGTGTAGCAGTGAAATGCGTAGA-TATCGGG-AGGAACATCTGTGGCGAAGGC
GACTACCTGGACCAGCACTGACACTGAGGCACGAAAGCGTGGGGAGCAAACAGGATTAGA
TACCCTGGTAGTCCACGCCCTAAACGATGCGAACTGGATGTTGGGAG---CAACTTGGCT
CTCAGTATCG-AAGCTAACGCGTTAAGTTCGCCGCCTGGGAAGTACGGTCGCAA

#EU376963_Lysobacter_oryzae
CGGGAGG----CAGCAGTGGGGAATA-TTGGACAATGGGC-GCAAGCCTGATCCAGC-CA
TGCCGCGTGTGTGAAGAAGGCCTTC-GGGTTG----TAAAGCACTTTTGTCCGGAAAGAA
AAG------CATCGGGTTAATAACCCGGTGTCATGACGGTACCGGAAG-AATAAGCACCG
GCTAACTTCGTGCCAGCAGCCGCGGTAATACGAAGGGTGCAAGCGTTACTCGGAATTACT
GGGCGTAAAGCGTG-CGTAGGTGG-TTCGTTAA-GTCTGATG--TGAA--AGCCCTGGGC
TCAACCTG-GGAATGGCATTGGAT--ACTGGCGACCTAGAGTGCGGTAGA-GGGTAGCGG
AATTCCCGGTGTAGCAGTGAAATGCGTAGA-TATCGGG-AGGAACATCCGTGGCGAAGGC
GGCTACCTGGACCAGCACTGACACTGAGGCACGAAAGCGTGGGGAGCAAACAGGATTAGA
TACCCTGGTAGTCCACGCCCTAAACGATGCGAACTGGATGTTGGGTG---CAACTTGGCA
CTCAGTATCG-AAGCTAACGCGTTAAGTTCGCCGCCTGGGAAGTACGGTCGCAA

#OM390184_Candidatus_Nanosynbacter_lyticus
CGGGAGG----CAGCAGTGAGGAATC-TTCCACAATGGGC-GAAAGCCTGATGGAGC-AA
CGCCGCGTGAAGGATGAAGGCCTTC-GGGTTG----TAAACTTCTTTTATGAGTGAA-GA
------ATATGACGGT-----AACT----------------C-ATG---AATAAGCACCG
GCTAACTACGTGCCAGCAGCCGCGGTCATACGTAGGGTGCAAGCATTATCCGGAGTGACT
GGGCGTAAAGAGTTGCGTAGGCGG-TTTAATAA-GTGAATAG--TGAA--ACCTGGTGGC
TCAACCATACAGACTATTATTCAA--ACTGTTAAACTCGAGAATGGTAGA-GGTAACTGG
AATTTCTTGTGTAGGAGTGAAATCCGTAGA-TATAAGA-AGGAACACCAATGGCGTAGGC
AGGTTACTGGGCCATTTCTGACGCTAAGGCACGAAAGCGTGGGGAGCGAACCGGATTAGA
TACCCGGGTAGTCCACGCCGTAAACGATGGATACTAGCTGTTGGAGG---TATCGACCCC
TTCAGTAGCG-AAGCTAACGCGTTAAGTATCCCGCCTGTGGAGTACGGCCGCAA

#CP000383_Cytophaga_hutchimsonii
CGGGAGG----CAGCAGTAGGGAATA-TTGGTCAATGGAG-GCAACTCTGAACCAGC-CA
TGCCGCGTGTAGGAAGAAGGCGTTCTGCGTTG----TAAACTACTTTTGATTGGGAACAA
A-T---GACTCTTGCGA-G---AG-----TAGCTGAGTGTACCAATAG-AATAAGCCACG
GCTAACTACGTGCCAGCAGCCGCGGTAATACGTAGGTGGCAAGCGTTGTCCGGATTTATT
GGGTTTAAAGGGTG-CGTAGGCGG-CTTAATAA-GTCAGTGG--TGAA--AGCCGATCGC
TTAACGAT-CGAACTGCCATTGAT--ACTGCTAGGCTTGAGTATAGATGA-GGTAGGCGG
AATTGACAGTGTAGCGGTGAAATGCATAGA-TATTGTC-AAGAACACCAATTGCGAAGGC
AGCTTACTAAGTTATAACTGACGCTGAGGCACGAAAGTGCGGGGATCAAACAGGATTAGA
TACCCTGGTAGTCCGCACCGTAAACGATGATCACTCGCTGTG-------TGCGATAAACA
GTACGCGGCC-AAGCGAAAGCGATAAGTGATCCACCTGGGGAGTACGCCCGCAA

#M94278_Myxococcus_coralloides
CGGGAGG----CAGCAGTGGGGAATT-TTGCGCAATGGGC-GAAAGCCTGACGCAGC-AA
CGCCGCGTGTGTGATGAAGGTCTTT-GGATTG----TAAAGCACTTTCGACCGGGACGAA
ACC-----GTAAAGCCTAAT--ACGCTTTGCCTTGACGGTACCGGGAG-AAGAAGCACCG
GCTAACTCT?TGCCAGCAGCCGCGGTAATACAGAGGGTGCAAGCGTTGTTCGGAATTATT
GGGCGTAAAGCGCG-TGTAGGCGG-CTTTGCAA-GTCGGGTG--TGAA--AGCCCTCAGC
TCAACTGA-GGAAGTGCGCCC?AA--ACTGCAGAGCTTGAGTGCCGGAGA-GGGTGGCGG
AATTCC??AAGTAGAGGTGAAATTCGTAGA-TATGGGG-AGGAACACCGGTGGCGAAGGC
GGCCACCTGGACGGTAACTGACGCTGAGACGCG?AAGCGTGGGTAGCAAACAGGATTAGA
TACCCTGGTAGTCCACGCCGTAAACGATGAGAACTAGGTGTCGTGGG---AGTTGACCCC
CGCGGTGCCG-TAGCTAACGCATTAAGTTCTCCGCCTGGGAAGTACGGTCGCAA

#CP002831_Saprospira_grandis
CGGGAGG----CAGCAGTAAGGAATA-TTGGGCAATGGAC-GGAAGTCTGACCCAGC-CA
TGCCGCGTGCGGGAAGACGGCCCTTTGGGTTG----TAAACCGCTTTTATCTAGGAAGAA
TGG---CCCTGATTCATCA---GG-----GAAGAGACGGTACTAGATG-AATAAGCACCG
GCTAACTCCGTGCCAGCAGCCGCGGTAATACGGAGGGTGCAAGCGTTATCCGGAATCACT
GGGTTTAAAGGGTA-CGTAGGCGG-TTCAGTAA-GTCAGATG--TGAA--ATGTCGGAGC
TCAACTTC-GAACTTGCATTTGAA--ACTGTTGAACTTGAATTAGGTGGA-AGTGTGCGG
AATGTATCATGTAGCGGTGAAATGCATAGA-TATGATA-TAGAACACCAATAGCGAAGGC
AGCACACTACGCTTTGATTGACGCTGAGGTACGAAAGCGTGGGGAGCGAACAGGATTAGA
TACCCTGGTAGTCCACGCCCTAAACGATGCTAACTGGATATTTT-----CACGAGTGAGT
GGGAGTGTCT-GAGGGAAACCATTAAGTTAGCCACCTGGGGAGTACGTTCGCAA

#CP000685_Flavobacterium_johnsoniae
CGGGAGG----CAGCAGTGAGGAATA-TTGGTCAATGGAC-GCAAGTCTGAACCAGC-CA
TGCCGCGTGCAGGATGACGGTCCTATGGATTG----TAAACTGCTTTTGTACGAGAAGAA
ACA---CTCCTATGTAT-A---GG-----AGCTTGACGGTATCGTAAG-AATAAGGATCG
GCTAACTCCGTGCCAGCAGCCGCGGTAATACGGAGGATCCAAGCGTTATCCGGAATCATT
GGGTTTAAAGGGTC-CGTAGGCGG-TTTAGTAA-GTCAGTGG--TGAA--AGCCCATCGC
TCAACGGT-GGAACGGCCATTGAT--ACTGCTGAACTTGAATTACTGGGA-AGTAACTAG
AATATGTAGTGTAGCGGTGAAATGCTTAGA-TATTACA-TGGAATACCAATTGCGAAGGC
AGGTTACTACCAGTTTATTGACGCTGATGGACGAAAGCGTGGGGAGCGAACAGGATTAGA
TACCCTGGTAGTCCACGCCGTAAACGATGGATACTAGCTGTT-------GGGCGC--AAG
TTCAGTGGCT-AAGCGAAAGTGATAAGTATCCCACCTGGGGAGTACGAACGCAA

#GQ996384_Olleya_sp.
CGGGAGG----CAGCAGTGAGGAATA-TTGGACAATGGAG-GCAACTCTGATCCAGC-CA
TGCCGCGTGCAGGAAGACTGCCCTATGGGTTG----TAAACTGCTTTTATACAGGAAGAA
ACA---CTGCTACGTGT-A---GC-----AGCTTGACGGTACTGTAAG-AATAAGGATCG
GCTAACTCCGTGCCAGCAGCCGCGGTAATACGGAGGATCCAAGCGTTATCCGGAATCATT
GGGTTTAAAGGGTC-CGTAGGTGG-ATAATTAA-GTCAGAGG--TGAA--ATCCTGCAGC
TCAACTGT-AGAATTGCCTTTGAT--ACTGGTTATCTTGAGTTATTATGA-AGTAGTTAG
AATATGTAGTGTAGCGGTGAAATGCATAGA-TATTACA-TAGAATACCAATTGCGAAGGC
AGATTACTAATAATATACTGACACTGATGGACGAAAGCGTGGGGAGCGAACAGGATTAGA
TACCCTGGTAGTCCACGCCGTAAACGATGGTCACTAGCTGTT-------CGAACTTCGGT
TTGAGTGGCT-AAGCGAAAGTGATAAGTGACCCACCTGGGGAGTACGTTCGCAA

#CP030035_Bacteriovorax_stolpii
CGGGAGG----CAGCAGTGGGGAATA-TTGCGCAATGGGG-GAAACCCTGACGCAGC-AA
CGCCGCGTGAGTGAGGAAGGACTTC-GGTCTG----TAAAGCTCTGTTAATGTGGAAAAA
TGG-----CAGTTGGTCTAATAGGCCGATTGTTTGATGGTACACATAG-AGGAAGCACCG
GCTAACTTCGTGCCAGCAGCCGCGGTAATACGAAGGGTGCAAGCGTTGTTCGGATTTATT
GGGCGTAAAGCGCG-CGTAGGCGG-ACCTGCAA-GTCAGATG--TGAA--ATCTCGGGGC
TCAACCTC-GAAACTGCGTCTGAA--ACTACAGGTCTAGAATCTCGGAGG-GGGAAGGGG
AATATCGCATGTAGGGGTAAAATCCGTAGA-TATGCGA-TGGAACACCAGAGGCGAAGGC
GCCTTCCTGGACGAGTATTGACGCTGAGGCGCGAAAGCGTGGGGATCAAACAGGATTAGA
TACCCTGGTAGTCCACGCTGTAAACGATGAACACTAGATATTGGAGG---ATTTGACCCC
TTCAGTGTCG-TAGCTAACGCGTTAAGTGTTCCGCCTGGGAAGTACGGTCGCAA

#BX842601_Bdellovibrio_bacteriovorus
CGGGAGG----CAGCAGTAGGGAATA-TTGCACAATGGAG-GAAACTCTGATGCAGC-GA
CGCCGCGTGAGTGATGAAGGCCTTC-GGGTCG----TAAAGCTCTGTCGCAGGGGAATAA
CACAA----------------------------TGAATGTACCCTGTA-AGAAAGGATCG
GCTAACTTCGTGCCAGCAGCCGCGGTAAGACGAGGGATCCTAGCGTTGTTCGGAATTATT
GGGCGTAAAGCGGA-TGTAGGTGG-CTTTGTAA-GTCAGATG--TGAA--AGCCCAGGGC
TCAACCCT-GGAAGTGCATTTGAT--ACTGCGAAGCTTGAGTGTCGGAGA-GGTTACTAG
AATTGTTGGTGTAGTGGTGAAATACGTAGA-TATCAAC-AGGAATACCGGAGGCGAAGGC
GGGTAACTGGCCGAACACTGACACTGAGATCCGAAAGCGTGGGGATCAAACAGGATTAGA
TACCCTGGTAGTCCACGCCGTAAACGATGGATACTTGTTGTTGGAGG---TATTGACCCC
TTCAGTGACG-AAGCTAACGCGTTAAGTATCCCGCCTGGGGAGTACGGTCGCAA

#PRJNA9637_Bdellovibrio_bacteriovorus
CGGGAGG----CAGCAGTAGGGAATA-TTGCACAATGGAG-GAAACTCTGATGCAGC-GA
CGCCGCGTGAGTGATGAAGGCCTTC-GGGTCG----TAAAGCTCTGTCGCAGGGGAATAA
CACAA----------------------------TGAATGTACCCTGTA-AGAAAGGATCG
GCTAACTTCGTGCCAGCAGCCGCGGTAAGACGAGGGATCCTAGCGTTGTTCGGAATTATT
GGGCGTAAAGCGGA-TGTAGGTGG-CTTTGTAA-GTCAGATG--TGAA--AGCCCAGGGC
TCAACCCT-GGAAGTGCATTTGAT--ACTGCGAAGCTTGAGTGTCGGAGA-GGTTACTAG
AATTGTTGGTGTAGTGGTGAAATACGTAGA-TATCAAC-AGGAATACCGGAGGCGAAGGC
GGGTAACTGGCCGAACACTGACACTGAGATCCGAAAGCGTGGGGATCAAACAGGATTAGA
TACCCTGGTAGTCCACGCCGTAAACGATGGATACTTGTTGTTGGAGG---TATTGACCCC
TTCAGTGACG-AAGCTAACGCGTTAAGTATCCCGCCTGGGGAGTACGGTCGCAA

#PRJNA70801_Bdellovibrio_bacteriovorus
CGGGAGG----CAGCAGTAGGGAATA-TTGCACAATGGAG-GAAACTCTGATGCAGC-GA
CGCCGCGTGAGTGATGAAGGCCTTC-GGGTCG----TAAAGCTCTGTCGCAGGGGAATAA
CACAA----------------------------TGAATGTACCCTGTA-AGAAAGGATCG
GCTAACTTCGTGCCAGCAGCCGCGGTAAGACGAGGGATCCTAGCGTTGTTCGGAATTATT
GGGCGTAAAGCGGA-TGTAGGTGG-CTTTGTAA-GTCAGATG--TGAA--AGCCCAGGGC
TCAACCCT-GGAAGTGCATTTGAT--ACTGCGAAGCTTGAGTGTCGGAGA-GGTTACTAG
AATTGTTGGTGTAGTGGTGAAATACGTAGA-TATCAAC-AGGAATACCGGAGGCGAAGGC
GGGTAACTGGCCGAACACTGACACTGAGATCCGAAAGCGTGGGGATCAAACAGGATTAGA
TACCCTGGTAGTCCACGCCGTAAACGATGGATACTTGTTGTTGGAGG---TATTGACCCC
TTCAGTGACG-AAGCTAACGCGTTAAGTATCCCGCCTGGGGAGTACGGTCGCAA

#CP003537_Bdellovibrio_exovorus
CGGGAGG----CAGCAGTAGGGAATA-TTGCACAATGGGG-GAAACCCTGATGCAGC-GA
CGCCGCGTGAGTGATGAAGGCCTTC-GGGTCG----TAAAGCTCTGTCGTATGGGACTAA
CACAA----------------------------TGAAGGTACCATGCA-AGAAAGGATCG
GCTAACTTCGTGCCAGCAGCCGCGGTAAGACGAGGGATCCTAGCGTTGTTCGGAATTATT
GGGCGTAAAGCGGG-TGTAGGCGG-GCTTATAA-GTCAGGTG--TGAA--ATCCCAGGGC
TCAACCCT-GGAAGTGCACTTGAT--ACTGTAAGTCTTGAGTGTGGTAGA-GGCTATTAG
AATTCTTGGTGTAGTGGTGAAATACGTAGA-TATCAAG-AGGAATACCGGAGGCGAAGGC
GGATAGCTGGGCCAACACTGACGCTGAGACCCGAAAGCGTGGGGATCAAACAGGATTAGA
TACCCTGGTAGTCCACGCCGTAAACGATGGATACTTGTTGTTAGTGG---TATTGACCCC
ACTAGTGACG-TAGCTAACGCGTTAAGTATCCCGCCTGGGGAGTACGGTCGCAA

#PRJNA163339_Bdellovibrio_exovorus
CGGGAGG----CAGCAGTAGGGAATA-TTGCACAATGGGG-GAAACCCTGATGCAGC-GA
CGCCGCGTGAGTGATGAAGGCCTTC-GGGTCG----TAAAGCTCTGTCGTATGGGACTAA
CACAA----------------------------TGAAGGTACCATGCA-AGAAAGGATCG
GCTAACTTCGTGCCAGCAGCCGCGGTAAGACGAGGGATCCTAGCGTTGTTCGGAATTATT
GGGCGTAAAGCGGG-TGTAGGCGG-GCTTATAA-GTCAGGTG--TGAA--ATCCCAGGGC
TCAACCCT-GGAAGTGCACTTGAT--ACTGTAAGTCTTGAGTGTGGTAGA-GGCTATTAG
AATTCTTGGTGTAGTGGTGAAATACGTAGA-TATCAAG-AGGAATACCGGAGGCGAAGGC
GGATAGCTGGGCCAACACTGACGCTGAGACCCGAAAGCGTGGGGATCAAACAGGATTAGA
TACCCTGGTAGTCCACGCCGTAAACGATGGATACTTGTTGTTAGTGG---TATTGACCCC
ACTAGTGACG-TAGCTAACGCGTTAAGTATCCCGCCTGGGGAGTACGGTCGCAA

#CP017414_Halobacteriovorax_marinus
CGGGAGG----CAGCAGTGGGGAATA-TTGCGCAATGGGG-GAAACCCTGACGCAGC-AA
TGCCGAGTGAGTGAGGAAGGCCTTC-GGGTTG----TAAAGCTCTGTCAGAAGGGAATAA
TGG-----TGTAGGGTCCAATAGGCCTTACATTTGAAGGTACCTTCAA-AGGAAGCACCG
GCTAACTTCGTGCCAGCAGCCGCGGTAATACGAAGGGTGCAAGCGTTGTTCGGATTTATT
GGGCGTAAAGCGCG-CGCAGGCGG-ATTGTTAA-GTCAGATG--TGAA--ATCTCGGGGC
TCAACCTC-GAAACTGCGTCTGAA--ACTGATAATCTAGAATCTCGGAGG-GGGAAGGGG
AATTTCGCATGTAGGGGTAAAATCCGTAGA-GATGCGA-AGGAACACCAGAGGCGAAGGC
GCCTTCCTGGACGAGTATTGACGCTGAGGCGCGAAAGCGTGGGTAGCAAACAGGATTAGA
TACCCTGGTAGTCCACGCCGTAAACGATGTGCACTAGATATTGGAGG---TTT-GACCCC
TTCAGTGTCG-TAGCTAACGCATTAAGTGCACCGCCTGGGGAGTACGGTCGCAA

#FQ312005_Halobacteriovorax_marinus
CGGGAGG----CAGCAGTGGGGAATA-TTGCGCAATGGGG-GAAACCCTGACGCAGC-AA
TGCCGAGTGAGTGAGGAAGGCCTTC-GGGTTG----TAAAGCTCTGTCAGAAGGGAATAA
TGG-----TGTAGGGTCCAATAGGCCTTACATTTGAAGGTACCTTCAA-AGGAAGCACCG
GCTAACTTCGTGCCAGCAGCCGCGGTAATACGAAGGGTGCAAGCGTTGTTCGGATTTATT
GGGCGTAAAGCGCG-CGCAGGCGG-ATTGTTAA-GTCAGATG--TGAA--ATCTCGGGGC
TCAACCTC-GAAACTGCGTCTGAA--ACTGATAATCTAGAATCTCGGAGG-GGGAAGGGG
AATTTCGCATGTAGGGGTAAAATCCGTAGA-GATGCGA-AGGAACACCAGAGGCGAAGGC
GCCTTCCTGGACGAGTATTGACGCTGAGGCGCGAAAGCGTGGGTAGCAAACAGGATTAGA
TACCCTGGTAGTCCACGCCGTAAACGATGTGCACTAGATATTGGAGG---TTT-GACCCC
TTCAGTGTCG-TAGCTAACGCATTAAGTGCACCGCCTGGGGAGTACGGTCGCAA

#CP003538_Micavibrio_sp.
CGGGAGG----CAGCAGTAAGGAATA-TTGGACAATGGAG-GAAACTCTGATCCAGC-CA
TGCCGCGTGAGTGATGAAGGCCTTC-GGGTTG----TAAAGCTCTTTTAGGTGTGAAAAT
GAT-------------------------------GATGGTAGCACCAG-AAAAAGCTCCG
GCTAACTTCGTGCCAGCAGCCGCGGTAATACGAAGGGAGCGAGCGTTGTTCGGAATCACT
GGGCGTAAAGCGTG-CGTAGGCGG-TTTTGTAA-GACAGAAG--TGAA--ATCCTGGAGC
TTAACTCC-AGAATTGCTTTTGTG--ACTGCAAAGCTTGAATCCAGGAGA-GGTTGGGGG
AATTCCGAGTGTAGAGGTGAAATTCGCAGA-TATTCGG-AGGAACACCAGTGGCGTAGGC
GCCCAACTGGACTGGTATTGACGCTGAGGCACGAAAGCGTGGGGATCAAACAGGATTAGA
TACCCTGGTAGTCCACGCCGTAAACGATGTGTGCTAGCTGTCGGGAG---TCTTAGGCTT
TCG-GCGGCG-CAGCTAACGCATTAAGCACACCGCCTGGGAAGTACGGCCGCAA

#CP000875_Herpetosiphon_aurantiacus
CGGGGGG----CAGCAGCAAGGAATT-TTCGGCAATGGGC-GCAAGCCTGACCGAGC-AA
CGCCGCGTGGAGGATGACGGCTCTT-GGGTTG----TAAACTCCTTTTGGGGGGGACGAT
-------AA------------------------TGACGGTACCCTCCG-AATCAGGCCCG
GCTAACTACGTGCCAGCAGCCGCGGTAATACGTAGGGGCCAAGCGTTGTCCGGAATTACT
GGGCGTAAAGCGTG-GGTAGGTGG-TCGATGAT-GTGCCGCG--TGAA--AGCGCCGGAG
TAATGCCGGCGAGGTCGCGGTAG---ACACGTTGACTAGAGGCTCGCAGA-GGAACGTGG
AATTCCCGGTGTAGTGGTGAAATGCGTAGA-TATCGGG-AGGAACACCAGTGGCGCAAGC
GGCGTTCTGGGCGAGACCTGACACTGAGCCACGACGGCGTGGGGAGCAAACAGGATTAGA
TACCCTGGTAGTCCACGCAGTAAACGATGCATACCAGGTGTGGGATG-GCGTTCGCGTCG
TTCCGTGCCG-CAGCTTACGCGATGAGTATGCCGCCTGGGGACTACGAGCGCAA

#CP042467_Microvenator_marinus
CGGGAGG----CAGCAGTGGGGAATA-TTGCGCAATGGGC-GAAAGCCTGACGCAGC-AA
CGCCGCGTGTGTGATGAAGGCTCTC-GGGTCG----TAAAGCACTGTCAGAAGGGAAGAA
----------------------------ACAAATGACGGTACCTTCAA-AGGAAGCACCG
GCTAACTCCGTGCCAGCAGCCGCGGTAATACGGAGGGTGCAAGCGTTGTTCGGAATCATT
GGGCGTAAAGCGCG-CGCAGGCGG-CTTGCCAA-GTCTGATG--TGAA--ATCCCGGGGC
TCAACCTC-GGAACTGCATTGGAA--ACTGGTAGGCTTGAGTATGTGAGG-GGTTAGTGG
AATTCCTGGTGTAGGGGTGAAATCCGTAGA-GATCAGG-AGGAACACCGGTGGCGAAGGC
GACTGACTGGAACATAACTGACGCTGAGGCGCGAAAGCGTGGGTAGCAAACAGGATTAGA
TACCCTGGTAGTCCACGCTGTAAACGATGTTCACTAGCTGCTGTGCC---CATAGTTTGG
CGCAGTGGCG-AAGCTAACGCATTAAGTGAACCGCCTGGGGAGTACGGTCGCAA

#CP003389_Corallococcus_coralloides
CGGGAGG----CAGCAGTGGGGAATT-TTGCGCAATGGGC-GAAAGCCTGACGCAGC-AA
CGCCGCGTGTGTGATGAAGGTCTTT-GGATTG----TAAAGCACTTTCGACCGGGACGAA
ACC-----GTAAAGCCTAAT--ACGCTTTGCCTTGACGGTACCGGGAG-AAGAAGCACCG
GCTAACTCTGTGCCAGCAGCCGCGGTAATACAGAGGGTGCAAGCGTTGTTCGGAATTATT
GGGCGTAAAGCGCG-TGTAGGCG---CTTGCAA-GTCGGGTG--TGAA--AGCCCTCAGC
TCAACTGA-GGAAGTGCGCCCGAA--ACTGCAGAGCTTGAGTGCCGGAGA-GGGTGGCGG
AATTCCCCAAGTAGAGGTGAAATTCGTAGA-TATGGGG-AGGAACACCGGTGGCGAAGGC
GGCCACCTGGACGGTAACTGACGCTGAGACGCGAAAGCGTGGGTAGCAAACAGGATTAGA
TACCCTGGTAGTCCACGCCGTAAACGATGAGAACTAGGTGTCGTGGG---AGTTGACCCC
CGCGGTGCCG-TAGCTAACGCATTAAGTTCTCCGCCTGGGAAGTACGGTCGCAA

#CP000113_Myxococcus_xanthus
CGGGAGG----CAGCAGTGGGGAATT-TTGCGCAATGGGC-GAAAGCCTGACGCAGC-AA
CGCCGCGTGTGTGATGAAGGTCTTT-GGATTG----TAAAGCACTTTCGACCGGGAAGAA
AAC-----CCGTTGGCTAAC--ATCCAACGGCTTGACGGTACCGGGAG-AAGAAGCACCG
GCTAACTCTGTGCCAGCAGCCGCGGTAATACAGAGGGTGCAAGCGTTGTTCGGAATTATT
GGGCGTAAAGCGCG-TGTAGGCGG-CGTGACAA-GTCGGGTG--TGAA--AGCCCTCAGC
TCAACTGA-GGAAGTGCGCCCGAA--ACTGTTGTGCTTGAGTGCCGGAGA-GGGTGGCGG
AATTCCCCAAGTAGAGGTGAAATTCGTAGA-TATGGGG-AGGAACACCGGTGGCGAAGGC
GGCCACCTGGACGGTAACTGACGCTGAGACGCGAAAGCGTGGGGAGCAAACAGGATTAGA
TACCCTGGTAGTCCACGCCGTAAACGATGAGAACTAGGTGTCGTGGG---AGTTGACCCC
CGCGGTGCCG-AAGCTAACGCATTAAGTTCTCCGCCTGGGAAGTACGGTCGCAA

#CP070500_Myxococcus_xanthus
CGGGAGG----CAGCAGTGGGGAATT-TTGCGCAATGGGC-GAAAGCCTGACGCAGC-AA
CGCCGCGTGTGTGATGAAGGTCTTT-GGATTG----TAAAGCACTTTCGACCGGGAAGAA
AAC-----CCGTTGGCTAAC--ATCCAACGGCTTGACGGTACCGGGAG-AAGAAGCACCG
GCTAACTCTGTGCCAGCAGCCGCGGTAATACAGAGGGTGCAAGCGTTGTTCGGAATTATT
GGGCGTAAAGCGCG-TGTAGGCGG-CGTGACAA-GTCGGGTG--TGAA--AGCCCTCAGC
TCAACTGA-GGAAGTGCGCCCGAA--ACTGTTGTGCTTGAGTGCCGGAGA-GGGTGGCGG
AATTCCCCAAGTAGAGGTGAAATTCGTAGA-TATGGGG-AGGAACACCGGTGGCGAAGGC
GGCCACCTGGACGGTAACTGACGCTGAGACGCGAAAGCGTGGGGAGCAAACAGGATTAGA
TACCCTGGTAGTCCACGCCGTAAACGATGAGAACTAGGTGTCGTGGG---AGTTGACCCC
CGCGGTGCCG-AAGCTAACGCATTAAGTTCTCCGCCTGGGAAGTACGGTCGCAA

#CP002271_Stigmatella_aurantiaca
CGGGAGG----CAGCAGTGGGGAATT-TTGCGCAATGGGC-GAAAGCCTGACGCAGC-AA
CGCCGCGTGTGTGATGAAGGTCTTC-GGATTG----TAAAGCACTTTCGACCGGGACGAA
AAC-----CCCCCGCCTAAT--ACGCTGGGGCTTGACGGTACCGGGAG-AAGAAGCACCG
GCTAACTCTGTGCCAGCAGCCGCGGTAATACAGAGGGTGCAAGCGTTGTTCGGAATTATT
GGGCGTAAAGCGCG-TGTAGGCGG-CTTTGCAA-GTCGGGTG--TGAA--AGCCCTCAGC
TCAACTGA-GGAAGTGCGCCCGAA--ACTGCAGAGCTTGAGTGCCGGAGA-GGGTAGCGG
AATTCCCCAAGTAGAGGTGAAATTCGTAGA-CATGGGG-AGGAACACCGGTGGCGAAGGC
GGCTACCTGGACGGTGACTGACGCTGAGACGCGAAAGCGTGGGTAGCAAACAGGATTAGA
TACCCTGGTAGTCCACGCCGTAAACGATGAGAACTAGGTGTCGTGGG---AGTTGACCCC
CGCGGTGCCG-TAGCTAACGCATTAAGTTCTCCGCCTGGGAAGTACGGTCGCAA

#CP012159_Chondromyces_crocatus
CGGGAGG----CAGCAGTGGGGAATC-TTGCGCAATGGGC-GAAAGCCTGACGCAGC-GA
CGCCGCGTGAGTGATGAAGGCCTTC-GGGTTG----TAAAGCTCTGTGGAGGGGGACGAA
TAA-----GTTTCGGTCAAT--ACCCGGAGCGATGACGGTACCCCTTT-AGCAAGCACCG
GCTAACTCTGTGCCAGCAGCCGCGGTAAGACAGAGGGTGCAAACGTTGTTCGGAATTACT
GGGCGTAAAGCGCG-TGTAGGCGG-CTGCGCAA-GTCGGATG--TGAA--AGCCCTGGGC
TCAACCCA-GGAAGTGCATTCGAA--ACTGCGCGGCTTGAGTCCCGGAGA-GGAAGGCGG
AATTCTCGGTGTAGAGGTGAAATTCGTAGA-TATCGAG-AGGAACACCGGTGGCGAAGGC
GGCCTTCTGGACGGCGACTGACGCTGAGACGCGAAAGCGTGGGGAGCAAACAGGATTAGA
TACCCTGGTAGTCCACGCCGTAAACGATGGGTGCTAGGTGCTGCGGG---CTTTGACCCC
TGCGGTGCCG-TAGCTAACGCATTAAGCACCCCGCCTGGGGAGTACGGCCGCAA

#AM746676_Sorangium_cellulosum
CGGGAGG----CAGCAGTGGGGAATC-TTGCGCAATGGGC-GAAAGCCTGACGCAGC-GA
CGCCGCGTGAGTGATGAAGGCCTTC-GGGTTG----TAAAGCTCTGTGGAGGGGGACGAA
TAA-----GGGTTGGCTAAC--ATCCAGCTCGATGACGGTACCCCTTT-AGCAAGCACCG
GCTAACTCTGTGCCAGCAGCCGCGGTAAGACAGAGGGTGCAAACGTTGTTCGGAATTACT
GGGCGTAAAGCGCG-TGTAGGCGG-TTCGTAAA-GTCAGGTG--TGAA--AGCCCTGGGC
TTAACCCA-GGAAGTGCACTTGAA--ACTCACGAACTTGAGTCCCGGAGA-GGAAGGCGG
AATTCTCGGTGTAGAGGTGAAATTCGTAGA-TATCGAG-AGGAACATCGGTGGCGAAGGC
GGCCTTCTGGACGGTGACTGACGCTGAGACGCGAAAGCGTGGGGAGCAAACAGGATTAGA
TACCCTGGTAGTCCACGCCGTAAACGATGGGTGCTAGGTGTCGCGGG---CTTTGACTCC
TGCGGTGCCG-TAGCTAACGCATTAAGCACCCCGCCTGGGGAGTACGGCCGCAA

#PRJNA242_Streptomyces_coelicoflavus
CGGGAGG----CAGCAGTGGGGAATA-TTGCACAATGGGC-GAAAGCCTGATGCAGC-GA
CGCCGCGTGAGGGATGACGGCCTTC-GGGTTG----TAAACCTCTTTCAGCAGGGAAGAA
GC---------------------G-----AAAGTGACGGTACCTGCAG-AAGAAGCGCCG
GCTAACTACGTGCCAGCAGCCGCGGTAATACGTAGGGCGCAAGCGTTGTCCGGAATTATT
GGGCGTAAAGAGCT-CGTAGGCGG-CTTGTCAC-GTCGGTTG--TGAA--AGCCCGGGGC
TTAACCCC-GGGTCTGCAGTCGAT--ACGGGCAGGCTAGAGTTCGGTAGG-GGAGATCGG
AATTCCTGGTGTAGCGGTGAAATGCGCAGA-TATCAGG-AGGAACACCGGTGGCGAAGGC
GGATCTCTGGGCCGATACTGACGCTGAGGAGCGAAAGCGTGGGGAGCGAACAGGATTAGA
TACCCTGGTAGTCCACGCCGTAAACGGTGGGCACTAGGTGTGGGCAA--CATTCCACGTT
GTCCGTGCCG-CAGCTAACGCATTAAGTGCCCCGCCTGGGGAGTACGGCCGCAA

#CP002382_Micavibrio_aeruginosavorus
CGGGAGG----CAGCAGTAAGGAATA-TTGGACAATGGGG-GAAACCCTGATCCAGC-CA
TGCCGCGTGAGTGATGAAGGCCTTC-GGGTTG----TAAAGCTCTTTTAGGTGTGAAAAT
GAT-------------------------------GATGGTAGCACCAG-AAAAAGCTCCG
GCTAACTTCGTGCCAGCAGCCGCGGTAATACGAAGGGAGCGAGCGTTGTTCGGAATCACT
GGGCGTAAAGCGTG-CGTAGGCGG-TTTTGTAA-GACAGAAG--TGAA--ATCCTGGAGC
TTAACTCC-AGAATTGCTTTTGTG--ACTGCAAAGCTTGAATCCAGGAGA-GGTTGGGGG
AATTCCGAGTGTAGAGGTGAAATTCGCAGA-TATTCGG-AGGAACACCAGTGGCGTAGGC
GCCCAACTGGACTGGTATTGACGCTGAGGCACGAAAGCGTGGGGATCAAACAGGATTAGA
TACCCTGGTAGTCCACGCCGTAAACGATGTGTGCTAGCTGTCGGGAG---TCTTAGGCTT
TCG-GCGGCG-CAGCTAACGCACTAAGCACACCGCCTGGGAAGTACGGCCGCAA

#NR_117301_Fibrisoma_limi
CGGGAGG----CAGCAGTAGGGAATA-TTGGGCAATGGAG-GCAACTCTGACCCAGC-CA
TGCCGCGTGCAGGACGAAGGCGCTCAGCGTTG----TAAACTGCTTTTGCCCGTGAAGAA
ACG---CAGCCCTGCGG-G---GT-----TGTTTGCCGGTAACGGGTG-AATAAGCACCG
GCTAACTCCGTGCCAGCAGCCGCGGTAATACGGAGGGTGCAAGCGTTGTCCGGATTTATT
GGGTTTAAAGGGTG-CGTAGGTGG-TCCTGTAA-GTCTGGTT--TGAA--AGCTGGGTGC
TCAACACT-CAGATGTGGCTGGAT--ACTGTGGGACTTGAATGAACTGGA-GGTCACTGG
AACGGGTCATGTAGCGGTGAAATGCATAGA-TATGACC-CAGAACCCCGATTGCGTAGGC
AGGTGACTACGGTTTGATTGACACTGAGGCACGAGAGCATGGGGAGCGAACAGGATTAGA
TACCCTGGTAGTCCATGCCGTAAACGATGATGACTGGCTGTT-------GGGTCTTTGGA
CTCAGTGGCT-GAGCGAAAGCGTTAAGTCATCCACCTGGGGAGTACGCCGGCAA

#KF196834_Lysobacter_capsici
CGGGAGG----CAGCAGTGGGGAATA-TTGGACAATGGGC-GCAAGCCTGATCCAGC-CA
TGCCGCGTGTGTGAAGAAGGCCTTC-GGGTTG----TAAAGCACTTTTGTCCGGAAAGAA
AAG------CCTTGGGTTAATACCCTGAGGTCATGACGGTACCGGAAG-AATAAGCACCG
GCTAACTTCGTGCCAGCAGCCGCGGTAATACGAAGGGTGCAAGCGTTACTCGGAATTACT
GGGCGTAAAGCGTG-CGTAGGTGG-TTTGTTAA-GTCTGATG--TGAA--AGCCCTGGGC
TCAACCTG-GGAATGGCATTGGAA--ACTGGCTGACTAGAGTGCGGTAGA-GGGTAGTGG
AATTCCCGGTGTAGCAGTGAAATGCGTAGA-TATCGGG-AGGAACATCTGTGGCGAAGGC
GACTACCTGGACCAGCACTGACACTGAGGCACGAAAGCGTGGGGAGCAAACAGGATTAGA
TACCCTGGTAGTCCACGCCCTAAACGATGCGAACTGGATGTTGGGAG---CAACTTGGCT
CTCAGTATCG-AAGCTAACGCGTTAAGTTCGCCGCCTGGGAAGTACGGTCGCAA

#CP075895_Chitinophagaceae_bacterium
CGGGAGG----CAGCAGTGAGGAATA-TTGGTCAATGGAC-GCAAGTCTGAACCAGC-CA
TGCCGCGTGAAGGATGACGGCCTTCTGGGTTG----TAAACTTCTTTTATCGGGGAAGAA
-AA---TTACGGTTTCTAC---TG-----TAACCGACGGTACCCGATG-AATAAGCACCG
GCTAACTCCGTGCCAGCAGCCGCGGTAATACGGAGGGTGCAAGCGTTATCCGGATTCACT
GGGTTTAAAGGGTG-TGTAGGCGG-GCTGTTAA-GTCAGTGG--TGAA--ATCTCCGGGC
TCAACCCG-GAAACTGCCATTGAT--ACTATCAGTCTTGAATATCGTTGA-GGTTGGCGG
AATATATCATGTAGCGGTGAAATGCTTAGA-TATGATA-TAGAACACCGATTGCGAAGGC
AGCTAACTAAGCGATGATTGACGCTGAGGCACGAAAGCGTGGGGATCAAACAGGATTAGA
TACCCTGGTAGTCCACGCCCTAAACGATGATTACTCGACATA-------CGCGATACACA
GTGTGTGTCT-GAGCGAAAGCATTAAGTAATCCACCTGGGAAGTACGTCCGCAA

#NR_024943_Peredibacter_starrii
CGGGAGG----CAGCAGTAGGGAATA-TTGCGCAATGGGG-GAAACCCTGACGCAGC-AA
CGCCGCGTGAGTGAGGAAGGTCTTC-GGATTG----TAAAACTCTTTTTTTAGGGAAAAA
TGA-----TTACAGAGCTAATAC-CCTGTAAAGTGATGGTACCTAAAG-AATAAGCACCG
GCTAACTTCGTGCCAGCAGCCGCGGTAATACGAAGGGTGCAAGCGTTGTTCGGAATCATT
GGGCGTAAAGCGCG-CGCAGGCGG-ATCAGCAA-GTCAGATG--TGAA--ATCTCGAAGC
TCAACTTC-GAAACTGCGTCTGAA--ACTGCTAGTCTAGAATGTCGGAGG-GGGCAGGGG
AATTTCACGTGTAGGGGTAAAATCCGTAGA-GATGTGA-AGGAACACCGGAGGCGAAGGC
GCCTGCCTGGACGACTATTGACGCTGAGGCGCGAAAGCGTGGGGAGCAAACAGGATTAGA
TACCCTGGTAGTCCACGCCGTAAACGATGAATACTAGTTATTGGGGG---TATTGACTCC
TTCAGTGACG-CAGCTAACGCATTAAGTATTCCGCCTGGGGAGTACGGTCGCAA

#DQ768123_Pyxidicoccus_fallax
CGGGAGG----CAGCAGTGGGGAATT-TTGCGCAATGGGC-GAAAGCCTGACGCAGC-AA
CGCCGCGTGTGTGATGAAGGTCTTC-GGATTG----TAAAGCACTTTCGACCGGGACGAA
AAC-----CCGTAGCCCAAC--ACGCTACGGCTTGACGGTACCGGGAG-AAGAAGCACCG
GCTAACTCTGTGCCAGCAGCCGCGGTAATACAGAGGGTGCAAGCGTTGTTCGGAATTATT
GGGCGTAAAGCGCG-TGTAGGCGG-CGTGACAA-GTCGGGTG--TGAA--AGCCCTCAGC
TCAACTGA-GGAAGTGCGCCCGAA--ACTGTCGTGCTTGAGTGCCGGAGA-GGGTGGCGG
AATTCCCGAAGTAGAGGTGAAATTCGTAGA-TATCGGG-AGGAACACCGGTGGCGAAGGC
GGCCACCTGGACGGTAACTGACGCTGAGACGCGAAAGCGTGGGGAGCAAACAGGATTAGA
TACCCTGGTAGTCCACGCCGTAAACGATGAGAACTAGGTGTCGTGGG---AGTTGACCCC
CGCGGTGCCG-AAGCTAACGCATTAAGTTCTCCGCCTGGGAAGTACGGTCGCAA

#GU249618_Pyxidicoccus_fallax
CGGGAGG----CAGCAGTGGGGAATT-TTGCGCAATGGGC-GAAAGCCTGACGCAGC-AA
CGCCGCGTGTGTGATGAAGGTCTTC-GGATTG----TAAAGCACTTTCGACCGGGACGAA
AAC-----CCGTAGCCCAAC--ACGCTACGGCTTGACGGTGCCGGGAG-AAGAAGCACCG
GCTAACTCTGTGCCAGCAGCCGCGGTAATACAGAGGGTGCAAGCGTTGTTCGGAATTATT
GGGCGTAAAGCGCG-TGTAGGCGG-CGTGACAA-GTCGGGTG--TGAA--AGCCCTCAGC
TCAACTGA-GGAAGTGCGCCCGAA--ACTGTCGTGCTTGAGTGCCGGAGA-GGGTGGCGG
AATTCCCGAAGTATAGGTGAAATTCGTAGA-TATCGGG-AGGAACACCGGTGGCGAAGGC
GGCCACCTGGACGGTAACTGACGCTGAGACGCGAAAGCGTGGGGAGCAAACAGGATTAGA
TACCCTGGTAGTCCACGCCGTAAACGATGAGAACTAGGTGTCGTGGG---AGTTGACCCC
CGCGGTGCCG-AAGCTAACGCATTAAGTTCTCCGCCTGGGAAGTACGGTGGCAA

#NR_040804_Stenotrophomonas_maltophilia
CGGGAGG----CAGCAGTGGGGAATA-TTGGACAATGGGC-GCAAGCCTGATCCAGC-CA
TACCGCGTGGGTGAAGAAGGCCTTC-GGGTTG----TAAAGCCCTTTTGTTGGGAAAGAA
ATC------CAGCTGGCTAATACCCGGTTGGGATGACGGTACCCAAAG-AATAAGCACCG
GCTAACTTCGTGCCAGCAGCCGCGGTAATACGAAGGGTGCAAGCGTTACTCGGAATTACT
GGGCGTAAAGCGTG-CGTAGGTGG-TTATTTAA-GTCCGTTG--TGAA--AGCCCTGGGC
TCAACCTG-GGAACTGCAGTGGAT--ACTGGATGACTAGAATGTGGTAGA-GGGTAGCGG
AATTCCTGGTGTAGCAGTGAAATGCGTAGA-GATCAGG-AGGAACATCCATGGCGAAGGC
AGCTACCTGGACCAACATTGACACTGAGGCACGAAAGCGTGGGGAGCAAACAGGATTAGA
TACCCTGGTAGTCCACGCCCTAAACGATGCGAACTGGATGTTGGGTG---CAATTTGGCA
CGCAGTATCG-AA??TAACGCGTTAAGTTCGCCGCCTGGGGAGTACGGTCGCAA

#D26171_Acidobacterium_capsulatum
CGGGAGG----CAGCAGTGGGGAATT-TTGCGCAATGGGG-GAAACCGTGACGCAGC-AA
CGCCGCGTGGAGGATGAAGTCTCTT-GGGACG----TAAACTCCTTTCGATCGGAACGAT
T-----A--------------------------TGACGGTACCGGAAG-AAGAAGCCCCG
GCTAACTTCGTGCCAGCAGCCGCGGTAATACGAGGGGGGCGAACGTTGGTCGGAATTATT
GGGCGTAAAGGGTG-CGTAGGCGG-GTCGGTAA-GTTTGATGT-GAAA--T-CTTCGGGC
TCAACTCG-AAGTCTGCATCGAAA--ACTGCCGGGCTTGAGTGTGGGAGA-GGTGAGTGG
AATTTCCGGTGTAGCGGTGAAATGCGTAGA-TATCGGA-AGGAACACCTGTGGCGAAAGC
GGCTCACTGGACCACAACTGACGCTGATGCACGAAAGCTAGGGGAGCAAACAGGATTAGA
TACCCTGGTAGTCCTAGCCCTAAACGATGATCGCTTGGTGTGGCGGGT---ACCCAATCC
CGTCGTGCCG-TAGCTAACGCGTTAAGCGATCCGCCTGGGGAGTACGGTCGCAA

#X53224_Actinomyces_bovis
CGGGAGG----CAGCAGTG?GGAATA-TTGCACAATGGGC-GCAAGCCTGATGCAGC-GA
CGCCGCGTGAGGGATGTAGGCCTTC-GGGTTG----TGAACCTCTTTCGCCAGTGAAGCA
GGC---CGCCTCTTTGTGG---GG-----TGGTTGACGGTAGCTGGAT-AAGAAGCGCCG
GCTAACTACGTGCCAGCAGCCGCGGTAATACGTAGGGCGC?AGCGTTGTCCGGAATTATT
GGGCGTAAAGAGCT-?GTAGGCGG-CT?-TCGC-GTCT?TCG--T?AA--ATCCTCT?GC
T?AACTGG-AGGCTT?CGGTGGGT--ACGGGCCGGCT?GAGTGCGGTAGG-GGAGACTGG
AATTCCTGGTGTAGCGGTGGAATGCGCAGA-TATCAGG-AGGAACACCGGTGGCGAAGGC
GGGTCTCTGGGCCGGTACTGACGCTGAGGAGCGAAAGCGTGGGGAGCGAACAGGATTAGA
TACCCTGGTAGTCCACGCCGTAAACGTTGGGCACTAGGTG-GGGGCT--CTTTCCGGGGT
TTCCGCGCCG-TAGCTAACGCATTAAGTGCCCCGCCTGGGGAGTACGGCCGCAA

#M83548_Aquifex_pyrophilus
CGGGGGG----CAGCAGTGGGGAATC-GTGGGCAATGGGC-GAAAGCCTGACCCCGC-GA
CGCCGCGTGGGGGAAGAAGCCCTGC-GGGGTG----TAAACCCCTGTCGGGGGGGACGAA
G-----GGACTGTGGGTTAATAGCCCACAGTCTTGACGGTACCCCCAG-AGGAAGGGACG
GCTAACTACGTGCCAGCAGCCGCGGTAATACGTAGGTCCCGAGCGTTGCGCGAAGTCACT
GGGCGTAAAGCGTC-CGCAGCCGG-TCGGGTAA-GCGGGATG--TCAA--AGCCCACGGC
TCAACCGTGGAATGGCATCCCGA---ACTGCCCGACTTGAGGCACGCCCG-GGCAGGCGG
AATTCCCGGGGTAGCGGTGAAATGCGTAGA-TCTCGGG-AGGAACACCGAAGGGGAAGCC
AGCCTGCTGGGGCTGTCCTGACGGTCAGGGACGAAAGCCGGGGGAGCGAACCGGATTAGA
TACCCGGGTAGTCCCGGCCGTAAACCATGGGCGCTAGGGCT--------TGTCCCTTTGG
GGCAGGCTCG-CAGCTAACGCGTTAAGCGCCCCGCCTGGGGAGTACGGGCGCAA

#AB529679_Armatimonas_rosea
CGGGGGG----CAGCAATTAGGAATC-TTGCACAATGGGC-GAAAGCCTGATGCAGC-GA
CGCCGCGTGAAGGATGAAGGTTCTC-GGATCG----TAAACTTCTTTTAAGTGGGAAGAA
A-----TT-------------------------TGACGGTACCACTTG-AATAAGCCCCG
GCTAACTACGTGCCAGCAGCCGCGGTAATACGTAGGGGGCGAGCGTTGTCCGAAGTTACT
GGGCGTAAAGCGCG-CGTAGGCGG-TTTCTTAA-GTCTGGGGT-GAAA--GGTTCAACGC
TCAACGTG-AACAGTGCCTTGGAT--ACTGGGAGACTTGAGTTAGGGAGA-GGGTAGTAG
AATTCCTGGTGTAGCGGTGAAATGCGTAGA-TATCAGG-AGGAATACCAATGGCGAAGGC
AGCTACCTGGCCTATAACTGACGCTGAGGTGCGAAAGCGTGGGGAGCAAACGGGATTAGA
TACCCCGGTAGTCCACGCCCTAAACGATGAGTGCTAGATGTAAGAGGT---ATCGACCCC
TCTTGTGTCG-TCGCTAACGCATTAAGCACTCCGCCTGGGGAGTACGGCCGCAA

#NR_179389_Atribacter_laminatus
CGGGAGG----CAGCAGTGAGGAATT-TTGGGCAATGGGC-GAAAGCCTGACCCAGC-GA
CGCCGCGTGGAGGATGAAGGCCTTC-GGGTCG----TAAACTCCTGTTCTGGGGGAAGAA
A-----ACGGGGTGCGTGAATAATTCATCCCGCTGACGGTACCCCAGG-AGAAAGCTCCG
GCTAATTACGTGCCAGCAGCCGCGGTAATACGTAAGGAGCAAGCGTTGTCCGGATTTACT
GGGCGTAAAGAGCT-CGTAGGCGG-CCGATCAG-GTCTCGCG--TAAA--ATCCCCCGGC
TCAACCGGGGAGGGTCGCGGGAA---ACCGGCCGGCTTGAGGACAGAAAA-GGAAAGTGG
AATTCCCGGTGTAGCGGTGAAATGCGTAGA-TATCGGG-AGGAACACCAGTGGTGAAGAC
GGCTTTCTGGTCTGTTGCTGACGCTGAGGAGCGAAAGCCAGGGGAGCGAACCGGATTAGA
TACCCGGGTAGTCCTGGCCGTAAACGATGGATACTAGGTGTGGGAGG----TTCGACCCC
TTCCGTGCCG-CAGCTAACGCATTAAGTATCCCGCCTGGGGAGTACGGCCGCAA

#AB192294_Bacillus_subtilis
CGGGAGG----CAGCAGTAGGGAATC-TTCCGCAATGGAC-GAAAGTCTGACGGAGC-AA
CGCCGCGTGAGTGATGAAGGTTTTC-GGATCG----TAAAGCTCTGTTGATAGGGAAGAA
C-----AAGTGCCGTTCAAATAGGGCGGCACCTTGACGGTACCTAACC-AGAAAGCCACG
GCTAACTACGTGCCAGCAGCCGCGGTAATACGTAGGTGGCAAGCGTTGTCCGGAATTATT
GGGCGTAAAGGGCT-CGCAGGCGG-TTTCTTAA-GTCTGATG--TGAA--AGCCCCCGGC
TCAACCGG-GGAGGGTCATTGGAA--ACTGGGGAACTTGAGTGCAGAAGA-GGAGAGTGG
AATTCCACGTGTAGCGGTGAAATGCGTAGA-GATGTGG-AGGAACACCAGTGGCGAAGGC
GACTCTCTGGTCTGTAACTGACGCTGAGGAGCGAAAGCGTGGGGAGCGAACAGGATTAGA
TACCCTGGTAGTCCACGCCGTAAACGATGAGTGCTAAGTGTTAGGGG---GTTTCCGCCC
CTTAGTGCTG-CAGCTAACGCATTAAGCACTCCGCCTGGGGAGTACGGTCGCAA

#NR_042991_Balneola_vulgaris
CGGGAGG----CAGCAGTGAGGAATC-TTGCGCAATGGGC-GAAAGCCTGACGCAGC-CA
CGCCGCGTGCCGGATGAAGGCCCTATGGGTTG----TAAACGGCTTTTGAGGAGGAAGAA
CGA---CTGGATTTCGA-T---CT-----GGTGTGACGGTACTCCTTG-AATAAGCACCG
GCTAACTCCGTGCCAGCAGCCGCGGTAATACGGAGGGTGCAAGCGTTGTCCGGAATCATT
GGGTGTAAAGGGTG-CGTAGGCGG-GCTATTAA-GTCTGGGG--TGAA--ATCTTGCCGC
TTAACGGT-AAAATGGCCCTGGAT--ACTGGTAGTCTTGAGTGTAGAAGA-GGTAAGTGG
AATTCGTAGTGTAGCGGTGAAATGCATAGA-TATTACG-AAGAACATCAGTGGCGAAGGC
GGCTTACTGGTCTACAACTGACGCTGAGGCACGAAAGCGTGGGGAGCGAACAGGATTAGA
TACCCTGGTAGTCCACGCTGTAAACGATGCATACTAGGTGTT-------GGCCTTTCGGG
GCCAGTGCTG-CAGTTAACGCATTAAGTATGCCACCTGGGGAGTACGTCGGCAA

#AB540021_Oligoflexus_tunisiensis
CGGGAGG----CAGCAGTAGGGAATA-TTGCACAATGGGG-GAAACCCTGATGCAGC-AA
CGCCGCGTGAGTGAAGAAGGCCCTT-GGGTCG----TAAAGCTCTTTAGCGAGGGAAGAA
GGTTGGCAGGGTGAACAATC-----CGGTCAGCTGACGGTACCTCGAG-AATAAGCACCG
GCTAATTTCGTGCCAGCAGCCGCGGTAATACGAAAGGTGCAAGCGTTACTCGGAATCACT
GGGCGTAAAGCGCA-CGTAGGCGG-ACTCGCAG-GTCAATTG--TGAA--ATACCTGGGC
TCAACCCG-GGAACTGCAGTTGAA--ACCGCTTGTCTTGAATACCTGAGA-GGGTGGGGG
AATACCTGGTGGAGAAGTGAAATTCGTAGA-GATCAGG-TGGAACACCGGAGGCGAAGGC
GCCTGCCTGGCAGTGTATTGACGCTGAGGTGCGAAAGTGCGGGGAGCAAACAGGATTAGA
TACCCTGGTAGTCCGCACCGTAAACGATGGATACTAGGCGTTCGGAG---AGTTAACCCT
CTGAGTGCCA-AAGTTCACACATTAAGTATCCCGCCTGGGAAGTACGGTCGCAA

#NR_041680_Caldisericum_exile
CGGGAGG----CAGCAGTGGGGAATC-TTGGTCAATGGGC-GAAAGCCTGAACCAGC-GA
CGCCGCGTGGAGGACGAAGGCCGAA-AGGTCG----TAAACTCCTTTTGCAAGGGAAAAA
G-----GGAGGGGTTCGAATAGGGCCCTATCCTTGATGGTACCTTGCG-AATAAGCCCCA
GCCAACTACGTGCCAGCAGCTGCGGTAAAACGTAGGGGGCGAGCGTTATCCGGAATCACT
GGGTGTAAAGGGTA-CGCAGGCGG-ACTTGTAA-GTTGGATGT-AAAA--A-CTCAGGGC
TCAACCTT-GAGCTTGCATTCAAT--ACTACAAGTCTAGAGAGCAGGAGA-GGGGAGTGG
AATTCCCGGTGTAGGGGTAAAATCCGTAGA-TATCGGG-AGGAACACCAGTGGCGAAGGC
GGCTCCCTGGCCTGTCTCTGACGCTCAGGTACGAAAGCGTGGGGAGCAAACAGGATTAGA
TACCCTGGTAGTCCACGCCCTAAACGATGGGTGCTTGGTGTTGGGGG-----GTAATTCC
CTCAGTGCCG-TAGCTAACGCGTTAAGCACCCCACCTGGGGAGTACGGCCGCAA

#NR_028969_Caldithrix_abyssi
CGGGAGG----CAGCAGTGAGGAATA-TTGCGCAATGGGG-GCAACCCTGACGCAGC-AA
CGCCGCGTGGGGGAAGA-AGCTCTATGGAGTG----TAAACCCCTGTAGGTAGGGAAGAA
AGT---CATGGCTTCGCAA---GGGGTCATGTTTGACGGTACCTACAA-AGTAAGCTCCG
GCTAACTCCGTGCCAGCAGCCGCGGTAATACGGGGGGAGCAAGCGTTGTCCGGAATCACT
GGGCGTAAAGGGCG-TGTAGGCGG-TCTGGTAA-GTCAGATG--TGAA--ATCCCACGGC
TTAACCGT-GGAATTGCATTTGAA--ACTGCCGGACTTGAGTGCGAGAGAGGGTAG-TGG
AATTCCCGGTGTAGCGGTGAAATGCGTAGA-TATCGGG-AAGAACACCAGTAGCGAAGGC
GGCTACCTGGCTCGTAACTGACGCTAAGGCGCGAAAGCGTGGGGAGCAAACAGGATTAGA
TACCCTGGTAGTCCACGCCGTAAACGATGGGCACTAGGTGTTGGGGCC-GACTTGTCGGC
CTCAGTGCCG-CAGCCAACGCATTAAGTGCCCCGCCTGGGGAGTACGCTCGCAA

#D89067_Chlamydia_trachomatis
CGGGAGG----CTGCAGTCGAGAATC-TTTCGCAATGGAC-GGAAGTCTGACGAAGC-GA
CGCCGCGTGTGTGATGAAGGCTCTA-GGGTTG----TAAAGCACTTTCGCTTGGGAATAA
G-----AGAAGACGGTTAAT-ACCCGCTGGATTTGAGCGTACCAGGTA-AAGAAGCACCG
GCTAACTCCGTGCCAGCAGCTGCGGTAATACGGAGGGTGCTAGCGTTAATCGGATTTATT
GGGCGTAAAGGGCG-TGTAGGCGG-AAAGGTAA-GTTAGTTG--TCAA--AGATCGGGGC
TCAACCCC-GAGTCGGCATCTAAT--ACTATTTTTCTAGAGGATAGATGG-AGAAAAGGG
AATTTCACGTGTAGCGGTGAAATGCGTAGA-TATGTGG-AAGAACACCAGTGGCGAAGGC
GCTTTTCTAATTTATACCTGACGCTAAGGCGCGAAAGCAAGGGGAGCAAACAGGATTAGA
TACCCTGGTAGTCCTTGCCGTAAACGATGCATACTTGATGTGGATGG---TCTCAACCCC
ATCCGTGTCG-GAGCTAACGCGTTAAGTATGCCGCCTGAGGAGTACACTCGCAA

#AJ290824_Chlorobium_limicola
CGGGAGG----CAGCAGTGAGGAATA-TTGCGCAATGGGC-GAAAGCCTGACGCAGC-AA
CGCCGCGTGGATGATGAAGTTCTTC-GGAATG----TAAAATCCTTTTGCAGAGGAAGAA
-AA---TGCTGGTTTA-CC---GG-----CACT-GACGGTACTCTGCG-AATAAGCCACG
GCTAACTCTGTGCCAGCAGCCGCGGTGATACAGGGGTGGCAAGCGTTGTCCGGATTTACT
GGGTGTAAAGGGTG-CGCAGGCGG-ACTTATAA-GTCGGGGG--TTAA--ATCCATGTGC
TTAACACA-TGCAAGGCTTCCGAT--ACTGTAGGTCTAGAGTCTCGAAGA-GGAAGATGG
AATTTCCGGTGTAACGGTGGAATGTGTAGA-TATCGGA-AAGAACACCAGTGGCGAAGGC
AGTCTTCTGGTCGAGAACTGACGCTCAGGCACGAAAGCGTGGGGAGCAAACAGGATTAGA
TACCCTGGTAGTCCACGCCGTAAACGATGAATACTAGATGTTG------GTCATATTG--
ATCAGTGTCG-CAGCTAACGCGTTAAGTATTCCACCTGGGAAGTACGCTCGCAA

#NR_043411_Chloroflexus_aurantiacus
CGGGAGG----CAGCAGCAAGGRAAT-TT?CCCAATGGGC-GCAAGCCTGAGGGAGC-AA
CGCCGCGTGGAGGACGACGGCCCT--AGGTTG----TAAACKCCTTTCAGGTGGGACGAT
-------GC------------------------TGACGGTACCACCAG-AAGCAGCCCCG
GCTAACTCTGTGCCAGCAGCCGCGGTAAGACAGAGGGGGCAAGCGTTGTCCGGAGTTACT
GGGCGTAAAGGGCG-CGCAGGCGG-TGGGCTGC-GT-CGGCGC-TGAA--AGCGCCTCGC
TTAACGGGGCGAGG-CGCGCCGAT--ACGAGTCCACTCGAGGCAAGCAGA-GGGTGGCGG
AATTTCGGGTGGAGCGGTGAAATGCGTAGA-GATTCGG-AGGAACGCCGGTGGGGAAGCC
GGCCACCTGGGCTTTACCTGACGCTGCGGCGCGACAGCGTGGGGAGCAAACCGGATTAGA
TACCCGGGTAGTCCACGCCGTAAACGATGCCGGCTCGGCGTCTGGCGCACGTTGGTGT-G
CTGGGTGCCT-TA?CT?ACGCGGTAAGCCGGCCGCCTGGGGACTACGAGCGCAA

#NR_029283_Chrysiogenes_arsenatis
CGGGAGA----CAGCAGTGGGGAATA-TTGCGCAATGGAC-GTAAGTCTGACGCAGC-AA
CGCCGCGTGGATGATGAAGGTCTTC-GGATCG----TAAAGTCCTTTAGATGGTGAAGAA
C-----CGATGTGAGAGGAA-ATGCTCATATCCTGACGGTAGCCATAG-AATAAGCTCCG
GCTAAATCCGTGCCAGCAGCCGCGGTAATACGGGTGGAGCGAGCGTTGTCCGGAATTATT
GGGCGTAAAGGGTG-CGTAGGCGG-TTTTTTAA-GTCTGCAT--TGTA--AGTTCAGTGC
TTAACGCT-GAAATTGGTGCGGAA--ACTGGAAGACTAGAGTACTGTAGG-GGAAAGCGG
AATGTCCGGTGTAGCAGTGAAATGCGTAGA-GATCGGA-TGGAACACCGAAAGCGAAGGC
AGCTTTCTGGGCAGTAACTGACGCTGAGGCACGAAAGCGTGGGGAGCAAACAGGATTAGA
TACCCTGGTAGTCCACGCCGTAAACGATGGATGCTAGATGTTGGCGA---GGTT-ACCTT
GTCAGTGTCG-GAGCTAACGCAATAAGCATCCCGCCTGGGGAGTACGGTCGCAA

#NR_029236_Coprothermobacter_proteolyticus
CGGGAGG----CAGCAGCAGGGAATC-TTGGTCAATGGGC-GAAAGCCTGACCCAGC-GA
CGCCGCGTGGAGGAAGAAGTCCTTC-GGGGCG----TAAACTCCTGGACTGGGGGACGAG
T-----AAGG-------------------------ACGGTACCCCAGT-AGAAAGGGACG
GCTAACTACGTGCCAGCAGCCGCGGTAAAACGTAGGTCCCGAGCGTTGTTCGGATTCACT
GGGTGTAAAGGGCG-CGTAGGTGG-TTGTCTGT-GTCTCATG--TGAA--AACTCAGGGC
TCAACTCTGAGATTGCGTGGGAA---ACTAGGCAGCTAGAGGACGGTAGA-GGGGAGTGG
AATTCCCGGTGTAGCGGTAAAATGCGTAGA-TATCGGG-AGGAACACCGGTGGCGAAGGC
GGCTCTCTGGGCCGATCCTGACGCTGAGGCGCGAAAGCTAGGGGAGCGAACCGGATTAGA
TACCCGGGTAGTCCTAGCCGTAAACGATCCCTGCTAGGTGTTGGGGG---GTAAAGACCC
TTCAGTGCCG-AAGCCAACGCGATAAGCATCCCACCTGGGGAGTACGGCCGCAA

#NR_026043_Deferribacter_thermophilus
CGGGAGG----CAGCAGTGGGGAATC-TTGCGCAATGCCG-GAAACGGTGACGCAGC-GA
CGCCGCGTGGGCGAGGAAGGCCTTC-GGGTCG----TAAAGCCCTTTCAGTGGGGAAGAA
-AG---GTCCAGGCAGTAA--CTGGTTTGGATTTGACGGTACCCACAG-AAGAAGCCCCG
GCTAACTCCGTGCCAGCAGCCGCGGTAATACGGAGGGGGCGAGCGTTGTTCGGAGTCACT
GGGCGTAAAGCGCA-CGTAGGGCG-TGCGGTAA-GTCTGGGG--TCAA--AGCCTACGGC
TCAACCGT-AGTAAGGCCTCAGAT--ACTATCGTGCTAGAGTGCCGGAGA-GGGTAGCGG
AATTCCCTGTGTAGCGGTGAAATGCGTAGA-TATAGGG-AGGAACACCGGTTGCGAAGGC
GGCTACCTGGCCGGTAACTGACGCTGAGGTGCGAGAGCGTGGGGACCAAACAGGATTAGA
TACCCTGGTAGTCCACGCTGTAAACGATGGGCGCTAGGTGTTGGT----GGTTAGTAGCC
ATCAGTGCCG-AAGCTAACGCGTTAAGCGCCCCGCCTGGGGAGTACGGCCGCAA

#NR_026401_Deinococcus_radiodurans
CGGGAGG----CAGCAGTTAGGAATC-TTCCACAATGGGC-GCAAGCCTGATGGAGC-GA
CGCCGCGTGAGGGATGAAGGTTTTC-GGATCG----TAAACCTCTGA-ATCTGGGACGAA
A-----G------------AGCCTTAGGGCAGATGACGGTACCA-GAG-TAATAGCACCG
GCTAACTCCGTGCCAGCAGCCGCGGTAATACGGAGGGTGCAAGCGTTACCCGGAATCACT
GGGCGTAAAGGGCG-TGTACGCGG-AAATTTAA-GTCTGGTT--TTAA--AGACCGGGGC
TCAACCTCGGGGATGGACTGGAT---ACTGGATTTCTTGACCTCTGGAGA-GGTAACTGG
AATTCCTGGTGTAGCGGTGGAATGCGTAGA-TACCAGG-AGGAACACCAATGGCGAAGGC
AAGTTACTGGACAGAAGGTGACGCTGAGGCGCGAAAGTGTGGGGAGCAAACCGGATTAGA
TACCCGGGTAGTCCACACCCTAAACGATGTACGTTGGCTAAGCGCAG-------GATGCT
GTGCTTGGCG-AAGCTAACGCGATAAACGTACCGCCTGGGAAGTACGGCCGCAA

#L39875_Dictyoglomus_thermophilum
CGGGAGG----CAGCAGCCGGGAATC-TTCCGCAATGGGG-GAAACCCTGACGGAGC-GA
CGCCGCGTGAGGGAAGAAGCCCTTC-GGGGTG----TAAACCTCTTTTCTCGGGGAAGAA
T-----ACTG-------------------------ACGGTACCCGAGG-AAAAAGCCCCG
GCTAACTACGTGCCAGCAGCCGCGGTAAGACGTAGGGGGCGAGCGTTGTCCGGATTTACT
GGGCGTAAAGGGCG-TGTAGGCGG-CTTAGCAA-GTCAGATG--TGGA--AGCCCTGAGC
TCAACTCAGGGAGGTCATCTGAT---ACTGCTAAGCTAGAGGGCAGGAGA-GGAGAGCGG
AACTTCCGGTGTAGCGGTGAAATGCGTAGA-TATCGGA-AGGAACGCCGGTGGCGAAGGC
GGCTCTCTGGACTGACCCTGACGCTGAGGCGCGAAAGCTAGGGGAGCGAACGGGATTAGA
TACCCCGGTAGTCCTAGCCGTAAACGATGGGCACTAGGTGTGGGGAG---TTAGA---CT
CTCCGTGCTG-CAGCTAACGCGATAAGTGCCCCGCCTGGGGAGTACGGCCGCAA

#NR_115046_Elusimicrobium_minutum
CGGGAGG----CAGCAGTGGGGAATT-TTGGACAATGGAC-GCAAGTCTGATCCAGC-AA
CGATGCGTGGAGGATGAAGGTTTTC-GGATTG----TAAACTCCTTTTGCAGGGGAAGAA
A-----AAAA-----------------------TGACGGTACTCTGCG-AATAAGCCACG
GCTAACTACGTGCCAGCAGCCGCGGTAAGACGTAGGTGGCAAGCGTTACTCGGAATTACT
AGGCGTAAAGCGCG-CGTAGGCGG-ATTGTTAA-GTCTGTTGT-GTAA--T-CTCTGGGC
CCAACCCA-GAAACTGCAATTGAA--ACTGGCGATCTTGAGTGAGGCAGA-GGAAATCGG
AATTCCAAGTGTAGCAGTGAAATGCGTAGA-TATTTGG-AGGAACACCGGTGGCGAAGGC
GGATTTCTGGGCCTTTACTGACGCTGAAGTGCGAAAGCTAGGGGAGCAAACGGGATTAGA
TACCCCGGTAGTCCTAGCCGTAAACGATGATAACTAGGTGTGGGAGGT---ATCGACCCC
TTCCGTGCCG-ACGCTAACGCATTAAGTTATCCGCCTGGGGAGTACGGCCGCAA

#NR_042149_Fibrobacter_succinogenes
CGGGAGG----CAGCAGTAGGGAATA-TTGCACAATGGGG-GAAACCCTGATGCAGC-AA
CGCCACGTGTGGGAAGAAGCATTTC-GGTGTG----TAAACCACTGTCATGAGGGAATAA
GG-----CCCGCCTTCGGG---CG-----GGATTGAATGTACCTTGAG-AGGAAGCACCG
GCAAACTTCGTGCCAGCAGCCGCGGTAATACGAGGGGTGCAAGCGTTGTTCGGAATTACT
GGGCGTAAAGGGAG-CGTAGGCGG-AGATTCAA-GCGGATTG--TACA--ATCCCGGGGC
CCAACCCC-GGCTCTGCAGTCCGA--ACTGGATCTCTTGGATAGTTCAGG-GGCAGGCGG
AATTCCTGGTGTAGCGGTGGAATGCGTAGA-GATCAGG-AAGAACACCGATGGCGAAGGC
AGCCTGCTGGGGACTTATCGACGCTGAGGCTCGAAAGTGCGGGTAGCAAACAGGATTAGA
TACCCTGGTAGTCCGCACCGTAAACAATGCATACTGGGTGTCCGGGG--GT-----TCCC
CCGGGTACCG-TAGCCAACGCGTTAAGTATGCCGCCTGGGGAGTACGTACGCAA

#NR_074412_Fusobacterium_nucleatum
CGGGAGG----CAGCAGTGGGGAATA-TTGGACAATGGACCGAGAGTCTGATCCAGC-AA
TTCTGTGTGCACGATGACGTTTTTC-GGAATG----TAAAGTGCTTTCAGTTGGGAAGAA
A-----AAA------------ATGACGGTACC--AACAG----------AAGAAGTGACG
GCTAAATACGTGCCAGCAGCCGCGGTAATACGTATGTCACGAGCGTTATCCGGATTTATT
GGGCGTAAAGCGCG-TCTAGGTGG-TTATGTAA-GTCTGATG--TGAA--AATGCAGGGC
TCAACTCT--GTATTGCGTTGGAA--ACTGTGTAACTAGAGTACTGGAGA-GGTAAGCGG
AACTACAAGTGTAGAGGTGAAATTCGTAGA-TATTTGT-AGGAATGCCGATGGGGAAGCC
AGCTTACTGGACAGATACTGACGCTGAAGCGCGAAAGCGTGGGTAGCAAACAGGATTAGA
TACCCTGGTAGTCCACGCCGTAAACGATGATTACTAGGTGTTGGGGG---TC----GAAC
CTCAGCGCCC-AAGCAAACGCGATAAGTAATCCGCCTGGGGAGTACGTACGCAA

#AB072735_Gemmatimonas_aurantiaca
CGGGAGG----CAGCAGTGGGGAATA-TTGCGCAATGGCC-GAAAGGCTGACGCAGC-GA
CGCCGCGTGGGGGATGAAGCATTTC-GGTGTG----TAAACCCCTGTTGCCCGGGACGAA
CA-----AGCGATTTTGAT---CG-----CT-CTGACGGTACCGGGTG-AGGAAGCACCG
GCTAACTCCGTGCCAGCAGCCGCGGTAATACGGAGGGTGCGAGCGTTGTCCGGAATCACT
GGGCGTAAAGGGCG-CGTAGGCGG-TCTGCTAA-GCGTGTGG--TGAA--AGCTCGGGGC
TCAACCCC-GAGTCTGCCATGCGA--ACTGGTGGACTAGAGCACTGTAGA-GGCAGGTGG
AATTCCGGGTGTAGCGGTGGAATGCGTAGA-GATCCGG-AAGAACACCAGTGGCGAAGGC
GGCCTGCTGGGCAGTAGCTGACGCTGAGGCGCGATAGCGTGGGGAGCAAACAGGATTAGA
TACCCTGGTAGTCCACGCCGTAAACGATGGGGACTAGGTGCTTGGGG--GAG-CGACCCC
TCGAGTGCCG-GCGCTAACGCATTAAGTCCCCCGCCTGGGGAGTACGACCGCAA

#AB478415_Ignavibacterium_album
CGGGAGG----CAGCAGTGAGGAATA-TTGGGCAATGCCC-GCAAGGGTGACCCAGC-AA
CGCCGCGTGGAGGATGAAGGTCGTA-AGATTG----TAAACTCCTGTTAGAGGGGACGAA
TAA---TCCCGATAGAATC---GG-----GACTTGACTGTACCCTCAG-AGAAAGCCCCG
GCTAACTACGTGCCAGCAGCCGCGGTAATACGTAGGGGGCAAGCGTTGTCCGGATTCACT
GGGTGTAAAGGGCG-CGCAGGCGG-GTTAGCAA-GTCAGAGG--TGAA--ATCCTACAGC
TTAACTGT-AGAACTGCCTTTGAA--ACTGTTAATCTTGAGTGCGGAAGA-GAGAGACGG
AATTCCAGGTGTAGCGGTGAAATGCGTAGA-TATCTGG-AAGAACACCAGTTGCGAAGGC
GGTCTCTTGGTCCGTTACTGACGCTCAGGCGCGAAAGCGTGGGGAGCAAACAGGATTAGA
TACCCTGGTAGTCCACGCCCTAAACGATGAATACTAGGTGTTG------GTCCCACTGGG
ATCAGTGCCG-CAGCTAACGCATTAAGTATTCCACCTGGGGAGTACGATCGCAA

#AY390428_Lentisphaera_araneosa
CGGGAGG----CTGCAGTCGAGAATC-TTCCGCAATGCGC-GAAAGCGTGACGGAGC-AA
TGCCGCGTGATCGAAGACGGCCTTC-GGGTTG----TAAAGATCTGTCAGGGGGGAA-AA
A-----CGATGATGGT-----ACCC----------------CCAG----AGGAAGCCACG
GCTAACTACGTGCCAGCAGCCGCGGTAATACGTAGGTGGCGAGCATTATTCGGAATTACT
GGGCGTAAAGGGTC-CGCAGGTGG-TTTACTAA-GTCAGATG--TGAA--ATTTCAGTGC
TTAACACT-GAACCTGCATTTGAA--ACTGGTAGACTAGAGTATGTGAGA-GGTAAGCGG
AATTTGTGGTGTAGCGGTGGAATGCGTAGA-TATCACA-AGGAAGACCAAAGGCGAAGGC
AGCTTACTGGCACAATACTGACACTCATGGACGAAGGCTAAGGTAGCGAAAAGGATTAGA
TACCCTTGTAGTCTTAGCAGTAAACGTTGTACACTCGATGTTGGTCT---GGTTAGTCGG
ATCAGTGTCT-AAGCTAACGCGATAAGTGTACCGCCTGGGAAGTACGGTCGCAA

#NR_074703_Mycoplasma_mycoides
CGGGAGG----CAGCAGTAGGGAATT-TTTCACAATGGAC-GAAAGTCTGATGAAGC-AA
TGCCGCGTGAGTGATGACGGCCTTC-GGGTTG----TAAATCTCTGTTGTAAGGGAAGAA
A-----AAATAAAGTAGGAA-ATGACTTTATCTTGACAGTACCTTACC-AGAAAGCCACG
GCTAACTATGTGCCAGCAGCCGCGGTAATACATAGGTGGCAAGCGTTATCCGGATTTATT
GGGCGTATAGGGTG-CGTAGGCGG-TTTTGCAA-GTTTGAGG--TTAA--AGTCCGGAGC
TCAACTCC--GGTTCGCCTTGAAA--ACTGTATTACTAGAATGCAAGAGA-GGTAAGCGG
AATTCCATGTGTAGCGGTGAAATGCGTAGA-TATATGG-AAGAACACCTGTGGCGAAAGC
GGCTTACTGGCTTGTTATTGACGCTGAGGCACGAAAGCGTGGGGAGCAAATAGGATTAGA
TACCCTAGTAGTCCACGCCGTAAACGATGAGTACTAAGTGTTGGGG-----------AAA
CTCAGCGCTG-CAGCTAACGCATTAAGTACTCCGCCTGAGTAGTATGCTCGCAA

#NR_104821_Nitrospina_gracilis
CGGGAGG----CAGCAGTGGGGGATT-TTGCGCAATGGGC-GAAAGCCTGACGCAGC-AA
CGCCGCGTGAGCGATGAAGGCCTTC-GGGTCG----TAAAGCTCTGTCGGGTGGGAAGAA
CAC----------------------------AATGACGGTACCACCAA-AGGAAGCCCCG
GCTAACTCCGTGCCAGCAGCCGCGGTAACACGGAGGGGGCGAGCGTTGTTCGGAATCATT
GGGCGTAAAGCGTA-TGTAGGTGG-CCGGATAA-GTCAGACG--TGTA--AGCCCACGGC
TCAACCGT-GGAATTGCGTTTGAA--ACTATTCGGCTTGAGTGCAGGAGA-GGAAAGCGG
AATTTCCAGTGTAGCGGTGAAATGCGTTGA-TATTGGG-AAGAACACCAGTGGCGAAGGC
GGCTTTCTGGCCTGCAACTGACACTGAGATACGAAAGCCAGGGGAGCGAACGGGATTAGA
TACCCCGGTAGTCCTGGCTGTAAACGATGGGCACTAGGTGTAGGAGG---TGTTGATCCC
TTCTGTGCCG-CAGCTAACGCATTAAGTGCCCCGCCTGGGGAGTACGGTCGCAA

#HQ686084_Nitrospira_marina
CGGGAGG----CAGCAGTGAGGAATA-TTGCGCAATG-GGCGAAAGCCTGACGCAGC-GA
CGCCGCGTGGGGGATGAAGGTTTTC-GGATTG----TAAACCCCTTTCATGAGGAAAGAT
AA--------AGTGGGTAACCACT--------CAGACGGTACCTCAAG-AAGAAGCCACG
GCTAACTTCGTGCCAGCAGCCGCGGTAATACGAAGGTGGCAAGCGTTGTTCGGATTTACT
GGGCGTAAAGAGCA-CGTAGGCGG-TTGGGAAA-GCCTTTTG--GGAA--ATCTCCCGGC
TTAACCGG-GAAAGGTCGAGAGGA--ACTATTCAGCTAGAGGACGGGAGA-GGAGCGCGG
AATTCCCGGTGTAGCGGTGAAATGCGTAGA-TATCGGG-AAGAAGGCCGGTGGCGAAGAC
GGCGCTCTGGAACGTACCTGACGCTGAGGTGCGAAAGCGTGGGGAGCAAACAGGATTAGA
TACCCTGGTAGTCCACGCCCTAAACGATGGGTACTAAGTGTCGGCGG-------TTTACC
GTCGGTGCCG-CAGCTAACGCAGTAAGTACCCCGCCTGGG-AGTACGGCCGCAA

#NR_029282_Rhodothermus_marinus
CGGGAGG----CAGCAGTGGGGAATC-TTGGGCAATGGGC-GAAAGCCTGACCCAGC-CA
CGCCGCGTGGAGGATGA-AGCTCTTCGGGGTG----TAAACTCCTTTTCTGGGGGAAGAA
ATC---CCGGCTCTGGT-----CG-----GGACTGACGGTACCCCAGG-AATAAGCGCCG
GCTAACTCCGTGCCAGCAGCCGCGGTAATACGGAGGGCGCAAGCGTTGCCCGGAATCACT
GGGTGTAAAGGGTG-CGTAGGCGG-GGCTGTAA-GTCAGAGG--TGAA--AGCCTCCGGC
TCAACCGG-AGAATTGCCTCTGAT--ACTGCAGCTCTTGAGTCCCGGAGA-GGCCGCTGG
AATTCCTGGTGTAGCGGTGAAATGCGTAGA-TATCAGG-AGGAACACCGGAGGCGAAGGC
GGGCGGCTGGACGGGGACTGACGCTGAGGCACGAAAGCGTGGGGAGCAAACAGGATTAGA
TACCCTGGTAGTCCACGCCGTAAACGATGGATGCTCGGCGTTGC-----CGCCTTCGGGC
GGCAGTGCCT-AAGCTAACGCGGTAAGCATCCCACCTGGGGAGTACGGCCGCAA

#NR_117123_Spirochaeta_thermophila
CGGGAGG----CAGCAGCCAAGAATC-TTCCGCAATGGGC-GAAAGCCTGACGGAGC-GA
CGCCGCGTGGGGGAAGAAGGCCGGA-AGGTTG----TAAACCCCTTTTCCCAGGGAAGAA
TAA---GGGCGGGAGGTAATGCCCGTCTGA---TGACGTTACCTGGGG-AATAAGCCCCG
GCTAACTACGTGCCAGCAGCCGCGGTAATACGTAGGGGGCGAGCGTTGTTCGGAATTACT
GGGCGTAAAGGGGG-CGCAGGCGG-TCTGGCAA-GTCTGGTG--TAAA--AGGCTACGGC
TCAACCGT-AGTGTG-CACCGGAA--ACTGCTGGGCTGGAGTCCCGGAGG-GGGAGCTGG
AATTCCCGGTGTAGGGGTGAAATCTGTAGA-TATCGGG-AGGAACGCCGGAGGCGAAGGC
GAGCTCCTGGCCGGAGACTGACGCTGAGGCCCGAAAGCGTGGGGAGCGAACAGGATTAGA
TACCCTGGTAGTCCACGCCGTAAACGATGTGCACTAGGCGTTGGG----CCTTGGAGGC-
-TCGGTGCCG-AAGCTAACGCGTTAAGTGCACCGCCTGGGGAGTATGCCGGCAA

#L08066_Synergistes_jonesii
CGGGAGG----CAGY?GTGGGGAATA-TTGGGCAATGGGG-GAAACCCTGACCCAGC-GA
CGCCGCGTGGGTGAAGAAATCCTTC-GGGATG----TAAAGCCCTGTTTTGCGGGAAGAA
G-----CGAGT-----------------------GACGGTACCGC?AG-AGAAAGCCACG
GCTAACTACGTGCCAGCAGCCGCGGTAATACGTAGGTGGC?AGCGTTGTCCGGAATTACT
GGGCGTGAAGCGCA-CGCAGGCTG-ATAATCAA-GTCGGCTG--TAAA--AGGCAGAGGC
T?AACCTTTGCATCACAGTTGAA---ACTGATAATCTAGAGTATGTGAGA-GGGAAGCGG
AATTCCCGGTGTAGCGGTGAAATGCGTAGA-TATCGGG-AGGAACACCGGTGGCGAAGGC
GGCTTCCTGGCACAAGACTGACGCTCATGTGCGAAAGCCAGGGCAGCGAACGGGATTAGA
TACCCCGGTAGTCCTGGCCGTAAACGATGGACACTGGGTGTGGGGTA---AGCAG--TTA
CTCCGTGCCG-CAGCTAACGCGATAAGTGTCCCGCCTGGGGACTACGGTCGCAA

#NR_041847_Thermodesulfobacterium_commune
CGGGAGG----CAGCAGGGGGGAATC-TTGGGCAATGGGC-GAAAGCCTGACCCAGC-GA
CGCCGCGTGGGGGAAGAAGGCCTTC-GGGTCG----TAAACCCCTGTTCTGGAGGAAGAA
CCC----AGGGTAGGTGAATAACCTATCCTGGCTGACGGTACTCCAGG-AGAAAGCCACG
GCTAACTGCGTGCCAGCAGCCGCGGTAATACGCAGGTGGCGAGCGTTGCCCGGAATTACT
GGGCGTAAAGGGTG-CGTAGGCGG-CCGGACAA-GTCATAGG--TTAA--AGCCCGGAGC
TCAACTCC-GGAAAGGCCTATGAT--ACTGTCTGGCTTGAGGGCCGGAGA-GGCTGGCGG
AATTCCCGGTGTAGGGGTGAAATCCGTAGA-TATCGGG-AGGAACACCGGTGGGGAAGCC
GGCCAGCTGGACGGTTCCTGACGCTGAGGCACGAAAGCGTGGGGAGCAAACCGGATTAGA
TACCCGGGTAGTCCACGCCGTAAACGATGGGCGCTAGGTGTGGGGG-------TGAAAGC
CTCTGTGCCG-TAGCTAACGCGTTAAGCGCCCCGCCTGGGGAGTACGGCCGCAA

#NR_102959_Thermomicrobium_roseum
CGGGAGG----CAGCAGCAGGGAATC-TTCCGCAATGGGG-GCAACCCTGACGGAGC-GA
CGCCGCGTGCGGGAGGAAGCCCTTC-GGGGTG----TAAACCGCTGTTCGGGGGGACGAT
C-----GAG------------------------CGACGGTACCCTCGG-AGCAAGTCCCG
GCTAACTACGTGCCAGCAGCCGCGGTAAGACGTAGGGGGCGAGCGTTACCCGGAGTCACT
GGGCGTAAAGGGCG-TGTAGGCGG-CTGGGTAC-GCCGCGTG--TGAA--AGTCCCCGGC
TCAACCGGGGAGGGTCGCGCGGG---ACGGCCTGGCTCGAGGGCGGGAGA-GGCGGGTGG
AATTCCCGGTGTAGCGGTGAAATGCGTAGA-GATCGGG-AGGAACGCCGGTGGCGAAGGC
GGCCCGCTGGCCCGTACCTGACGCTGAGGCGCGAAGGCGTGGGGAGCGAACCGGATTAGA
TACCCGGGTAGTCCACGCAGTAAACGATGCGGGCGAGGTGTG-GGTG-GTGTTGACCCCA
-TCCGTGCCG-GCGCCAACGCAGTAAGCCCGCCGCCTGGGGAGTACGGCCGCAA

#NR_102775_Thermotoga_maritima
CGGGAGG----CAGCAGTGGGGAATC-TTGGACAATGGGG-GAAACCCTGATCCAGC-GA
CGCCGCGTGCGGGACGAAG-CCTTC-GGGGTG----TAAACCGCTGTGGCGGGGGAAGAA
T-----AAGGTAGGGAGGAAATGCCC-TACCGATGACGGTACCCCGCT-AGAAAGCCCCG
GCTAACTACGTGCCAGCAGCCGCGGTAATACGTAGGGGGCAAGCGTTACCCGGATTTACT
GGGCGTAAAGGGGG-CGTAGGCGG-CCTGGTGT-GTCGGATG--TGAA--ATCCCACGGC
TCAACCGTGGGGCTGCATCCGAA---ACTACCAGGCTTGGGGGCGGTAGA-GGGAGACGG
AACTGCCGGTGTAGGGGTGAAATCCGTAGA-TATCGGC-AGGAACGCCGGTGGGGAAGCC
GGTCTCCTGGGCCGACCCCGACGCTGAGGCCCGAAAGCCAGGGGAGCAAACCGGATTAGA
TACCCGGGTAGTCCTGGCTGTAAACGATGCCCACTAGGTGTGGGGGG---GTAA---TCC
CTCCGTGCTG-AAGCTAACGCGTTAAGTGGGCCGCCTGGGGAGTACGCCCGCAA

#X90515_Verrucomicrobium_spinosum
CGGGTGG----CAGCAGTCGAGAATC-ATTCACAATGGGG-GCAACCCTGATGGTGC-GA
CGCCGCGTGGAGGAT-AAGGTCTTC-GGATTG----TAAACTCCTGTCATGCGAGAGCAA
G-----ATTTGA-GCGGGTAACTCCGCTGGATTTGATAGTATCGCAAG-AGGAAGAGACG
GCTAACTCTGTGCCAGCAGCCGCGGTAATACAGAGGTCTCAAGCGTTGTTCGGAATCACT
GGGCGTAAAGGGTG-CGTAGGTGG-CGTGGAAA-GTCAGATG--TGAA--ATCCGGGGGC
TCAACCTCCGAATAGCATCCGAT---ACTCCCAT?CTAGAGAACTGGAGG-GGGATCTGG
AATTCTCGGTGTAGCAGTGAAATGCGTAGA-TATCGAG-AGGAACACTAGTGGCGAAGGC
GAGATCCTGGACAGT?TCTGACACTGATGCACGAAGGTCAGGGGAGCAAACGGGATTAGA
TACCCCGGTAGTCCTGACAGTAAACGGTGCACGTTTGGTGTGGGAGGA---TTCGACCCC
TTCTGTGCCG-GAGCTAACGCGTTAAACGTGCCGCCTGGGAAGTACGGTCGCAA

#X81952_Planctomyces_sp.
CGGGTGG----CTGCAGTCGAGAATC-TTCGGCAATGGAC-GCAAGTCTGACCGAGC-GA
CGCCGCGTGCGGGATGAAGGCCCTT-GGGTTG----TAAACCGCTGTCAGAGGGGATGAA
----ATGCAAGAGGGCTATC-CCTCTTGTTTGACAGAG-CCTCAG----AGGAAGCACGG
GCTAAGTACCTTTCCACAGCCGCGGTAACACGTACTGTGCGAACGTTATTCGGAATCACT
GGGCTTAAAGGGTG-CGTAGGCGGTTTAAGTAA-GTAGGGTG--TGAA--ATGCCAGAGC
TCAACTTT-GGCACGGCGCTCTAA--ACTGCTAAACTTGAGTGAGATAGG-GGTGTACGG
AACTTCCGGTGGAGCGGTGAAATGCGTTGA-TATCGGA-AGGAACACCGGTGGCGAAAGC
GGTACACTGGGTCTTAACTGACGCTGAGGCACGAAAGCCAGGGTAGCGAACGGGATTAGA
TACCCCGGTAGTCCTGGCCGTAAACGATGAGTACTAGTTGGGAGGAG---CTTCGGCATC
TCCGG--ACG-TAGCGAAAGCATTAAGTACTCCGCCTGGGGAGTATGGTCGCAA
