# Supplementary material for: Phylogenetic Revisit to a Review on Predatory Bacteria
Source: Microorganisms. 2023 Jun 27;11(7):1673. doi: 10.3390/microorganisms11071673 (PMC10385382; doi:10.3390/microorganisms11071673)
Supplement: Supplementary file 1 [file microorganisms-11-01673-s001.zip › Data S7. 170 (about 1.6 kb, for iTOL) 16S rRNA gene sequences for Figure 1.nwk]

((((((((((((((((M58795_Saprospira_grandis,CP002831_Saprospira_grandis),CP075895_Chitinophagaceae_bacterium),(GQ141052_Fibrella_aestuarina,NR_117301_Fibrisoma_limi)),(CP000383_Cytophaga_hutchimsonii,(AB602436_Porifericola_rhodea,(MF796622_Rapidithrix_sp.,MF796623_Rapidithrix_sp.)))),(CP000685_Flavobacterium_johnsoniae,(GQ996384_Olleya_sp.,(JN128276_Tenacibaculum_mesophilum,(AM746477_Tenacibaculum_gallaicum,(AM411030_Tenacibaculum_discolor,GQ996383_Tenacibaculum_sp.)))))),NR_042991_Balneola_vulgaris),NR_029282_Rhodothermus_marinus),(AJ290824_Chlorobium_limicola,AB478415_Ignavibacterium_album)),NR_028969_Caldithrix_abyssi),(NR_026043_Deferribacter_thermophilus,NR_117123_Spirochaeta_thermophila)),(NR_041847_Thermodesulfobacterium_commune,(((CP000875_Herpetosiphon_aurantiacus,NR_043411_Chloroflexus_aurantiacus),NR_102959_Thermomicrobium_roseum),((NR_179389_Atribacter_laminatus,L08066_Synergistes_jonesii),((M83548_Aquifex_pyrophilus,NR_102775_Thermotoga_maritima),(NR_029236_Coprothermobacter_proteolyticus,L39875_Dictyoglomus_thermophilum)))))),(((((((NR_041175_Streptomyces_coelicoflavus,PRJNA242_Streptomyces_coelicoflavus),NR_042291_Streptomyces_griseoflavus),NR_044139_Streptomyces_mutabilis),NR_115669_Streptomyces_champavatii),(MH198142_Agromyces_ramosus,X53224_Actinomyces_bovis)),(NR_029283_Chrysiogenes_arsenatis,(AB192294_Bacillus_subtilis,(NR_074412_Fusobacterium_nucleatum,NR_074703_Mycoplasma_mycoides)))),((((AB529679_Armatimonas_rosea,NR_115046_Elusimicrobium_minutum),NR_041680_Caldisericum_exile),(NR_042149_Fibrobacter_succinogenes,AB072735_Gemmatimonas_aurantiaca)),(((LC496071_Planctomycetes_bacterium,X81952_Planctomyces_sp.),HM038000_Vampirovibrio_chlorellavorus),((D89067_Chlamydia_trachomatis,AY390428_Lentisphaera_araneosa),((MW286273_Candidatus_Vampirococcus_lugosii,OM390184_Candidatus_Nanosynbacter_lyticus),(NR_026401_Deinococcus_radiodurans,X90515_Verrucomicrobium_spinosum))))))),(NR_104821_Nitrospina_gracilis,(D26171_Acidobacterium_capsulatum,(HQ686084_Nitrospira_marina,(FN646451_Uncultured_candidate_division_OP3_bacterium,(FN646435_Uncultured_candidate_division_OP3_bacterium,(FN646440_Uncultured_candidate_division_OP3_bacterium,FN646447_Uncultured_candidate_division_OP3_bacterium))))))),((KM034744_Bradymonas_sediminis,MH718301_Persicimonas_caeni),(CP042467_Microvenator_marinus,(MN547342_Lujinxingia_vulgaris,(MH613067_Lujinxingia_vulgaris,(KX815124_Lujinxingia_litoralis,(MW338923_Lujinxingia_sp.,(MG652491_Lujinxingia_sediminis,MW338921_Lujinxingia_sp.)))))))),((((((((DQ631713_Bacteriovorax_sp.,DQ631726_Bacteriovorax_sp.),DQ631738_Bacteriovorax_sp.),DQ631737_Bacteriovorax_sp.),DQ631697_Bacteriovorax_sp.),(CP017414_Halobacteriovorax_marinus,FQ312005_Halobacteriovorax_marinus)),(LC505636.1_Bacteriovorax_stolpii,(AJ288899_Bdellovibrio_stolpii,CP030035_Bacteriovorax_stolpii))),(AF148940_Bdellovibrio_sp.,(AF084852_Bdellovibrio_starrii,NR_024943_Peredibacter_starrii))),(((((((MK256320_Lysobacter_antibioticus,KF196834_Lysobacter_capsici),MK256321_Lysobacter_gummosus),(AP014940_Lysobacter_enzymogenes,EU376963_Lysobacter_oryzae)),(MK256322_Lysobacter_brunescens,NR_040804_Stenotrophomonas_maltophilia)),MT636545_Venatoribacter_cucullus),NR_028766_Cupriavidus_necator),((((((DQ186612_Micavibrio_aeruginosavorus,CP002382_Micavibrio_aeruginosavorus),(DQ186613_Micavibrio_sp.,CP003538_Micavibrio_sp.)),(DQ186614_Micavibrio_sp.,DQ186615_Micavibrio_sp.)),(CP015880_Ensifer_adhaerens,CP007236_Ensifer_adhaerens)),AB540021_Oligoflexus_tunisiensis),(AF148941_Bdellovibrio_bacteriovorus,(((CP003537_Bdellovibrio_exovorus,PRJNA163339_Bdellovibrio_exovorus),EF687743_Bdellovibrio_exovorus),((AF148938_Bdellovibrio_bacteriovorus,AF148939_Bdellovibrio_bacteriovorus),(BX842601_Bdellovibrio_bacteriovorus,((AF084850_Bdellovibrio_bacteriovorus,PRJNA9637_Bdellovibrio_bacteriovorus),(AJ292759_Bdellovibrio_bacteriovorus,PRJNA70801_Bdellovibrio_bacteriovorus)))))))))),(((((AB083432_Plesiocystis_pacifica,NR_024795_Plesiocystis_pacifica),AB016469_Myxobacterium),M94279_Nannocystis_exedens),AB016470_Haliangium_ochraceum),(GU249616_Minicystis_rosea,(((KT591707_Racemicystis_crocea,M94280_Polyangium_sp.),AM746676_Sorangium_cellulosum),(M94274_Chondromyces_apiculatus,(M94275_Chondromyces_crocatus,CP012159_Chondromyces_crocatus))))),(AF005994_Aristabacter_necator,(CP002271_Stigmatella_aurantiaca,((((((((AJ233904_Cystobacter_minus,AJ233906_Cystobacter_violaceus),AJ233903_Cystobacter_minus),AJ233905_Cystobacter_violaceus),AJ233900_Cystobacter_ferrugineus),(AJ233913_Archangium_gephyra,(AJ233910_Angiococcus_disciformis,AJ233911_Angiococcus_disciformis))),AJ233912_Archangium_gephyra),(((AJ233898_Cystobacter_fuscus,AJ233897.1_Cystobacter_fuscus),AJ233902_Cystobacter_ferrugineus),((AJ233907_Melittangium_alboraceum,AJ233908_Melittangium_boletus),(M94276_Cystobacter_fuscus,(AJ233901_Cystobacter_ferrugineus,AJ233899_Cystobacter_fuscus))))),(((((M94278_Myxococcus_coralloides,CP003389_Corallococcus_coralloides),M94277_Melittangium_lichenicola),AJ233914_Myxococcus_coralloides),AJ233915_Myxococcus_coralloides),((((((AJ233919_Myxococcus_fulvus,LC506125_Myxococcus_sp.),KC862605_Myxococcus_fulvus),AJ233918_Myxococcus_fulvus),AJ233922_Myxococcus_stipitatus),(AJ233909_Angiococcus_disciformis,(DQ768123_Pyxidicoccus_fallax,GU249618_Pyxidicoccus_fallax))),(AJ233920_Myxococcus_macrosporus,(((AJ233923_Myxococcus_stipitatus,AJ233924_Myxococcus_stipitatus),AJ233917_Myxococcus_fulvus),(AJ233926_Myxococcus_virescens,(AJ233921_Myxococcus_macrosporus,(AJ233925_Myxococcus_virescens,(AJ233916_Myxococcus_flavescens,(((M34114_Myxococcus_xanthus,CP070500_Myxococcus_xanthus),CP000113_Myxococcus_xanthus),(DQ411304_Myxococcus_xanthus,(MF163279_Myxococcus_virescens,(DQ411301_Myxococcus_xanthus,(DQ411300_Myxococcus_xanthus,(DQ411298_Myxococcus_xanthus,(DQ411299_Myxococcus_xanthus,(DQ411308_Myxococcus_xanthus,(DQ411306_Myxococcus_xanthus,(DQ411302_Myxococcus_xanthus,(DQ411303_Myxococcus_xanthus,(DQ411307_Myxococcus_xanthus,(MF163286_Myxococcus_virescens,(MF163280_Myxococcus_virescens,(MF163277_Myxococcus_xanthus,((((MF163281_Myxococcus_virescens,MF163287_Myxococcus_virescens),MF163284_Myxococcus_virescens),DQ411305_Myxococcus_xanthus),(MF163288_Myxococcus_virescens,(MF163282_Myxococcus_virescens,(MF163283_Myxococcus_virescens,(MF163278_Myxococcus_virescens,MF163285_Myxococcus_virescens))))))))))))))))))))))))))))))));
