# Supplementary material for: Phylogenetic Revisit to a Review on Predatory Bacteria
Source: Microorganisms. 2023 Jun 27;11(7):1673. doi: 10.3390/microorganisms11071673 (PMC10385382; doi:10.3390/microorganisms11071673)
Supplement: Supplementary file 1 [file microorganisms-11-01673-s001.zip › Data S8. 171 (about 0.6 kb, for iTOL) 16S rRNA gene sequences for Figure S1.nwk]

((((((((((((((((((((((AM411030_Tenacibaculum_discolor,GQ996383_Tenacibaculum_sp.),AM746477_Tenacibaculum_gallaicum),JN128276_Tenacibaculum_mesophilum),GQ996384_Olleya_sp.),CP000685_Flavobacterium_johnsoniae),((GQ141052_Fibrella_aestuarina,NR_117301_Fibrisoma_limi),(CP075895_Chitinophagaceae_bacterium,(M58795_Saprospira_grandis,CP002831_Saprospira_grandis)))),CP000383_Cytophaga_hutchimsonii),(MF796622_Rapidithrix_sp.,MF796623_Rapidithrix_sp.)),AB602436_Porifericola_rhodea),NR_042991_Balneola_vulgaris),NR_029282_Rhodothermus_marinus),(AJ290824_Chlorobium_limicola,AB478415_Ignavibacterium_album)),(AY390428_Lentisphaera_araneosa,(MW286273_Candidatus_Vampirococcus_lugosii,OM390184_Candidatus_Nanosynbacter_lyticus))),(((AB529679_Armatimonas_rosea,NR_029283_Chrysiogenes_arsenatis),NR_041680_Caldisericum_exile),(NR_115046_Elusimicrobium_minutum,(AB192294_Bacillus_subtilis,(NR_074412_Fusobacterium_nucleatum,NR_074703_Mycoplasma_mycoides))))),((((NR_026401_Deinococcus_radiodurans,X90515_Verrucomicrobium_spinosum),D89067_Chlamydia_trachomatis),AB072735_Gemmatimonas_aurantiaca),(((LC496071_Planctomycetes_bacterium,X81952_Planctomyces_sp.),HM038000_Vampirovibrio_chlorellavorus),((MH198142_Agromyces_ramosus,X53224_Actinomyces_bovis),(NR_042291_Streptomyces_griseoflavus,(NR_115669_Streptomyces_champavatii,(NR_041175_Streptomyces_coelicoflavus,(NR_044139_Streptomyces_mutabilis,PRJNA242_Streptomyces_coelicoflavus)))))))),((((((((((MK256321_Lysobacter_gummosus,KF196834_Lysobacter_capsici),MK256320_Lysobacter_antibioticus),AP014940_Lysobacter_enzymogenes),EU376963_Lysobacter_oryzae),NR_040804_Stenotrophomonas_maltophilia),MK256322_Lysobacter_brunescens),NR_028766_Cupriavidus_necator),MT636545_Venatoribacter_cucullus),((CP015880_Ensifer_adhaerens,CP007236_Ensifer_adhaerens),((DQ186614_Micavibrio_sp.,DQ186615_Micavibrio_sp.),((DQ186612_Micavibrio_aeruginosavorus,CP002382_Micavibrio_aeruginosavorus),(DQ186613_Micavibrio_sp.,CP003538_Micavibrio_sp.))))),((((((((MG652491_Lujinxingia_sediminis,MW338921_Lujinxingia_sp.),MW338923_Lujinxingia_sp.),KX815124_Lujinxingia_litoralis),MN547342_Lujinxingia_vulgaris),MH613067_Lujinxingia_vulgaris),(KM034744_Bradymonas_sediminis,MH718301_Persicimonas_caeni)),CP042467_Microvenator_marinus),(((((DQ631713_Bacteriovorax_sp.,DQ631726_Bacteriovorax_sp.),DQ631738_Bacteriovorax_sp.),DQ631737_Bacteriovorax_sp.),DQ631697_Bacteriovorax_sp.),((CP017414_Halobacteriovorax_marinus,FQ312005_Halobacteriovorax_marinus),(((AJ288899_Bdellovibrio_stolpii,CP030035_Bacteriovorax_stolpii),LC505636.1_Bacteriovorax_stolpii),(NR_024943_Peredibacter_starrii,(AF148940_Bdellovibrio_sp.,AF084852_Bdellovibrio_starrii)))))))),((AB540021_Oligoflexus_tunisiensis,NR_042149_Fibrobacter_succinogenes),(AF148941_Bdellovibrio_bacteriovorus,(((CP003537_Bdellovibrio_exovorus,PRJNA163339_Bdellovibrio_exovorus),EF687743_Bdellovibrio_exovorus),((AF148938_Bdellovibrio_bacteriovorus,AF148939_Bdellovibrio_bacteriovorus),((AF084850_Bdellovibrio_bacteriovorus,AJ292759_Bdellovibrio_bacteriovorus),(BX842601_Bdellovibrio_bacteriovorus,(PRJNA9637_Bdellovibrio_bacteriovorus,PRJNA70801_Bdellovibrio_bacteriovorus)))))))),((((((M94275_Chondromyces_crocatus,CP012159_Chondromyces_crocatus),M94274_Chondromyces_apiculatus),(KT591707_Racemicystis_crocea,AM746676_Sorangium_cellulosum)),(GU249616_Minicystis_rosea,M94280_Polyangium_sp.)),(AB016470_Haliangium_ochraceum,(M94279_Nannocystis_exedens,(AB016469_Myxobacterium,(AB083432_Plesiocystis_pacifica,NR_024795_Plesiocystis_pacifica))))),(AJ233902_Cystobacter_ferrugineus,((((M94276_Cystobacter_fuscus,AJ233899_Cystobacter_fuscus),AJ233901_Cystobacter_ferrugineus),(AJ233907_Melittangium_alboraceum,AJ233908_Melittangium_boletus)),((AJ233898_Cystobacter_fuscus,AJ233897.1_Cystobacter_fuscus),(((((((((((M94278_Myxococcus_coralloides,CP003389_Corallococcus_coralloides),M94277_Melittangium_lichenicola),AJ233914_Myxococcus_coralloides),CP002271_Stigmatella_aurantiaca),AJ233903_Cystobacter_minus),(AJ233904_Cystobacter_minus,AJ233906_Cystobacter_violaceus)),AJ233910_Angiococcus_disciformis),AJ233905_Cystobacter_violaceus),(AJ233911_Angiococcus_disciformis,(AJ233913_Archangium_gephyra,AJ233900_Cystobacter_ferrugineus))),AJ233912_Archangium_gephyra),(AJ233915_Myxococcus_coralloides,(((((((LC506125_Myxococcus_sp.,AJ233922_Myxococcus_stipitatus),AJ233919_Myxococcus_fulvus),AJ233918_Myxococcus_fulvus),KC862605_Myxococcus_fulvus),(DQ768123_Pyxidicoccus_fallax,GU249618_Pyxidicoccus_fallax)),AJ233909_Angiococcus_disciformis),(AJ233920_Myxococcus_macrosporus,(AJ233925_Myxococcus_virescens,(((AJ233921_Myxococcus_macrosporus,AJ233917_Myxococcus_fulvus),AJ233926_Myxococcus_virescens),((AJ233923_Myxococcus_stipitatus,AJ233924_Myxococcus_stipitatus),(AJ233916_Myxococcus_flavescens,(CP070500_Myxococcus_xanthus,(CP000113_Myxococcus_xanthus,(DQ411308_Myxococcus_xanthus,(DQ411307_Myxococcus_xanthus,(DQ411306_Myxococcus_xanthus,(DQ411305_Myxococcus_xanthus,(DQ411304_Myxococcus_xanthus,(DQ411303_Myxococcus_xanthus,(DQ411302_Myxococcus_xanthus,(DQ411301_Myxococcus_xanthus,(DQ411300_Myxococcus_xanthus,(DQ411298_Myxococcus_xanthus,(MF163277_Myxococcus_xanthus,(M34114_Myxococcus_xanthus,(MF163288_Myxococcus_virescens,(MF163287_Myxococcus_virescens,(DQ411299_Myxococcus_xanthus,(MF163278_Myxococcus_virescens,(MF163279_Myxococcus_virescens,(MF163280_Myxococcus_virescens,(MF163281_Myxococcus_virescens,(MF163282_Myxococcus_virescens,(MF163283_Myxococcus_virescens,(MF163284_Myxococcus_virescens,(MF163285_Myxococcus_virescens,MF163286_Myxococcus_virescens)))))))))))))))))))))))))))))))))))))),NR_104821_Nitrospina_gracilis),(HQ686084_Nitrospira_marina,(NR_041847_Thermodesulfobacterium_commune,(((CP000875_Herpetosiphon_aurantiacus,NR_043411_Chloroflexus_aurantiacus),NR_102959_Thermomicrobium_roseum),(NR_179389_Atribacter_laminatus,(M83548_Aquifex_pyrophilus,(NR_102775_Thermotoga_maritima,(L08066_Synergistes_jonesii,(NR_029236_Coprothermobacter_proteolyticus,L39875_Dictyoglomus_thermophilum))))))))),NR_028969_Caldithrix_abyssi),((NR_026043_Deferribacter_thermophilus,NR_117123_Spirochaeta_thermophila),(D26171_Acidobacterium_capsulatum,(FN646435_Uncultured_candidate_division_OP3_bacterium,(FN646440_Uncultured_candidate_division_OP3_bacterium,(FN646447_Uncultured_candidate_division_OP3_bacterium,FN646451_Uncultured_candidate_division_OP3_bacterium))))),AF005994_Aristabacter_necator);
