# Supplementary material for: Phylogenetic Revisit to a Review on Predatory Bacteria
Source: Microorganisms. 2023 Jun 27;11(7):1673. doi: 10.3390/microorganisms11071673 (PMC10385382; doi:10.3390/microorganisms11071673)
Supplement: Supplementary file 1 [file microorganisms-11-01673-s001.zip › Table-S1.v3.xlsx]

## Sheet: Predators
Table S1. List of 136 sources of 16S rRNA gene sequences and hunting strategies of predatory bac-teria.
Phylum	Class	Order	Famiy	Bacterium	16S / Genome	Ob/F/Opp*	Hunting strategy	Sub-strategy	Ref	1st Author	Year	Reference DOI
Actinomycetota	Actinomycetes	Kitasatosporales	Streptomycetaceae	Streptomyces coelicoflavus A3(2) M145	PRJNA242	Opp	Group attack	Secretion of far-ranging secondary metabolites	69	Bentley	2002	https://doi.org/10.1038/417141a
				Streptomyces coelicoflavus NBRC 15399	NR_041175	Opp	Group attack	Secretion of far-ranging secondary metabolites	70	Ibrahimi	2019	https://doi.org/10.3390/antibiotics9020091
				Streptomyces griseoflavus LMG 19344	NR_042291	Opp	Group attack	Secretion of far-ranging secondary metabolites
				Streptomyces mutabilis NRRL ISP-5169	NR_044139	Opp	Group attack	Secretion of far-ranging secondary metabolites
				Streptomyces champavatii NRRL B-5682	NR_115669	Opp	Group attack	Secretion of far-ranging secondary metabolites
		Micrococcales	Microbacteriaceae	Agromyces ramosus	MH198142	Opp	Epibiotic	Lytic enzyme	71	Mahler	2018	https://doi.org/10.1038/s41598-018-31263-2
Bacteroidota	Chitinophagia	Chitinophagales	Chitinophagaceae	Chitinophagaceae bacterium (Cyanoraptor togatus) LGM1	CP075895	Ob	Endobiotic strategy or direct invasion	Invasion of the periplasm	61	Bethany	2022	https://doi.org/10.1038/s41467-022-32427-5
			Saprospiraceae	Saprospira grandis	M58795	Opp	Group attack	Ixotrophy	81	Gherna	1992	https://doi.org/10.1016/s0723-2020(11)80110-4
				Saprospira grandis str. Lewin	CP002831	Opp	Group attack	Ixotrophy	82	Saw	2012	https://doi.org/10.4056/sigs.2445005
	Cytophagia	Cytophagales	Cytophagaceae	Cytophaga hutchinsonii ATCC 33406	CP000383	Opp	Epibiotic	Lytic enzyme	83	Xie	2007	https://doi.org/10.1128/AEM.00225-07
			Flammeovirgaceae	Porifericola rhodea N5EA6-3A2B	AB602436	Opp	Epibiotic	Antibiotics	84	Yoon	2011	https://doi.org/10.1007/s10482-011-9575-0
				Rapidithrix sp. S68	MF796622	Opp	Epibiotic	Antibiotics	13	Linares-Otoya	2017	https://doi.org/10.3390/md15100308
				Rapidithrix sp. s80	MF796623	Opp	Epibiotic	Antibiotics
			Spirosomaceae	Fibrella aesuarina BUZ 2	GQ141052	Opp	Epibiotic	Lytic enzyme	85	Filippini	2011	https://doi.org/10.1099/ijs.0.020503-0
				Fibrisoma limi BUZ 3	NR_117301	Opp	Epibiotic	Lytic enzyme
	Flavobacteriia	Flavobacteriales	Flavobacteriaceae	Flavobacterium johnsoniae UW101	CP000685	Opp	Epibiotic	Lytic enzyme	86	McBride	2009	https://doi.org/10.1128/AEM.01495-09
				Olleya sp. VCSA23	GQ996384	Opp	Epibiotic	Lytic enzyme	87	Banning	2010	https://doi.org/10.1111/j.1574-6941.2010.00897.x
				Tenacibaculum discolor LL0411.1.1	AM411030	Opp	Epibiotic	Lytic enzyme	88	Piñeiro-Vidal	2008	https://doi.org/10.1099/ijs.0.65397-0
				Tenacibaculum gallaicum A37.1	AM746477	Opp	Epibiotic	Lytic enzyme
				Tenacibaculum mesophilum MBIC1140	NR_024736	Opp	Epibiotic	Lytic enzyme	89	Suzuki	2001	https://doi.org/10.1099/00207713-51-5-1639
				Tenacibaculum sp. VCSA14A	GQ996383	Opp	Epibiotic	Lytic enzyme	87	Banning	2010	https://doi.org/10.1111/j.1574-6941.2010.00897.x
Bdellovibrionota	Bdellovibrionia	Bacteriovoracales	Bacteriovoracaceae	Bacteriovorax stolpii AC01	CP030035	Ob	Endobiotic strategy or direct invasion	Invasion of the periplasm	None	Williams & Casale	2019	Unpublished
				Bacteriovorax stolpii DSM 12778	AJ288899	Ob	Endobiotic strategy or direct invasion	Invasion of the periplasm	72	Schwudke	2001	https://doi.org/10.1078/0723-2020-00042
				Bacteriovorax stolpii HI3	LC505636	Ob	Endobiotic strategy or direct invasion	Invasion of the periplasm	42	Inoue	2022	https://doi.org/10.3390%2Fmicroorganisms10091816
			Halobacteriovoracaceae	Halobacteriovorax marinus BE01	CP017414	Ob	Endobiotic strategy or direct invasion	Invasion of the periplasm	20	Enos	2018	https://doi.org/10.1128/mSphere.00508-17
				Halobacteriovorax marinus SJ	FQ312005	Ob	Endobiotic strategy or direct invasion	Invasion of the periplasm	73	Crossman	2013	https://doi.org/10.1038/ismej.2012.90
				Halobacteriovorax sp. BB1	DQ631713	Ob	Endobiotic strategy or direct invasion	Invasion of the periplasm	74	Pineiro	2007	https://doi.org/10.1111/j.1462-2920.2007.01362.x
				Halobacteriovorax sp. JS81	DQ631738	Ob	Endobiotic strategy or direct invasion	Invasion of the periplasm
				Halobacteriovorax sp. MIA4	DQ631697	Ob	Endobiotic strategy or direct invasion	Invasion of the periplasm
				Halobacteriovorax sp. OC51	DQ631726	Ob	Endobiotic strategy or direct invasion	Invasion of the periplasm
				Halobacteriovorax sp. OC91	DQ631737	Ob	Endobiotic strategy or direct invasion	Invasion of the periplasm
			Peredibacteraceae	Peredibacter starrii A3.12	NR_024943	Ob	Epibiotic	Cell-to-cell contact	75	Baer	2000	https://doi.org/10.1099/00207713-50-1-219
			Pseudobdellovibrionaceae	Bdellovibrio bacteriovorus 100	AF084850	Ob	Endobiotic strategy or direct invasion	Invasion of the periplasm
				Bdellovibrio bacteriovorus BEP2	AF148938	Ob	Endobiotic strategy or direct invasion	Invasion of the periplasm	76	Jurkevitch	2000	https://doi.org/10.1128/AEM.66.6.2365-2371.2000
				Bdellovibrio bacteriovorus BRP4	AF148939	Ob	Endobiotic strategy or direct invasion	Invasion of the periplasm
				Bdellovibrio bacteriovorus HD100	NC_005363	Ob	Endobiotic strategy or direct invasion	Invasion of the periplasm	77	Rendulic	2004	https://doi.org/10.1126/science.1093027
				Bdellovibrio bacteriovorus HD100	AJ292759	Ob	Endobiotic strategy or direct invasion	Invasion of the periplasm	72	Schwudke	2001	https://doi.org/10.1078/0723-2020-00042
				Bdellovibrio bacteriovorus HD100	PRJNA9637	Ob	Endobiotic strategy or direct invasion	Invasion of the periplasm	18	Li	2017	https://doi.org/10.1016/j.gene.2016.10.039
				Bdellovibrio bacteriovorus Tiberius	NC_005363	Ob	Endobiotic strategy or direct invasion	Invasion of the periplasm
				Bdellovibrio bacteriovorus TRA2	AF148941	Ob	Endobiotic strategy or direct invasion	Invasion of the periplasm	76	Jurkevitch	2000	https://doi.org/10.1128/AEM.66.6.2365-2371.2000
				Bdellovibrio exovorus JSS	EF687743	Ob	Epibiotic	Cell-to-cell contact	78	Koval	2013	https://doi.org/10.1099/ijs.0.039701-0
				Bdellovibrio exovorus JSS	CP003537	Ob	Epibiotic	Cell-to-cell contact	4	Pasternak	2013	https://doi.org/10.1038%2Fismej.2012.149
				Bdellovibrio exovorus JSS	PRJNA163339	Ob	Epibiotic	Cell-to-cell contact	18	Li	2017	https://doi.org/10.1016/j.gene.2016.10.039
				Bdellovibrio sp. SRP1	AF148940	Ob	Endobiotic strategy or direct invasion	Invasion of the periplasm	76	Jurkevitch	2000	https://doi.org/10.1128/AEM.66.6.2365-2371.2000
				Bdellovibrio starrii A3.12	AF084852	Ob	Endobiotic strategy or direct invasion	Invasion of the periplasm	75	Baer	2000	https://doi.org/10.1099/00207713-50-1-219
				Micavibrio aeruginosavorus ARL13	DQ186612	Ob	Epibiotic	Cell-to-cell contact	79	Davidov	2006	https://doi.org/10.1111/j.1462-2920.2006.01101.x
				Micavibrio aeruginosavorus ARL13	CP002382	Ob	Epibiotic	Cell-to-cell contact	80	Wang	2011	https://doi.org/10.1186/1471-2164-12-453
				Micavibrio sp. EPB	DQ186613	Ob	Epibiotic	Cell-to-cell contact	79	Davidov	2006	https://doi.org/10.1111/j.1462-2920.2006.01101.x
				Micavibrio sp. EPB	CP003538	Ob	Epibiotic	Cell-to-cell contact	4	Pasternak	2013	https://doi.org/10.1038%2Fismej.2012.149
				Micavibrio sp. EPC2	DQ186614	Ob	Epibiotic	Cell-to-cell contact	79	Davidov	2006	https://doi.org/10.1111/j.1462-2920.2006.01101.x
				Micavibrio sp. EPC4	DQ186615	Ob	Epibiotic	Cell-to-cell contact
Chloroflexota	Chloroflexia	Herpetosiphonales	Herpetosiphonaceae	Herpetosiphon aurantiacus 114-95 (= DSM 785)	CP000875	Opp	Group attack	Myxobacteria-like strategies	90	Kiss	2011	https://doi.org/10.4056/sigs.2194987
Cyanobacteria	Melainabacteria	Vampirovibrionales	Vampirovibrionaceae	Vampirovibrio chlorellavorus ATCC 29753	HM038000	Ob	Epibiotic	Cell-to-cell contact	None	ATCC	2010	Unpublished
Myxococcota	Myxococcia	Myxococcales	Archangiaceae	Angiococcus disciformis An d1	AJ233909	Opp	Group attack	Myxobacteria-like strategies	93	Spröer	1999	https://doi.org/10.1099/00207713-49-3-1255
				Angiococcus disciformis An d4	AJ233910	Opp	Group attack	Myxobacteria-like strategies
				Angiococcus disciformis An d6	AJ233911	Opp	Group attack	Myxobacteria-like strategies
				Archangium gephyra Ar g1	AJ233912	Opp	Group attack	Myxobacteria-like strategies
				Archangium gephyra Ar g2	AJ233913	Opp	Group attack	Myxobacteria-like strategies
				Archangium minus Cb m2	AJ233903	Opp	Group attack	Myxobacteria-like strategies
				Archangium minus Cb m6	AJ233904	Opp	Group attack	Myxobacteria-like strategies
				Archangium violaceum Cb vi29	AJ233905	Opp	Group attack	Myxobacteria-like strategies
				Archangium violaceum Cb vi34	AJ233906	Opp	Group attack	Myxobacteria-like strategies
				Cystobacter ferrugineus Cb fe13	AJ233900	Opp	Group attack	Myxobacteria-like strategies
				Cystobacter ferrugineus Cb fe18	AJ233901	Opp	Group attack	Myxobacteria-like strategies
				Cystobacter ferrugineus Cb fe27	AJ233902	Opp	Group attack	Myxobacteria-like strategies
				Cystobacter fuscus	M94276	Opp	Group attack	Myxobacteria-like strategies	94	Shimkets	1992	https://doi.org/10.1073/pnas.89.20.9459
				Cystobacter fuscus Cb f10	AJ233898	Opp	Group attack	Myxobacteria-like strategies	93	Spröer	1999	https://doi.org/10.1099/00207713-49-3-1255
				Cystobacter fuscus Cb f39	AJ233899	Opp	Group attack	Myxobacteria-like strategies
				Cystobacter fuscus Cb f6	AJ233897	Opp	Group attack	Myxobacteria-like strategies
				Melittangium boletus Me b7	AJ233907	Opp	Group attack	Myxobacteria-like strategies
				Melittangium boletus Me b8	AJ233908	Opp	Group attack	Myxobacteria-like strategies
				Melittangium lichenicola	M94277	Opp	Group attack	Myxobacteria-like strategies
				Stigmatella aurantiaca DW4/3-1	CP002271	Opp	Group attack	Myxobacteria-like strategies	97	Huntley	2011	https://doi.org/10.1093/molbev/msq292
			Kofleriaceae	Haliangium orchraceum DSM 14365	AB016470	Opp	Group attack	Myxobacteria-like strategies	96	Iizuka	1998	https://doi.org/10.1111/j.1574-6968.1998.tb13335.x
			Myxococcaceae	Corallococcus coralloides	M94278	Opp	Group attack	Myxobacteria-like strategies	94	Shimkets	1992	https://doi.org/10.1073/pnas.89.20.9459
				Corallococcus coralloides DSM 2259	CP003389	Opp	Group attack	Myxobacteria-like strategies	97	Huntley	2012	https://doi.org/10.1128/jb.00397-12
				Corallococcus exiguus strain AB004	MF163389	Opp	Group attack	Myxobacteria-like strategies	98	Livingstone	2017	https://doi.org/10.3389/fmicb.2017.01593
				Corallococcus macrosporus Cc c494	AJ233914	Opp	Group attack	Myxobacteria-like strategies	93	Spröer	1999	https://doi.org/10.1099/00207713-49-3-1255
				Corallococcus macrosporus Cc c806	AJ233915	Opp	Group attack	Myxobacteria-like strategies
				Corallococcus macrosporus Cc m7	AJ233920	Opp	Group attack	Myxobacteria-like strategies
				Corallococcus macrosporus Cc m8 (= DSM 14697)	AJ233921	Opp	Group attack	Myxobacteria-like strategies
				Myxococcus flavescens Mx fl1	AJ233916	Opp	Group attack	Myxobacteria-like strategies
				Myxococcus fulvus btx2	KC862605	Opp	Group attack	Myxobacteria-like strategies	100	Schieferdecker	2014	https://doi.org/10.1038/ja.2014.31
				Myxococcus fulvus Mx f2	AJ233917	Opp	Group attack	Myxobacteria-like strategies	93	Spröer	1999	https://doi.org/10.1099/00207713-49-3-1255
				Myxococcus fulvus Mx f421	AJ233918	Opp	Group attack	Myxobacteria-like strategies
				Myxococcus fulvus Mx f428	AJ233919	Opp	Group attack	Myxobacteria-like strategies
				Myxococcus sp. MH1	LC506125	Opp	Group attack	Myxobacteria-like strategies	42	Inoue	2022	https://doi.org/10.3390%2Fmicroorganisms10091816
				Myxococcus stipitatus Mx s33	AJ233922	Opp	Group attack	Myxobacteria-like strategies	93	Spröer	1999	https://doi.org/10.1099/00207713-49-3-1255
				Myxococcus stipitatus Mx s42	AJ233923	Opp	Group attack	Myxobacteria-like strategies
				Myxococcus stipitatus Mx s52	AJ233924	Opp	Group attack	Myxobacteria-like strategies
				Myxococcus virescens Mx v2	AJ233925	Opp	Group attack	Myxobacteria-like strategies
				Myxococcus virescens Mx v76	AJ233926	Opp	Group attack	Myxobacteria-like strategies
				Myxococcus virescens strains CA006, CA010, CA018, CA021, CA023, CA024, CA025, CA026, CA027, CA028, CA029	MF163278	Opp	Group attack	Myxobacteria-like strategies	98	Livingstone	2017	https://doi.org/10.3389/fmicb.2017.01593
				Myxococcus xanthus DK1622	CP000113	Opp	Group attack	Myxobacteria-like strategies	100	Goldman	2006	https://doi.org/10.1073/pnas.0607335103
				Myxococcus xanthus DZ2	CP070500	Opp	Group attack	Myxobacteria-like strategies	101	Jain	2021	https://doi.org/10.1128%2FMRA.00530-21
				Myxococcus xanthus MD207	M34114	Opp	Group attack	Myxobacteria-like strategies	102	Oyaizu	1985	https://doi.org/10.1016/S0723-2020(85)80028-X
				Myxococcus xanthus strain CA005	MF163277	Opp	Group attack	Myxobacteria-like strategies	98	Livingstone	2017	https://doi.org/10.3389/fmicb.2017.01593
				Myxococcus xanthus strains A5, A12, A15, A16, A17, A19, A23, A24, A25, A31, A59	DQ411298	Opp	Group attack	Myxobacteria-like strategies	103	Vos	2006	https://doi.org/10.1128%2FAEM.72.5.3615-3625.2006
				Pyxidicoccus fallax DSM 14698	DQ768123	Opp	Group attack	Myxobacteria-like strategies	None	Park	2006	Unpublished
				Pyxidicoccus fallax SBPx001	GU249618	Opp	Group attack	Myxobacteria-like strategies	104	Garcia	2010	https://doi.org/10.1016/j.ympev.2010.08.028
				Myxobacterium sp. SHI-1	AB016469	Opp	Group attack	Myxobacteria-like strategies	96	Iizuka	1998	https://doi.org/10.1111/j.1574-6968.1998.tb13335.x
				Myxobacterium sp. SIR-1	AB083432	Opp	Group attack	Myxobacteria-like strategies
	Polyangia	Nannocystales	Nannocystaceae	Nannocystis exedens	M94279	Opp	Group attack	Myxobacteria-like strategies	94	Shimkets	1992	https://doi.org/10.1073/pnas.89.20.9459
				Plesiocystis pacifica SIR-1	NR_024795	Opp	Group attack	Myxobacteria-like strategies	105	Iizuka	2003	https://doi.org/10.1099/ijs.0.02418-0
		Polyangiales	Polyangiaceae	Chondromyces apiculatus DSM 436	M94274	Opp	Group attack	Myxobacteria-like strategies	94	Shimkets	1992	https://doi.org/10.1073/pnas.89.20.9459
				Chondromyces crocatus	M94275	Opp	Group attack	Myxobacteria-like strategies
				Chondromyces crocatus Cm c5	CP012159	Opp	Group attack	Myxobacteria-like strategies	106	Zaburannyi	2016	https://doi.org/10.1128%2FAEM.03011-15
				Minicystis rosea SBNa008T	GU249616	Opp	Group attack	Myxobacteria-like strategies	107	Garcia	2014	https://doi.org/10.1099/ijs.0.068270-0
				Polyangium sp. PI 4943	M94280	Opp	Group attack	Myxobacteria-like strategies	94	Shimkets	1992	https://doi.org/10.1073/pnas.89.20.9459
				Racemicystis crocea MSr9521	KT591707	Opp	Group attack	Myxobacteria-like strategies	108	Awal	2016	https://doi.org/10.1099/ijsem.0.001045
				Sorangium cellulosum 'So ce 56'	AM746676	Opp	Group attack	Myxobacteria-like strategies	109	Schneiker	2007	https://doi.org/10.1038/nbt1354
Omnitrophica (OP3)				Velamenicoccus archeaovorus LiM (OP3) clone 14D6	FN646435	F	Epibiotic	Cell-to-cell contact	110	Rotaru	2012	https://doi.org/10.4014/jmb.1110.10055
Absconditabacteria (SR1)		Absconditabacterales	Absconditicoccaceae	Vampirococcus lugosii	MW286273 (1071 bp)	Ob	Epibiotic	Cell-to-cell contact	37	Moreira	2021	https://doi.org/10.1038/s41467-021-22762-4
Planctomycetota				Uab amorphum JCM 39082	LC496071	Ob?	Epibiotic	Engulfment	47	Shiratori	2019	https://doi.org/10.1038/s41467-019-13499-2
Pseudomonadota	Alphaproteobacteria	Hyphomicrobiales	Rhizobiaceae	Ensifer adhaerens Casida A	CP015880	Opp	Epibiotic	Picket fence fashion	111	Williams	2017	https://doi.org/10.1128%2FgenomeA.01344-17
				Ensifer adhaerens OV14	CP007236	Opp	Epibiotic	Picket fence fashion	112	Rudder	2014	https://doi.org/10.1186/1471-2164-15-268
	Betaproteobacteria	Burkholderiales	Burkholderiaceae	Aristabacter necator 679-2	AF005994	Opp	Epibiotic	Picket fence fashion	113	Cain	2003	https://doi.org/10.1128%2FAAC.47.7.2113-2117.2003
				Cupriavidus necator N-1	NR_028766	Opp	Epibiotic	Lysis via diffusible factors	114	Poehlein	2011	https://doi.org/10.1128/JB.05660-11
	Gammaproteobacteria	Oceanospirillales	Oceanospirillaceae	Venatorbacter cucullus ASxL5	MT636545	Ob	Epibiotic		115	Saeedi	2021	https://doi.org/10.1038/s41598-021-00865-8
		Xanthomonadales	Xanthomonadaceae	Lysobacter antibioticus OH3	MK256320	Opp	Epibiotic	Lysis via diffusible factors	116	Zhao	2021	https://doi.org/10.1016/j.micres.2020.126624
				Lysobacter brunescens OH23	MK256322	Opp	Epibiotic	Lysis via diffusible factors
				Lysobacter capsici AZ78	KF196834	Opp	Epibiotic	Lysis via diffusible factors	117	Puopolo	2014	https://doi.org/10.1016/j.micres.2013.09.013
				Lysobacter enzymogenes M497-1	AP014940	Opp	Epibiotic	Lysis via diffusible factors	118	Takami	2017	https://doi.org/10.1093%2Fdnares%2Fdsw055
				Lysobacter gummosus OH17	MK256321	Opp	Epibiotic	Lysis via diffusible factors	116	Zhao	2021	https://doi.org/10.1016/j.micres.2020.126624
				Lysobacter oryzae YC6269	EU376963	Opp	Epibiotic	Lysis via diffusible factors	119	Aslam	2009	https://doi.org/10.1099/ijs.0.000588-0
				Stenotrophomonas maltophilia ATCC 19861	NR_040804	Opp	Epibiotic	Lysis via diffusible factors	120	Anzai	2000	https://doi.org/10.1099/00207713-50-4-1563
Saccharibacteria (TM7)	Saccharimonadia	Nanosynbacterales	Nanosynbacteraceae	Nanosynbacter lyticus TM7x	OM390184	Ob	Epibiotic		31	He	2015	https://doi.org/10.1073%2Fpnas.1419038112
Thermodesulfobacteriota	Desulfuromonadia	Bradymonadales	Bradymonadaceae	Bradymonas sediminis FA350	KM034744	F	Epibiotic		91	Wang	2015	https://doi.org/10.1099/ijs.0.000135
				Persicimonas caeni YN101	MH718301	F			49	Wang	2020	https://doi.org/10.3389/fmicb.2020.00698
			Lujinxingiaceae	Lujinxingia litoralis B210	KX815124	F			50	Guo	2019	https://doi.org/10.1099/ijsem.0.003556
				Lujinxingia sediminis SEH01	MG652491	F
				Lujinxingia sp. TMQ1	MW338923	F			92	Gong	2022	https://doi.org/10.1007/s00203-022-03303-z
				Lujinxingia sp. TMQ3	MW338921	F
				Lujinxingia vulgaris TMQ2	MN547342	F
				Lujinxingia vulgaris TMQ4	MH613067	F
			Microvenatoraceae	Microvenator marinus V1718		F	Epibiotic
						* Ob - Obligate - Completely prey-dependent - Contact-dependent
						F - Facultative (updated definition) - Prey-dependent - Contact-dependent
						Opp - Opportunistic (formerly Facultative) - Prey-independent - Mostly contact-independent; "F" of Pérez, et al. (2016) https://doi.org/10.1111/1462-2920.13171
						Table 1 of Mu et all. (2020) https://doi.org/10.1186%2Fs40168-020-00902-0
