# Supplementary material for: Phylogenetic Revisit to a Review on Predatory Bacteria
Source: Microorganisms. 2023 Jun 27;11(7):1673. doi: 10.3390/microorganisms11071673 (PMC10385382; doi:10.3390/microorganisms11071673)
Supplement: Supplementary file 1 [file microorganisms-11-01673-s001.zip › Table-S2.v3.xlsx]

## Sheet: Reference Phyla
Table S2. List of 35 sources of reference 16S rRNA gene sequence from representative, current and former bacterial phyla.
Phylum	Class	Order	Famiy	Bacterium	16S / Genome	Ref	1st Author	Year	Reference DOI
Acidobacteriota	Acidobacteriae	Acidobacteriales	Acidobacteriaceae	Acidobacterium capsulatum	D26171	121	Hiraishi	1995	https://doi.org/10.1111/j.1574-6968.1995.tb07816.x
Actinomycetota	Actinomycetia	Actinomycetales	Actinomycetaceae	Actinomyces bovis	X53224	122	Stackebrandt	1990	https://doi.org/10.1099/00221287-136-1-37
Aquificota	Aquificae	Aquificales	Aquificaceae	Aquifex pyrophilus	M83548	123	Burggraf	1992	https://doi.org/10.1016/S0723-2020(11)80207-9
Armatimonadota	Armatimonadia	Armatimonadales	Armatimonadaceae	Armatimonas rosea	AB529679	124	Tamaki	2011	https://doi.org/10.1099/ijs.0.025643-0
Atribacterota	Atribacteria	Atribacterales	Atribacteraceae	Atribacter laminatus	NR_179389	125	Katayama	2020	https://doi.org/10.1038%2Fs41467-020-20149-5
Bacillota	Bacilli	Bacillales	Bacillaceae	Bacillus subtilis	AB192294	126	Setyorini	2006	https://doi.org/10.1002/jobm.200510086
Balneolota	Balneolia	Balneolales	Balneolaceae	Balneola vulgaris	NR_042991	127	Urios	2006	https://doi.org/10.1099/ijs.0.64285-0
Bdellovibrionota	Oligoflexia	Oligoflexales	Oligoflexaceae	Oligoflexus tunisiensis	AB540021	128	Nakai	2014	https://doi.org/10.1099%2Fijs.0.060798-0
Caldisericota	Caldisericia	Caldisericales	Caldisericaceae	Caldisericum exile	NR_041680	129	Mori	2009	https://doi.org/10.1099%2Fijs.0.010033-0
Calditrichota	Calditrichae	Calditrichales	Calditrichaceae	Caldithrix abyssi	NR_028969	130	Miroshnichenko	2003	https://doi.org/10.1099%2Fijs.0.02390-0
Chlamydiota	Chlamydiia	Chlamydiales	Chlamydiaceae	Chlamydia trachomatis	D89067	131	Pudjiatmoko	1997	https://doi.org/10.1099/00207713-47-2-425
Chlorobiota	Chlorobia	Chlorobiales	Chlorobiaceae	Chlorobium limicola	AJ290824	132	Alexander	2002	https://doi.org/10.1007/s00203-002-0432-4
Chloroflexota	Chloroflexia	Chloroflexales	Chloroflexaceae	Chloroflexus aurantiacus	NR_043411	133	Hanada	1995	https://doi.org/10.1099/00207713-45-4-676
Chrysiogenota	Chrysiogenetes	Chrysiogenales	Chrysiogenaceae	Chrysiogenes arsenatis	NR_029283	134	Macy	1996	https://doi.org/10.1099/00207713-46-4-1153
Coprothermobacterota	Coprothermobacteria	Coprothermobacterales	Coprothermobacteraceae	Coprothermobacter proteolyticus	NR_029236	135	Alexiev	2014	https://doi.org/10.1128/genomea.00470-14
Deferribacterota	Deferribacteres	Deferribacterales	Deferribacteraceae	Deferribacter thermophilus	NR_026043	135	Greene	1997	https://doi.org/10.1099/00207713-47-2-505
Deinococcota	Deinococci	Deinococcales	Deinococcaceae	Deinococcus radiodurans	NR_026401	137	Rainey	1997	https://doi.org/10.1099/00207713-47-2-510
Dictyoglomota	Dictyoglomia	Dictyoglomales	Dictyoglomaceae	Dictyoglomus thermophilum	L39875	138	Gibbs	1995	https://doi.org/10.1128/aem.61.12.4403-4408.1995
Elusimicrobiota	Elusimicrobia	Elusimicrobiales	Elusimicrobiaceae	Elusimicrobium minutum	NR_115046	139	Geissinger	2009	https://doi.org/10.1128/aem.02697-08
Fibrobacterota	Fibrobacteria	Fibrobacterales	Fibrobacteraceae	Fibrobacter succinogenes	NR_042149	140	Béra-Maillet	2004	https://doi.org/10.1128/aem.70.4.2172-2179.2004
Fusobacteriota	Fusobacteriia	Fusobacteriales	Fusobacteriaceae	Fusobacterium nucleatum	NR_074412	141	Kapatral	2002	https://doi.org/10.1128/jb.184.7.2005-2018.2002
Gemmatimonadota	Gemmatimonadetes	Gemmatimonadales	Gemmatimonadaceae	Gemmatimonas aurantiaca	AB072735	142	Zhang	2003	https://doi.org/10.1099/ijs.0.02520-0
Ignavibacteriota	Ignavibacteria	Ignavibacteriales	Ignavibacteriaceae	Ignavibacterium album	AB478415	143	Iino	2010	https://doi.org/10.1099/ijs.0.012484-0
Lentisphaerota	Lentisphaeria	Lentisphaerales	Lentisphaeraceae	Lentisphaera araneosa	AY390428	144	Cho	2004	https://doi.org/10.1111/j.1462-2920.2004.00614.x
Mycoplasmatota	Mollicutes	Mycoplasmatales	Mycoplasmataceae	Mycoplasma mycoides	NR_074703	145	Westberg	2004	https://doi.org/10.1101/gr.1673304
Nitrospinota	Nitrospinia	Nitrospinales	Nitrospinaceae	Nitrospina gracilis	NR_104821	146	Yarza	2013	https://doi.org/10.1016/j.syapm.2012.12.006
Nitrospirota	Nitrospira	Nitrospirales	Nitrospiraceae	Nitrospira marina	HQ686084	147	Keuter	2011	https://doi.org/10.1111/j.1462-2920.2011.02525.x
Planctomycetota	Planctomycetia	Planctomycetales	Planctomycetaceae	Planctomyces sp. Schlesner 130	X81952	148	Ward	1995	https://doi.org/10.1128/aem.61.6.2270-2275.1995
Rhodothermota	Rhodothermia	Rhodothermales	Rhodothermaceae	Rhodothermus marinus	NR_029282	149	Andrésson	1994	https://doi.org/10.1128/jb.176.20.6165-6169.1994
Spirochaetota	Spirochaetia	Spirochaetales	Spirochaetaceae	Spirochaeta thermophila	NR_117123	146	Yarza	2013	https://doi.org/10.1016/j.syapm.2012.12.006
Synergistota	Synergistia	Synergistales	Synergistaceae	Synergistes jonesii	L08066	150	Allison	1992	https://doi.org/10.1016/S0723-2020(11)80111-6
Thermodesulfobacteriota	Thermodesulfobacteria	Thermodesulfobacteriales	Thermodesulfobacteriaceae	Thermodesulfobacterium commune	NR_041847	151	Friedrich	2002	https://doi.org/10.1128/jb.184.1.278-289.2002
Thermomicrobiota	Thermomicrobia	Thermomicrobiales	Thermomicrobiaceae	Thermomicrobium roseum	NR_102959	152	Wu	2009	https://doi.org/10.1371/journal.pone.0004207
Thermotogota	Thermotogae	Thermotogales	Thermotogaceae	Thermotoga maritima	NR_102775	153	Nelson	1999	https://doi.org/10.1038/20601
Verrucomicrobiota	Verrucomicrobiia	Verrucomicrobiales	Verrucomicrobiaceae	Verrucomicrobium spinosum	X90515	154	Ward-Rainey	1995	https://doi.org/10.1099/13500872-141-12-3247
